# Supplementary material for: Integrative computational approach identifies drug targets in CD4+ T-cell-mediated immune disorders
Source: NPJ Syst Biol Appl. 2021 Jan 22;7:4. doi: 10.1038/s41540-020-00165-3 (PMC7822845; doi:10.1038/s41540-020-00165-3)
Supplement: Supplementary file 1 — Compressed Supplementary Files [file 41540_2020_165_MOESM1_ESM.zip]

Archive with 12 entries (12 files):
- Supplementary Data/Supplementary Data 1.xlsx
- Supplementary Data/Supplementary Data 10.xlsx
- Supplementary Data/Supplementary Data 11.xlsx
- Supplementary Data/Supplementary Data 2.xlsx
- Supplementary Data/Supplementary Data 3.json
- Supplementary Data/Supplementary Data 4.json
- Supplementary Data/Supplementary Data 5.json
- Supplementary Data/Supplementary Data 6.json
- Supplementary Data/Supplementary Data 7.xlsx
- Supplementary Data/Supplementary Data 8.xlsx
- Supplementary Data/Supplementary Data 9.xlsx
- Supplementary Data/Supplementary Information.pdf
