# Supplementary material for: Integrative computational approach identifies drug targets in CD4+ T-cell-mediated immune disorders
Source: NPJ Syst Biol Appl. 2021 Jan 22;7:4. doi: 10.1038/s41540-020-00165-3 (PMC7822845; doi:10.1038/s41540-020-00165-3)
Supplement: Supplementary file 1 — Compressed Supplementary Files [file 41540_2020_165_MOESM1_ESM.zip › Supplementary Data/Supplementary Data 1.xlsx]

## Sheet: MicroarrayData
Naïve T cells										Statistics
GSE ID	Samples	Source of CD4+ T cells isolation	Treatments for polarization	Time (after treatment)	GPL ID	Reference				T cell subtypes	No. of samples
GSE22886	GSM565273	CD4+ t cells, PBMC	_	Control	GPL96	PMID: 15789058				Naïve	15
affy	GSM565274	CD4+ t cells, PBMC	_	Control						Th1	41
	GSM565275	CD4+ t cells, PBMC	_	Control						Th2	37
	GSM565290	CD4+ t cells, PBMC	_	Control						Th17	28
	GSM565291	CD4+ t cells, PBMC	_	Control							Total =121
	GSM565292	CD4+ t cells, PBMC	_	Control
GSE43005	GSM1054773	CD4+ T cells, Whole blood	_	NA	GPL14550	PMID: 23870669
agilent	GSM1054779	CD4+ T cells, Whole blood	_	NA
	GSM1054781	CD4+ T cells, Whole blood	_	NA
	GSM1054789	CD4+ T cells, Whole blood	_	NA
GSE22045	GSM548000	CD4+ t cells, PBMC	_	NA	GPL570	PMID: 22562448
affy	GSM548001	CD4+ t cells, PBMC	_	NA
GSE24634	GSM607510	naïve T cells	_	Day 0	GPL96	PMID: 21347372
affy	GSM607511	naïve T cells	_	Day 0
	GSM607512	naïve T cells	_	Day 0
Th1
GSE ID	Samples	Source of CD4+ T cells isolation	Treatments for polarization	Time	GPL ID	Reference
GSE2770	GSM60353	cord blood CD4+ cells	antiCD3+andtiCD28 + IL-12	2 hours	GPL8300	PMID: 14607935
affy	GSM60354	cord blood CD4+ cells	antiCD3+andtiCD28 + IL-12	6 hours
	GSM60360	cord blood CD4+ cells	antiCD3+andtiCD28 + IL-12	48 hours
	GSM60367	cord blood CD4+ cells	antiCD3+andtiCD28 + IL-12	48 hours
	GSM60377	cord blood CD4+ cells	antiCD3+andtiCD28 + IL-12	6 hours
	GSM60381	cord blood CD4+ cells	antiCD3+andtiCD28 + IL-12	2 hours
	GSM60738	cord blood CD4+ cells	antiCD3+andtiCD28 + IL-12	2 hours	GPL97
	GSM60739	cord blood CD4+ cells	antiCD3+andtiCD28 + IL-12	6 hours
	GSM60745	cord blood CD4+ cells	antiCD3+andtiCD28 + IL-12	48 hours
	GSM60752	cord blood CD4+ cells	antiCD3+andtiCD28 + IL-12	48 hours
	GSM60762	cord blood CD4+ cells	antiCD3+andtiCD28 + IL-12	6 hours
	GSM60766	cord blood CD4+ cells	antiCD3+andtiCD28 + IL-12	2 hours
	GSM60704	cord blood CD4+ cells	antiCD3+andtiCD28 + IL-12	2 hours	GPL96
	GSM60705	cord blood CD4+ cells	antiCD3+andtiCD28 + IL-12	6 hours
	GSM60711	cord blood CD4+ cells	antiCD3+andtiCD28 + IL-12	48 hours
	GSM60718	cord blood CD4+ cells	antiCD3+andtiCD28 + IL-12	48 hours
	GSM60728	cord blood CD4+ cells	antiCD3+andtiCD28 + IL-12	6 hours
	GSM60732	cord blood CD4+ cells	antiCD3+andtiCD28 + IL-12	2 hours
GSE22886	GSM565993	CD4+ t cells, PBMC	antiCD3+andtiCD28 + IL-12 + IFN-y + anti IL-4	12 hours	GPL97	PMID: 15789058
affy	GSM565994	CD4+ t cells, PBMC	antiCD3+andtiCD28 + IL-12 + IFN-y + anti IL-4	12 hours
	GSM565995	CD4+ t cells, PBMC	antiCD3+andtiCD28 + IL-12 + IFN-y + anti IL-4	48 hours
	GSM565996	CD4+ t cells, PBMC	antiCD3+andtiCD28 + IL-12 + IFN-y + anti IL-4	48 hours
	GSM565997	CD4+ t cells, PBMC	antiCD3+andtiCD28 + IL-12 + IFN-y + anti IL-4	48 hours
	GSM565276	CD4+ t cells, PBMC	antiCD3+andtiCD28 + IL-12 + IFN-y + anti IL-4	12 hours	GPL96
	GSM565277	CD4+ t cells, PBMC	antiCD3+andtiCD28 + IL-12 + IFN-y + anti IL-4	12 hours
	GSM565278	CD4+ t cells, PBMC	antiCD3+andtiCD28 + IL-12 + IFN-y + anti IL-4	48 hours
	GSM565279	CD4+ t cells, PBMC	antiCD3+andtiCD28 + IL-12 + IFN-y + anti IL-4	48 hours
	GSM565280	CD4+ t cells, PBMC	antiCD3+andtiCD28 + IL-12 + IFN-y + anti IL-4	48 hours
GSE43769	GSM1070758	naïve CD4+ t cells isolated from peripheral blood	antiCD3+andtiCD28 + IL-12 + anti-IL-4	28 days	GPL570	PMID: 22391114
affy	GSM1070754	naïve CD4+ t cells isolated from peripheral blood	antiCD3+andtiCD28 + IL-12 + anti-IL-4	28 days
	GSM1070762	naïve CD4+ t cells isolated from peripheral blood	antiCD3+andtiCD28 + IL-12 + anti-IL-4	28 days
GSE43005	GSM1054775	Whole blood	antiCD3+andtiCD28 + IL-12 + anti-IL-4 + IL-2		GPL14550	PMID: 23870669
agilent	GSM1054783	Whole blood	antiCD3+andtiCD28 + IL-12 + anti-IL-4 + IL-2
	GSM1054787	Whole blood	antiCD3+andtiCD28 + IL-12 + anti-IL-4 + IL-2
	GSM1054791	Whole blood	antiCD3+andtiCD28 + IL-12 + anti-IL-4 + IL-2
GSE50175	GSM1215107	PBMC	antiCD3+andtiCD28 (+ polarized Th1 cells)		GPL570	PMID: 24359430
affy	GSM1215109	PBMC	antiCD3+andtiCD28 (+ polarized Th1 cells)
	GSM1215111	PBMC	antiCD3+andtiCD28 (+ polarized Th1 cells)
	GSM1215113	PBMC	antiCD3+andtiCD28 (+ polarized Th1 cells)
GSE30664	GSM760599	Th1 cell clone	antiCD3+andtiCD28 (+ polarized Th1 cells)		GPL4133	PMID: 27826220
agilent	GSM760601	Th1 cell clone	antiCD3+andtiCD28 (+ polarized Th1 cells)
Th2
GSE ID	Samples	Source of CD4+ T cells isolation	Treatments for polarization	Time	GPL ID	Reference
GSE2770	GSM60357	cord blood CD4+ cells	antiCD3 + antiCD28 + IL-4	2 hours	GPL8300	PMID: 14607935
affy	GSM60358	cord blood CD4+ cells	antiCD3 + antiCD28 + IL-4	6 hours
	GSM60362	cord blood CD4+ cells	antiCD3 + antiCD28 + IL-4	48 hours
	GSM60368	cord blood CD4+ cells	antiCD3 + antiCD28 + IL-4	48 hours
	GSM60373	cord blood CD4+ cells	antiCD3 + antiCD28 + IL-4	6 hours
	GSM60379	cord blood CD4+ cells	antiCD3 + antiCD28 + IL-4	2 hours
	GSM60708	cord blood CD4+ cells	antiCD3 + antiCD28 + IL-4	2 hours	GPL96
	GSM60709	cord blood CD4+ cells	antiCD3 + antiCD28 + IL-4	6 hours
	GSM60713	cord blood CD4+ cells	antiCD3 + antiCD28 + IL-4	48 hours
	GSM60719	cord blood CD4+ cells	antiCD3 + antiCD28 + IL-4	48 hours
	GSM60724	cord blood CD4+ cells	antiCD3 + antiCD28 + IL-4	6 hours
	GSM60730	cord blood CD4+ cells	antiCD3 + antiCD28 + IL-4	2 hours
	GSM60742	cord blood CD4+ cells	antiCD3 + antiCD28 + IL-4	2 hours	GPL97
	GSM60743	cord blood CD4+ cells	antiCD3 + antiCD28 + IL-4	6 hours
	GSM60747	cord blood CD4+ cells	antiCD3 + antiCD28 + IL-4	48 hours
	GSM60753	cord blood CD4+ cells	antiCD3 + antiCD28 + IL-4	48 hours
	GSM60758	cord blood CD4+ cells	antiCD3 + antiCD28 + IL-4	6 hours
	GSM60764	cord blood CD4+ cells	antiCD3 + antiCD28 + IL-4	2 hours
GSE22886	GSM565281	CD4+ t cells, PBMC	antiCD3 + antiCD28 + IL-4 + anti IL-12 + anti IFN-y	12 hours	GPL96	PMID: 15789058
affy	GSM565282	CD4+ t cells, PBMC	antiCD3 + antiCD28 + IL-4 + anti IL-12 + anti IFN-y	12 hours
	GSM565283	CD4+ t cells, PBMC	antiCD3 + antiCD28 + IL-4 + anti IL-12 + anti IFN-y	12 hours
	GSM565284	CD4+ t cells, PBMC	antiCD3 + antiCD28 + IL-4 + anti IL-12 + anti IFN-y	48 hours
	GSM565285	CD4+ t cells, PBMC	antiCD3 + antiCD28 + IL-4 + anti IL-12 + anti IFN-y	48 hours
	GSM565286	CD4+ t cells, PBMC	antiCD3 + antiCD28 + IL-4 + anti IL-12 + anti IFN-y	48 hours
	GSM565998	CD4+ t cells, PBMC	antiCD3 + antiCD28 + IL-4 + anti IL-12 + anti IFN-y	12 hours	GPL97
	GSM565999	CD4+ t cells, PBMC	antiCD3 + antiCD28 + IL-4 + anti IL-12 + anti IFN-y	12 hours
	GSM566000	CD4+ t cells, PBMC	antiCD3 + antiCD28 + IL-4 + anti IL-12 + anti IFN-y	12 hours
	GSM566001	CD4+ t cells, PBMC	antiCD3 + antiCD28 + IL-4 + anti IL-12 + anti IFN-y	48 hours
	GSM566002	CD4+ t cells, PBMC	antiCD3 + antiCD28 + IL-4 + anti IL-12 + anti IFN-y	48 hours
	GSM566003	CD4+ t cells, PBMC	antiCD3 + antiCD28 + IL-4 + anti IL-12 + anti IFN-y	48 hours
GSE43769	GSM1070756	naïve CD4+ t cells isolated from peripheral blood	antiCD3+andtiCD28 + IL-4 + anti IFN-y+ anti IL-10	28 days	GPL570	PMID: 22391114
affy	GSM1070760	naïve CD4+ t cells isolated from peripheral blood	antiCD3+andtiCD28 + IL-4 + anti IFN-y+ anti IL-10	28 days
	GSM1070764	naïve CD4+ t cells isolated from peripheral blood	antiCD3+andtiCD28 + IL-4 + anti IFN-y+ anti IL-10	28 days
GSE43005	GSM1054776	Whole blood	antiCD3+andtiCD28 + IL-4 + anti IL-12 + anti IFN-y + IL-2		GPL14550	PMID: 23870669
agilent	GSM1054784	Whole blood	antiCD3+andtiCD28 + IL-4 + anti IL-12 + anti IFN-y + IL-2
	GSM1054788	Whole blood	antiCD3+andtiCD28 + IL-4 + anti IL-12 + anti IFN-y + IL-2
	GSM1054792	Whole blood	antiCD3+andtiCD28 + IL-4 + anti IL-12 + anti IFN-y + IL-2
Th17
GSE ID	Samples	Source of CD4+ T cells isolation	Treatments for polarization	Time	GPL ID	Reference
GSE43005	GSM1054777	Whole blood	antiCD3+andtiCD28 + TGF-β + IL-6 + IL-1β + IL-21 + IL-23		GPL14550	PMID: 23870669
agilent	GSM1054785	Whole blood	antiCD3+andtiCD28 + TGF-β + IL-6 + IL-1β + IL-21 + IL-23
	GSM1054795	Whole blood	antiCD3+andtiCD28 + TGF-β + IL-6 + IL-1β + IL-21 + IL-23
	GSM1054793	Whole blood	antiCD3+andtiCD28 + TGF-β + IL-6 + IL-1β + IL-21 + IL-23
GSE30664	GSM760596	Th17 cell clone	antiCD3+andtiCD28 (+ polarized Th17 cells)		GPL4133	PMID: 27826220
agilent	GSM760597	Th17 cell clone	antiCD3+andtiCD28 (+ polarized Th17 cells)
GSE42569	GSM1045312	Naïve human CD4+ t cells, lymphocyte	antiCD3+andtiCD28 + TGF-β + IL-6 + IL-1β + IL-21 + IL-23	Day 7	GPL570	PMID: 23467095
affy	GSM1045314	Naïve human CD4+ t cells, lymphocyte	antiCD3+andtiCD28 + TGF-β + IL-6 + IL-1β + IL-21 + IL-23	Day 7
GSE60679	GSM1484728	Polarized naïve human CD4+ t cell	antiCD3+andtiCD28 + TGF-β + IL-6 + IL-1β + IL-21 + IL-23	6 hours	GPL17077	PMID: 26560356
agilent	GSM1484744	Polarized naïve human CD4+ t cell	antiCD3+andtiCD28 + TGF-β + IL-6 + IL-1β + IL-21 + IL-23	6 hours
	GSM1484752	Polarized naïve human CD4+ t cell	antiCD3+andtiCD28 + TGF-β + IL-6 + IL-1β + IL-21 + IL-23	6 hours
	GSM1484760	Polarized naïve human CD4+ t cell	antiCD3+andtiCD28 + TGF-β + IL-6 + IL-1β + IL-21 + IL-23	6 hours
	GSM1484729	Polarized naïve human CD4+ t cell	antiCD3+andtiCD28 + TGF-β + IL-6 + IL-1β + IL-21 + IL-23	24 hours
	GSM1484745	Polarized naïve human CD4+ t cell	antiCD3+andtiCD28 + TGF-β + IL-6 + IL-1β + IL-21 + IL-23	24 hours
	GSM1484753	Polarized naïve human CD4+ t cell	antiCD3+andtiCD28 + TGF-β + IL-6 + IL-1β + IL-21 + IL-23	24 hours
	GSM1484761	Polarized naïve human CD4+ t cell	antiCD3+andtiCD28 + TGF-β + IL-6 + IL-1β + IL-21 + IL-23	24 hours
	GSM1484730	Polarized naïve human CD4+ t cell	antiCD3+andtiCD28 + TGF-β + IL-6 + IL-1β + IL-21 + IL-23	3 days
	GSM1484746	Polarized naïve human CD4+ t cell	antiCD3+andtiCD28 + TGF-β + IL-6 + IL-1β + IL-21 + IL-23	3 days
	GSM1484754	Polarized naïve human CD4+ t cell	antiCD3+andtiCD28 + TGF-β + IL-6 + IL-1β + IL-21 + IL-23	3 days
	GSM1484762	Polarized naïve human CD4+ t cell	antiCD3+andtiCD28 + TGF-β + IL-6 + IL-1β + IL-21 + IL-23	3 days
	GSM1484731	Polarized naïve human CD4+ t cell	antiCD3+andtiCD28 + TGF-β + IL-6 + IL-1β + IL-21 + IL-23	6 days
	GSM1484747	Polarized naïve human CD4+ t cell	antiCD3+andtiCD28 + TGF-β + IL-6 + IL-1β + IL-21 + IL-23	6 days
	GSM1484755	Polarized naïve human CD4+ t cell	antiCD3+andtiCD28 + TGF-β + IL-6 + IL-1β + IL-21 + IL-23	6 days
	GSM1484763	Polarized naïve human CD4+ t cell	antiCD3+andtiCD28 + TGF-β + IL-6 + IL-1β + IL-21 + IL-23	6 days
	GSM1484736	Polarized naïve human CD4+ t cell	antiCD3+andtiCD28 + TGF-β + IL-6 + IL-1β + IL-21 + IL-23	8 days
	GSM1484738	Polarized naïve human CD4+ t cell	antiCD3+andtiCD28 + TGF-β + IL-6 + IL-1β + IL-21 + IL-23	8 days
	GSM1484740	Polarized naïve human CD4+ t cell	antiCD3+andtiCD28 + TGF-β + IL-6 + IL-1β + IL-21 + IL-23	8 days
	GSM1484742	Polarized naïve human CD4+ t cell	antiCD3+andtiCD28 + TGF-β + IL-6 + IL-1β + IL-21 + IL-23	8 days

## Sheet: Proteomics
				Statistics
Proteomics data was obtained from Rieckmann et al., 2017 (PMID: 28263321)				T cell subtypes	No. of samples
				Naïve	8
Naïve				Th1	4
CopyNumber_T4.naive_01_activated				Th2	4
CopyNumber_T4.naive_02_activated				Th17	4
CopyNumber_T4.naive_03_activated				iTreg	No data
CopyNumber_T4.naive_04_activated					Total =20
CopyNumber_T4.naive_01_steady-state
CopyNumber_T4.naive_02_steady-state
CopyNumber_T4.naive_03_steady-state
CopyNumber_T4.naive_04_steady-state
Th1
CopyNumber_Th1_01_steady-state
CopyNumber_Th1_02_steady-state
CopyNumber_Th1_03_steady-state
CopyNumber_Th1_04_steady-state
Th2
CopyNumber_Th2_01_steady-state
CopyNumber_Th2_02_steady-state
CopyNumber_Th2_03_steady-state
CopyNumber_Th2_04_steady-state
Th17
CopyNumber_Th17_01_steady-state
CopyNumber_Th17_02_steady-state
CopyNumber_Th17_03_steady-state
CopyNumber_Th17_04_steady-state
