# Supplementary material for: Integrative computational approach identifies drug targets in CD4+ T-cell-mediated immune disorders
Source: NPJ Syst Biol Appl. 2021 Jan 22;7:4. doi: 10.1038/s41540-020-00165-3 (PMC7822845; doi:10.1038/s41540-020-00165-3)
Supplement: Supplementary file 1 — Compressed Supplementary Files [file 41540_2020_165_MOESM1_ESM.zip › Supplementary Data/Supplementary Data 10.xlsx]

## Sheet: Naive
ENTREZ	Active genes in microarray data sets			Active genes in proteomics data sets	Overlapped genes (Microarray/proteomics)	Exclusively in microarrya 0.5 but expressed in at least 90% of the samples	Exclusively in Proteomics but in top 25% abundance	Final Combined Matrix (Status Active/Inactive)
	nSamples_probes	Active in nSamples	if > 50% of samples
29	15	15	yes	yes	yes	no	no	1
30	15	15	yes	yes	yes	no	no	1
37	15	15	yes	yes	yes	no	no	1
39	15	15	yes	yes	yes	no	no	1
60	15	15	yes	yes	yes	no	no	1
71	15	15	yes	yes	yes	no	no	1
86	15	15	yes	yes	yes	no	no	1
87	15	15	yes	yes	yes	no	no	1
97	15	15	yes	yes	yes	no	no	1
100	15	15	yes	yes	yes	no	no	1
103	15	15	yes	yes	yes	no	no	1
120	15	15	yes	yes	yes	no	no	1
142	15	15	yes	yes	yes	no	no	1
158	15	15	yes	yes	yes	no	no	1
161	15	15	yes	yes	yes	no	no	1
166	15	15	yes	yes	yes	no	no	1
172	6	6	yes	no	no	yes	no	1
175	15	15	yes	no	yes	yes	no	1
226	15	15	yes	yes	yes	no	no	1
231	15	15	yes	yes	yes	no	no	1
262	15	15	yes	no	no	yes	no	1
274	15	15	yes	yes	yes	no	no	1
292	15	15	yes	yes	yes	no	no	1
293	15	15	yes	yes	yes	no	no	1
301	15	15	yes	yes	yes	no	no	1
309	15	15	yes	yes	yes	no	no	1
310	15	15	yes	yes	yes	no	no	1
311	15	15	yes	yes	yes	no	no	1
327	15	15	yes	yes	yes	no	no	1
330	15	15	yes	yes	yes	no	no	1
334	15	15	yes	no	no	yes	no	1
353	15	15	yes	yes	yes	no	no	1
372	15	15	yes	yes	yes	no	no	1
377	15	15	yes	no	no	yes	no	1
378	15	15	yes	yes	yes	no	no	1
387	15	15	yes	yes	yes	no	no	1
391	15	15	yes	yes	yes	no	no	1
392	15	15	yes	yes	yes	no	no	1
393	15	15	yes	yes	yes	no	no	1
396	15	15	yes	yes	yes	no	no	1
397	15	15	yes	yes	yes	no	no	1
399	15	15	yes	yes	yes	no	no	1
406	15	15	yes	no	no	yes	no	1
427	15	15	yes	yes	yes	no	no	1
440	15	15	yes	yes	yes	no	no	1
468	15	15	yes	no	no	yes	no	1
471	15	15	yes	yes	yes	no	no	1
472	15	15	yes	yes	yes	no	no	1
476	15	15	yes	yes	yes	no	no	1
483	15	15	yes	yes	yes	no	no	1
489	15	15	yes	yes	no	no	no	1
493	15	15	yes	yes	yes	no	no	1
498	15	15	yes	yes	yes	no	no	1
506	15	15	yes	yes	yes	no	no	1
509	15	15	yes	yes	yes	no	no	1
513	15	15	yes	yes	yes	no	no	1
514	15	15	yes	no	no	yes	no	1
515	15	15	yes	yes	yes	no	no	1
517	15	15	yes	no	yes	yes	no	1
518	15	15	yes	no	no	yes	no	1
521	15	15	yes	yes	yes	no	no	1
522	15	15	yes	yes	yes	no	no	1
527	15	15	yes	yes	yes	no	no	1
528	15	15	yes	yes	yes	no	no	1
533	15	15	yes	no	no	yes	no	1
537	15	15	yes	yes	yes	no	no	1
539	15	15	yes	yes	yes	no	no	1
545	15	15	yes	yes	yes	no	no	1
546	15	15	yes	yes	yes	no	no	1
567	15	15	yes	yes	yes	no	no	1
573	15	15	yes	yes	yes	no	no	1
583	6	6	yes	no	no	yes	no	1
593	15	15	yes	yes	yes	no	no	1
596	15	15	yes	yes	yes	no	no	1
613	15	15	yes	yes	yes	no	no	1
644	15	15	yes	yes	yes	no	no	1
663	15	15	yes	yes	yes	no	no	1
664	15	15	yes	no	no	yes	no	1
665	15	15	yes	yes	yes	no	no	1
677	15	15	yes	yes	yes	no	no	1
678	15	15	yes	yes	yes	no	no	1
684	15	15	yes	yes	yes	no	no	1
687	15	15	yes	no	no	yes	no	1
689	15	15	yes	yes	yes	no	no	1
694	15	15	yes	no	no	yes	no	1
706	15	15	yes	yes	yes	no	no	1
708	15	15	yes	yes	yes	no	no	1
738	15	15	yes	yes	yes	no	no	1
740	15	15	yes	yes	yes	no	no	1
746	15	15	yes	yes	yes	no	no	1
754	15	15	yes	yes	yes	no	no	1
757	15	15	yes	no	yes	yes	no	1
805	15	15	yes	no	no	yes	no	1
808	15	15	yes	no	no	yes	no	1
811	15	15	yes	yes	yes	no	no	1
824	15	15	yes	yes	yes	no	no	1
829	15	15	yes	yes	yes	no	no	1
831	15	15	yes	yes	yes	no	no	1
832	15	15	yes	yes	yes	no	no	1
834	15	15	yes	yes	yes	no	no	1
836	15	15	yes	yes	yes	no	no	1
837	15	15	yes	yes	yes	no	no	1
839	15	15	yes	yes	yes	no	no	1
847	15	15	yes	yes	yes	no	no	1
864	15	15	yes	yes	yes	no	no	1
865	15	15	yes	yes	yes	no	no	1
868	15	15	yes	yes	yes	no	no	1
894	15	15	yes	no	no	yes	no	1
896	15	15	yes	no	no	yes	no	1
902	15	15	yes	yes	yes	no	no	1
908	15	15	yes	yes	yes	no	no	1
914	15	15	yes	yes	yes	no	no	1
915	15	15	yes	yes	yes	no	no	1
916	15	15	yes	yes	yes	no	no	1
917	15	15	yes	yes	yes	no	no	1
919	15	15	yes	yes	yes	no	no	1
921	15	15	yes	yes	yes	no	no	1
923	15	15	yes	yes	yes	no	no	1
924	15	15	yes	yes	yes	no	no	1
939	15	15	yes	yes	yes	no	no	1
940	15	15	yes	yes	yes	no	no	1
951	15	15	yes	yes	yes	no	no	1
960	15	15	yes	yes	yes	no	no	1
961	15	15	yes	yes	yes	no	no	1
962	15	15	yes	yes	yes	no	no	1
963	15	15	yes	no	no	yes	no	1
969	15	15	yes	no	no	yes	no	1
975	15	15	yes	yes	yes	no	no	1
976	15	15	yes	yes	yes	no	no	1
984	15	15	yes	yes	yes	no	no	1
989	15	15	yes	yes	yes	no	no	1
994	15	15	yes	no	no	yes	no	1
998	15	15	yes	yes	yes	no	no	1
1019	15	15	yes	yes	yes	no	no	1
1027	15	15	yes	yes	yes	no	no	1
1039	15	15	yes	no	no	yes	no	1
1043	15	15	yes	no	no	yes	no	1
1051	15	15	yes	yes	yes	no	no	1
1054	15	15	yes	no	no	yes	no	1
1060	15	15	yes	yes	yes	no	no	1
1072	15	15	yes	yes	yes	no	no	1
1105	15	15	yes	yes	yes	no	no	1
1107	15	15	yes	yes	yes	no	no	1
1108	15	15	yes	yes	yes	no	no	1
1120	15	15	yes	yes	yes	no	no	1
1153	15	15	yes	yes	yes	no	no	1
1155	15	15	yes	yes	yes	no	no	1
1173	15	15	yes	yes	yes	no	no	1
1175	15	15	yes	yes	yes	no	no	1
1176	15	15	yes	yes	yes	no	no	1
1192	15	15	yes	yes	yes	no	no	1
1195	15	15	yes	yes	yes	no	no	1
1198	15	15	yes	yes	yes	no	no	1
1200	15	15	yes	yes	yes	no	no	1
1207	15	15	yes	yes	yes	no	no	1
1211	15	15	yes	yes	yes	no	no	1
1236	15	15	yes	yes	yes	no	no	1
1265	15	15	yes	yes	yes	no	no	1
1316	15	15	yes	no	no	yes	no	1
1327	15	15	yes	yes	yes	no	no	1
1329	15	15	yes	yes	yes	no	no	1
1337	15	15	yes	yes	yes	no	no	1
1340	15	15	yes	yes	yes	no	no	1
1345	15	15	yes	yes	yes	no	no	1
1347	15	15	yes	yes	yes	no	no	1
1349	15	15	yes	no	no	yes	no	1
1350	15	15	yes	yes	yes	no	no	1
1351	15	15	yes	no	yes	yes	no	1
1353	15	15	yes	yes	yes	no	no	1
1375	15	15	yes	no	no	yes	no	1
1396	15	15	yes	yes	yes	no	no	1
1431	15	15	yes	yes	yes	no	no	1
1434	15	15	yes	yes	yes	no	no	1
1445	15	15	yes	yes	yes	no	no	1
1455	15	15	yes	yes	yes	no	no	1
1460	15	15	yes	yes	yes	no	no	1
1476	15	15	yes	yes	yes	no	no	1
1486	15	15	yes	yes	yes	no	no	1
1499	15	15	yes	no	no	yes	no	1
1508	15	15	yes	yes	yes	no	no	1
1537	15	15	yes	yes	yes	no	no	1
1540	15	15	yes	yes	yes	no	no	1
1603	15	15	yes	yes	yes	no	no	1
1604	15	15	yes	yes	yes	no	no	1
1606	15	15	yes	yes	yes	no	no	1
1615	15	15	yes	yes	yes	no	no	1
1622	15	15	yes	yes	yes	no	no	1
1642	15	15	yes	yes	yes	no	no	1
1643	15	15	yes	yes	yes	no	no	1
1650	15	15	yes	yes	yes	no	no	1
1653	15	15	yes	yes	yes	no	no	1
1654	15	15	yes	yes	yes	no	no	1
1655	15	15	yes	yes	yes	no	no	1
1662	15	15	yes	yes	yes	no	no	1
1665	15	15	yes	yes	yes	no	no	1
1666	15	15	yes	yes	yes	no	no	1
1716	15	15	yes	yes	yes	no	no	1
1727	15	15	yes	yes	yes	no	no	1
1729	15	15	yes	yes	yes	no	no	1
1731	6	6	yes	yes	yes	no	no	1
1736	15	15	yes	yes	yes	no	no	1
1743	15	15	yes	yes	yes	no	no	1
1778	15	15	yes	yes	yes	no	no	1
1801	11	11	yes	yes	yes	no	no	1
1803	15	15	yes	yes	yes	no	no	1
1843	15	15	yes	no	no	yes	no	1
1854	15	15	yes	yes	yes	no	no	1
1855	15	15	yes	no	no	yes	no	1
1856	15	15	yes	yes	yes	no	no	1
1859	15	15	yes	yes	yes	no	no	1
1880	15	15	yes	yes	yes	no	no	1
1892	15	15	yes	yes	yes	no	no	1
1901	15	15	yes	no	no	yes	no	1
1912	15	15	yes	yes	yes	no	no	1
1915	15	15	yes	yes	yes	no	no	1
1933	15	15	yes	yes	yes	no	no	1
1936	15	15	yes	yes	yes	no	no	1
1937	15	15	yes	yes	yes	no	no	1
1938	15	15	yes	yes	yes	no	no	1
1939	15	15	yes	yes	yes	no	no	1
1964	15	15	yes	no	no	yes	no	1
1967	15	15	yes	yes	yes	no	no	1
1968	11	11	yes	yes	yes	no	no	1
1973	15	15	yes	yes	yes	no	no	1
1974	15	15	yes	yes	yes	no	no	1
1975	15	15	yes	yes	yes	no	no	1
1979	15	15	yes	yes	yes	no	no	1
1983	15	15	yes	yes	yes	no	no	1
1992	15	15	yes	yes	yes	no	no	1
1997	15	15	yes	yes	yes	no	no	1
2000	15	15	yes	yes	yes	no	no	1
2014	15	15	yes	no	yes	yes	no	1
2023	15	15	yes	yes	yes	no	no	1
2051	15	15	yes	no	no	yes	no	1
2060	15	15	yes	yes	yes	no	no	1
2073	15	15	yes	yes	yes	no	no	1
2079	15	15	yes	yes	yes	no	no	1
2091	15	15	yes	yes	yes	no	no	1
2098	15	15	yes	yes	yes	no	no	1
2109	15	15	yes	yes	yes	no	no	1
2113	15	15	yes	yes	yes	no	no	1
2123	15	15	yes	no	no	yes	no	1
2130	15	15	yes	yes	yes	no	no	1
2145	15	15	yes	yes	yes	no	no	1
2197	15	15	yes	yes	yes	no	no	1
2222	15	15	yes	yes	yes	no	no	1
2224	15	15	yes	yes	yes	no	no	1
2272	15	15	yes	yes	no	no	no	1
2273	15	15	yes	yes	yes	no	no	1
2287	15	15	yes	yes	yes	no	no	1
2308	15	15	yes	yes	yes	no	no	1
2309	15	15	yes	no	no	yes	no	1
2310	11	11	yes	no	no	yes	no	1
2313	15	15	yes	yes	yes	no	no	1
2314	15	15	yes	yes	yes	no	no	1
2316	15	15	yes	yes	yes	no	no	1
2319	15	15	yes	yes	yes	no	no	1
2339	15	15	yes	yes	yes	no	no	1
2483	15	15	yes	yes	yes	no	no	1
2495	15	15	yes	yes	yes	no	no	1
2509	11	11	yes	no	no	yes	no	1
2512	15	15	yes	no	yes	yes	no	1
2521	15	15	yes	yes	yes	no	no	1
2533	15	15	yes	yes	yes	no	no	1
2534	15	15	yes	yes	yes	no	no	1
2547	15	15	yes	yes	yes	no	no	1
2580	15	15	yes	yes	yes	no	no	1
2597	15	15	yes	yes	yes	no	no	1
2634	15	15	yes	yes	yes	no	no	1
2644	15	15	yes	yes	yes	no	no	1
2648	15	15	yes	yes	yes	no	no	1
2664	15	15	yes	yes	yes	no	no	1
2665	15	15	yes	yes	yes	no	no	1
2730	15	15	yes	yes	yes	no	no	1
2734	15	15	yes	yes	yes	no	no	1
2744	15	15	yes	yes	yes	no	no	1
2745	15	15	yes	yes	yes	no	no	1
2746	15	15	yes	yes	yes	no	no	1
2771	15	15	yes	yes	yes	no	no	1
2778	15	15	yes	yes	yes	no	no	1
2782	15	15	yes	yes	yes	no	no	1
2783	15	15	yes	yes	yes	no	no	1
2787	15	15	yes	yes	yes	no	no	1
2790	15	15	yes	yes	yes	no	no	1
2806	15	15	yes	yes	yes	no	no	1
2821	15	15	yes	yes	yes	no	no	1
2869	15	15	yes	yes	yes	no	no	1
2870	15	15	yes	yes	yes	no	no	1
2872	15	15	yes	no	no	yes	no	1
2874	15	15	yes	yes	yes	no	no	1
2876	15	15	yes	yes	yes	no	no	1
2879	15	15	yes	yes	yes	no	no	1
2885	15	15	yes	yes	yes	no	no	1
2908	15	15	yes	yes	yes	no	no	1
2923	15	15	yes	yes	yes	no	no	1
2926	11	11	yes	yes	yes	no	no	1
2932	15	15	yes	yes	yes	no	no	1
2937	15	15	yes	yes	yes	no	no	1
2938	11	11	yes	no	no	yes	no	1
2950	15	15	yes	yes	yes	no	no	1
2956	15	15	yes	yes	yes	no	no	1
2958	15	15	yes	yes	no	no	no	1
2962	15	15	yes	yes	yes	no	no	1
2966	11	11	yes	no	no	yes	no	1
2969	15	15	yes	yes	yes	no	no	1
2970	11	11	yes	no	no	yes	no	1
2971	15	15	yes	yes	yes	no	no	1
2976	15	15	yes	yes	yes	no	no	1
2987	15	15	yes	yes	yes	no	no	1
2990	15	15	yes	no	yes	yes	no	1
2995	15	15	yes	yes	yes	no	no	1
3015	15	15	yes	yes	yes	no	no	1
3020	15	15	yes	yes	yes	no	no	1
3021	15	15	yes	no	no	yes	no	1
3028	15	15	yes	yes	yes	no	no	1
3030	15	15	yes	yes	yes	no	no	1
3032	15	15	yes	yes	yes	no	no	1
3033	15	15	yes	yes	yes	no	no	1
3035	15	15	yes	yes	yes	no	no	1
3059	15	15	yes	yes	yes	no	no	1
3065	15	15	yes	yes	yes	no	no	1
3066	15	15	yes	yes	yes	no	no	1
3068	15	15	yes	yes	yes	no	no	1
3093	15	15	yes	yes	yes	no	no	1
3094	15	15	yes	yes	yes	no	no	1
3097	15	15	yes	yes	yes	no	no	1
3105	15	15	yes	yes	yes	no	no	1
3106	15	15	yes	yes	yes	no	no	1
3107	15	15	yes	yes	yes	no	no	1
3115	15	15	yes	no	yes	yes	no	1
3133	15	15	yes	yes	yes	no	no	1
3134	15	15	yes	yes	yes	no	no	1
3135	15	15	yes	yes	yes	no	no	1
3137	15	15	yes	no	no	yes	no	1
3145	15	15	yes	yes	yes	no	no	1
3146	15	15	yes	yes	yes	no	no	1
3148	15	15	yes	yes	yes	no	no	1
3150	15	15	yes	yes	yes	no	no	1
3151	15	15	yes	yes	yes	no	no	1
3163	15	15	yes	yes	yes	no	no	1
3178	15	15	yes	yes	yes	no	no	1
3181	15	15	yes	yes	yes	no	no	1
3183	15	15	yes	yes	yes	no	no	1
3184	15	15	yes	yes	yes	no	no	1
3187	15	15	yes	yes	yes	no	no	1
3189	15	15	yes	yes	yes	no	no	1
3190	15	15	yes	yes	yes	no	no	1
3191	15	15	yes	yes	yes	no	no	1
3192	15	15	yes	yes	yes	no	no	1
3251	15	15	yes	yes	yes	no	no	1
3257	15	15	yes	yes	no	no	no	1
3275	15	15	yes	yes	no	no	no	1
3298	15	15	yes	no	no	yes	no	1
3301	15	15	yes	yes	yes	no	no	1
3308	15	15	yes	yes	yes	no	no	1
3312	15	15	yes	yes	yes	no	no	1
3320	15	15	yes	yes	yes	no	no	1
3324	4	4	yes	no	no	yes	no	1
3326	15	15	yes	yes	yes	no	no	1
3329	15	15	yes	yes	yes	no	no	1
3336	15	15	yes	yes	yes	no	no	1
3337	15	15	yes	yes	yes	no	no	1
3338	15	15	yes	no	no	yes	no	1
3376	15	15	yes	yes	yes	no	no	1
3384	15	15	yes	yes	yes	no	no	1
3385	15	15	yes	yes	yes	no	no	1
3396	15	15	yes	yes	yes	no	no	1
3398	15	15	yes	no	no	yes	no	1
3420	15	15	yes	yes	yes	no	no	1
3431	15	15	yes	yes	yes	no	no	1
3455	15	15	yes	yes	no	no	no	1
3476	15	15	yes	yes	yes	no	no	1
3480	15	15	yes	yes	no	no	no	1
3516	15	15	yes	yes	yes	no	no	1
3550	15	15	yes	yes	yes	no	no	1
3551	15	15	yes	yes	yes	no	no	1
3561	15	15	yes	no	no	yes	no	1
3566	15	15	yes	no	no	yes	no	1
3572	15	15	yes	yes	yes	no	no	1
3575	15	15	yes	yes	yes	no	no	1
3587	15	15	yes	no	no	yes	no	1
3603	15	15	yes	yes	yes	no	no	1
3608	15	15	yes	yes	yes	no	no	1
3609	15	15	yes	yes	yes	no	no	1
3615	15	15	yes	yes	yes	no	no	1
3635	15	15	yes	yes	yes	no	no	1
3640	15	15	yes	no	no	yes	no	1
3646	15	15	yes	yes	yes	no	no	1
3655	15	15	yes	yes	yes	no	no	1
3659	15	15	yes	no	yes	yes	no	1
3661	15	15	yes	yes	yes	no	no	1
3665	15	15	yes	no	no	yes	no	1
3676	15	15	yes	yes	yes	no	no	1
3683	15	15	yes	yes	yes	no	no	1
3689	15	15	yes	yes	yes	no	no	1
3692	15	15	yes	yes	yes	no	no	1
3695	15	15	yes	yes	yes	no	no	1
3702	15	15	yes	yes	yes	no	no	1
3707	15	15	yes	yes	yes	no	no	1
3716	15	15	yes	yes	yes	no	no	1
3720	15	15	yes	no	no	yes	no	1
3725	15	15	yes	no	yes	yes	no	1
3726	15	15	yes	yes	yes	no	no	1
3735	15	15	yes	yes	yes	no	no	1
3799	15	15	yes	yes	yes	no	no	1
3837	15	15	yes	yes	yes	no	no	1
3838	15	15	yes	yes	yes	no	no	1
3840	15	15	yes	yes	yes	no	no	1
3858	15	15	yes	no	no	yes	no	1
3895	15	15	yes	yes	yes	no	no	1
3916	15	15	yes	yes	yes	no	no	1
3921	15	15	yes	yes	yes	no	no	1
3925	15	15	yes	yes	yes	no	no	1
3927	15	15	yes	yes	yes	no	no	1
3930	15	15	yes	yes	yes	no	no	1
3932	15	15	yes	yes	yes	no	no	1
3936	15	15	yes	yes	yes	no	no	1
3937	15	15	yes	yes	yes	no	no	1
3939	15	15	yes	yes	yes	no	no	1
3945	15	15	yes	yes	yes	no	no	1
3958	15	15	yes	yes	yes	no	no	1
3983	15	15	yes	yes	yes	no	no	1
3988	15	15	yes	yes	yes	no	no	1
4034	15	15	yes	yes	yes	no	no	1
4047	15	15	yes	yes	yes	no	no	1
4048	15	15	yes	yes	yes	no	no	1
4050	15	15	yes	no	no	yes	no	1
4077	15	15	yes	no	no	yes	no	1
4116	15	15	yes	yes	yes	no	no	1
4118	15	15	yes	no	no	yes	no	1
4122	15	15	yes	no	yes	yes	no	1
4134	15	15	yes	yes	yes	no	no	1
4140	15	15	yes	yes	yes	no	no	1
4141	15	15	yes	yes	yes	no	no	1
4144	15	15	yes	yes	yes	no	no	1
4149	15	15	yes	yes	yes	no	no	1
4152	15	15	yes	yes	yes	no	no	1
4154	15	15	yes	yes	yes	no	no	1
4155	15	15	yes	yes	yes	no	no	1
4172	15	15	yes	yes	yes	no	no	1
4176	15	15	yes	yes	yes	no	no	1
4189	15	15	yes	no	no	yes	no	1
4190	15	15	yes	yes	yes	no	no	1
4191	15	15	yes	yes	yes	no	no	1
4201	15	15	yes	no	no	yes	no	1
4205	15	15	yes	no	no	yes	no	1
4218	15	15	yes	yes	yes	no	no	1
4242	15	15	yes	no	no	yes	no	1
4245	15	15	yes	yes	yes	no	no	1
4249	15	15	yes	yes	no	no	no	1
4267	15	15	yes	yes	yes	no	no	1
4277	15	15	yes	no	no	yes	no	1
4282	15	15	yes	yes	yes	no	no	1
4292	15	15	yes	yes	yes	no	no	1
4296	15	15	yes	no	no	yes	no	1
4297	15	15	yes	yes	yes	no	no	1
4302	6	6	yes	yes	yes	no	no	1
4335	15	15	yes	yes	yes	no	no	1
4350	15	15	yes	yes	yes	no	no	1
4478	15	15	yes	yes	yes	no	no	1
4489	4	4	yes	no	no	yes	no	1
4490	4	4	yes	no	no	yes	no	1
4500	4	4	yes	no	no	yes	no	1
4501	15	15	yes	no	no	yes	no	1
4502	15	15	yes	yes	yes	no	no	1
4508	6	6	yes	yes	yes	no	no	1
4509	4	4	yes	yes	yes	no	no	1
4512	6	6	yes	yes	yes	no	no	1
4513	6	6	yes	yes	yes	no	no	1
4514	6	6	yes	yes	yes	no	no	1
4519	4	4	yes	no	yes	yes	no	1
4522	15	15	yes	yes	yes	no	no	1
4535	4	4	yes	yes	yes	no	no	1
4536	6	6	yes	no	no	yes	no	1
4537	6	6	yes	yes	yes	no	no	1
4538	6	6	yes	yes	yes	no	no	1
4539	4	4	yes	no	no	yes	no	1
4540	4	4	yes	yes	yes	no	no	1
4548	15	15	yes	yes	yes	no	no	1
4595	15	15	yes	yes	no	no	no	1
4599	15	15	yes	yes	yes	no	no	1
4600	15	15	yes	yes	yes	no	no	1
4601	15	15	yes	no	no	yes	no	1
4616	15	15	yes	no	no	yes	no	1
4627	15	15	yes	yes	yes	no	no	1
4637	15	15	yes	yes	yes	no	no	1
4650	15	15	yes	yes	yes	no	no	1
4659	15	15	yes	yes	yes	no	no	1
4666	15	15	yes	yes	yes	no	no	1
4670	15	15	yes	yes	yes	no	no	1
4673	15	15	yes	yes	yes	no	no	1
4677	15	15	yes	yes	yes	no	no	1
4678	15	15	yes	yes	yes	no	no	1
4682	15	15	yes	yes	yes	no	no	1
4690	15	15	yes	yes	yes	no	no	1
4691	15	15	yes	yes	yes	no	no	1
4694	15	15	yes	no	no	yes	no	1
4696	15	15	yes	yes	yes	no	no	1
4697	15	15	yes	yes	yes	no	no	1
4698	15	15	yes	yes	yes	no	no	1
4700	15	15	yes	yes	yes	no	no	1
4705	15	15	yes	yes	yes	no	no	1
4706	15	15	yes	yes	yes	no	no	1
4707	15	15	yes	yes	yes	no	no	1
4708	15	15	yes	yes	yes	no	no	1
4709	15	15	yes	yes	yes	no	no	1
4710	15	15	yes	yes	yes	no	no	1
4711	15	15	yes	yes	yes	no	no	1
4714	15	15	yes	yes	yes	no	no	1
4715	6	6	yes	yes	yes	no	no	1
4716	6	6	yes	yes	yes	no	no	1
4717	15	15	yes	yes	yes	no	no	1
4718	15	15	yes	yes	yes	no	no	1
4719	15	15	yes	yes	yes	no	no	1
4722	15	15	yes	yes	yes	no	no	1
4723	15	15	yes	yes	yes	no	no	1
4724	15	15	yes	yes	yes	no	no	1
4725	15	15	yes	yes	yes	no	no	1
4726	15	15	yes	yes	yes	no	no	1
4728	15	15	yes	yes	yes	no	no	1
4729	15	15	yes	yes	yes	no	no	1
4733	15	15	yes	yes	yes	no	no	1
4735	15	15	yes	yes	yes	no	no	1
4736	15	15	yes	yes	yes	no	no	1
4738	15	15	yes	yes	yes	no	no	1
4753	15	15	yes	no	no	yes	no	1
4779	15	15	yes	no	no	yes	no	1
4790	15	15	yes	yes	yes	no	no	1
4792	15	15	yes	yes	yes	no	no	1
4809	15	15	yes	yes	yes	no	no	1
4820	15	15	yes	yes	yes	no	no	1
4830	15	15	yes	yes	yes	no	no	1
4831	15	15	yes	yes	yes	no	no	1
4836	15	15	yes	yes	yes	no	no	1
4841	15	15	yes	yes	yes	no	no	1
4848	15	15	yes	yes	yes	no	no	1
4853	15	15	yes	yes	yes	no	no	1
4860	15	15	yes	yes	yes	no	no	1
4869	15	15	yes	yes	yes	no	no	1
4898	15	15	yes	yes	yes	no	no	1
4904	15	15	yes	yes	yes	no	no	1
4925	15	15	yes	yes	yes	no	no	1
4927	15	15	yes	yes	yes	no	no	1
4928	15	15	yes	yes	yes	no	no	1
4939	15	15	yes	yes	yes	no	no	1
4946	15	15	yes	no	no	yes	no	1
4953	15	15	yes	no	no	yes	no	1
5018	15	15	yes	yes	yes	no	no	1
5025	15	15	yes	yes	yes	no	no	1
5034	15	15	yes	yes	yes	no	no	1
5036	15	15	yes	yes	yes	no	no	1
5037	15	15	yes	yes	yes	no	no	1
5042	15	15	yes	no	no	yes	no	1
5048	15	15	yes	yes	yes	no	no	1
5052	15	15	yes	yes	yes	no	no	1
5093	15	15	yes	yes	yes	no	no	1
5094	15	15	yes	yes	yes	no	no	1
5108	15	15	yes	yes	yes	no	no	1
5116	15	15	yes	yes	yes	no	no	1
5119	15	15	yes	yes	yes	no	no	1
5134	15	15	yes	yes	yes	no	no	1
5140	15	15	yes	yes	yes	no	no	1
5142	15	15	yes	no	no	yes	no	1
5160	15	15	yes	yes	yes	no	no	1
5162	15	15	yes	yes	yes	no	no	1
5184	15	15	yes	yes	yes	no	no	1
5195	15	15	yes	yes	yes	no	no	1
5201	15	15	yes	yes	yes	no	no	1
5202	15	15	yes	yes	yes	no	no	1
5204	15	15	yes	yes	yes	no	no	1
5211	15	15	yes	yes	yes	no	no	1
5214	15	15	yes	yes	yes	no	no	1
5216	15	15	yes	yes	yes	no	no	1
5223	15	15	yes	yes	yes	no	no	1
5230	15	15	yes	yes	yes	no	no	1
5236	15	15	yes	yes	yes	no	no	1
5245	15	15	yes	yes	yes	no	no	1
5250	15	15	yes	yes	yes	no	no	1
5252	15	15	yes	yes	yes	no	no	1
5256	15	15	yes	yes	yes	no	no	1
5257	15	15	yes	yes	yes	no	no	1
5292	15	15	yes	no	no	yes	no	1
5293	15	15	yes	yes	yes	no	no	1
5295	15	15	yes	yes	yes	no	no	1
5297	15	15	yes	yes	yes	no	no	1
5298	15	15	yes	yes	yes	no	no	1
5305	15	15	yes	yes	yes	no	no	1
5306	15	15	yes	yes	yes	no	no	1
5355	15	15	yes	yes	yes	no	no	1
5371	15	15	yes	yes	yes	no	no	1
5372	15	15	yes	no	no	yes	no	1
5379	15	15	yes	no	no	yes	no	1
5383	15	15	yes	no	no	yes	no	1
5387	11	11	yes	no	no	yes	no	1
5393	15	15	yes	yes	yes	no	no	1
5394	15	15	yes	yes	yes	no	no	1
5428	15	15	yes	yes	yes	no	no	1
5431	15	15	yes	yes	yes	no	no	1
5434	15	15	yes	yes	yes	no	no	1
5435	15	15	yes	yes	no	no	no	1
5436	15	15	yes	yes	yes	no	no	1
5437	15	15	yes	yes	yes	no	no	1
5438	15	15	yes	yes	yes	no	no	1
5439	15	15	yes	yes	yes	no	no	1
5441	15	15	yes	yes	yes	no	no	1
5464	15	15	yes	yes	yes	no	no	1
5478	15	15	yes	yes	yes	no	no	1
5479	15	15	yes	yes	yes	no	no	1
5495	15	15	yes	yes	yes	no	no	1
5496	15	15	yes	yes	yes	no	no	1
5498	15	15	yes	yes	yes	no	no	1
5499	15	15	yes	yes	yes	no	no	1
5500	15	15	yes	yes	yes	no	no	1
5501	15	15	yes	yes	yes	no	no	1
5504	15	15	yes	yes	yes	no	no	1
5510	15	15	yes	yes	yes	no	no	1
5511	15	15	yes	yes	yes	no	no	1
5520	15	15	yes	yes	yes	no	no	1
5528	15	15	yes	yes	yes	no	no	1
5529	15	15	yes	yes	yes	no	no	1
5532	15	15	yes	yes	yes	no	no	1
5533	15	15	yes	yes	yes	no	no	1
5537	15	15	yes	yes	yes	no	no	1
5538	15	15	yes	yes	yes	no	no	1
5550	15	15	yes	yes	yes	no	no	1
5552	15	15	yes	yes	yes	no	no	1
5567	15	15	yes	yes	yes	no	no	1
5569	15	15	yes	no	yes	yes	no	1
5578	15	15	yes	yes	yes	no	no	1
5579	15	15	yes	yes	yes	no	no	1
5583	15	15	yes	yes	yes	no	no	1
5588	15	15	yes	yes	yes	no	no	1
5604	15	15	yes	yes	yes	no	no	1
5605	15	15	yes	yes	yes	no	no	1
5606	15	15	yes	yes	yes	no	no	1
5610	15	15	yes	yes	yes	no	no	1
5621	15	15	yes	yes	yes	no	no	1
5631	15	15	yes	yes	yes	no	no	1
5635	15	15	yes	yes	yes	no	no	1
5636	15	15	yes	yes	yes	no	no	1
5660	15	15	yes	yes	yes	no	no	1
5682	15	15	yes	yes	yes	no	no	1
5683	15	15	yes	yes	yes	no	no	1
5684	15	15	yes	yes	yes	no	no	1
5685	15	15	yes	yes	yes	no	no	1
5686	15	15	yes	yes	yes	no	no	1
5687	15	15	yes	yes	yes	no	no	1
5688	15	15	yes	yes	yes	no	no	1
5689	15	15	yes	yes	yes	no	no	1
5691	15	15	yes	yes	yes	no	no	1
5692	15	15	yes	yes	yes	no	no	1
5693	15	15	yes	yes	yes	no	no	1
5694	15	15	yes	yes	yes	no	no	1
5695	15	15	yes	yes	yes	no	no	1
5696	15	15	yes	yes	yes	no	no	1
5698	15	15	yes	yes	yes	no	no	1
5699	15	15	yes	yes	yes	no	no	1
5700	15	15	yes	yes	yes	no	no	1
5701	15	15	yes	yes	yes	no	no	1
5705	15	15	yes	yes	yes	no	no	1
5706	15	15	yes	yes	yes	no	no	1
5707	15	15	yes	yes	yes	no	no	1
5708	15	15	yes	yes	yes	no	no	1
5710	15	15	yes	yes	yes	no	no	1
5713	15	15	yes	yes	yes	no	no	1
5714	15	15	yes	yes	yes	no	no	1
5715	15	15	yes	yes	yes	no	no	1
5716	15	15	yes	yes	yes	no	no	1
5719	15	15	yes	yes	yes	no	no	1
5720	15	15	yes	yes	yes	no	no	1
5721	15	15	yes	yes	yes	no	no	1
5734	15	15	yes	no	no	yes	no	1
5757	15	15	yes	yes	yes	no	no	1
5770	15	15	yes	yes	yes	no	no	1
5777	15	15	yes	yes	yes	no	no	1
5778	15	15	yes	yes	yes	no	no	1
5786	15	15	yes	yes	yes	no	no	1
5788	15	15	yes	yes	yes	no	no	1
5790	15	15	yes	yes	yes	no	no	1
5813	15	15	yes	yes	yes	no	no	1
5826	15	15	yes	no	no	yes	no	1
5829	15	15	yes	yes	yes	no	no	1
5859	15	15	yes	yes	yes	no	no	1
5861	15	15	yes	yes	yes	no	no	1
5862	15	15	yes	yes	yes	no	no	1
5863	15	15	yes	yes	yes	no	no	1
5876	15	15	yes	yes	yes	no	no	1
5880	15	15	yes	yes	yes	no	no	1
5885	15	15	yes	yes	yes	no	no	1
5886	15	15	yes	yes	yes	no	no	1
5894	15	15	yes	yes	yes	no	no	1
5901	15	15	yes	yes	yes	no	no	1
5902	15	15	yes	no	yes	yes	no	1
5906	15	15	yes	yes	yes	no	no	1
5908	15	15	yes	yes	yes	no	no	1
5920	15	15	yes	no	no	yes	no	1
5928	15	15	yes	yes	yes	no	no	1
5931	15	15	yes	yes	yes	no	no	1
5934	15	15	yes	yes	yes	no	no	1
5935	15	15	yes	yes	yes	no	no	1
5937	15	15	yes	yes	yes	no	no	1
5955	15	15	yes	yes	yes	no	no	1
5970	15	15	yes	yes	yes	no	no	1
5976	15	15	yes	yes	yes	no	no	1
5981	15	15	yes	yes	yes	no	no	1
5987	15	15	yes	yes	yes	no	no	1
5997	15	15	yes	no	no	yes	no	1
6001	15	15	yes	yes	yes	no	no	1
6015	15	15	yes	yes	yes	no	no	1
6023	4	4	yes	no	no	yes	no	1
6029	4	4	yes	no	no	yes	no	1
6043	11	11	yes	no	no	yes	no	1
6046	15	15	yes	yes	yes	no	no	1
6047	15	15	yes	no	no	yes	no	1
6048	15	15	yes	yes	no	no	no	1
6049	15	15	yes	yes	no	no	no	1
6050	15	15	yes	yes	yes	no	no	1
6051	15	15	yes	yes	yes	no	no	1
6079	4	4	yes	no	no	yes	no	1
6083	11	11	yes	no	no	yes	no	1
6095	15	15	yes	no	no	yes	no	1
6117	15	15	yes	yes	yes	no	no	1
6118	15	15	yes	yes	yes	no	no	1
6119	15	15	yes	yes	yes	no	no	1
6122	15	15	yes	yes	yes	no	no	1
6124	15	15	yes	yes	yes	no	no	1
6125	15	15	yes	yes	yes	no	no	1
6128	15	15	yes	yes	yes	no	no	1
6129	15	15	yes	yes	yes	no	no	1
6130	15	15	yes	yes	yes	no	no	1
6132	15	15	yes	yes	yes	no	no	1
6133	15	15	yes	yes	yes	no	no	1
6134	15	15	yes	yes	yes	no	no	1
6135	15	15	yes	yes	yes	no	no	1
6136	15	15	yes	yes	yes	no	no	1
6137	15	15	yes	yes	yes	no	no	1
6138	15	15	yes	yes	yes	no	no	1
6139	15	15	yes	yes	yes	no	no	1
6141	15	15	yes	yes	yes	no	no	1
6142	15	15	yes	yes	yes	no	no	1
6143	15	15	yes	yes	yes	no	no	1
6144	15	15	yes	yes	yes	no	no	1
6146	15	15	yes	yes	yes	no	no	1
6147	15	15	yes	yes	yes	no	no	1
6150	15	15	yes	yes	yes	no	no	1
6152	15	15	yes	yes	yes	no	no	1
6154	4	4	yes	yes	yes	no	no	1
6155	15	15	yes	yes	yes	no	no	1
6156	15	15	yes	yes	yes	no	no	1
6158	15	15	yes	yes	yes	no	no	1
6159	15	15	yes	yes	yes	no	no	1
6160	15	15	yes	yes	yes	no	no	1
6161	15	15	yes	yes	yes	no	no	1
6164	15	15	yes	yes	yes	no	no	1
6165	15	15	yes	yes	yes	no	no	1
6166	15	15	yes	yes	yes	no	no	1
6167	15	15	yes	no	yes	yes	no	1
6168	15	15	yes	yes	yes	no	no	1
6169	15	15	yes	yes	yes	no	no	1
6170	15	15	yes	yes	yes	no	no	1
6171	15	15	yes	no	no	yes	no	1
6173	15	15	yes	no	no	yes	no	1
6175	15	15	yes	yes	yes	no	no	1
6176	15	15	yes	yes	yes	no	no	1
6181	15	15	yes	yes	yes	no	no	1
6185	15	15	yes	yes	yes	no	no	1
6187	15	15	yes	yes	yes	no	no	1
6188	15	15	yes	yes	yes	no	no	1
6189	15	15	yes	yes	yes	no	no	1
6191	15	15	yes	yes	yes	no	no	1
6193	15	15	yes	yes	yes	no	no	1
6194	15	15	yes	yes	yes	no	no	1
6195	15	15	yes	yes	yes	no	no	1
6197	15	15	yes	yes	yes	no	no	1
6199	15	15	yes	yes	yes	no	no	1
6201	15	15	yes	yes	yes	no	no	1
6202	15	15	yes	yes	yes	no	no	1
6203	15	15	yes	yes	yes	no	no	1
6204	15	15	yes	yes	yes	no	no	1
6205	15	15	yes	yes	yes	no	no	1
6206	15	15	yes	yes	yes	no	no	1
6207	15	15	yes	yes	yes	no	no	1
6208	15	15	yes	yes	yes	no	no	1
6209	15	15	yes	yes	yes	no	no	1
6210	15	15	yes	yes	yes	no	no	1
6217	15	15	yes	yes	yes	no	no	1
6218	15	15	yes	yes	yes	no	no	1
6222	15	15	yes	yes	yes	no	no	1
6223	15	15	yes	yes	yes	no	no	1
6224	15	15	yes	yes	yes	no	no	1
6227	15	15	yes	yes	yes	no	no	1
6228	15	15	yes	yes	yes	no	no	1
6229	15	15	yes	yes	yes	no	no	1
6230	15	15	yes	yes	yes	no	no	1
6231	15	15	yes	no	no	yes	no	1
6232	15	15	yes	yes	yes	no	no	1
6233	15	15	yes	yes	yes	no	no	1
6234	15	15	yes	yes	yes	no	no	1
6235	15	15	yes	yes	yes	no	no	1
6259	15	15	yes	no	no	yes	no	1
6275	15	15	yes	yes	yes	no	no	1
6277	15	15	yes	yes	yes	no	no	1
6281	15	15	yes	yes	yes	no	no	1
6294	15	15	yes	yes	yes	no	no	1
6301	15	15	yes	yes	yes	no	no	1
6303	15	15	yes	no	no	yes	no	1
6304	15	15	yes	yes	yes	no	no	1
6386	15	15	yes	yes	yes	no	no	1
6389	15	15	yes	yes	yes	no	no	1
6390	15	15	yes	yes	yes	no	no	1
6391	15	15	yes	yes	yes	no	no	1
6396	15	15	yes	yes	yes	no	no	1
6402	15	15	yes	yes	yes	no	no	1
6404	15	15	yes	yes	yes	no	no	1
6415	15	15	yes	yes	yes	no	no	1
6418	15	15	yes	yes	yes	no	no	1
6421	15	15	yes	yes	yes	no	no	1
6427	15	15	yes	yes	yes	no	no	1
6428	15	15	yes	yes	yes	no	no	1
6429	15	15	yes	yes	yes	no	no	1
6430	15	15	yes	yes	yes	no	no	1
6431	15	15	yes	yes	yes	no	no	1
6432	15	15	yes	yes	yes	no	no	1
6433	15	15	yes	yes	yes	no	no	1
6434	15	15	yes	yes	yes	no	no	1
6448	15	15	yes	yes	yes	no	no	1
6451	15	15	yes	yes	yes	no	no	1
6464	15	15	yes	yes	yes	no	no	1
6468	15	15	yes	yes	no	no	no	1
6472	15	15	yes	yes	yes	no	no	1
6480	15	15	yes	yes	yes	no	no	1
6494	15	15	yes	yes	yes	no	no	1
6500	15	15	yes	yes	yes	no	no	1
6503	15	15	yes	no	no	yes	no	1
6574	15	15	yes	yes	no	no	no	1
6597	15	15	yes	yes	yes	no	no	1
6601	15	15	yes	yes	yes	no	no	1
6602	15	15	yes	yes	yes	no	no	1
6605	15	15	yes	yes	yes	no	no	1
6606	15	15	yes	yes	yes	no	no	1
6612	15	15	yes	yes	yes	no	no	1
6613	15	15	yes	yes	yes	no	no	1
6626	15	15	yes	yes	yes	no	no	1
6627	15	15	yes	yes	yes	no	no	1
6628	15	15	yes	yes	yes	no	no	1
6629	15	15	yes	yes	yes	no	no	1
6631	15	15	yes	yes	yes	no	no	1
6632	15	15	yes	yes	yes	no	no	1
6633	15	15	yes	yes	yes	no	no	1
6634	15	15	yes	yes	yes	no	no	1
6635	15	15	yes	yes	yes	no	no	1
6636	15	15	yes	yes	yes	no	no	1
6637	15	15	yes	yes	yes	no	no	1
6638	15	15	yes	no	no	yes	no	1
6642	15	15	yes	yes	yes	no	no	1
6643	15	15	yes	yes	yes	no	no	1
6647	15	15	yes	yes	yes	no	no	1
6648	15	15	yes	yes	yes	no	no	1
6651	15	15	yes	yes	yes	no	no	1
6653	15	15	yes	yes	yes	no	no	1
6672	15	15	yes	yes	yes	no	no	1
6687	15	15	yes	yes	yes	no	no	1
6723	15	15	yes	yes	yes	no	no	1
6726	15	15	yes	yes	yes	no	no	1
6727	15	15	yes	yes	yes	no	no	1
6731	15	15	yes	yes	yes	no	no	1
6732	15	15	yes	yes	yes	no	no	1
6738	15	15	yes	yes	yes	no	no	1
6741	15	15	yes	yes	yes	no	no	1
6742	15	15	yes	yes	yes	no	no	1
6745	15	15	yes	yes	yes	no	no	1
6746	15	15	yes	no	no	yes	no	1
6748	15	15	yes	yes	yes	no	no	1
6749	15	15	yes	yes	yes	no	no	1
6767	15	15	yes	yes	yes	no	no	1
6772	15	15	yes	yes	yes	no	no	1
6775	15	15	yes	yes	yes	no	no	1
6777	15	15	yes	yes	yes	no	no	1
6778	15	15	yes	yes	yes	no	no	1
6780	15	15	yes	yes	yes	no	no	1
6786	15	15	yes	yes	yes	no	no	1
6789	15	15	yes	yes	yes	no	no	1
6793	15	15	yes	yes	yes	no	no	1
6810	15	15	yes	yes	yes	no	no	1
6814	15	15	yes	yes	yes	no	no	1
6815	6	6	yes	yes	yes	no	no	1
6817	11	11	yes	yes	no	no	no	1
6818	11	11	yes	no	no	yes	no	1
6827	15	15	yes	yes	yes	no	no	1
6829	15	15	yes	yes	yes	no	no	1
6830	15	15	yes	yes	yes	no	no	1
6834	15	15	yes	yes	yes	no	no	1
6845	15	15	yes	yes	yes	no	no	1
6856	15	15	yes	yes	yes	no	no	1
6867	15	15	yes	yes	yes	no	no	1
6878	15	15	yes	yes	yes	no	no	1
6879	15	15	yes	yes	yes	no	no	1
6880	15	15	yes	yes	yes	no	no	1
6881	15	15	yes	yes	yes	no	no	1
6888	15	15	yes	yes	yes	no	no	1
6890	15	15	yes	yes	yes	no	no	1
6892	15	15	yes	yes	yes	no	no	1
6902	15	15	yes	yes	yes	no	no	1
6903	15	15	yes	yes	yes	no	no	1
6905	15	15	yes	yes	yes	no	no	1
6907	15	15	yes	yes	yes	no	no	1
6917	15	15	yes	yes	yes	no	no	1
6920	6	6	yes	yes	no	no	no	1
6921	15	15	yes	yes	yes	no	no	1
6929	15	15	yes	no	no	yes	no	1
6932	15	15	yes	yes	yes	no	no	1
6935	15	15	yes	yes	yes	no	no	1
6944	15	15	yes	yes	yes	no	no	1
6949	15	15	yes	yes	yes	no	no	1
6967	11	11	yes	no	no	yes	no	1
6983	11	11	yes	no	no	yes	no	1
6993	15	15	yes	yes	no	no	no	1
7001	15	15	yes	yes	yes	no	no	1
7009	15	15	yes	yes	yes	no	no	1
7012	4	4	yes	no	no	yes	no	1
7013	15	15	yes	yes	yes	no	no	1
7019	15	15	yes	yes	yes	no	no	1
7067	15	15	yes	no	no	yes	no	1
7073	15	15	yes	yes	yes	no	no	1
7114	15	15	yes	yes	yes	no	no	1
7128	15	15	yes	yes	yes	no	no	1
7155	15	15	yes	yes	yes	no	no	1
7167	15	15	yes	yes	yes	no	no	1
7175	15	15	yes	yes	yes	no	no	1
7178	15	15	yes	yes	yes	no	no	1
7184	15	15	yes	yes	yes	no	no	1
7203	15	15	yes	yes	yes	no	no	1
7259	15	15	yes	yes	yes	no	no	1
7267	15	15	yes	no	no	yes	no	1
7277	15	15	yes	yes	yes	no	no	1
7284	15	15	yes	yes	yes	no	no	1
7294	15	15	yes	yes	yes	no	no	1
7295	15	15	yes	yes	yes	no	no	1
7307	15	15	yes	no	no	yes	no	1
7311	15	15	yes	no	yes	yes	no	1
7314	15	15	yes	no	no	yes	no	1
7316	15	15	yes	no	no	yes	no	1
7317	15	15	yes	yes	yes	no	no	1
7322	15	15	yes	no	no	yes	no	1
7323	15	15	yes	yes	yes	no	no	1
7327	15	15	yes	yes	yes	no	no	1
7329	15	15	yes	yes	yes	no	no	1
7332	15	15	yes	yes	yes	no	no	1
7335	15	15	yes	no	no	yes	no	1
7341	15	15	yes	yes	yes	no	no	1
7351	15	15	yes	no	no	yes	no	1
7353	15	15	yes	yes	yes	no	no	1
7374	15	15	yes	yes	yes	no	no	1
7375	15	15	yes	yes	yes	no	no	1
7381	15	15	yes	yes	yes	no	no	1
7384	15	15	yes	yes	yes	no	no	1
7385	15	15	yes	yes	yes	no	no	1
7386	15	15	yes	yes	yes	no	no	1
7388	15	15	yes	yes	yes	no	no	1
7389	15	15	yes	yes	yes	no	no	1
7392	15	15	yes	yes	yes	no	no	1
7408	15	15	yes	yes	yes	no	no	1
7409	15	15	yes	yes	yes	no	no	1
7415	15	15	yes	yes	yes	no	no	1
7416	15	15	yes	yes	yes	no	no	1
7417	15	15	yes	yes	yes	no	no	1
7430	15	15	yes	yes	yes	no	no	1
7431	15	15	yes	yes	yes	no	no	1
7443	15	15	yes	yes	yes	no	no	1
7456	15	15	yes	yes	yes	no	no	1
7458	15	15	yes	yes	yes	no	no	1
7494	15	15	yes	no	no	yes	no	1
7515	15	15	yes	yes	yes	no	no	1
7520	15	15	yes	yes	yes	no	no	1
7528	15	15	yes	yes	yes	no	no	1
7529	15	15	yes	yes	yes	no	no	1
7532	6	6	yes	yes	yes	no	no	1
7534	15	15	yes	yes	yes	no	no	1
7535	15	15	yes	yes	yes	no	no	1
7536	15	15	yes	yes	yes	no	no	1
7538	15	15	yes	yes	yes	no	no	1
7555	15	15	yes	yes	yes	no	no	1
7559	15	15	yes	no	no	yes	no	1
7572	15	15	yes	yes	yes	no	no	1
7639	15	15	yes	no	no	yes	no	1
7690	15	15	yes	yes	yes	no	no	1
7737	15	15	yes	yes	yes	no	no	1
7748	15	15	yes	no	no	yes	no	1
7750	15	15	yes	yes	yes	no	no	1
7756	15	15	yes	yes	yes	no	no	1
7763	15	15	yes	yes	no	no	no	1
7791	15	15	yes	yes	yes	no	no	1
7803	15	15	yes	no	no	yes	no	1
7805	15	15	yes	no	no	yes	no	1
7812	15	15	yes	yes	yes	no	no	1
7818	15	15	yes	yes	yes	no	no	1
7841	15	15	yes	yes	yes	no	no	1
7846	15	15	yes	yes	yes	no	no	1
7852	15	15	yes	yes	yes	no	no	1
7866	15	15	yes	yes	yes	no	no	1
7867	15	15	yes	yes	yes	no	no	1
7873	15	15	yes	yes	yes	no	no	1
7879	15	15	yes	yes	yes	no	no	1
7884	15	15	yes	yes	yes	no	no	1
7905	15	15	yes	yes	yes	no	no	1
7913	15	15	yes	yes	yes	no	no	1
7917	15	15	yes	yes	yes	no	no	1
7918	6	6	yes	no	no	yes	no	1
7936	15	15	yes	yes	yes	no	no	1
7979	15	15	yes	no	no	yes	no	1
7994	15	15	yes	yes	yes	no	no	1
8031	15	15	yes	no	no	yes	no	1
8034	15	15	yes	no	yes	yes	no	1
8079	15	15	yes	yes	no	no	no	1
8087	15	15	yes	yes	yes	no	no	1
8106	15	15	yes	yes	yes	no	no	1
8148	15	15	yes	yes	yes	no	no	1
8161	15	15	yes	yes	yes	no	no	1
8165	15	15	yes	yes	yes	no	no	1
8192	15	15	yes	yes	yes	no	no	1
8204	15	15	yes	no	no	yes	no	1
8209	15	15	yes	no	no	yes	no	1
8214	11	11	yes	no	no	yes	no	1
8225	15	15	yes	yes	yes	no	no	1
8227	15	15	yes	yes	yes	no	no	1
8233	15	15	yes	yes	no	no	no	1
8237	15	15	yes	yes	yes	no	no	1
8241	15	15	yes	yes	yes	no	no	1
8243	15	15	yes	yes	yes	no	no	1
8263	15	15	yes	no	no	yes	no	1
8270	15	15	yes	yes	yes	no	no	1
8294	15	15	yes	no	no	yes	no	1
8301	15	15	yes	yes	yes	no	no	1
8337	11	11	yes	no	no	yes	no	1
8338	4	4	yes	yes	yes	no	no	1
8359	15	15	yes	no	no	yes	no	1
8360	15	15	yes	no	no	yes	no	1
8362	15	15	yes	no	no	yes	no	1
8363	15	15	yes	no	no	yes	no	1
8364	15	15	yes	no	no	yes	no	1
8365	15	15	yes	no	no	yes	no	1
8366	15	15	yes	no	no	yes	no	1
8367	15	15	yes	no	no	yes	no	1
8368	15	15	yes	no	no	yes	no	1
8379	15	15	yes	yes	yes	no	no	1
8396	15	15	yes	yes	yes	no	no	1
8405	15	15	yes	no	no	yes	no	1
8407	15	15	yes	yes	yes	no	no	1
8409	15	15	yes	yes	yes	no	no	1
8420	15	15	yes	no	no	yes	no	1
8428	15	15	yes	yes	yes	no	no	1
8439	15	15	yes	yes	yes	no	no	1
8440	15	15	yes	yes	yes	no	no	1
8445	15	15	yes	no	no	yes	no	1
8449	15	15	yes	yes	yes	no	no	1
8451	15	15	yes	yes	yes	no	no	1
8452	15	15	yes	yes	yes	no	no	1
8473	15	15	yes	yes	yes	no	no	1
8480	15	15	yes	yes	yes	no	no	1
8481	15	15	yes	yes	yes	no	no	1
8519	15	15	yes	no	no	yes	no	1
8520	15	15	yes	yes	yes	no	no	1
8533	15	15	yes	yes	yes	no	no	1
8550	15	15	yes	yes	yes	no	no	1
8558	15	15	yes	no	no	yes	no	1
8560	15	15	yes	yes	yes	no	no	1
8566	15	15	yes	yes	yes	no	no	1
8570	15	15	yes	yes	yes	no	no	1
8574	15	15	yes	yes	yes	no	no	1
8575	15	15	yes	yes	yes	no	no	1
8602	15	15	yes	yes	yes	no	no	1
8611	15	15	yes	no	no	yes	no	1
8615	15	15	yes	yes	yes	no	no	1
8621	15	15	yes	yes	yes	no	no	1
8624	15	15	yes	yes	yes	no	no	1
8631	15	15	yes	yes	yes	no	no	1
8635	15	15	yes	yes	yes	no	no	1
8637	11	11	yes	yes	no	no	no	1
8648	15	15	yes	yes	yes	no	no	1
8655	15	15	yes	yes	yes	no	no	1
8660	15	15	yes	yes	no	no	no	1
8661	15	15	yes	yes	yes	no	no	1
8662	15	15	yes	yes	yes	no	no	1
8663	15	15	yes	yes	yes	no	no	1
8664	15	15	yes	yes	yes	no	no	1
8665	15	15	yes	yes	yes	no	no	1
8666	15	15	yes	yes	yes	no	no	1
8667	15	15	yes	yes	yes	no	no	1
8668	15	15	yes	yes	yes	no	no	1
8673	15	15	yes	yes	yes	no	no	1
8675	15	15	yes	yes	yes	no	no	1
8677	15	15	yes	yes	yes	no	no	1
8678	15	15	yes	yes	yes	no	no	1
8681	15	15	yes	no	no	yes	no	1
8683	15	15	yes	yes	yes	no	no	1
8698	15	15	yes	yes	yes	no	no	1
8703	15	15	yes	no	no	yes	no	1
8717	15	15	yes	yes	yes	no	no	1
8718	15	15	yes	no	no	yes	no	1
8720	15	15	yes	no	no	yes	no	1
8721	15	15	yes	yes	yes	no	no	1
8724	15	15	yes	yes	yes	no	no	1
8725	15	15	yes	yes	yes	no	no	1
8726	15	15	yes	yes	yes	no	no	1
8729	15	15	yes	yes	yes	no	no	1
8733	15	15	yes	yes	yes	no	no	1
8761	15	15	yes	yes	yes	no	no	1
8763	15	15	yes	no	no	yes	no	1
8764	15	15	yes	no	yes	yes	no	1
8774	15	15	yes	yes	yes	no	no	1
8780	15	15	yes	yes	yes	no	no	1
8795	15	15	yes	no	no	yes	no	1
8802	15	15	yes	yes	yes	no	no	1
8804	15	15	yes	no	no	yes	no	1
8805	15	15	yes	yes	yes	no	no	1
8813	15	15	yes	yes	yes	no	no	1
8826	15	15	yes	yes	yes	no	no	1
8833	15	15	yes	yes	yes	no	no	1
8834	15	15	yes	yes	yes	no	no	1
8841	15	15	yes	yes	yes	no	no	1
8847	11	11	yes	no	no	yes	no	1
8871	15	15	yes	yes	yes	no	no	1
8874	15	15	yes	yes	yes	no	no	1
8878	15	15	yes	yes	yes	no	no	1
8880	15	15	yes	yes	yes	no	no	1
8881	15	15	yes	yes	yes	no	no	1
8883	15	15	yes	yes	yes	no	no	1
8886	15	15	yes	yes	yes	no	no	1
8887	15	15	yes	no	yes	yes	no	1
8892	15	15	yes	yes	yes	no	no	1
8893	15	15	yes	yes	yes	no	no	1
8899	15	15	yes	yes	yes	no	no	1
8904	15	15	yes	yes	yes	no	no	1
8906	15	15	yes	yes	yes	no	no	1
8907	6	6	yes	yes	yes	no	no	1
8925	15	15	yes	yes	yes	no	no	1
8926	15	15	yes	no	no	yes	no	1
8932	15	15	yes	yes	yes	no	no	1
8944	11	11	yes	no	no	yes	no	1
8971	15	15	yes	yes	yes	no	no	1
8985	15	15	yes	yes	yes	no	no	1
8992	15	15	yes	no	no	yes	no	1
9026	15	15	yes	yes	yes	no	no	1
9045	15	15	yes	yes	yes	no	no	1
9049	15	15	yes	yes	yes	no	no	1
9051	15	15	yes	yes	yes	no	no	1
9093	15	15	yes	yes	yes	no	no	1
9100	15	15	yes	yes	yes	no	no	1
9110	15	15	yes	no	no	yes	no	1
9111	15	15	yes	yes	yes	no	no	1
9121	15	15	yes	no	no	yes	no	1
9126	15	15	yes	yes	yes	no	no	1
9140	15	15	yes	yes	yes	no	no	1
9141	15	15	yes	yes	yes	no	no	1
9144	15	15	yes	yes	yes	no	no	1
9146	15	15	yes	yes	yes	no	no	1
9147	15	15	yes	yes	yes	no	no	1
9167	15	15	yes	yes	yes	no	no	1
9168	15	15	yes	yes	yes	no	no	1
9169	15	15	yes	yes	yes	no	no	1
9184	15	15	yes	yes	yes	no	no	1
9188	15	15	yes	yes	yes	no	no	1
9208	15	15	yes	yes	yes	no	no	1
9214	15	15	yes	no	yes	yes	no	1
9221	15	15	yes	yes	yes	no	no	1
9240	15	15	yes	no	no	yes	no	1
9241	6	6	yes	no	no	yes	no	1
9246	15	15	yes	yes	yes	no	no	1
9249	15	15	yes	yes	no	no	no	1
9252	15	15	yes	yes	yes	no	no	1
9255	15	15	yes	yes	yes	no	no	1
9262	15	15	yes	yes	yes	no	no	1
9267	15	15	yes	yes	yes	no	no	1
9270	15	15	yes	yes	yes	no	no	1
9276	15	15	yes	yes	yes	no	no	1
9295	15	15	yes	yes	yes	no	no	1
9296	15	15	yes	yes	yes	no	no	1
9297	2	2	yes	no	no	yes	no	1
9298	2	2	yes	no	no	yes	no	1
9299	2	2	yes	no	no	yes	no	1
9300	2	2	yes	no	no	yes	no	1
9301	2	2	yes	no	no	yes	no	1
9302	2	2	yes	no	no	yes	no	1
9303	2	2	yes	no	no	yes	no	1
9304	2	2	yes	no	no	yes	no	1
9318	15	15	yes	yes	yes	no	no	1
9320	15	15	yes	yes	yes	no	no	1
9324	15	15	yes	yes	yes	no	no	1
9326	15	15	yes	no	yes	yes	no	1
9337	15	15	yes	yes	no	no	no	1
9343	6	6	yes	yes	yes	no	no	1
9349	15	15	yes	yes	yes	no	no	1
9352	15	15	yes	yes	yes	no	no	1
9354	15	15	yes	yes	yes	no	no	1
9360	15	15	yes	yes	yes	no	no	1
9367	15	15	yes	yes	yes	no	no	1
9368	15	15	yes	yes	yes	no	no	1
9377	15	15	yes	yes	yes	no	no	1
9380	15	15	yes	yes	yes	no	no	1
9382	6	6	yes	yes	yes	no	no	1
9403	15	15	yes	yes	yes	no	no	1
9404	15	15	yes	yes	yes	no	no	1
9406	6	6	yes	yes	yes	no	no	1
9409	15	15	yes	yes	yes	no	no	1
9416	15	15	yes	yes	yes	no	no	1
9441	6	6	yes	yes	yes	no	no	1
9445	15	15	yes	yes	yes	no	no	1
9446	15	15	yes	yes	yes	no	no	1
9452	15	15	yes	no	no	yes	no	1
9466	15	15	yes	yes	no	no	no	1
9470	15	15	yes	yes	yes	no	no	1
9482	15	15	yes	yes	yes	no	no	1
9491	15	15	yes	yes	yes	no	no	1
9500	15	15	yes	no	no	yes	no	1
9516	15	15	yes	yes	yes	no	no	1
9519	15	15	yes	yes	yes	no	no	1
9524	15	15	yes	yes	yes	no	no	1
9525	15	15	yes	yes	yes	no	no	1
9528	15	15	yes	no	yes	yes	no	1
9529	15	15	yes	yes	yes	no	no	1
9535	15	15	yes	yes	yes	no	no	1
9550	15	15	yes	yes	yes	no	no	1
9551	15	15	yes	yes	yes	no	no	1
9553	15	15	yes	yes	yes	no	no	1
9555	15	15	yes	yes	yes	no	no	1
9556	15	15	yes	no	no	yes	no	1
9570	15	15	yes	yes	yes	no	no	1
9584	15	15	yes	yes	yes	no	no	1
9587	15	15	yes	yes	yes	no	no	1
9588	15	15	yes	yes	yes	no	no	1
9589	15	15	yes	yes	yes	no	no	1
9592	15	15	yes	no	no	yes	no	1
9595	15	15	yes	yes	yes	no	no	1
9611	15	15	yes	yes	yes	no	no	1
9612	15	15	yes	yes	yes	no	no	1
9616	15	15	yes	yes	yes	no	no	1
9617	15	15	yes	no	no	yes	no	1
9632	15	15	yes	yes	yes	no	no	1
9636	15	15	yes	yes	yes	no	no	1
9648	15	15	yes	yes	yes	no	no	1
9652	15	15	yes	yes	yes	no	no	1
9663	15	15	yes	yes	yes	no	no	1
9665	15	15	yes	yes	yes	no	no	1
9667	15	15	yes	yes	yes	no	no	1
9675	15	15	yes	yes	yes	no	no	1
9685	15	15	yes	yes	yes	no	no	1
9689	15	15	yes	yes	yes	no	no	1
9698	15	15	yes	yes	yes	no	no	1
9701	15	15	yes	yes	yes	no	no	1
9703	15	15	yes	yes	yes	no	no	1
9709	15	15	yes	no	no	yes	no	1
9710	15	15	yes	no	no	yes	no	1
9711	15	15	yes	no	no	yes	no	1
9741	15	15	yes	no	no	yes	no	1
9744	15	15	yes	yes	yes	no	no	1
9750	15	15	yes	yes	yes	no	no	1
9770	15	15	yes	yes	yes	no	no	1
9774	15	15	yes	yes	yes	no	no	1
9777	15	15	yes	yes	yes	no	no	1
9778	15	15	yes	no	no	yes	no	1
9782	15	15	yes	yes	yes	no	no	1
9784	15	15	yes	yes	yes	no	no	1
9786	15	15	yes	no	no	yes	no	1
9791	15	15	yes	yes	yes	no	no	1
9794	15	15	yes	no	no	yes	no	1
9797	15	15	yes	yes	yes	no	no	1
9801	15	15	yes	yes	yes	no	no	1
9802	15	15	yes	no	no	yes	no	1
9804	15	15	yes	yes	yes	no	no	1
9806	15	15	yes	yes	yes	no	no	1
9814	15	15	yes	no	no	yes	no	1
9830	15	15	yes	yes	yes	no	no	1
9840	15	15	yes	yes	yes	no	no	1
9857	15	15	yes	yes	yes	no	no	1
9861	15	15	yes	yes	yes	no	no	1
9877	15	15	yes	yes	yes	no	no	1
9878	15	15	yes	yes	yes	no	no	1
9882	15	15	yes	yes	yes	no	no	1
9897	15	15	yes	yes	yes	no	no	1
9906	15	15	yes	no	no	yes	no	1
9907	15	15	yes	yes	yes	no	no	1
9908	15	15	yes	yes	yes	no	no	1
9909	15	15	yes	yes	yes	no	no	1
9913	15	15	yes	yes	yes	no	no	1
9921	15	15	yes	no	no	yes	no	1
9923	15	15	yes	yes	yes	no	no	1
9927	15	15	yes	yes	yes	no	no	1
9929	15	15	yes	no	no	yes	no	1
9931	15	15	yes	yes	yes	no	no	1
9933	15	15	yes	yes	yes	no	no	1
9938	15	15	yes	yes	yes	no	no	1
9939	15	15	yes	yes	yes	no	no	1
9949	15	15	yes	no	no	yes	no	1
9958	15	15	yes	yes	yes	no	no	1
9960	15	15	yes	yes	yes	no	no	1
9961	15	15	yes	yes	yes	no	no	1
9969	15	15	yes	yes	yes	no	no	1
9972	15	15	yes	yes	yes	no	no	1
9976	15	15	yes	no	no	yes	no	1
9978	15	15	yes	yes	yes	no	no	1
9987	15	15	yes	yes	yes	no	no	1
9988	15	15	yes	no	no	yes	no	1
9990	15	15	yes	yes	yes	no	no	1
9991	15	15	yes	yes	yes	no	no	1
9993	15	15	yes	no	no	yes	no	1
10016	15	15	yes	yes	yes	no	no	1
10020	15	15	yes	yes	yes	no	no	1
10049	15	15	yes	yes	yes	no	no	1
10054	15	15	yes	yes	yes	no	no	1
10055	15	15	yes	yes	yes	no	no	1
10063	15	15	yes	yes	yes	no	no	1
10067	15	15	yes	yes	yes	no	no	1
10075	15	15	yes	yes	yes	no	no	1
10081	6	6	yes	yes	yes	no	no	1
10084	15	15	yes	yes	yes	no	no	1
10092	15	15	yes	yes	yes	no	no	1
10094	15	15	yes	yes	yes	no	no	1
10095	15	15	yes	yes	yes	no	no	1
10096	15	15	yes	yes	yes	no	no	1
10097	15	15	yes	yes	yes	no	no	1
10106	15	15	yes	no	no	yes	no	1
10109	15	15	yes	yes	yes	no	no	1
10120	15	15	yes	yes	yes	no	no	1
10123	15	15	yes	no	no	yes	no	1
10125	15	15	yes	yes	yes	no	no	1
10128	15	15	yes	yes	yes	no	no	1
10134	15	15	yes	yes	yes	no	no	1
10140	15	15	yes	no	no	yes	no	1
10146	15	15	yes	yes	yes	no	no	1
10151	11	11	yes	no	no	yes	no	1
10153	15	15	yes	yes	yes	no	no	1
10155	15	15	yes	yes	yes	no	no	1
10156	15	15	yes	no	no	yes	no	1
10163	15	15	yes	yes	yes	no	no	1
10169	15	15	yes	yes	yes	no	no	1
10171	15	15	yes	yes	yes	no	no	1
10175	15	15	yes	no	no	yes	no	1
10181	15	15	yes	yes	yes	no	no	1
10189	6	6	yes	yes	yes	no	no	1
10194	6	6	yes	no	no	yes	no	1
10204	15	15	yes	yes	yes	no	no	1
10206	15	15	yes	yes	yes	no	no	1
10209	15	15	yes	yes	yes	no	no	1
10211	15	15	yes	yes	yes	no	no	1
10212	15	15	yes	yes	yes	no	no	1
10213	15	15	yes	yes	yes	no	no	1
10225	15	15	yes	yes	yes	no	no	1
10235	15	15	yes	yes	yes	no	no	1
10236	15	15	yes	yes	yes	no	no	1
10240	15	15	yes	yes	yes	no	no	1
10244	15	15	yes	yes	yes	no	no	1
10248	15	15	yes	yes	yes	no	no	1
10250	15	15	yes	yes	yes	no	no	1
10269	15	15	yes	yes	yes	no	no	1
10273	15	15	yes	yes	yes	no	no	1
10276	15	15	yes	no	no	yes	no	1
10280	15	15	yes	yes	yes	no	no	1
10286	15	15	yes	yes	yes	no	no	1
10287	15	15	yes	yes	yes	no	no	1
10299	15	15	yes	no	no	yes	no	1
10307	15	15	yes	no	no	yes	no	1
10318	15	15	yes	yes	yes	no	no	1
10320	15	15	yes	yes	yes	no	no	1
10328	15	15	yes	yes	yes	no	no	1
10330	15	15	yes	yes	yes	no	no	1
10346	15	15	yes	yes	yes	no	no	1
10370	15	15	yes	no	no	yes	no	1
10376	15	15	yes	yes	yes	no	no	1
10379	15	15	yes	yes	yes	no	no	1
10384	11	11	yes	yes	yes	no	no	1
10397	15	15	yes	yes	yes	no	no	1
10399	15	15	yes	no	no	yes	no	1
10412	15	15	yes	yes	yes	no	no	1
10424	15	15	yes	yes	yes	no	no	1
10425	15	15	yes	yes	yes	no	no	1
10430	15	15	yes	no	no	yes	no	1
10440	15	15	yes	no	no	yes	no	1
10443	15	15	yes	yes	no	no	no	1
10455	15	15	yes	yes	yes	no	no	1
10456	15	15	yes	yes	yes	no	no	1
10460	15	15	yes	yes	yes	no	no	1
10465	15	15	yes	yes	yes	no	no	1
10467	15	15	yes	no	no	yes	no	1
10473	15	15	yes	yes	yes	no	no	1
10476	15	15	yes	yes	yes	no	no	1
10480	15	15	yes	yes	yes	no	no	1
10482	15	15	yes	yes	yes	no	no	1
10487	15	15	yes	yes	yes	no	no	1
10490	15	15	yes	yes	yes	no	no	1
10492	15	15	yes	yes	yes	no	no	1
10494	15	15	yes	yes	yes	no	no	1
10498	15	15	yes	yes	yes	no	no	1
10507	15	15	yes	yes	yes	no	no	1
10519	15	15	yes	yes	yes	no	no	1
10521	15	15	yes	yes	yes	no	no	1
10528	15	15	yes	yes	yes	no	no	1
10539	15	15	yes	yes	yes	no	no	1
10540	15	15	yes	yes	yes	no	no	1
10541	15	15	yes	yes	yes	no	no	1
10542	15	15	yes	yes	yes	no	no	1
10549	15	15	yes	yes	yes	no	no	1
10550	15	15	yes	yes	yes	no	no	1
10554	15	15	yes	yes	yes	no	no	1
10567	15	15	yes	no	no	yes	no	1
10572	15	15	yes	no	no	yes	no	1
10574	15	15	yes	yes	yes	no	no	1
10575	15	15	yes	yes	yes	no	no	1
10576	15	15	yes	yes	yes	no	no	1
10577	15	15	yes	yes	yes	no	no	1
10581	15	15	yes	yes	no	no	no	1
10588	15	15	yes	yes	yes	no	no	1
10589	15	15	yes	yes	yes	no	no	1
10591	15	15	yes	yes	yes	no	no	1
10594	15	15	yes	yes	yes	no	no	1
10598	15	15	yes	yes	yes	no	no	1
10600	15	15	yes	yes	yes	no	no	1
10616	15	15	yes	yes	yes	no	no	1
10618	15	15	yes	yes	yes	no	no	1
10623	15	15	yes	yes	yes	no	no	1
10627	15	15	yes	yes	yes	no	no	1
10628	15	15	yes	yes	yes	no	no	1
10632	15	15	yes	yes	yes	no	no	1
10641	15	15	yes	yes	yes	no	no	1
10653	15	15	yes	yes	no	no	no	1
10657	15	15	yes	yes	yes	no	no	1
10659	15	15	yes	yes	yes	no	no	1
10670	15	15	yes	yes	yes	no	no	1
10671	15	15	yes	yes	no	no	no	1
10682	15	15	yes	yes	yes	no	no	1
10694	15	15	yes	yes	yes	no	no	1
10717	6	6	yes	yes	yes	no	no	1
10723	15	15	yes	yes	yes	no	no	1
10724	15	15	yes	yes	yes	no	no	1
10726	15	15	yes	yes	yes	no	no	1
10730	15	15	yes	yes	yes	no	no	1
10768	15	15	yes	yes	yes	no	no	1
10772	15	15	yes	yes	yes	no	no	1
10781	15	15	yes	no	no	yes	no	1
10788	15	15	yes	yes	yes	no	no	1
10801	15	15	yes	yes	yes	no	no	1
10807	15	15	yes	no	yes	yes	no	1
10808	15	15	yes	yes	yes	no	no	1
10845	15	15	yes	yes	yes	no	no	1
10870	6	6	yes	no	no	yes	no	1
10897	15	15	yes	yes	yes	no	no	1
10898	15	15	yes	yes	yes	no	no	1
10899	15	15	yes	yes	yes	no	no	1
10906	15	15	yes	yes	yes	no	no	1
10907	15	15	yes	yes	yes	no	no	1
10921	15	15	yes	yes	yes	no	no	1
10923	15	15	yes	yes	yes	no	no	1
10928	15	15	yes	yes	yes	no	no	1
10929	15	15	yes	yes	yes	no	no	1
10933	15	15	yes	yes	yes	no	no	1
10938	15	15	yes	yes	yes	no	no	1
10944	15	15	yes	yes	yes	no	no	1
10946	15	15	yes	yes	yes	no	no	1
10951	15	15	yes	yes	yes	no	no	1
10952	15	15	yes	yes	yes	no	no	1
10956	15	15	yes	yes	yes	no	no	1
10957	15	15	yes	no	no	yes	no	1
10959	15	15	yes	yes	yes	no	no	1
10960	15	15	yes	yes	yes	no	no	1
10961	15	15	yes	yes	yes	no	no	1
10969	15	15	yes	yes	yes	no	no	1
10971	15	15	yes	yes	yes	no	no	1
10972	15	15	yes	yes	yes	no	no	1
10975	15	15	yes	yes	yes	no	no	1
10980	15	15	yes	yes	yes	no	no	1
10982	15	15	yes	yes	yes	no	no	1
10983	15	15	yes	no	no	yes	no	1
10985	15	15	yes	yes	yes	no	no	1
10987	15	15	yes	yes	yes	no	no	1
10988	15	15	yes	yes	yes	no	no	1
10992	15	15	yes	yes	yes	no	no	1
11007	15	15	yes	yes	no	no	no	1
11011	15	15	yes	yes	yes	no	no	1
11034	15	15	yes	yes	yes	no	no	1
11049	11	11	yes	no	no	yes	no	1
11052	15	15	yes	yes	yes	no	no	1
11054	15	15	yes	yes	yes	no	no	1
11059	15	15	yes	no	no	yes	no	1
11079	15	15	yes	yes	yes	no	no	1
11104	15	15	yes	yes	yes	no	no	1
11118	15	15	yes	yes	yes	no	no	1
11119	15	15	yes	yes	yes	no	no	1
11123	15	15	yes	yes	yes	no	no	1
11124	15	15	yes	yes	yes	no	no	1
11129	15	15	yes	yes	yes	no	no	1
11137	15	15	yes	yes	yes	no	no	1
11140	15	15	yes	yes	yes	no	no	1
11151	15	15	yes	yes	yes	no	no	1
11152	15	15	yes	yes	yes	no	no	1
11157	15	15	yes	yes	yes	no	no	1
11159	15	15	yes	yes	yes	no	no	1
11164	6	6	yes	yes	yes	no	no	1
11168	15	15	yes	yes	yes	no	no	1
11171	15	15	yes	yes	yes	no	no	1
11177	15	15	yes	yes	yes	no	no	1
11184	15	15	yes	yes	yes	no	no	1
11188	15	15	yes	yes	yes	no	no	1
11191	11	11	yes	no	no	yes	no	1
11212	15	15	yes	yes	yes	no	no	1
11214	15	15	yes	yes	yes	no	no	1
11224	15	15	yes	yes	yes	no	no	1
11231	15	15	yes	yes	yes	no	no	1
11232	15	15	yes	yes	yes	no	no	1
11235	15	15	yes	yes	yes	no	no	1
11236	15	15	yes	no	no	yes	no	1
11243	15	15	yes	no	no	yes	no	1
11253	15	15	yes	yes	yes	no	no	1
11257	15	15	yes	no	no	yes	no	1
11258	15	15	yes	yes	yes	no	no	1
11261	15	15	yes	yes	yes	no	no	1
11262	15	15	yes	yes	yes	no	no	1
11266	15	15	yes	yes	yes	no	no	1
11267	15	15	yes	yes	yes	no	no	1
11278	15	15	yes	yes	yes	no	no	1
11282	11	11	yes	no	no	yes	no	1
11313	15	15	yes	yes	yes	no	no	1
11315	15	15	yes	yes	yes	no	no	1
11320	15	15	yes	yes	yes	no	no	1
11321	15	15	yes	yes	yes	no	no	1
11322	15	15	yes	yes	yes	no	no	1
11325	15	15	yes	yes	yes	no	no	1
11331	15	15	yes	yes	yes	no	no	1
11335	15	15	yes	yes	yes	no	no	1
11337	15	15	yes	no	no	yes	no	1
11338	15	15	yes	yes	yes	no	no	1
11340	15	15	yes	yes	yes	no	no	1
11342	15	15	yes	no	no	yes	no	1
11345	15	15	yes	yes	yes	no	no	1
22794	15	15	yes	yes	yes	no	no	1
22796	15	15	yes	yes	yes	no	no	1
22818	15	15	yes	yes	yes	no	no	1
22823	15	15	yes	yes	no	no	no	1
22827	15	15	yes	yes	yes	no	no	1
22838	15	15	yes	no	no	yes	no	1
22848	15	15	yes	yes	yes	no	no	1
22862	15	15	yes	yes	yes	no	no	1
22864	15	15	yes	yes	no	no	no	1
22868	15	15	yes	yes	yes	no	no	1
22872	15	15	yes	yes	yes	no	no	1
22877	15	15	yes	no	no	yes	no	1
22883	15	15	yes	no	no	yes	no	1
22884	15	15	yes	yes	yes	no	no	1
22887	15	15	yes	yes	no	no	no	1
22900	15	15	yes	yes	yes	no	no	1
22907	15	15	yes	yes	yes	no	no	1
22913	15	15	yes	yes	yes	no	no	1
22919	15	15	yes	yes	yes	no	no	1
22928	15	15	yes	yes	yes	no	no	1
22930	15	15	yes	yes	yes	no	no	1
22934	15	15	yes	yes	yes	no	no	1
22937	15	15	yes	yes	no	no	no	1
22938	15	15	yes	yes	yes	no	no	1
22976	15	15	yes	yes	yes	no	no	1
22980	15	15	yes	yes	yes	no	no	1
22985	15	15	yes	yes	yes	no	no	1
22992	15	15	yes	yes	yes	no	no	1
23014	15	15	yes	yes	yes	no	no	1
23020	15	15	yes	yes	yes	no	no	1
23029	15	15	yes	yes	yes	no	no	1
23030	15	15	yes	yes	yes	no	no	1
23032	15	15	yes	no	no	yes	no	1
23042	15	15	yes	no	no	yes	no	1
23048	15	15	yes	yes	yes	no	no	1
23054	15	15	yes	yes	yes	no	no	1
23061	15	15	yes	yes	yes	no	no	1
23062	15	15	yes	yes	yes	no	no	1
23063	15	15	yes	yes	yes	no	no	1
23077	15	15	yes	yes	yes	no	no	1
23081	15	15	yes	yes	no	no	no	1
23097	15	15	yes	no	yes	yes	no	1
23102	15	15	yes	yes	yes	no	no	1
23112	15	15	yes	yes	yes	no	no	1
23118	15	15	yes	yes	yes	no	no	1
23130	15	15	yes	no	yes	yes	no	1
23140	15	15	yes	yes	yes	no	no	1
23157	15	15	yes	yes	yes	no	no	1
23163	15	15	yes	yes	yes	no	no	1
23164	15	15	yes	yes	yes	no	no	1
23165	15	15	yes	yes	yes	no	no	1
23167	15	15	yes	yes	yes	no	no	1
23173	15	15	yes	yes	yes	no	no	1
23175	15	15	yes	no	yes	yes	no	1
23180	15	15	yes	yes	yes	no	no	1
23185	15	15	yes	yes	yes	no	no	1
23203	15	15	yes	yes	yes	no	no	1
23211	15	15	yes	yes	yes	no	no	1
23214	15	15	yes	yes	yes	no	no	1
23215	15	15	yes	yes	yes	no	no	1
23224	15	15	yes	yes	yes	no	no	1
23225	15	15	yes	yes	yes	no	no	1
23234	15	15	yes	yes	yes	no	no	1
23240	15	15	yes	yes	yes	no	no	1
23253	15	15	yes	yes	yes	no	no	1
23256	15	15	yes	yes	yes	no	no	1
23258	15	15	yes	no	no	yes	no	1
23265	15	15	yes	yes	yes	no	no	1
23270	15	15	yes	no	no	yes	no	1
23274	15	15	yes	yes	no	no	no	1
23304	15	15	yes	yes	yes	no	no	1
23325	15	15	yes	yes	yes	no	no	1
23326	15	15	yes	yes	no	no	no	1
23338	15	15	yes	yes	yes	no	no	1
23344	15	15	yes	yes	yes	no	no	1
23347	15	15	yes	yes	yes	no	no	1
23348	15	15	yes	yes	no	no	no	1
23351	15	15	yes	yes	yes	no	no	1
23352	15	15	yes	yes	yes	no	no	1
23353	15	15	yes	yes	yes	no	no	1
23360	15	15	yes	yes	yes	no	no	1
23367	15	15	yes	yes	yes	no	no	1
23369	15	15	yes	yes	yes	no	no	1
23370	15	15	yes	yes	yes	no	no	1
23378	15	15	yes	yes	yes	no	no	1
23394	15	15	yes	yes	yes	no	no	1
23398	15	15	yes	yes	yes	no	no	1
23399	15	15	yes	yes	yes	no	no	1
23401	15	15	yes	no	no	yes	no	1
23405	15	15	yes	yes	yes	no	no	1
23406	15	15	yes	yes	yes	no	no	1
23412	15	15	yes	yes	yes	no	no	1
23420	15	15	yes	yes	yes	no	no	1
23423	15	15	yes	yes	yes	no	no	1
23435	15	15	yes	yes	yes	no	no	1
23466	15	15	yes	yes	yes	no	no	1
23469	15	15	yes	yes	yes	no	no	1
23471	15	15	yes	yes	yes	no	no	1
23476	15	15	yes	yes	yes	no	no	1
23478	15	15	yes	yes	yes	no	no	1
23479	15	15	yes	yes	yes	no	no	1
23480	15	15	yes	yes	yes	no	no	1
23484	15	15	yes	yes	yes	no	no	1
23499	15	15	yes	yes	yes	no	no	1
23506	15	15	yes	yes	yes	no	no	1
23512	15	15	yes	yes	yes	no	no	1
23515	15	15	yes	yes	yes	no	no	1
23517	15	15	yes	yes	yes	no	no	1
23521	15	15	yes	yes	yes	no	no	1
23524	15	15	yes	yes	yes	no	no	1
23526	15	15	yes	yes	yes	no	no	1
23550	15	15	yes	yes	yes	no	no	1
23559	6	6	yes	no	no	yes	no	1
23582	6	6	yes	no	no	yes	no	1
23588	15	15	yes	no	no	yes	no	1
23592	15	15	yes	yes	yes	no	no	1
23593	15	15	yes	yes	yes	no	no	1
23595	15	15	yes	yes	yes	no	no	1
23608	15	15	yes	yes	yes	no	no	1
23613	15	15	yes	yes	yes	no	no	1
23625	15	15	yes	no	no	yes	no	1
23642	6	6	yes	no	no	yes	no	1
23644	15	15	yes	yes	yes	no	no	1
23658	15	15	yes	yes	yes	no	no	1
23760	15	15	yes	yes	yes	no	no	1
23766	11	11	yes	no	no	yes	no	1
23787	15	15	yes	yes	yes	no	no	1
24140	15	15	yes	yes	yes	no	no	1
24148	15	15	yes	yes	yes	no	no	1
25764	15	15	yes	yes	yes	no	no	1
25777	15	15	yes	yes	yes	no	no	1
25793	15	15	yes	yes	yes	no	no	1
25796	15	15	yes	yes	yes	no	no	1
25798	6	6	yes	no	no	yes	no	1
25801	15	15	yes	yes	yes	no	no	1
25804	15	15	yes	yes	yes	no	no	1
25813	15	15	yes	yes	yes	no	no	1
25816	15	15	yes	yes	yes	no	no	1
25824	6	6	yes	yes	yes	no	no	1
25828	15	15	yes	yes	yes	no	no	1
25831	6	6	yes	yes	yes	no	no	1
25832	15	15	yes	no	no	yes	no	1
25845	6	6	yes	no	no	yes	no	1
25851	6	6	yes	yes	yes	no	no	1
25855	15	15	yes	yes	yes	no	no	1
25864	15	15	yes	no	no	yes	no	1
25865	15	15	yes	yes	yes	no	no	1
25873	15	15	yes	yes	yes	no	no	1
25874	15	15	yes	yes	yes	no	no	1
25875	15	15	yes	yes	yes	no	no	1
25894	6	6	yes	no	no	yes	no	1
25900	15	15	yes	no	no	yes	no	1
25901	15	15	yes	yes	yes	no	no	1
25904	6	6	yes	yes	yes	no	no	1
25912	6	6	yes	no	no	yes	no	1
25913	15	15	yes	yes	yes	no	no	1
25915	15	15	yes	yes	yes	no	no	1
25921	6	6	yes	yes	yes	no	no	1
25942	6	6	yes	yes	yes	no	no	1
25950	15	15	yes	no	no	yes	no	1
25957	15	15	yes	yes	yes	no	no	1
25962	6	6	yes	yes	yes	no	no	1
25963	15	15	yes	yes	yes	no	no	1
25983	15	15	yes	yes	yes	no	no	1
25989	6	6	yes	yes	yes	no	no	1
25994	15	15	yes	yes	yes	no	no	1
25996	15	15	yes	yes	yes	no	no	1
26000	15	15	yes	yes	yes	no	no	1
26003	15	15	yes	yes	yes	no	no	1
26017	15	15	yes	yes	yes	no	no	1
26018	15	15	yes	no	no	yes	no	1
26019	15	15	yes	yes	yes	no	no	1
26034	15	15	yes	yes	yes	no	no	1
26058	15	15	yes	yes	yes	no	no	1
26061	6	6	yes	no	yes	yes	no	1
26065	15	15	yes	yes	yes	no	no	1
26073	15	15	yes	yes	yes	no	no	1
26088	15	15	yes	yes	yes	no	no	1
26093	15	15	yes	yes	yes	no	no	1
26099	15	15	yes	yes	yes	no	no	1
26100	15	15	yes	yes	yes	no	no	1
26118	15	15	yes	no	no	yes	no	1
26119	15	15	yes	yes	yes	no	no	1
26123	15	15	yes	no	no	yes	no	1
26134	11	11	yes	no	no	yes	no	1
26135	15	15	yes	yes	yes	no	no	1
26147	6	6	yes	no	no	yes	no	1
26151	15	15	yes	no	no	yes	no	1
26156	15	15	yes	yes	yes	no	no	1
26157	6	6	yes	yes	yes	no	no	1
26173	15	15	yes	yes	yes	no	no	1
26224	6	6	yes	no	no	yes	no	1
26234	15	15	yes	no	no	yes	no	1
26258	6	6	yes	yes	yes	no	no	1
26260	6	6	yes	no	no	yes	no	1
26268	15	15	yes	no	no	yes	no	1
26277	15	15	yes	yes	yes	no	no	1
26354	15	15	yes	yes	yes	no	no	1
26355	15	15	yes	yes	yes	no	no	1
26502	15	15	yes	no	no	yes	no	1
26515	15	15	yes	yes	yes	no	no	1
26520	15	15	yes	yes	yes	no	no	1
26521	15	15	yes	yes	yes	no	no	1
26523	15	15	yes	yes	yes	no	no	1
26528	15	15	yes	yes	yes	no	no	1
26574	15	15	yes	yes	yes	no	no	1
26578	15	15	yes	yes	yes	no	no	1
26683	2	2	yes	no	no	yes	no	1
26751	15	15	yes	yes	yes	no	no	1
26768	4	4	yes	no	no	yes	no	1
26769	2	2	yes	no	no	yes	no	1
26770	2	2	yes	no	no	yes	no	1
26771	11	11	yes	no	no	yes	no	1
26773	2	2	yes	no	no	yes	no	1
26774	2	2	yes	no	no	yes	no	1
26778	11	11	yes	no	no	yes	no	1
26780	11	11	yes	no	no	yes	no	1
26781	11	11	yes	no	no	yes	no	1
26784	11	11	yes	no	no	yes	no	1
26787	11	11	yes	no	no	yes	no	1
26790	11	11	yes	no	no	yes	no	1
26791	11	11	yes	no	no	yes	no	1
26792	11	11	yes	no	no	yes	no	1
26795	11	11	yes	no	no	yes	no	1
26799	2	2	yes	no	no	yes	no	1
26800	2	2	yes	no	no	yes	no	1
26802	2	2	yes	no	no	yes	no	1
26804	11	11	yes	no	no	yes	no	1
26805	11	11	yes	no	no	yes	no	1
26806	2	2	yes	no	no	yes	no	1
26809	11	11	yes	no	no	yes	no	1
26811	11	11	yes	no	no	yes	no	1
26814	11	11	yes	no	no	yes	no	1
26815	11	11	yes	no	no	yes	no	1
26816	11	11	yes	no	no	yes	no	1
26817	11	11	yes	no	no	yes	no	1
26818	11	11	yes	no	no	yes	no	1
26819	11	11	yes	no	no	yes	no	1
26820	11	11	yes	no	no	yes	no	1
26855	4	4	yes	no	no	yes	no	1
26863	4	4	yes	no	no	yes	no	1
26986	15	15	yes	yes	yes	no	no	1
26993	15	15	yes	yes	yes	no	no	1
26994	15	15	yes	no	yes	yes	no	1
26999	15	15	yes	yes	yes	no	no	1
27000	15	15	yes	yes	yes	no	no	1
27018	15	15	yes	no	no	yes	no	1
27040	15	15	yes	yes	yes	no	no	1
27068	15	15	yes	yes	yes	no	no	1
27069	15	15	yes	yes	yes	no	no	1
27086	6	6	yes	yes	yes	no	no	1
27089	15	15	yes	yes	yes	no	no	1
27101	15	15	yes	yes	yes	no	no	1
27102	15	15	yes	no	no	yes	no	1
27106	6	6	yes	no	no	yes	no	1
27107	15	15	yes	yes	yes	no	no	1
27128	15	15	yes	yes	yes	no	no	1
27166	6	6	yes	no	no	yes	no	1
27183	15	15	yes	yes	yes	no	no	1
27230	15	15	yes	no	no	yes	no	1
27238	15	15	yes	yes	yes	no	no	1
27243	15	15	yes	yes	yes	no	no	1
27247	15	15	yes	yes	yes	no	no	1
27249	15	15	yes	yes	yes	no	no	1
27250	15	15	yes	yes	yes	no	no	1
27257	15	15	yes	yes	yes	no	no	1
27258	15	15	yes	yes	yes	no	no	1
27292	15	15	yes	yes	yes	no	no	1
27335	15	15	yes	yes	yes	no	no	1
28516	11	11	yes	no	no	yes	no	1
28517	11	11	yes	no	no	yes	no	1
28560	2	2	yes	no	no	yes	no	1
28639	11	11	yes	no	no	yes	no	1
28663	11	11	yes	no	no	yes	no	1
28738	11	11	yes	no	no	yes	no	1
28755	11	11	yes	yes	yes	no	no	1
28951	15	15	yes	no	no	yes	no	1
28955	15	15	yes	no	no	yes	no	1
28969	15	15	yes	yes	yes	no	no	1
28972	15	15	yes	yes	yes	no	no	1
28973	15	15	yes	yes	yes	no	no	1
28976	6	6	yes	yes	yes	no	no	1
28984	15	15	yes	yes	yes	no	no	1
28985	15	15	yes	yes	yes	no	no	1
28987	6	6	yes	yes	yes	no	no	1
28988	6	6	yes	yes	yes	no	no	1
29057	6	6	yes	no	no	yes	no	1
29058	15	15	yes	yes	yes	no	no	1
29066	15	15	yes	yes	yes	no	no	1
29074	15	15	yes	yes	yes	no	no	1
29079	15	15	yes	yes	yes	no	no	1
29080	15	15	yes	yes	yes	no	no	1
29081	15	15	yes	yes	yes	no	no	1
29082	15	15	yes	yes	yes	no	no	1
29083	15	15	yes	yes	no	no	no	1
29085	6	6	yes	yes	yes	no	no	1
29086	15	15	yes	yes	yes	no	no	1
29087	15	15	yes	yes	yes	no	no	1
29093	15	15	yes	yes	yes	no	no	1
29095	15	15	yes	no	no	yes	no	1
29097	15	15	yes	yes	yes	no	no	1
29098	15	15	yes	yes	yes	no	no	1
29100	15	15	yes	no	no	yes	no	1
29101	6	6	yes	yes	yes	no	no	1
29102	15	15	yes	yes	yes	no	no	1
29105	15	15	yes	yes	yes	no	no	1
29107	15	15	yes	yes	no	no	no	1
29108	15	15	yes	yes	yes	no	no	1
29117	15	15	yes	yes	yes	no	no	1
29121	15	15	yes	no	no	yes	no	1
29789	15	15	yes	yes	yes	no	no	1
29796	15	15	yes	yes	yes	no	no	1
29801	6	6	yes	no	no	yes	no	1
29803	15	15	yes	yes	yes	no	no	1
29844	15	15	yes	yes	yes	no	no	1
29851	15	15	yes	no	no	yes	no	1
29855	15	15	yes	yes	yes	no	no	1
29880	15	15	yes	yes	yes	no	no	1
29883	15	15	yes	yes	yes	no	no	1
29889	15	15	yes	yes	yes	no	no	1
29904	6	6	yes	no	no	yes	no	1
29909	15	15	yes	yes	yes	no	no	1
29920	6	6	yes	yes	yes	no	no	1
29934	6	6	yes	yes	yes	no	no	1
29945	6	6	yes	yes	yes	no	no	1
29950	6	6	yes	no	no	yes	no	1
29952	6	6	yes	yes	yes	no	no	1
29959	15	15	yes	yes	yes	no	no	1
29969	15	15	yes	no	yes	yes	no	1
29978	15	15	yes	yes	yes	no	no	1
29997	15	15	yes	yes	yes	no	no	1
30000	15	15	yes	yes	yes	no	no	1
30011	6	6	yes	yes	yes	no	no	1
30061	6	6	yes	no	no	yes	no	1
30834	6	6	yes	no	yes	yes	no	1
30836	15	15	yes	yes	yes	no	no	1
50615	15	15	yes	no	no	yes	no	1
50619	15	15	yes	yes	yes	no	no	1
50650	15	15	yes	no	no	yes	no	1
50808	6	6	yes	yes	yes	no	no	1
50852	15	15	yes	yes	yes	no	no	1
50854	15	15	yes	no	no	yes	no	1
50865	15	15	yes	yes	yes	no	no	1
51009	15	15	yes	yes	yes	no	no	1
51014	11	11	yes	no	no	yes	no	1
51020	15	15	yes	yes	yes	no	no	1
51024	15	15	yes	yes	yes	no	no	1
51035	15	15	yes	yes	yes	no	no	1
51065	15	15	yes	yes	yes	no	no	1
51070	15	15	yes	yes	yes	no	no	1
51075	15	15	yes	yes	yes	no	no	1
51078	15	15	yes	no	yes	yes	no	1
51079	15	15	yes	yes	yes	no	no	1
51082	15	15	yes	yes	yes	no	no	1
51084	15	15	yes	yes	yes	no	no	1
51092	15	15	yes	yes	yes	no	no	1
51109	15	15	yes	yes	yes	no	no	1
51116	15	15	yes	yes	yes	no	no	1
51119	6	6	yes	yes	yes	no	no	1
51121	15	15	yes	yes	yes	no	no	1
51125	15	15	yes	yes	yes	no	no	1
51126	6	6	yes	no	yes	yes	no	1
51130	6	6	yes	no	no	yes	no	1
51131	15	15	yes	yes	yes	no	no	1
51138	15	15	yes	yes	yes	no	no	1
51142	15	15	yes	yes	yes	no	no	1
51160	15	15	yes	yes	yes	no	no	1
51170	15	15	yes	yes	yes	no	no	1
51172	15	15	yes	yes	yes	no	no	1
51176	15	15	yes	yes	yes	no	no	1
51182	15	15	yes	yes	yes	no	no	1
51185	15	15	yes	yes	yes	no	no	1
51187	15	15	yes	yes	yes	no	no	1
51192	15	15	yes	no	yes	yes	no	1
51202	15	15	yes	yes	yes	no	no	1
51218	15	15	yes	yes	yes	no	no	1
51230	15	15	yes	yes	yes	no	no	1
51234	6	6	yes	yes	yes	no	no	1
51239	6	6	yes	no	yes	yes	no	1
51241	15	15	yes	no	no	yes	no	1
51246	6	6	yes	no	no	yes	no	1
51247	6	6	yes	no	no	yes	no	1
51251	6	6	yes	yes	yes	no	no	1
51253	6	6	yes	yes	yes	no	no	1
51255	6	6	yes	yes	yes	no	no	1
51258	6	6	yes	yes	yes	no	no	1
51274	15	15	yes	yes	yes	no	no	1
51282	15	15	yes	no	no	yes	no	1
51283	15	15	yes	no	no	yes	no	1
51292	15	15	yes	yes	yes	no	no	1
51300	6	6	yes	yes	yes	no	no	1
51303	15	15	yes	yes	yes	no	no	1
51304	15	15	yes	yes	yes	no	no	1
51316	15	15	yes	no	yes	yes	no	1
51321	15	15	yes	no	no	yes	no	1
51322	15	15	yes	yes	yes	no	no	1
51324	15	15	yes	yes	yes	no	no	1
51329	15	15	yes	yes	yes	no	no	1
51367	15	15	yes	yes	no	no	no	1
51372	15	15	yes	yes	yes	no	no	1
51374	15	15	yes	no	no	yes	no	1
51386	15	15	yes	yes	yes	no	no	1
51388	15	15	yes	yes	yes	no	no	1
51389	15	15	yes	yes	yes	no	no	1
51393	15	15	yes	yes	yes	no	no	1
51398	15	15	yes	no	no	yes	no	1
51399	15	15	yes	yes	yes	no	no	1
51406	15	15	yes	yes	yes	no	no	1
51411	15	15	yes	yes	yes	no	no	1
51430	15	15	yes	no	no	yes	no	1
51433	15	15	yes	yes	yes	no	no	1
51441	15	15	yes	yes	yes	no	no	1
51451	15	15	yes	yes	yes	no	no	1
51466	15	15	yes	yes	yes	no	no	1
51497	15	15	yes	yes	yes	no	no	1
51501	15	15	yes	yes	yes	no	no	1
51503	6	6	yes	yes	yes	no	no	1
51504	15	15	yes	yes	yes	no	no	1
51506	15	15	yes	yes	yes	no	no	1
51507	15	15	yes	yes	yes	no	no	1
51510	15	15	yes	yes	yes	no	no	1
51520	15	15	yes	yes	yes	no	no	1
51522	6	6	yes	yes	yes	no	no	1
51526	15	15	yes	no	no	yes	no	1
51529	6	6	yes	no	no	yes	no	1
51531	15	15	yes	no	no	yes	no	1
51535	6	6	yes	yes	yes	no	no	1
51537	6	6	yes	no	no	yes	no	1
51538	6	6	yes	yes	yes	no	no	1
51547	15	15	yes	yes	yes	no	no	1
51561	15	15	yes	no	no	yes	no	1
51567	15	15	yes	yes	yes	no	no	1
51571	15	15	yes	yes	yes	no	no	1
51574	15	15	yes	yes	yes	no	no	1
51582	15	15	yes	no	no	yes	no	1
51585	15	15	yes	yes	yes	no	no	1
51586	15	15	yes	yes	yes	no	no	1
51596	15	15	yes	yes	yes	no	no	1
51602	6	6	yes	yes	yes	no	no	1
51608	6	6	yes	yes	yes	no	no	1
51611	15	15	yes	no	yes	yes	no	1
51614	15	15	yes	yes	yes	no	no	1
51619	15	15	yes	no	no	yes	no	1
51622	15	15	yes	no	no	yes	no	1
51635	15	15	yes	yes	yes	no	no	1
51637	15	15	yes	yes	yes	no	no	1
51639	6	6	yes	yes	yes	no	no	1
51642	15	15	yes	yes	yes	no	no	1
51643	15	15	yes	no	no	yes	no	1
51646	15	15	yes	no	yes	yes	no	1
51647	15	15	yes	yes	yes	no	no	1
51650	15	15	yes	yes	yes	no	no	1
51652	15	15	yes	no	no	yes	no	1
51654	15	15	yes	yes	yes	no	no	1
51660	15	15	yes	no	no	yes	no	1
51668	15	15	yes	yes	yes	no	no	1
51669	15	15	yes	no	no	yes	no	1
51690	15	15	yes	yes	yes	no	no	1
51691	15	15	yes	yes	yes	no	no	1
51693	15	15	yes	yes	yes	no	no	1
51696	15	15	yes	yes	yes	no	no	1
51699	6	6	yes	yes	yes	no	no	1
51703	15	15	yes	yes	yes	no	no	1
51706	15	15	yes	yes	yes	no	no	1
51714	15	15	yes	yes	yes	no	no	1
51719	15	15	yes	yes	yes	no	no	1
[truncated: 23,000 more rows]

## Sheet: Th1
ENTREZ	Active genes in microarray data sets			Active genes in proteomics data sets	Overlapped genes (Microarray/proteomics)	Exclusively in microarrya 0.5 but expressed in at least 90% of the samples	Exclusively in Proteomics but in top 25% abundance	Final Combined Matrix (Status Active/Inactive)
	nSamples_probes	Active in nSamples	if > 50% of samples
23	36	36	Yes	yes	yes	no	no	1
37	25	25	Yes	yes	yes	no	no	1
39	25	25	Yes	yes	yes	no	no	1
52	25	25	Yes	yes	yes	no	no	1
60	36	36	Yes	yes	yes	no	no	1
71	36	36	Yes	yes	yes	no	no	1
86	25	25	Yes	yes	yes	no	no	1
103	25	25	Yes	yes	yes	no	no	1
113	25	25	Yes	yes	yes	no	no	1
120	25	25	Yes	yes	yes	no	no	1
142	25	25	Yes	yes	yes	no	no	1
156	25	25	Yes	yes	yes	no	no	1
158	25	25	Yes	yes	yes	no	no	1
162	25	25	Yes	yes	yes	no	no	1
202	25	25	Yes	yes	yes	no	no	1
231	25	25	Yes	yes	yes	no	no	1
262	25	25	Yes	no	no	yes	no	1
292	25	25	Yes	yes	yes	no	no	1
293	25	25	Yes	yes	yes	no	no	1
302	25	25	Yes	yes	yes	no	no	1
310	25	25	Yes	yes	yes	no	no	1
353	25	25	Yes	yes	yes	no	no	1
372	25	25	Yes	yes	yes	no	no	1
377	36	36	Yes	no	no	yes	no	1
378	25	25	Yes	yes	yes	no	no	1
387	36	36	Yes	yes	yes	no	no	1
391	25	25	Yes	yes	yes	no	no	1
396	25	25	Yes	yes	yes	no	no	1
397	25	25	Yes	yes	yes	no	no	1
468	25	25	Yes	no	no	yes	no	1
471	25	25	Yes	yes	yes	no	no	1
498	25	25	Yes	yes	yes	no	no	1
509	25	25	Yes	yes	yes	no	no	1
513	25	25	Yes	yes	yes	no	no	1
521	25	25	Yes	yes	yes	no	no	1
522	25	25	Yes	yes	yes	no	no	1
523	25	25	Yes	yes	yes	no	no	1
527	25	25	Yes	yes	yes	no	no	1
539	25	25	Yes	yes	yes	no	no	1
546	25	25	Yes	yes	yes	no	no	1
550	19	19	Yes	yes	yes	no	no	1
573	36	36	Yes	yes	yes	no	no	1
596	25	25	Yes	yes	yes	no	no	1
664	25	25	Yes	no	no	yes	no	1
677	25	25	Yes	yes	yes	no	no	1
694	25	25	Yes	no	no	yes	no	1
708	25	25	Yes	yes	yes	no	no	1
738	19	19	Yes	yes	yes	no	no	1
746	19	19	Yes	yes	yes	no	no	1
811	25	25	Yes	yes	yes	no	no	1
826	36	36	Yes	yes	yes	no	no	1
831	25	25	Yes	yes	yes	no	no	1
832	25	25	Yes	yes	yes	no	no	1
847	25	25	Yes	yes	yes	no	no	1
865	25	25	Yes	yes	yes	no	no	1
868	36	36	Yes	yes	yes	no	no	1
894	36	36	Yes	no	no	yes	no	1
896	25	25	Yes	no	no	yes	no	1
902	25	25	Yes	yes	yes	no	no	1
908	25	25	Yes	yes	yes	no	no	1
914	25	25	Yes	yes	yes	no	no	1
915	25	25	Yes	yes	yes	no	no	1
916	25	25	Yes	yes	yes	no	no	1
919	25	25	Yes	yes	yes	no	no	1
923	25	25	Yes	yes	yes	no	no	1
924	25	25	Yes	yes	yes	no	no	1
939	25	25	Yes	yes	yes	no	no	1
940	25	25	Yes	yes	yes	no	no	1
961	36	36	Yes	yes	yes	no	no	1
963	36	36	Yes	no	no	yes	no	1
969	25	25	Yes	no	no	yes	no	1
975	25	25	Yes	yes	yes	no	no	1
976	25	25	Yes	yes	yes	no	no	1
984	25	25	Yes	yes	yes	no	no	1
998	36	36	Yes	yes	yes	no	no	1
1019	25	25	Yes	yes	yes	no	no	1
1022	25	25	Yes	yes	yes	no	no	1
1043	25	25	Yes	no	no	yes	no	1
1051	25	25	Yes	yes	yes	no	no	1
1072	36	36	Yes	yes	yes	no	no	1
1105	36	36	Yes	yes	yes	no	no	1
1107	25	25	Yes	yes	yes	no	no	1
1108	25	25	Yes	yes	yes	no	no	1
1155	25	25	Yes	yes	yes	no	no	1
1173	25	25	Yes	yes	yes	no	no	1
1175	25	25	Yes	yes	yes	no	no	1
1176	25	25	Yes	yes	yes	no	no	1
1192	25	25	Yes	yes	yes	no	no	1
1195	25	25	Yes	yes	yes	no	no	1
1211	25	25	Yes	yes	yes	no	no	1
1231	2	2	Yes	no	no	yes	no	1
1327	36	36	Yes	yes	yes	no	no	1
1329	25	25	Yes	yes	yes	no	no	1
1340	25	25	Yes	yes	yes	no	no	1
1345	25	25	Yes	yes	yes	no	no	1
1347	25	25	Yes	yes	yes	no	no	1
1350	25	25	Yes	yes	yes	no	no	1
1351	25	25	Yes	yes	yes	no	no	1
1431	25	25	Yes	yes	yes	no	no	1
1434	25	25	Yes	yes	yes	no	no	1
1445	25	25	Yes	yes	yes	no	no	1
1455	25	25	Yes	yes	yes	no	no	1
1499	36	36	Yes	no	no	yes	no	1
1537	25	25	Yes	yes	yes	no	no	1
1603	36	36	Yes	yes	yes	no	no	1
1606	25	25	Yes	yes	yes	no	no	1
1615	25	25	Yes	yes	yes	no	no	1
1622	25	25	Yes	yes	yes	no	no	1
1642	25	25	Yes	yes	yes	no	no	1
1643	25	25	Yes	yes	yes	no	no	1
1650	25	25	Yes	yes	yes	no	no	1
1652	25	25	Yes	yes	yes	no	no	1
1653	25	25	Yes	yes	yes	no	no	1
1654	25	25	Yes	yes	yes	no	no	1
1655	36	36	Yes	yes	yes	no	no	1
1660	25	25	Yes	yes	yes	no	no	1
1662	25	25	Yes	yes	yes	no	no	1
1665	25	25	Yes	yes	yes	no	no	1
1727	25	25	Yes	yes	yes	no	no	1
1736	25	25	Yes	yes	yes	no	no	1
1794	25	25	Yes	yes	yes	no	no	1
1796	25	25	Yes	yes	yes	no	no	1
1844	25	25	Yes	no	no	yes	no	1
1854	25	25	Yes	yes	yes	no	no	1
1915	36	36	Yes	yes	yes	no	no	1
1933	25	25	Yes	yes	yes	no	no	1
1936	25	25	Yes	yes	yes	no	no	1
1937	25	25	Yes	yes	yes	no	no	1
1938	36	36	Yes	yes	yes	no	no	1
1939	19	19	Yes	yes	yes	no	no	1
1964	25	25	Yes	no	no	yes	no	1
1973	25	25	Yes	yes	yes	no	no	1
1974	25	25	Yes	yes	yes	no	no	1
1975	25	25	Yes	yes	yes	no	no	1
1982	36	36	Yes	yes	yes	no	no	1
2014	25	25	Yes	yes	yes	no	no	1
2040	25	25	Yes	yes	yes	no	no	1
2058	25	25	Yes	yes	yes	no	no	1
2060	25	25	Yes	yes	yes	no	no	1
2073	25	25	Yes	yes	yes	no	no	1
2079	36	36	Yes	yes	yes	no	no	1
2091	25	25	Yes	yes	yes	no	no	1
2098	36	36	Yes	yes	yes	no	no	1
2197	36	36	Yes	yes	yes	no	no	1
2224	25	25	Yes	yes	yes	no	no	1
2280	25	25	Yes	yes	yes	no	no	1
2316	25	25	Yes	yes	yes	no	no	1
2339	36	36	Yes	yes	yes	no	no	1
2495	25	25	Yes	yes	yes	no	no	1
2498	6	6	Yes	no	no	yes	no	1
2509	19	19	Yes	no	no	yes	no	1
2512	25	25	Yes	yes	yes	no	no	1
2521	36	36	Yes	yes	yes	no	no	1
2534	25	25	Yes	yes	yes	no	no	1
2547	25	25	Yes	yes	yes	no	no	1
2580	25	25	Yes	yes	yes	no	no	1
2597	36	36	Yes	yes	yes	no	no	1
2634	36	36	Yes	yes	yes	no	no	1
2648	25	25	Yes	yes	yes	no	no	1
2664	25	25	Yes	yes	yes	no	no	1
2665	36	36	Yes	yes	yes	no	no	1
2746	25	25	Yes	yes	yes	no	no	1
2778	36	36	Yes	yes	yes	no	no	1
2782	25	25	Yes	yes	yes	no	no	1
2783	25	25	Yes	yes	yes	no	no	1
2787	25	25	Yes	yes	yes	no	no	1
2806	25	25	Yes	yes	yes	no	no	1
2821	25	25	Yes	yes	yes	no	no	1
2876	25	25	Yes	yes	yes	no	no	1
2879	25	25	Yes	yes	yes	no	no	1
2885	36	36	Yes	yes	yes	no	no	1
2923	36	36	Yes	yes	yes	no	no	1
2926	21	21	Yes	yes	yes	no	no	1
2931	25	25	Yes	yes	yes	no	no	1
2932	36	36	Yes	yes	yes	no	no	1
2950	25	25	Yes	yes	yes	no	no	1
2956	25	25	Yes	yes	yes	no	no	1
2958	36	36	Yes	no	no	yes	no	1
2959	25	25	Yes	yes	yes	no	no	1
2962	25	25	Yes	yes	yes	no	no	1
2969	25	25	Yes	yes	yes	no	no	1
2970	19	19	Yes	no	no	yes	no	1
2987	36	36	Yes	yes	yes	no	no	1
2995	25	25	Yes	yes	yes	no	no	1
3015	25	25	Yes	yes	yes	no	no	1
3020	36	36	Yes	yes	yes	no	no	1
3021	36	36	Yes	no	no	yes	no	1
3028	25	25	Yes	yes	yes	no	no	1
3032	25	25	Yes	yes	yes	no	no	1
3059	25	25	Yes	yes	yes	no	no	1
3065	25	25	Yes	yes	yes	no	no	1
3068	25	25	Yes	yes	yes	no	no	1
3094	36	36	Yes	yes	yes	no	no	1
3098	19	19	Yes	yes	yes	no	no	1
3105	25	25	Yes	yes	yes	no	no	1
3106	25	25	Yes	yes	yes	no	no	1
3107	25	25	Yes	yes	yes	no	no	1
3133	25	25	Yes	yes	yes	no	no	1
3134	25	25	Yes	yes	yes	no	no	1
3135	25	25	Yes	yes	yes	no	no	1
3136	2	2	Yes	no	no	yes	no	1
3137	25	25	Yes	no	no	yes	no	1
3150	25	25	Yes	yes	yes	no	no	1
3151	25	25	Yes	yes	yes	no	no	1
3159	25	25	Yes	yes	yes	no	no	1
3178	36	36	Yes	yes	yes	no	no	1
3181	36	36	Yes	yes	yes	no	no	1
3183	36	36	Yes	yes	yes	no	no	1
3184	36	36	Yes	yes	yes	no	no	1
3187	25	25	Yes	yes	yes	no	no	1
3189	25	25	Yes	yes	yes	no	no	1
3190	36	36	Yes	yes	yes	no	no	1
3191	25	25	Yes	yes	yes	no	no	1
3241	25	25	Yes	yes	yes	no	no	1
3251	25	25	Yes	yes	yes	no	no	1
3276	25	25	Yes	yes	yes	no	no	1
3298	25	25	Yes	no	no	yes	no	1
3301	25	25	Yes	yes	yes	no	no	1
3308	25	25	Yes	yes	yes	no	no	1
3312	36	36	Yes	yes	yes	no	no	1
3320	25	25	Yes	yes	yes	no	no	1
3324	4	4	Yes	no	no	yes	no	1
3326	36	36	Yes	yes	yes	no	no	1
3327	2	2	Yes	no	no	yes	no	1
3336	25	25	Yes	yes	yes	no	no	1
3376	25	25	Yes	yes	yes	no	no	1
3384	25	25	Yes	yes	yes	no	no	1
3385	25	25	Yes	yes	yes	no	no	1
3396	25	25	Yes	yes	yes	no	no	1
3398	25	25	Yes	no	no	yes	no	1
3418	25	25	Yes	yes	yes	no	no	1
3420	25	25	Yes	yes	yes	no	no	1
3421	25	25	Yes	yes	yes	no	no	1
3428	25	25	Yes	yes	yes	no	no	1
3476	25	25	Yes	yes	yes	no	no	1
3550	36	36	Yes	yes	yes	no	no	1
3560	25	25	Yes	no	no	yes	no	1
3561	25	25	Yes	no	no	yes	no	1
3575	36	36	Yes	yes	yes	no	no	1
3608	36	36	Yes	yes	yes	no	no	1
3609	25	25	Yes	yes	yes	no	no	1
3615	25	25	Yes	yes	yes	no	no	1
3683	25	25	Yes	yes	yes	no	no	1
3688	25	25	Yes	yes	yes	no	no	1
3692	25	25	Yes	yes	yes	no	no	1
3702	25	25	Yes	yes	yes	no	no	1
3726	25	25	Yes	yes	yes	no	no	1
3735	36	36	Yes	yes	yes	no	no	1
3838	25	25	Yes	yes	yes	no	no	1
3858	25	25	Yes	no	no	yes	no	1
3895	25	25	Yes	yes	yes	no	no	1
3916	25	25	Yes	yes	yes	no	no	1
3921	25	25	Yes	yes	yes	no	no	1
3925	25	25	Yes	yes	yes	no	no	1
3927	25	25	Yes	yes	yes	no	no	1
3930	25	25	Yes	yes	yes	no	no	1
3932	25	25	Yes	yes	yes	no	no	1
3936	25	25	Yes	yes	yes	no	no	1
3939	25	25	Yes	yes	yes	no	no	1
3945	25	25	Yes	yes	yes	no	no	1
3956	25	25	Yes	yes	yes	no	no	1
3983	25	25	Yes	yes	yes	no	no	1
4033	25	25	Yes	yes	yes	no	no	1
4048	25	25	Yes	yes	yes	no	no	1
4050	25	25	Yes	no	no	yes	no	1
4068	25	25	Yes	yes	yes	no	no	1
4077	25	25	Yes	no	no	yes	no	1
4088	25	25	Yes	yes	yes	no	no	1
4125	25	25	Yes	yes	yes	no	no	1
4141	25	25	Yes	yes	yes	no	no	1
4149	25	25	Yes	yes	yes	no	no	1
4176	25	25	Yes	yes	yes	no	no	1
4190	25	25	Yes	yes	yes	no	no	1
4201	25	25	Yes	no	no	yes	no	1
4218	25	25	Yes	yes	yes	no	no	1
4242	25	25	Yes	no	no	yes	no	1
4245	25	25	Yes	yes	yes	no	no	1
4267	25	25	Yes	yes	yes	no	no	1
4276	2	2	Yes	no	no	yes	no	1
4282	25	25	Yes	yes	yes	no	no	1
4292	25	25	Yes	yes	yes	no	no	1
4296	25	25	Yes	no	no	yes	no	1
4302	24	24	Yes	yes	yes	no	no	1
4500	6	6	Yes	no	no	yes	no	1
4502	25	25	Yes	yes	yes	no	no	1
4508	22	22	Yes	yes	yes	no	no	1
4509	4	4	Yes	yes	yes	no	no	1
4512	13	13	Yes	yes	yes	no	no	1
4513	11	11	Yes	yes	yes	no	no	1
4514	22	22	Yes	yes	yes	no	no	1
4519	6	6	Yes	yes	yes	no	no	1
4535	6	6	Yes	yes	yes	no	no	1
4536	13	13	Yes	no	no	yes	no	1
4537	13	13	Yes	yes	yes	no	no	1
4538	22	22	Yes	yes	yes	no	no	1
4539	4	4	Yes	no	no	yes	no	1
4540	6	6	Yes	yes	yes	no	no	1
4595	25	25	Yes	no	no	yes	no	1
4609	25	25	Yes	no	no	yes	no	1
4616	25	25	Yes	no	no	yes	no	1
4627	25	25	Yes	yes	yes	no	no	1
4637	25	25	Yes	yes	yes	no	no	1
4666	25	25	Yes	yes	yes	no	no	1
4670	36	36	Yes	yes	yes	no	no	1
4673	25	25	Yes	yes	yes	no	no	1
4677	36	36	Yes	yes	yes	no	no	1
4694	25	25	Yes	no	no	yes	no	1
4696	19	19	Yes	yes	yes	no	no	1
4697	19	19	Yes	yes	yes	no	no	1
4698	25	25	Yes	yes	yes	no	no	1
4702	19	19	Yes	yes	yes	no	no	1
4706	25	25	Yes	yes	yes	no	no	1
4709	25	25	Yes	yes	yes	no	no	1
4711	25	25	Yes	yes	yes	no	no	1
4714	25	25	Yes	yes	yes	no	no	1
4715	24	24	Yes	yes	yes	no	no	1
4720	25	25	Yes	yes	yes	no	no	1
4724	25	25	Yes	yes	yes	no	no	1
4725	25	25	Yes	yes	yes	no	no	1
4729	25	25	Yes	yes	yes	no	no	1
4733	25	25	Yes	yes	yes	no	no	1
4735	36	36	Yes	yes	yes	no	no	1
4736	36	36	Yes	yes	yes	no	no	1
4738	25	25	Yes	yes	yes	no	no	1
4772	25	25	Yes	yes	yes	no	no	1
4779	25	25	Yes	no	no	yes	no	1
4790	25	25	Yes	yes	yes	no	no	1
4830	25	25	Yes	yes	yes	no	no	1
4831	25	25	Yes	yes	yes	no	no	1
4836	25	25	Yes	yes	yes	no	no	1
4841	36	36	Yes	yes	yes	no	no	1
4860	25	25	Yes	yes	yes	no	no	1
4869	36	36	Yes	yes	yes	no	no	1
4904	25	25	Yes	yes	yes	no	no	1
4927	25	25	Yes	yes	yes	no	no	1
4928	25	25	Yes	yes	yes	no	no	1
4946	36	36	Yes	no	no	yes	no	1
4953	25	25	Yes	no	no	yes	no	1
5018	25	25	Yes	yes	yes	no	no	1
5034	25	25	Yes	yes	yes	no	no	1
5036	25	25	Yes	yes	yes	no	no	1
5037	25	25	Yes	yes	yes	no	no	1
5042	19	19	Yes	no	no	yes	no	1
5048	25	25	Yes	yes	yes	no	no	1
5052	25	25	Yes	yes	yes	no	no	1
5093	25	25	Yes	yes	yes	no	no	1
5111	25	25	Yes	yes	yes	no	no	1
5162	25	25	Yes	yes	yes	no	no	1
5201	25	25	Yes	yes	yes	no	no	1
5202	19	19	Yes	yes	yes	no	no	1
5204	25	25	Yes	yes	yes	no	no	1
5216	25	25	Yes	yes	yes	no	no	1
5223	25	25	Yes	yes	yes	no	no	1
5230	36	36	Yes	yes	yes	no	no	1
5236	25	25	Yes	yes	yes	no	no	1
5245	25	25	Yes	yes	yes	no	no	1
5250	36	36	Yes	yes	yes	no	no	1
5252	25	25	Yes	yes	yes	no	no	1
5292	25	25	Yes	no	no	yes	no	1
5297	25	25	Yes	yes	yes	no	no	1
5305	36	36	Yes	yes	yes	no	no	1
5315	25	25	Yes	yes	yes	no	no	1
5355	25	25	Yes	yes	yes	no	no	1
5366	25	25	Yes	no	no	yes	no	1
5371	36	36	Yes	yes	yes	no	no	1
5387	21	21	Yes	no	no	yes	no	1
5394	25	25	Yes	yes	yes	no	no	1
5428	25	25	Yes	yes	yes	no	no	1
5431	25	25	Yes	yes	yes	no	no	1
5436	25	25	Yes	yes	yes	no	no	1
5437	25	25	Yes	yes	yes	no	no	1
5438	25	25	Yes	yes	yes	no	no	1
5441	25	25	Yes	yes	yes	no	no	1
5464	19	19	Yes	yes	yes	no	no	1
5478	36	36	Yes	yes	yes	no	no	1
5479	25	25	Yes	yes	yes	no	no	1
5496	25	25	Yes	yes	yes	no	no	1
5499	25	25	Yes	yes	yes	no	no	1
5501	25	25	Yes	yes	yes	no	no	1
5510	25	25	Yes	yes	yes	no	no	1
5527	25	25	Yes	yes	yes	no	no	1
5531	25	25	Yes	yes	yes	no	no	1
5537	36	36	Yes	yes	yes	no	no	1
5538	25	25	Yes	yes	yes	no	no	1
5552	25	25	Yes	yes	yes	no	no	1
5578	25	25	Yes	yes	yes	no	no	1
5588	25	25	Yes	yes	yes	no	no	1
5604	25	25	Yes	yes	yes	no	no	1
5605	25	25	Yes	yes	yes	no	no	1
5606	25	25	Yes	yes	yes	no	no	1
5621	25	25	Yes	yes	yes	no	no	1
5631	25	25	Yes	yes	yes	no	no	1
5635	25	25	Yes	yes	yes	no	no	1
5636	25	25	Yes	yes	yes	no	no	1
5660	25	25	Yes	yes	yes	no	no	1
5682	25	25	Yes	yes	yes	no	no	1
5683	25	25	Yes	yes	yes	no	no	1
5685	25	25	Yes	yes	yes	no	no	1
5687	25	25	Yes	yes	yes	no	no	1
5689	25	25	Yes	yes	yes	no	no	1
5690	36	36	Yes	yes	yes	no	no	1
5691	25	25	Yes	yes	yes	no	no	1
5692	36	36	Yes	yes	yes	no	no	1
5693	25	25	Yes	yes	yes	no	no	1
5694	25	25	Yes	yes	yes	no	no	1
5696	25	25	Yes	yes	yes	no	no	1
5698	25	25	Yes	yes	yes	no	no	1
5700	25	25	Yes	yes	yes	no	no	1
5705	25	25	Yes	yes	yes	no	no	1
5706	25	25	Yes	yes	yes	no	no	1
5707	25	25	Yes	yes	yes	no	no	1
5708	25	25	Yes	yes	yes	no	no	1
5710	25	25	Yes	yes	yes	no	no	1
5714	25	25	Yes	yes	yes	no	no	1
5715	25	25	Yes	yes	yes	no	no	1
5716	25	25	Yes	yes	yes	no	no	1
5719	25	25	Yes	yes	yes	no	no	1
5720	25	25	Yes	yes	yes	no	no	1
5721	25	25	Yes	yes	yes	no	no	1
5734	25	25	Yes	no	no	yes	no	1
5757	25	25	Yes	yes	yes	no	no	1
5777	25	25	Yes	yes	yes	no	no	1
5778	25	25	Yes	yes	yes	no	no	1
5781	25	25	Yes	yes	yes	no	no	1
5788	25	25	Yes	yes	yes	no	no	1
5859	19	19	Yes	yes	yes	no	no	1
5876	25	25	Yes	yes	yes	no	no	1
5879	25	25	Yes	yes	yes	no	no	1
5880	25	25	Yes	yes	yes	no	no	1
5885	25	25	Yes	yes	yes	no	no	1
5889	25	25	Yes	no	no	yes	no	1
5894	25	25	Yes	yes	yes	no	no	1
5901	25	25	Yes	yes	yes	no	no	1
5902	25	25	Yes	yes	yes	no	no	1
5906	36	36	Yes	yes	yes	no	no	1
5908	25	25	Yes	yes	yes	no	no	1
5928	36	36	Yes	yes	yes	no	no	1
5934	25	25	Yes	yes	yes	no	no	1
5935	25	25	Yes	yes	yes	no	no	1
5937	36	36	Yes	yes	yes	no	no	1
5965	25	25	Yes	yes	yes	no	no	1
5970	25	25	Yes	yes	yes	no	no	1
5987	25	25	Yes	yes	yes	no	no	1
6001	25	25	Yes	yes	yes	no	no	1
6015	25	25	Yes	yes	yes	no	no	1
6023	4	4	Yes	no	no	yes	no	1
6029	4	4	Yes	no	no	yes	no	1
6043	19	19	Yes	no	no	yes	no	1
6046	25	25	Yes	yes	yes	no	no	1
6047	25	25	Yes	no	no	yes	no	1
6049	25	25	Yes	no	no	yes	no	1
6050	25	25	Yes	yes	yes	no	no	1
6079	4	4	Yes	no	no	yes	no	1
6083	19	19	Yes	no	no	yes	no	1
6118	25	25	Yes	yes	yes	no	no	1
6119	25	25	Yes	yes	yes	no	no	1
6122	25	25	Yes	yes	yes	no	no	1
6124	36	36	Yes	yes	yes	no	no	1
6125	25	25	Yes	yes	yes	no	no	1
6128	36	36	Yes	yes	yes	no	no	1
6130	30	30	Yes	yes	yes	no	no	1
6132	25	25	Yes	yes	yes	no	no	1
6133	36	36	Yes	yes	yes	no	no	1
6134	25	25	Yes	yes	yes	no	no	1
6135	36	36	Yes	yes	yes	no	no	1
6136	36	36	Yes	yes	yes	no	no	1
6139	36	36	Yes	yes	yes	no	no	1
6141	36	36	Yes	yes	yes	no	no	1
6142	25	25	Yes	yes	yes	no	no	1
6143	36	36	Yes	yes	yes	no	no	1
6144	36	36	Yes	yes	yes	no	no	1
6146	25	25	Yes	yes	yes	no	no	1
6147	25	25	Yes	yes	yes	no	no	1
6150	25	25	Yes	yes	yes	no	no	1
6152	36	36	Yes	yes	yes	no	no	1
6154	6	6	Yes	yes	yes	no	no	1
6155	36	36	Yes	yes	yes	no	no	1
6156	36	36	Yes	yes	yes	no	no	1
6158	36	36	Yes	yes	yes	no	no	1
6159	25	25	Yes	yes	yes	no	no	1
6161	25	25	Yes	yes	yes	no	no	1
6164	36	36	Yes	yes	yes	no	no	1
6165	30	30	Yes	yes	yes	no	no	1
6166	25	25	Yes	yes	yes	no	no	1
6167	36	36	Yes	yes	yes	no	no	1
6168	25	25	Yes	yes	yes	no	no	1
6169	25	25	Yes	yes	yes	no	no	1
6171	25	25	Yes	no	no	yes	no	1
6175	25	25	Yes	yes	yes	no	no	1
6181	25	25	Yes	yes	yes	no	no	1
6183	25	25	Yes	yes	yes	no	no	1
6185	25	25	Yes	yes	yes	no	no	1
6187	25	25	Yes	yes	yes	no	no	1
6188	25	25	Yes	yes	yes	no	no	1
6189	36	36	Yes	yes	yes	no	no	1
6191	25	25	Yes	yes	yes	no	no	1
6193	36	36	Yes	yes	yes	no	no	1
6194	36	36	Yes	yes	yes	no	no	1
6197	36	36	Yes	yes	yes	no	no	1
6201	36	36	Yes	yes	yes	no	no	1
6202	25	25	Yes	yes	yes	no	no	1
6203	25	25	Yes	yes	yes	no	no	1
6204	36	36	Yes	yes	yes	no	no	1
6205	36	36	Yes	yes	yes	no	no	1
6206	25	25	Yes	yes	yes	no	no	1
6207	36	36	Yes	yes	yes	no	no	1
6209	25	25	Yes	yes	yes	no	no	1
6217	36	36	Yes	yes	yes	no	no	1
6218	25	25	Yes	yes	yes	no	no	1
6222	25	25	Yes	yes	yes	no	no	1
6223	36	36	Yes	yes	yes	no	no	1
6224	25	25	Yes	yes	yes	no	no	1
6227	25	25	Yes	yes	yes	no	no	1
6228	36	36	Yes	yes	yes	no	no	1
6229	36	36	Yes	yes	yes	no	no	1
6230	36	36	Yes	yes	yes	no	no	1
6233	36	36	Yes	yes	yes	no	no	1
6234	25	25	Yes	yes	yes	no	no	1
6240	25	25	Yes	yes	yes	no	no	1
6282	25	25	Yes	yes	yes	no	no	1
6294	25	25	Yes	yes	yes	no	no	1
6301	36	36	Yes	yes	yes	no	no	1
6303	25	25	Yes	no	no	yes	no	1
6342	25	25	Yes	yes	yes	no	no	1
6349	13	13	Yes	no	no	yes	no	1
6390	25	25	Yes	yes	yes	no	no	1
6392	25	25	Yes	yes	yes	no	no	1
6396	25	25	Yes	yes	yes	no	no	1
6415	25	25	Yes	yes	yes	no	no	1
6418	25	25	Yes	yes	yes	no	no	1
6421	36	36	Yes	yes	yes	no	no	1
6427	25	25	Yes	yes	yes	no	no	1
6429	36	36	Yes	yes	yes	no	no	1
6431	25	25	Yes	yes	yes	no	no	1
6432	25	25	Yes	yes	yes	no	no	1
6435	2	2	Yes	no	no	yes	no	1
6451	25	25	Yes	yes	yes	no	no	1
6464	25	25	Yes	yes	yes	no	no	1
6472	25	25	Yes	yes	yes	no	no	1
6478	25	25	Yes	no	no	yes	no	1
6480	25	25	Yes	yes	yes	no	no	1
6500	25	25	Yes	yes	yes	no	no	1
6503	25	25	Yes	no	no	yes	no	1
6597	25	25	Yes	yes	yes	no	no	1
6599	25	25	Yes	yes	yes	no	no	1
6605	36	36	Yes	yes	yes	no	no	1
6606	25	25	Yes	yes	yes	no	no	1
6612	25	25	Yes	yes	yes	no	no	1
6613	25	25	Yes	yes	yes	no	no	1
6626	25	25	Yes	yes	yes	no	no	1
6628	25	25	Yes	yes	yes	no	no	1
6629	25	25	Yes	yes	yes	no	no	1
6631	25	25	Yes	yes	yes	no	no	1
6633	25	25	Yes	yes	yes	no	no	1
6636	25	25	Yes	yes	yes	no	no	1
6637	25	25	Yes	yes	yes	no	no	1
6642	25	25	Yes	yes	yes	no	no	1
6647	25	25	Yes	yes	yes	no	no	1
6651	36	36	Yes	yes	yes	no	no	1
6723	25	25	Yes	yes	yes	no	no	1
6726	25	25	Yes	yes	yes	no	no	1
6727	36	36	Yes	yes	yes	no	no	1
6731	25	25	Yes	yes	yes	no	no	1
6738	25	25	Yes	yes	yes	no	no	1
6741	25	25	Yes	yes	yes	no	no	1
6742	25	25	Yes	yes	yes	no	no	1
6746	25	25	Yes	no	no	yes	no	1
6748	25	25	Yes	yes	yes	no	no	1
6749	25	25	Yes	yes	yes	no	no	1
6767	25	25	Yes	yes	yes	no	no	1
6772	36	36	Yes	yes	yes	no	no	1
6775	25	25	Yes	yes	yes	no	no	1
6777	25	25	Yes	yes	yes	no	no	1
6778	25	25	Yes	yes	yes	no	no	1
6780	25	25	Yes	yes	yes	no	no	1
6815	24	24	Yes	yes	yes	no	no	1
6829	25	25	Yes	yes	yes	no	no	1
6836	24	24	Yes	yes	yes	no	no	1
6844	25	25	Yes	yes	yes	no	no	1
6845	25	25	Yes	yes	yes	no	no	1
6880	25	25	Yes	yes	yes	no	no	1
6881	36	36	Yes	yes	yes	no	no	1
6882	25	25	Yes	no	no	yes	no	1
6890	25	25	Yes	yes	yes	no	no	1
6892	25	25	Yes	yes	yes	no	no	1
6902	25	25	Yes	yes	yes	no	no	1
6917	25	25	Yes	yes	yes	no	no	1
6921	25	25	Yes	yes	yes	no	no	1
6932	25	25	Yes	yes	yes	no	no	1
6945	25	25	Yes	yes	yes	no	no	1
6955	2	2	Yes	yes	yes	no	no	1
6978	2	2	Yes	no	no	yes	no	1
6993	25	25	Yes	no	no	yes	no	1
6996	25	25	Yes	no	no	yes	no	1
7009	25	25	Yes	yes	yes	no	no	1
7040	25	25	Yes	yes	yes	no	no	1
7048	25	25	Yes	yes	yes	no	no	1
7073	36	36	Yes	yes	yes	no	no	1
7074	25	25	Yes	yes	yes	no	no	1
7114	25	25	Yes	yes	yes	no	no	1
7117	2	2	Yes	no	no	yes	no	1
7128	25	25	Yes	yes	yes	no	no	1
7155	25	25	Yes	yes	yes	no	no	1
7167	25	25	Yes	yes	yes	no	no	1
7171	25	25	Yes	yes	yes	no	no	1
7178	25	25	Yes	yes	yes	no	no	1
7184	25	25	Yes	yes	yes	no	no	1
7203	25	25	Yes	yes	yes	no	no	1
7251	25	25	Yes	yes	yes	no	no	1
7267	25	25	Yes	no	no	yes	no	1
7277	25	25	Yes	yes	yes	no	no	1
7295	25	25	Yes	yes	yes	no	no	1
7311	19	19	Yes	yes	yes	no	no	1
7314	25	25	Yes	no	no	yes	no	1
7316	25	25	Yes	no	no	yes	no	1
7317	25	25	Yes	yes	yes	no	no	1
7319	25	25	Yes	yes	yes	no	no	1
7322	25	25	Yes	no	no	yes	no	1
7323	36	36	Yes	yes	yes	no	no	1
7332	25	25	Yes	yes	yes	no	no	1
7341	25	25	Yes	yes	yes	no	no	1
7342	19	19	Yes	yes	yes	no	no	1
7347	25	25	Yes	yes	yes	no	no	1
7351	25	25	Yes	no	no	yes	no	1
7353	25	25	Yes	yes	yes	no	no	1
7386	25	25	Yes	yes	yes	no	no	1
7388	25	25	Yes	yes	yes	no	no	1
7398	25	25	Yes	no	no	yes	no	1
7407	25	25	Yes	yes	yes	no	no	1
7415	25	25	Yes	yes	yes	no	no	1
7416	25	25	Yes	yes	yes	no	no	1
7417	25	25	Yes	yes	yes	no	no	1
7419	25	25	Yes	yes	yes	no	no	1
7430	25	25	Yes	yes	yes	no	no	1
7431	25	25	Yes	yes	yes	no	no	1
7454	25	25	Yes	yes	yes	no	no	1
7458	25	25	Yes	yes	yes	no	no	1
7514	36	36	Yes	yes	yes	no	no	1
7528	36	36	Yes	yes	yes	no	no	1
7529	25	25	Yes	yes	yes	no	no	1
7532	24	24	Yes	yes	yes	no	no	1
7534	25	25	Yes	yes	yes	no	no	1
7535	25	25	Yes	yes	yes	no	no	1
7538	25	25	Yes	yes	yes	no	no	1
7555	36	36	Yes	yes	yes	no	no	1
7559	30	30	Yes	no	no	yes	no	1
7617	2	2	Yes	no	no	yes	no	1
7756	36	36	Yes	yes	yes	no	no	1
7805	25	25	Yes	no	no	yes	no	1
7812	30	30	Yes	yes	yes	no	no	1
7832	25	25	Yes	no	no	yes	no	1
7846	25	25	Yes	yes	yes	no	no	1
7852	25	25	Yes	yes	yes	no	no	1
7866	25	25	Yes	yes	yes	no	no	1
7867	25	25	Yes	yes	yes	no	no	1
7873	25	25	Yes	yes	yes	no	no	1
7879	30	30	Yes	yes	yes	no	no	1
7884	25	25	Yes	yes	yes	no	no	1
7905	25	25	Yes	yes	yes	no	no	1
7913	25	25	Yes	yes	yes	no	no	1
7918	24	24	Yes	no	no	yes	no	1
7979	25	25	Yes	no	no	yes	no	1
7994	36	36	Yes	yes	yes	no	no	1
8031	25	25	Yes	no	no	yes	no	1
8079	25	25	Yes	no	no	yes	no	1
8106	25	25	Yes	yes	yes	no	no	1
8148	36	36	Yes	yes	yes	no	no	1
8233	25	25	Yes	no	no	yes	no	1
8263	25	25	Yes	no	no	yes	no	1
8294	25	25	Yes	no	no	yes	no	1
8301	25	25	Yes	yes	yes	no	no	1
8337	19	19	Yes	no	no	yes	no	1
8338	6	6	Yes	yes	yes	no	no	1
8359	25	25	Yes	no	no	yes	no	1
8360	25	25	Yes	no	no	yes	no	1
8362	25	25	Yes	no	no	yes	no	1
8363	25	25	Yes	no	no	yes	no	1
8364	25	25	Yes	no	no	yes	no	1
8366	25	25	Yes	no	no	yes	no	1
8367	25	25	Yes	no	no	yes	no	1
8368	25	25	Yes	no	no	yes	no	1
8407	25	25	Yes	yes	yes	no	no	1
8409	19	19	Yes	yes	yes	no	no	1
8428	25	25	Yes	yes	yes	no	no	1
8473	36	36	Yes	yes	yes	no	no	1
8480	25	25	Yes	yes	yes	no	no	1
8519	25	25	Yes	no	no	yes	no	1
8520	25	25	Yes	yes	yes	no	no	1
8533	25	25	Yes	yes	yes	no	no	1
8546	25	25	Yes	yes	yes	no	no	1
8574	25	25	Yes	yes	yes	no	no	1
8602	25	25	Yes	yes	yes	no	no	1
8623	25	25	Yes	yes	yes	no	no	1
8624	25	25	Yes	yes	yes	no	no	1
8637	19	19	Yes	no	no	yes	no	1
8662	36	36	Yes	yes	yes	no	no	1
8664	36	36	Yes	yes	yes	no	no	1
8665	36	36	Yes	yes	yes	no	no	1
8666	25	25	Yes	yes	yes	no	no	1
8668	25	25	Yes	yes	yes	no	no	1
8673	25	25	Yes	yes	yes	no	no	1
8675	25	25	Yes	yes	yes	no	no	1
8678	25	25	Yes	yes	yes	no	no	1
8683	36	36	Yes	yes	yes	no	no	1
8718	25	25	Yes	no	no	yes	no	1
8721	19	19	Yes	yes	yes	no	no	1
8724	36	36	Yes	yes	yes	no	no	1
8725	25	25	Yes	yes	yes	no	no	1
8726	25	25	Yes	yes	yes	no	no	1
8728	25	25	Yes	yes	yes	no	no	1
8761	25	25	Yes	yes	yes	no	no	1
8763	25	25	Yes	no	no	yes	no	1
8764	25	25	Yes	yes	yes	no	no	1
8772	25	25	Yes	yes	yes	no	no	1
8795	25	25	Yes	no	no	yes	no	1
8813	25	25	Yes	yes	yes	no	no	1
8826	25	25	Yes	yes	yes	no	no	1
8841	25	25	Yes	yes	yes	no	no	1
8872	25	25	Yes	yes	yes	no	no	1
8880	25	25	Yes	yes	yes	no	no	1
8881	25	25	Yes	yes	yes	no	no	1
8883	25	25	Yes	yes	yes	no	no	1
8886	25	25	Yes	yes	yes	no	no	1
8887	25	25	Yes	yes	yes	no	no	1
8896	25	25	Yes	yes	yes	no	no	1
8904	25	25	Yes	yes	yes	no	no	1
8907	24	24	Yes	yes	yes	no	no	1
8926	25	25	Yes	no	no	yes	no	1
8932	25	25	Yes	yes	yes	no	no	1
8943	25	25	Yes	yes	yes	no	no	1
8944	30	30	Yes	no	no	yes	no	1
8992	36	36	Yes	no	no	yes	no	1
9045	36	36	Yes	yes	yes	no	no	1
9047	25	25	Yes	yes	yes	no	no	1
9049	25	25	Yes	yes	yes	no	no	1
9100	25	25	Yes	yes	yes	no	no	1
9110	25	25	Yes	no	no	yes	no	1
9111	25	25	Yes	yes	yes	no	no	1
9112	25	25	Yes	yes	yes	no	no	1
9126	25	25	Yes	yes	yes	no	no	1
9167	25	25	Yes	yes	yes	no	no	1
9168	25	25	Yes	yes	yes	no	no	1
9188	36	36	Yes	yes	yes	no	no	1
9208	36	36	Yes	yes	yes	no	no	1
9218	36	36	Yes	yes	yes	no	no	1
9221	25	25	Yes	yes	yes	no	no	1
9240	19	19	Yes	no	no	yes	no	1
9246	25	25	Yes	yes	yes	no	no	1
9249	25	25	Yes	no	no	yes	no	1
9261	25	25	Yes	yes	yes	no	no	1
9262	36	36	Yes	yes	yes	no	no	1
9267	25	25	Yes	yes	yes	no	no	1
9296	25	25	Yes	yes	yes	no	no	1
9297	18	18	Yes	no	no	yes	no	1
9298	18	18	Yes	no	no	yes	no	1
9299	18	18	Yes	no	no	yes	no	1
9300	18	18	Yes	no	no	yes	no	1
9301	18	18	Yes	no	no	yes	no	1
9302	18	18	Yes	no	no	yes	no	1
9303	18	18	Yes	no	no	yes	no	1
9304	20	20	Yes	no	no	yes	no	1
9318	25	25	Yes	yes	yes	no	no	1
9326	25	25	Yes	yes	yes	no	no	1
9337	25	25	Yes	no	no	yes	no	1
9343	24	24	Yes	yes	yes	no	no	1
9349	25	25	Yes	yes	yes	no	no	1
9354	25	25	Yes	yes	yes	no	no	1
9360	36	36	Yes	yes	yes	no	no	1
9367	25	25	Yes	yes	yes	no	no	1
9406	24	24	Yes	yes	yes	no	no	1
9409	19	19	Yes	yes	yes	no	no	1
9441	24	24	Yes	yes	yes	no	no	1
9446	25	25	Yes	yes	yes	no	no	1
9452	25	25	Yes	no	no	yes	no	1
9466	25	25	Yes	no	no	yes	no	1
9516	25	25	Yes	yes	yes	no	no	1
9519	25	25	Yes	yes	yes	no	no	1
9535	25	25	Yes	yes	yes	no	no	1
9551	25	25	Yes	yes	yes	no	no	1
9553	25	25	Yes	yes	yes	no	no	1
9556	25	25	Yes	no	no	yes	no	1
9584	36	36	Yes	yes	yes	no	no	1
9588	25	25	Yes	yes	yes	no	no	1
9589	36	36	Yes	yes	yes	no	no	1
9592	25	25	Yes	no	no	yes	no	1
9595	25	25	Yes	yes	yes	no	no	1
9616	30	30	Yes	yes	yes	no	no	1
9636	25	25	Yes	yes	yes	no	no	1
9652	25	25	Yes	yes	yes	no	no	1
9675	25	25	Yes	yes	yes	no	no	1
9689	25	25	Yes	yes	yes	no	no	1
9692	25	25	Yes	yes	yes	no	no	1
9703	25	25	Yes	yes	yes	no	no	1
9709	25	25	Yes	no	no	yes	no	1
9741	25	25	Yes	no	no	yes	no	1
9750	25	25	Yes	yes	yes	no	no	1
9766	25	25	Yes	no	no	yes	no	1
9770	25	25	Yes	yes	yes	no	no	1
9775	25	25	Yes	yes	yes	no	no	1
9791	25	25	Yes	yes	yes	no	no	1
9804	25	25	Yes	yes	yes	no	no	1
9806	25	25	Yes	yes	yes	no	no	1
9814	25	25	Yes	no	no	yes	no	1
9861	25	25	Yes	yes	yes	no	no	1
9877	25	25	Yes	yes	yes	no	no	1
9883	25	25	Yes	yes	yes	no	no	1
9906	25	25	Yes	no	no	yes	no	1
9908	25	25	Yes	yes	yes	no	no	1
9927	25	25	Yes	yes	yes	no	no	1
9933	25	25	Yes	yes	yes	no	no	1
9938	25	25	Yes	yes	yes	no	no	1
9943	25	25	Yes	yes	yes	no	no	1
9976	25	25	Yes	no	no	yes	no	1
9978	19	19	Yes	yes	yes	no	no	1
9990	30	30	Yes	yes	yes	no	no	1
10016	25	25	Yes	yes	yes	no	no	1
10020	25	25	Yes	yes	yes	no	no	1
10049	25	25	Yes	yes	yes	no	no	1
10054	36	36	Yes	yes	yes	no	no	1
10063	25	25	Yes	yes	yes	no	no	1
10067	25	25	Yes	yes	yes	no	no	1
10092	25	25	Yes	yes	yes	no	no	1
10094	25	25	Yes	yes	yes	no	no	1
10095	25	25	Yes	yes	yes	no	no	1
10106	25	25	Yes	no	no	yes	no	1
10109	25	25	Yes	yes	yes	no	no	1
10113	19	19	Yes	yes	yes	no	no	1
10120	25	25	Yes	yes	yes	no	no	1
10125	25	25	Yes	yes	yes	no	no	1
10130	25	25	Yes	yes	yes	no	no	1
10133	25	25	Yes	yes	yes	no	no	1
10146	36	36	Yes	yes	yes	no	no	1
10151	13	13	Yes	no	no	yes	no	1
10153	25	25	Yes	yes	yes	no	no	1
10155	25	25	Yes	yes	yes	no	no	1
10159	25	25	Yes	yes	yes	no	no	1
10169	30	30	Yes	yes	yes	no	no	1
10189	24	24	Yes	yes	yes	no	no	1
10194	24	24	Yes	no	no	yes	no	1
10212	25	25	Yes	yes	yes	no	no	1
10213	25	25	Yes	yes	yes	no	no	1
10250	25	25	Yes	yes	yes	no	no	1
10273	30	30	Yes	yes	yes	no	no	1
10280	25	25	Yes	yes	yes	no	no	1
10287	25	25	Yes	yes	yes	no	no	1
10320	36	36	Yes	yes	yes	no	no	1
10330	25	25	Yes	yes	yes	no	no	1
10357	2	2	Yes	no	no	yes	no	1
10362	25	25	Yes	no	no	yes	no	1
10376	25	25	Yes	yes	yes	no	no	1
10384	21	21	Yes	yes	yes	no	no	1
10397	25	25	Yes	yes	yes	no	no	1
10399	25	25	Yes	no	no	yes	no	1
10412	25	25	Yes	yes	yes	no	no	1
10430	25	25	Yes	no	no	yes	no	1
10431	2	2	Yes	no	no	yes	no	1
10434	25	25	Yes	yes	yes	no	no	1
10436	25	25	Yes	yes	yes	no	no	1
10440	25	25	Yes	no	no	yes	no	1
10455	19	19	Yes	yes	yes	no	no	1
10467	25	25	Yes	no	no	yes	no	1
10473	25	25	Yes	yes	yes	no	no	1
10476	25	25	Yes	yes	yes	no	no	1
10482	25	25	Yes	yes	yes	no	no	1
10487	25	25	Yes	yes	yes	no	no	1
10490	36	36	Yes	yes	yes	no	no	1
10519	25	25	Yes	yes	yes	no	no	1
10521	36	36	Yes	yes	yes	no	no	1
10528	25	25	Yes	yes	yes	no	no	1
10541	25	25	Yes	yes	yes	no	no	1
10542	25	25	Yes	yes	yes	no	no	1
10549	25	25	Yes	yes	yes	no	no	1
10550	25	25	Yes	yes	yes	no	no	1
10554	25	25	Yes	yes	yes	no	no	1
10567	25	25	Yes	no	no	yes	no	1
10569	24	24	Yes	yes	yes	no	no	1
10572	25	25	Yes	no	no	yes	no	1
10574	25	25	Yes	yes	yes	no	no	1
10576	25	25	Yes	yes	yes	no	no	1
10577	25	25	Yes	yes	yes	no	no	1
10581	25	25	Yes	no	no	yes	no	1
10589	25	25	Yes	yes	yes	no	no	1
10591	25	25	Yes	yes	yes	no	no	1
10594	36	36	Yes	yes	yes	no	no	1
10600	30	30	Yes	yes	yes	no	no	1
10616	25	25	Yes	yes	yes	no	no	1
10618	25	25	Yes	yes	yes	no	no	1
10627	25	25	Yes	yes	yes	no	no	1
10628	25	25	Yes	yes	yes	no	no	1
10657	36	36	Yes	yes	yes	no	no	1
10659	36	36	Yes	yes	yes	no	no	1
10670	25	25	Yes	yes	yes	no	no	1
10671	25	25	Yes	no	no	yes	no	1
10694	25	25	Yes	yes	yes	no	no	1
10726	25	25	Yes	yes	yes	no	no	1
10730	36	36	Yes	yes	yes	no	no	1
10735	25	25	Yes	yes	yes	no	no	1
10768	25	25	Yes	yes	yes	no	no	1
10781	25	25	Yes	no	no	yes	no	1
10801	25	25	Yes	yes	yes	no	no	1
10820	2	2	Yes	no	no	yes	no	1
10857	25	25	Yes	yes	yes	no	no	1
10865	25	25	Yes	no	no	yes	no	1
10870	24	24	Yes	no	no	yes	no	1
10899	36	36	Yes	yes	yes	no	no	1
10906	36	36	Yes	yes	yes	no	no	1
10907	25	25	Yes	yes	yes	no	no	1
10921	36	36	Yes	yes	yes	no	no	1
10923	36	36	Yes	yes	yes	no	no	1
10928	36	36	Yes	yes	yes	no	no	1
10933	30	30	Yes	yes	yes	no	no	1
10934	2	2	Yes	no	no	yes	no	1
10944	36	36	Yes	yes	yes	no	no	1
10946	25	25	Yes	yes	yes	no	no	1
10950	25	25	Yes	no	no	yes	no	1
10951	25	25	Yes	yes	yes	no	no	1
10952	36	36	Yes	yes	yes	no	no	1
10953	25	25	Yes	yes	yes	no	no	1
10956	25	25	Yes	yes	yes	no	no	1
10957	25	25	Yes	no	no	yes	no	1
10959	36	36	Yes	yes	yes	no	no	1
10961	25	25	Yes	yes	yes	no	no	1
10969	25	25	Yes	yes	yes	no	no	1
10971	25	25	Yes	yes	yes	no	no	1
10980	25	25	Yes	yes	yes	no	no	1
10985	25	25	Yes	yes	yes	no	no	1
10987	25	25	Yes	yes	yes	no	no	1
11007	25	25	Yes	no	no	yes	no	1
11040	25	25	Yes	no	no	yes	no	1
11047	25	25	Yes	yes	yes	no	no	1
11079	25	25	Yes	yes	yes	no	no	1
11091	24	24	Yes	yes	yes	no	no	1
11100	25	25	Yes	yes	yes	no	no	1
11137	25	25	Yes	yes	yes	no	no	1
11140	25	25	Yes	yes	yes	no	no	1
11151	25	25	Yes	yes	yes	no	no	1
11157	25	25	Yes	yes	yes	no	no	1
11168	25	25	Yes	yes	yes	no	no	1
11171	25	25	Yes	yes	yes	no	no	1
11184	25	25	Yes	yes	yes	no	no	1
11218	24	24	Yes	yes	yes	no	no	1
11224	36	36	Yes	yes	yes	no	no	1
11231	36	36	Yes	yes	yes	no	no	1
11235	25	25	Yes	yes	yes	no	no	1
11243	25	25	Yes	no	no	yes	no	1
11258	25	25	Yes	yes	yes	no	no	1
11262	25	25	Yes	yes	yes	no	no	1
11266	19	19	Yes	yes	yes	no	no	1
11267	19	19	Yes	yes	yes	no	no	1
11282	26	26	Yes	no	no	yes	no	1
11313	25	25	Yes	yes	yes	no	no	1
11315	36	36	Yes	yes	yes	no	no	1
11320	30	30	Yes	yes	yes	no	no	1
11321	25	25	Yes	yes	yes	no	no	1
11325	25	25	Yes	yes	yes	no	no	1
11331	25	25	Yes	yes	yes	no	no	1
11335	36	36	Yes	yes	yes	no	no	1
11337	25	25	Yes	no	no	yes	no	1
11340	25	25	Yes	yes	yes	no	no	1
11345	25	25	Yes	yes	yes	no	no	1
22794	25	25	Yes	yes	yes	no	no	1
22818	30	30	Yes	yes	yes	no	no	1
22823	25	25	Yes	no	no	yes	no	1
22827	25	25	Yes	yes	yes	no	no	1
22830	2	2	Yes	no	no	yes	no	1
22838	25	25	Yes	no	no	yes	no	1
22856	25	25	Yes	no	no	yes	no	1
22864	25	25	Yes	no	no	yes	no	1
22883	25	25	Yes	no	no	yes	no	1
22913	25	25	Yes	yes	yes	no	no	1
22919	25	25	Yes	yes	yes	no	no	1
22928	25	25	Yes	yes	yes	no	no	1
22934	25	25	Yes	yes	yes	no	no	1
22938	25	25	Yes	yes	yes	no	no	1
22976	25	25	Yes	yes	yes	no	no	1
22980	25	25	Yes	yes	yes	no	no	1
23020	36	36	Yes	yes	yes	no	no	1
23029	25	25	Yes	yes	yes	no	no	1
23032	25	25	Yes	no	no	yes	no	1
23046	25	25	Yes	yes	yes	no	no	1
23063	25	25	Yes	yes	yes	no	no	1
23107	25	25	Yes	yes	yes	no	no	1
23118	25	25	Yes	yes	yes	no	no	1
23157	25	25	Yes	yes	yes	no	no	1
23165	25	25	Yes	yes	yes	no	no	1
23173	25	25	Yes	yes	yes	no	no	1
23175	25	25	Yes	yes	yes	no	no	1
23180	25	25	Yes	yes	yes	no	no	1
23193	25	25	Yes	yes	yes	no	no	1
23196	25	25	Yes	yes	yes	no	no	1
23203	25	25	Yes	yes	yes	no	no	1
23214	25	25	Yes	yes	yes	no	no	1
23215	25	25	Yes	yes	yes	no	no	1
23240	25	25	Yes	yes	yes	no	no	1
23258	25	25	Yes	no	no	yes	no	1
23265	19	19	Yes	yes	yes	no	no	1
23270	25	25	Yes	no	no	yes	no	1
23291	25	25	Yes	yes	yes	no	no	1
23325	25	25	Yes	yes	yes	no	no	1
23344	25	25	Yes	yes	yes	no	no	1
23351	25	25	Yes	yes	yes	no	no	1
23370	25	25	Yes	yes	yes	no	no	1
23394	36	36	Yes	yes	yes	no	no	1
23399	36	36	Yes	yes	yes	no	no	1
23405	25	25	Yes	yes	yes	no	no	1
23406	30	30	Yes	yes	yes	no	no	1
23412	19	19	Yes	yes	yes	no	no	1
23435	36	36	Yes	yes	yes	no	no	1
23466	25	25	Yes	yes	yes	no	no	1
23469	25	25	Yes	yes	yes	no	no	1
23471	25	25	Yes	yes	yes	no	no	1
23478	25	25	Yes	yes	yes	no	no	1
23480	25	25	Yes	yes	yes	no	no	1
23484	25	25	Yes	yes	yes	no	no	1
23512	25	25	Yes	yes	yes	no	no	1
23515	25	25	Yes	yes	yes	no	no	1
23517	36	36	Yes	yes	yes	no	no	1
23521	25	25	Yes	yes	yes	no	no	1
23524	25	25	Yes	yes	yes	no	no	1
23582	24	24	Yes	no	no	yes	no	1
23588	19	19	Yes	no	no	yes	no	1
23608	25	25	Yes	yes	yes	no	no	1
23625	25	25	Yes	no	no	yes	no	1
23642	24	24	Yes	no	no	yes	no	1
23645	25	25	Yes	no	no	yes	no	1
23731	24	24	Yes	yes	yes	no	no	1
23760	25	25	Yes	yes	yes	no	no	1
23787	19	19	Yes	yes	yes	no	no	1
25764	30	30	Yes	yes	yes	no	no	1
25777	25	25	Yes	yes	yes	no	no	1
25798	24	24	Yes	no	no	yes	no	1
25824	24	24	Yes	yes	yes	no	no	1
25831	24	24	Yes	yes	yes	no	no	1
25832	36	36	Yes	no	no	yes	no	1
25851	24	24	Yes	yes	yes	no	no	1
25873	19	19	Yes	yes	yes	no	no	1
25901	25	25	Yes	yes	yes	no	no	1
25912	24	24	Yes	no	no	yes	no	1
25915	25	25	Yes	yes	yes	no	no	1
25920	25	25	Yes	yes	yes	no	no	1
25921	24	24	Yes	yes	yes	no	no	1
25942	24	24	Yes	yes	yes	no	no	1
25962	24	24	Yes	yes	yes	no	no	1
25972	25	25	Yes	no	no	yes	no	1
25983	25	25	Yes	yes	yes	no	no	1
26000	19	19	Yes	yes	yes	no	no	1
26017	25	25	Yes	yes	yes	no	no	1
26061	24	24	Yes	yes	yes	no	no	1
26065	25	25	Yes	yes	yes	no	no	1
26088	19	19	Yes	yes	yes	no	no	1
26118	25	25	Yes	no	no	yes	no	1
26135	36	36	Yes	yes	yes	no	no	1
26156	25	25	Yes	yes	yes	no	no	1
26157	24	24	Yes	yes	yes	no	no	1
26355	30	30	Yes	yes	yes	no	no	1
26469	25	25	Yes	yes	yes	no	no	1
26472	19	19	Yes	yes	yes	no	no	1
26515	30	30	Yes	yes	yes	no	no	1
26519	19	19	Yes	yes	yes	no	no	1
26520	19	19	Yes	yes	yes	no	no	1
26523	30	30	Yes	yes	yes	no	no	1
26528	30	30	Yes	yes	yes	no	no	1
26574	25	25	Yes	yes	yes	no	no	1
26768	4	4	Yes	no	no	yes	no	1
26769	18	18	Yes	no	no	yes	no	1
26770	18	18	Yes	no	no	yes	no	1
26771	30	30	Yes	no	no	yes	no	1
26773	18	18	Yes	no	no	yes	no	1
26774	18	18	Yes	no	no	yes	no	1
26778	21	21	Yes	no	no	yes	no	1
26780	19	19	Yes	no	no	yes	no	1
26781	19	19	Yes	no	no	yes	no	1
26784	19	19	Yes	no	no	yes	no	1
26787	30	30	Yes	no	no	yes	no	1
26790	30	30	Yes	no	no	yes	no	1
26791	30	30	Yes	no	no	yes	no	1
26792	19	19	Yes	no	no	yes	no	1
26795	19	19	Yes	no	no	yes	no	1
26799	18	18	Yes	no	no	yes	no	1
26800	24	24	Yes	no	no	yes	no	1
26802	18	18	Yes	no	no	yes	no	1
26804	19	19	Yes	no	no	yes	no	1
26805	19	19	Yes	no	no	yes	no	1
26806	18	18	Yes	no	no	yes	no	1
26809	19	19	Yes	no	no	yes	no	1
26811	19	19	Yes	no	no	yes	no	1
26814	24	24	Yes	no	no	yes	no	1
26815	24	24	Yes	no	no	yes	no	1
26816	19	19	Yes	no	no	yes	no	1
26817	19	19	Yes	no	no	yes	no	1
26818	19	19	Yes	no	no	yes	no	1
26819	19	19	Yes	no	no	yes	no	1
26820	24	24	Yes	no	no	yes	no	1
26823	2	2	Yes	no	no	yes	no	1
26855	4	4	Yes	no	no	yes	no	1
26863	4	4	Yes	no	no	yes	no	1
26986	25	25	Yes	yes	yes	no	no	1
26999	25	25	Yes	yes	yes	no	no	1
27044	25	25	Yes	yes	yes	no	no	1
27068	19	19	Yes	yes	yes	no	no	1
27069	25	25	Yes	yes	yes	no	no	1
27086	24	24	Yes	yes	yes	no	no	1
27089	25	25	Yes	yes	yes	no	no	1
27095	25	25	Yes	yes	yes	no	no	1
27101	25	25	Yes	yes	yes	no	no	1
27128	19	19	Yes	yes	yes	no	no	1
27131	30	30	Yes	yes	yes	no	no	1
27166	24	24	Yes	no	no	yes	no	1
27183	19	19	Yes	yes	yes	no	no	1
27243	25	25	Yes	yes	yes	no	no	1
27249	19	19	Yes	yes	yes	no	no	1
27292	25	25	Yes	yes	yes	no	no	1
27316	36	36	Yes	yes	yes	no	no	1
27336	25	25	Yes	yes	yes	no	no	1
27429	25	25	Yes	yes	yes	no	no	1
27436	30	30	Yes	yes	yes	no	no	1
28517	19	19	Yes	no	no	yes	no	1
28611	2	2	Yes	no	no	yes	no	1
28639	19	19	Yes	no	no	yes	no	1
28663	19	19	Yes	no	no	yes	no	1
28738	19	19	Yes	no	no	yes	no	1
28755	19	19	Yes	yes	yes	no	no	1
28957	19	19	Yes	yes	yes	no	no	1
28969	19	19	Yes	yes	yes	no	no	1
28972	19	19	Yes	yes	yes	no	no	1
28973	25	25	Yes	yes	yes	no	no	1
28976	24	24	Yes	yes	yes	no	no	1
28987	24	24	Yes	yes	yes	no	no	1
28989	24	24	Yes	yes	yes	no	no	1
28998	19	19	Yes	yes	yes	no	no	1
29048	2	2	Yes	no	no	yes	no	1
29057	24	24	Yes	no	no	yes	no	1
29058	30	30	Yes	yes	yes	no	no	1
29066	30	30	Yes	yes	yes	no	no	1
29074	19	19	Yes	yes	yes	no	no	1
29080	30	30	Yes	yes	yes	no	no	1
29081	19	19	Yes	yes	yes	no	no	1
29082	19	19	Yes	yes	yes	no	no	1
29083	30	30	Yes	no	no	yes	no	1
29085	24	24	Yes	yes	yes	no	no	1
29086	19	19	Yes	yes	yes	no	no	1
29093	19	19	Yes	yes	yes	no	no	1
29095	19	19	Yes	no	no	yes	no	1
29097	30	30	Yes	yes	yes	no	no	1
29100	19	19	Yes	no	no	yes	no	1
29101	24	24	Yes	yes	yes	no	no	1
29102	19	19	Yes	yes	yes	no	no	1
29107	19	19	Yes	no	no	yes	no	1
29117	30	30	Yes	yes	yes	no	no	1
29121	30	30	Yes	no	no	yes	no	1
29851	25	25	Yes	no	no	yes	no	1
29883	30	30	Yes	yes	yes	no	no	1
29889	25	25	Yes	yes	yes	no	no	1
29909	25	25	Yes	yes	yes	no	no	1
29934	24	24	Yes	yes	yes	no	no	1
29945	24	24	Yes	yes	yes	no	no	1
29950	24	24	Yes	no	no	yes	no	1
29952	24	24	Yes	yes	yes	no	no	1
29956	19	19	Yes	yes	yes	no	no	1
29969	25	25	Yes	yes	yes	no	no	1
29997	30	30	Yes	yes	yes	no	no	1
30009	19	19	Yes	yes	yes	no	no	1
30011	24	24	Yes	yes	yes	no	no	1
30827	19	19	Yes	yes	yes	no	no	1
30834	24	24	Yes	yes	yes	no	no	1
50615	30	30	Yes	no	no	yes	no	1
50650	19	19	Yes	no	no	yes	no	1
50808	24	24	Yes	yes	yes	no	no	1
50852	25	25	Yes	yes	yes	no	no	1
50854	19	19	Yes	no	no	yes	no	1
51020	25	25	Yes	yes	yes	no	no	1
51024	19	19	Yes	yes	yes	no	no	1
51031	25	25	Yes	yes	yes	no	no	1
51035	25	25	Yes	yes	yes	no	no	1
51070	19	19	Yes	yes	yes	no	no	1
51073	30	30	Yes	yes	yes	no	no	1
51079	19	19	Yes	yes	yes	no	no	1
51081	19	19	Yes	yes	yes	no	no	1
51082	30	30	Yes	yes	yes	no	no	1
51092	19	19	Yes	yes	yes	no	no	1
51094	19	19	Yes	no	no	yes	no	1
51116	19	19	Yes	yes	yes	no	no	1
51119	24	24	Yes	yes	yes	no	no	1
51121	19	19	Yes	yes	yes	no	no	1
51125	19	19	Yes	yes	yes	no	no	1
51126	24	24	Yes	yes	yes	no	no	1
51142	19	19	Yes	yes	yes	no	no	1
51170	19	19	Yes	yes	yes	no	no	1
51176	25	25	Yes	yes	yes	no	no	1
51182	30	30	Yes	yes	yes	no	no	1
51187	30	30	Yes	yes	yes	no	no	1
51188	19	19	Yes	yes	yes	no	no	1
51202	19	19	Yes	yes	yes	no	no	1
51218	19	19	Yes	yes	yes	no	no	1
51234	24	24	Yes	yes	yes	no	no	1
51239	24	24	Yes	yes	yes	no	no	1
51241	30	30	Yes	no	no	yes	no	1
51246	24	24	Yes	no	no	yes	no	1
51247	24	24	Yes	no	no	yes	no	1
51251	24	24	Yes	yes	yes	no	no	1
51253	24	24	Yes	yes	yes	no	no	1
51255	24	24	Yes	yes	yes	no	no	1
51258	24	24	Yes	yes	yes	no	no	1
51263	24	24	Yes	yes	yes	no	no	1
51278	19	19	Yes	no	no	yes	no	1
51303	30	30	Yes	yes	yes	no	no	1
51321	19	19	Yes	no	no	yes	no	1
51322	30	30	Yes	yes	yes	no	no	1
51324	19	19	Yes	yes	yes	no	no	1
51336	2	2	Yes	no	no	yes	no	1
51367	25	25	Yes	no	no	yes	no	1
51372	19	19	Yes	yes	yes	no	no	1
51374	19	19	Yes	no	no	yes	no	1
51386	19	19	Yes	yes	yes	no	no	1
51398	19	19	Yes	no	no	yes	no	1
51428	19	19	Yes	yes	yes	no	no	1
51433	36	36	Yes	yes	yes	no	no	1
51441	30	30	Yes	yes	yes	no	no	1
51493	36	36	Yes	yes	yes	no	no	1
51503	24	24	Yes	yes	yes	no	no	1
51504	19	19	Yes	yes	yes	no	no	1
51506	19	19	Yes	yes	yes	no	no	1
51507	30	30	Yes	yes	yes	no	no	1
51510	19	19	Yes	yes	yes	no	no	1
51522	24	24	Yes	yes	yes	no	no	1
51529	24	24	Yes	no	no	yes	no	1
51531	19	19	Yes	no	no	yes	no	1
51535	24	24	Yes	yes	yes	no	no	1
51537	24	24	Yes	no	no	yes	no	1
51538	24	24	Yes	yes	yes	no	no	1
51547	19	19	Yes	yes	yes	no	no	1
51567	25	25	Yes	yes	yes	no	no	1
51582	25	25	Yes	no	no	yes	no	1
51586	19	19	Yes	yes	yes	no	no	1
51593	25	25	Yes	yes	yes	no	no	1
51596	19	19	Yes	yes	yes	no	no	1
51602	24	24	Yes	yes	yes	no	no	1
51619	19	19	Yes	no	no	yes	no	1
51622	25	25	Yes	no	no	yes	no	1
51629	24	24	Yes	no	no	yes	no	1
51637	19	19	Yes	yes	yes	no	no	1
51639	24	24	Yes	yes	yes	no	no	1
51642	19	19	Yes	yes	yes	no	no	1
51643	30	30	Yes	no	no	yes	no	1
51646	30	30	Yes	yes	yes	no	no	1
51647	19	19	Yes	yes	yes	no	no	1
51652	30	30	Yes	no	no	yes	no	1
51654	19	19	Yes	yes	yes	no	no	1
51667	24	24	Yes	yes	yes	no	no	1
51668	25	25	Yes	yes	yes	no	no	1
51669	25	25	Yes	no	no	yes	no	1
51690	25	25	Yes	yes	yes	no	no	1
51699	24	24	Yes	yes	yes	no	no	1
51720	19	19	Yes	yes	yes	no	no	1
51726	24	24	Yes	yes	yes	no	no	1
51727	30	30	Yes	yes	yes	no	no	1
51759	19	19	Yes	yes	yes	no	no	1
51765	30	30	Yes	yes	yes	no	no	1
51808	24	24	Yes	yes	yes	no	no	1
53339	19	19	Yes	no	no	yes	no	1
53827	30	30	Yes	no	no	yes	no	1
53938	24	24	Yes	yes	yes	no	no	1
54107	25	25	Yes	yes	yes	no	no	1
54145	13	13	Yes	no	no	yes	no	1
54386	25	25	Yes	yes	yes	no	no	1
54407	30	30	Yes	no	no	yes	no	1
54433	19	19	Yes	yes	yes	no	no	1
54439	24	24	Yes	yes	yes	no	no	1
54460	24	24	Yes	yes	yes	no	no	1
54470	25	25	Yes	no	no	yes	no	1
54495	24	24	Yes	yes	yes	no	no	1
54529	19	19	Yes	yes	yes	no	no	1
54534	24	24	Yes	yes	yes	no	no	1
54539	19	19	Yes	yes	yes	no	no	1
54541	25	25	Yes	no	no	yes	no	1
54543	25	25	Yes	no	no	yes	no	1
54557	24	24	Yes	yes	yes	no	no	1
54681	19	19	Yes	no	no	yes	no	1
54744	2	2	Yes	no	no	yes	no	1
54792	2	2	Yes	no	no	yes	no	1
54812	30	30	Yes	yes	yes	no	no	1
54840	30	30	Yes	yes	yes	no	no	1
54867	19	19	Yes	yes	yes	no	no	1
54876	30	30	Yes	no	no	yes	no	1
54881	19	19	Yes	yes	yes	no	no	1
54888	24	24	Yes	yes	yes	no	no	1
54890	24	24	Yes	yes	yes	no	no	1
54902	19	19	Yes	yes	yes	no	no	1
54915	19	19	Yes	yes	yes	no	no	1
54934	19	19	Yes	yes	yes	no	no	1
54940	24	24	Yes	yes	yes	no	no	1
54948	19	19	Yes	yes	yes	no	no	1
54951	19	19	Yes	yes	yes	no	no	1
54968	26	26	Yes	yes	yes	no	no	1
54973	30	30	Yes	yes	yes	no	no	1
54981	19	19	Yes	yes	yes	no	no	1
54998	30	30	Yes	no	no	yes	no	1
55009	19	19	Yes	no	no	yes	no	1
55011	19	19	Yes	yes	yes	no	no	1
55013	19	19	Yes	yes	yes	no	no	1
55049	19	19	Yes	no	no	yes	no	1
55082	30	30	Yes	yes	yes	no	no	1
55101	19	19	Yes	no	no	yes	no	1
55104	2	2	Yes	no	no	yes	no	1
55108	19	19	Yes	yes	yes	no	no	1
55174	30	30	Yes	yes	yes	no	no	1
55177	19	19	Yes	yes	yes	no	no	1
55201	19	19	Yes	yes	yes	no	no	1
55233	25	25	Yes	no	no	yes	no	1
55249	19	19	Yes	yes	yes	no	no	1
55250	24	24	Yes	yes	yes	no	no	1
55252	30	30	Yes	yes	yes	no	no	1
55256	30	30	Yes	yes	yes	no	no	1
55269	30	30	Yes	yes	yes	no	no	1
55272	19	19	Yes	yes	yes	no	no	1
55274	30	30	Yes	yes	yes	no	no	1
55291	30	30	Yes	yes	yes	no	no	1
55303	19	19	Yes	yes	yes	no	no	1
55337	19	19	Yes	yes	yes	no	no	1
55380	2	2	Yes	no	no	yes	no	1
55505	19	19	Yes	yes	yes	no	no	1
55566	2	2	Yes	no	no	yes	no	1
55573	25	25	Yes	yes	yes	no	no	1
55593	24	24	Yes	no	no	yes	no	1
55599	24	24	Yes	yes	yes	no	no	1
55611	25	25	Yes	yes	yes	no	no	1
55627	25	25	Yes	yes	yes	no	no	1
55646	24	24	Yes	yes	yes	no	no	1
55651	25	25	Yes	yes	yes	no	no	1
55657	19	19	Yes	no	no	yes	no	1
55658	36	36	Yes	yes	yes	no	no	1
55660	36	36	Yes	yes	yes	no	no	1
55671	30	30	Yes	yes	yes	no	no	1
55695	19	19	Yes	yes	yes	no	no	1
55699	25	25	Yes	yes	yes	no	no	1
55700	19	19	Yes	yes	yes	no	no	1
55716	19	19	Yes	no	no	yes	no	1
55729	30	30	Yes	yes	yes	no	no	1
55737	30	30	Yes	yes	yes	no	no	1
55749	24	24	Yes	yes	yes	no	no	1
55754	30	30	Yes	yes	yes	no	no	1
55768	19	19	Yes	yes	yes	no	no	1
55778	19	19	Yes	no	no	yes	no	1
55824	24	24	Yes	yes	yes	no	no	1
55833	19	19	Yes	yes	yes	no	no	1
55843	19	19	Yes	yes	yes	no	no	1
55845	24	24	Yes	yes	yes	no	no	1
55848	19	19	Yes	yes	yes	no	no	1
55851	19	19	Yes	no	no	yes	no	1
55854	25	25	Yes	yes	yes	no	no	1
55855	26	26	Yes	no	no	yes	no	1
55904	24	24	Yes	yes	yes	no	no	1
55914	30	30	Yes	yes	yes	no	no	1
55920	24	24	Yes	yes	yes	no	no	1
55967	24	24	Yes	yes	yes	no	no	1
55969	30	30	Yes	no	no	yes	no	1
56005	23	23	Yes	yes	yes	no	no	1
56160	24	24	Yes	yes	yes	no	no	1
56204	24	24	Yes	no	no	yes	no	1
56259	19	19	Yes	yes	yes	no	no	1
56261	24	24	Yes	yes	yes	no	no	1
56270	25	25	Yes	yes	yes	no	no	1
56616	19	19	Yes	yes	yes	no	no	1
56655	24	24	Yes	no	no	yes	no	1
56681	25	25	Yes	yes	yes	no	no	1
56829	36	36	Yes	yes	yes	no	no	1
56882	30	30	Yes	yes	yes	no	no	1
56910	36	36	Yes	no	no	yes	no	1
56922	19	19	Yes	yes	yes	no	no	1
56942	19	19	Yes	yes	yes	no	no	1
56943	30	30	Yes	yes	yes	no	no	1
56945	30	30	Yes	yes	yes	no	no	1
56947	30	30	Yes	yes	yes	no	no	1
56948	25	25	Yes	yes	yes	no	no	1
56954	19	19	Yes	yes	yes	no	no	1
56965	30	30	Yes	no	no	yes	no	1
56984	19	19	Yes	yes	yes	no	no	1
56990	24	24	Yes	yes	yes	no	no	1
57035	25	25	Yes	no	no	yes	no	1
57048	19	19	Yes	yes	yes	no	no	1
57129	24	24	Yes	yes	yes	no	no	1
57142	25	25	Yes	yes	yes	no	no	1
57153	24	24	Yes	yes	yes	no	no	1
57176	24	24	Yes	yes	yes	no	no	1
57179	24	24	Yes	yes	yes	no	no	1
57189	24	24	Yes	yes	yes	no	no	1
57240	2	2	Yes	no	no	yes	no	1
57407	24	24	Yes	yes	yes	no	no	1
57414	24	24	Yes	yes	yes	no	no	1
57470	19	19	Yes	yes	yes	no	no	1
57488	24	24	Yes	yes	yes	no	no	1
57533	24	24	Yes	no	no	yes	no	1
57570	30	30	Yes	yes	yes	no	no	1
57587	24	24	Yes	no	no	yes	no	1
57654	24	24	Yes	no	no	yes	no	1
57708	24	24	Yes	yes	yes	no	no	1
57714	2	2	Yes	no	no	yes	no	1
57761	19	19	Yes	no	no	yes	no	1
57819	25	25	Yes	yes	yes	no	no	1
57820	19	19	Yes	no	no	yes	no	1
58472	19	19	Yes	yes	yes	no	no	1
58477	30	30	Yes	yes	yes	no	no	1
58505	24	24	Yes	yes	yes	no	no	1
58515	24	24	Yes	yes	yes	no	no	1
58516	30	30	Yes	yes	yes	no	no	1
58527	24	24	Yes	yes	yes	no	no	1
59286	19	19	Yes	yes	yes	no	no	1
60313	30	30	Yes	no	no	yes	no	1
60488	19	19	Yes	yes	yes	no	no	1
60559	30	30	Yes	yes	yes	no	no	1
60672	19	19	Yes	no	no	yes	no	1
60674	24	24	Yes	no	no	yes	no	1
63916	19	19	Yes	yes	yes	no	no	1
63940	25	25	Yes	yes	yes	no	no	1
64005	24	24	Yes	yes	yes	no	no	1
64083	19	19	Yes	yes	yes	no	no	1
64092	19	19	Yes	yes	yes	no	no	1
64114	19	19	Yes	no	no	yes	no	1
64115	24	24	Yes	yes	yes	no	no	1
64118	19	19	Yes	yes	yes	no	no	1
64146	13	13	Yes	yes	yes	no	no	1
64167	30	30	Yes	yes	yes	no	no	1
64210	25	25	Yes	yes	yes	no	no	1
64219	19	19	Yes	no	no	yes	no	1
64224	24	24	Yes	no	no	yes	no	1
64333	24	24	Yes	yes	yes	no	no	1
64422	19	19	Yes	yes	yes	no	no	1
64601	19	19	Yes	yes	yes	no	no	1
64645	24	24	Yes	no	no	yes	no	1
64651	24	24	Yes	no	no	yes	no	1
64744	24	24	Yes	yes	yes	no	no	1
64745	30	30	Yes	yes	yes	no	no	1
64761	19	19	Yes	yes	yes	no	no	1
64770	24	24	Yes	no	no	yes	no	1
64919	30	30	Yes	yes	yes	no	no	1
64951	24	24	Yes	yes	yes	no	no	1
64965	24	24	Yes	yes	yes	no	no	1
64968	24	24	Yes	yes	yes	no	no	1
64969	24	24	Yes	yes	yes	no	no	1
64983	24	24	Yes	yes	yes	no	no	1
65005	25	25	Yes	yes	yes	no	no	1
65056	24	24	Yes	yes	yes	no	no	1
65065	28	28	Yes	no	no	yes	no	1
65117	25	25	Yes	yes	yes	no	no	1
65264	30	30	Yes	yes	yes	no	no	1
79001	19	19	Yes	yes	yes	no	no	1
79002	24	24	Yes	yes	yes	no	no	1
79004	19	19	Yes	yes	yes	no	no	1
79017	25	25	Yes	yes	yes	no	no	1
79027	24	24	Yes	yes	yes	no	no	1
79031	19	19	Yes	yes	yes	no	no	1
79037	19	19	Yes	no	no	yes	no	1
79042	19	19	Yes	yes	yes	no	no	1
79053	25	25	Yes	yes	yes	no	no	1
79081	19	19	Yes	no	no	yes	no	1
79095	25	25	Yes	no	no	yes	no	1
79101	30	30	Yes	no	no	yes	no	1
79144	30	30	Yes	yes	yes	no	no	1
79159	19	19	Yes	yes	yes	no	no	1
79161	25	25	Yes	no	no	yes	no	1
79169	19	19	Yes	yes	yes	no	no	1
79171	25	25	Yes	yes	yes	no	no	1
79174	19	19	Yes	yes	yes	no	no	1
79415	19	19	Yes	yes	yes	no	no	1
79595	19	19	Yes	yes	yes	no	no	1
79676	19	19	Yes	no	no	yes	no	1
79686	19	19	Yes	no	no	yes	no	1
79697	19	19	Yes	yes	yes	no	no	1
79713	19	19	Yes	yes	yes	no	no	1
79811	19	19	Yes	yes	yes	no	no	1
79892	30	30	Yes	yes	yes	no	no	1
79902	19	19	Yes	yes	yes	no	no	1
79903	19	19	Yes	no	no	yes	no	1
79958	19	19	Yes	yes	yes	no	no	1
79972	2	2	Yes	no	no	yes	no	1
80042	2	2	Yes	no	no	yes	no	1
80058	2	2	Yes	no	no	yes	no	1
80079	2	2	Yes	no	no	yes	no	1
80097	19	19	Yes	yes	yes	no	no	1
80100	2	2	Yes	no	no	yes	no	1
80112	2	2	Yes	no	no	yes	no	1
80126	2	2	Yes	no	no	yes	no	1
80145	19	19	Yes	yes	yes	no	no	1
80146	30	30	Yes	yes	yes	no	no	1
80198	19	19	Yes	no	no	yes	no	1
80218	30	30	Yes	yes	yes	no	no	1
80267	30	30	Yes	no	no	yes	no	1
80279	19	19	Yes	yes	yes	no	no	1
80314	24	24	Yes	yes	yes	no	no	1
80762	30	30	Yes	no	no	yes	no	1
81037	24	24	Yes	yes	yes	no	no	1
81502	24	24	Yes	yes	yes	no	no	1
81539	30	30	Yes	yes	yes	no	no	1
81542	25	25	Yes	yes	yes	no	no	1
81552	25	25	Yes	no	no	yes	no	1
81558	19	19	Yes	yes	yes	no	no	1
81606	19	19	Yes	yes	yes	no	no	1
81611	36	36	Yes	yes	yes	no	no	1
81631	25	25	Yes	no	no	yes	no	1
81704	24	24	Yes	yes	yes	no	no	1
81853	30	30	Yes	no	no	yes	no	1
81856	15	15	Yes	no	no	yes	no	1
81873	30	30	Yes	yes	yes	no	no	1
81892	19	19	Yes	yes	yes	no	no	1
81926	19	19	Yes	yes	yes	no	no	1
83442	19	19	Yes	yes	yes	no	no	1
83443	19	19	Yes	yes	yes	no	no	1
83460	19	19	Yes	no	no	yes	no	1
83593	24	24	Yes	yes	yes	no	no	1
83606	24	24	Yes	no	no	yes	no	1
83608	24	24	Yes	yes	yes	no	no	1
83641	24	24	Yes	yes	yes	no	no	1
83658	19	19	Yes	yes	yes	no	no	1
83756	4	4	Yes	no	no	yes	no	1
83939	30	30	Yes	yes	yes	no	no	1
83955	19	19	Yes	no	no	yes	no	1
83982	24	24	Yes	no	no	yes	no	1
84058	24	24	Yes	no	no	yes	no	1
84062	24	24	Yes	yes	yes	no	no	1
84064	24	24	Yes	yes	yes	no	no	1
84067	24	24	Yes	yes	yes	no	no	1
84084	15	15	Yes	no	no	yes	no	1
84127	2	2	Yes	no	no	yes	no	1
84132	24	24	Yes	no	no	yes	no	1
84146	24	24	Yes	yes	yes	no	no	1
84148	25	25	Yes	yes	yes	no	no	1
84191	24	24	Yes	yes	yes	no	no	1
84196	30	30	Yes	yes	yes	no	no	1
84232	24	24	Yes	yes	yes	no	no	1
84233	24	24	Yes	yes	yes	no	no	1
84248	24	24	Yes	yes	yes	no	no	1
84262	24	24	Yes	yes	yes	no	no	1
84265	24	24	Yes	no	no	yes	no	1
84285	24	24	Yes	yes	yes	no	no	1
84294	24	24	Yes	yes	yes	no	no	1
84299	24	24	Yes	yes	yes	no	no	1
84300	24	24	Yes	yes	yes	no	no	1
84311	24	24	Yes	yes	yes	no	no	1
84316	24	24	Yes	yes	yes	no	no	1
84317	24	24	Yes	yes	yes	no	no	1
84319	24	24	Yes	yes	yes	no	no	1
84320	24	24	Yes	yes	yes	no	no	1
84321	24	24	Yes	yes	yes	no	no	1
84324	24	24	Yes	yes	yes	no	no	1
84328	24	24	Yes	yes	yes	no	no	1
84333	24	24	Yes	no	no	yes	no	1
84522	24	24	Yes	yes	yes	no	no	1
84545	24	24	Yes	yes	yes	no	no	1
84546	30	30	Yes	no	no	yes	no	1
84629	24	24	Yes	yes	yes	no	no	1
84650	24	24	Yes	no	no	yes	no	1
84661	30	30	Yes	yes	yes	no	no	1
84663	2	2	Yes	no	no	yes	no	1
84717	24	24	Yes	yes	yes	no	no	1
84780	2	2	Yes	no	no	yes	no	1
84790	19	19	Yes	yes	yes	no	no	1
84825	2	2	Yes	no	no	yes	no	1
84833	24	24	Yes	yes	yes	no	no	1
84836	24	24	Yes	yes	yes	no	no	1
84841	2	2	Yes	no	no	yes	no	1
84896	24	24	Yes	yes	yes	no	no	1
84908	19	19	Yes	yes	yes	no	no	1
84919	24	24	Yes	no	no	yes	no	1
84923	24	24	Yes	yes	yes	no	no	1
84961	24	24	Yes	yes	yes	no	no	1
84967	24	24	Yes	no	no	yes	no	1
84987	24	24	Yes	no	no	yes	no	1
84992	24	24	Yes	no	no	yes	no	1
85007	24	24	Yes	yes	yes	no	no	1
85028	24	24	Yes	no	no	yes	no	1
85282	2	2	Yes	no	no	yes	no	1
85287	2	2	Yes	no	no	yes	no	1
85373	2	2	Yes	no	no	yes	no	1
85388	30	30	Yes	no	no	yes	no	1
85389	30	30	Yes	no	no	yes	no	1
85390	30	30	Yes	no	no	yes	no	1
85391	2	2	Yes	no	no	yes	no	1
85464	22	22	Yes	yes	yes	no	no	1
88455	24	24	Yes	yes	yes	no	no	1
88745	24	24	Yes	yes	yes	no	no	1
89122	24	24	Yes	yes	yes	no	no	1
89846	24	24	Yes	yes	yes	no	no	1
89857	24	24	Yes	no	no	yes	no	1
90135	24	24	Yes	no	no	yes	no	1
90231	24	24	Yes	yes	yes	no	no	1
90321	24	24	Yes	no	no	yes	no	1
90353	6	6	Yes	yes	yes	no	no	1
90441	24	24	Yes	yes	yes	no	no	1
90701	24	24	Yes	yes	yes	no	no	1
90799	24	24	Yes	no	no	yes	no	1
90809	24	24	Yes	yes	yes	no	no	1
90933	24	24	Yes	yes	yes	no	no	1
91012	24	24	Yes	no	no	yes	no	1
91300	19	19	Yes	yes	yes	no	no	1
91319	24	24	Yes	no	no	yes	no	1
91431	2	2	Yes	no	no	yes	no	1
91523	24	24	Yes	yes	yes	no	no	1
91574	24	24	Yes	yes	yes	no	no	1
91582	24	24	Yes	yes	yes	no	no	1
91663	24	24	Yes	yes	yes	no	no	1
91875	24	24	Yes	yes	yes	no	no	1
91966	30	30	Yes	no	no	yes	no	1
92002	24	24	Yes	no	no	yes	no	1
92014	24	24	Yes	yes	yes	no	no	1
92105	24	24	Yes	yes	yes	no	no	1
92259	24	24	Yes	yes	yes	no	no	1
92379	2	2	Yes	no	no	yes	no	1
92597	24	24	Yes	yes	yes	no	no	1
92703	19	19	Yes	no	no	yes	no	1
92856	25	25	Yes	yes	yes	no	no	1
92912	24	24	Yes	no	no	yes	no	1
93380	24	24	Yes	yes	yes	no	no	1
93487	36	36	Yes	yes	yes	no	no	1
93621	24	24	Yes	no	no	yes	no	1
93974	30	30	Yes	yes	yes	no	no	1
94039	30	30	Yes	yes	yes	no	no	1
94101	24	24	Yes	yes	yes	no	no	1
94107	24	24	Yes	no	no	yes	no	1
94163	19	19	Yes	no	no	yes	no	1
94239	36	36	Yes	no	no	yes	no	1
96764	30	30	Yes	yes	yes	no	no	1
103910	25	25	Yes	yes	yes	no	no	1
112495	24	24	Yes	no	no	yes	no	1
112597	24	24	Yes	no	no	yes	no	1
112616	24	24	Yes	no	no	yes	no	1
113157	2	2	Yes	no	no	yes	no	1
113246	24	24	Yes	yes	yes	no	no	1
113802	24	24	Yes	no	no	yes	no	1
114130	2	2	Yes	no	no	yes	no	1
114769	13	13	Yes	yes	yes	no	no	1
114908	25	25	Yes	yes	yes	no	no	1
114915	24	24	Yes	no	no	yes	no	1
114932	25	25	Yes	no	no	yes	no	1
115106	24	24	Yes	yes	yes	no	no	1
115416	24	24	Yes	no	no	yes	no	1
115752	24	24	Yes	yes	yes	no	no	1
116496	19	19	Yes	yes	yes	no	no	1
116540	24	24	Yes	yes	yes	no	no	1
116936	19	19	Yes	no	no	yes	no	1
116938	19	19	Yes	no	no	yes	no	1
117177	24	24	Yes	no	no	yes	no	1
117289	24	24	Yes	yes	yes	no	no	1
117584	24	24	Yes	yes	yes	no	no	1
118424	24	24	Yes	yes	yes	no	no	1
118432	6	6	Yes	no	no	yes	no	1
118460	24	24	Yes	yes	yes	no	no	1
119358	2	2	Yes	no	no	yes	no	1
119437	2	2	Yes	no	no	yes	no	1
120364	2	2	Yes	no	no	yes	no	1
122589	2	2	Yes	no	no	yes	no	1
122704	30	30	Yes	no	no	yes	no	1
122961	24	24	Yes	yes	yes	no	no	1
123920	24	24	Yes	no	no	yes	no	1
124944	24	24	Yes	yes	yes	no	no	1
125050	4	4	Yes	no	no	yes	no	1
125144	30	30	Yes	no	no	yes	no	1
125488	24	24	Yes	yes	yes	no	no	1
125988	24	24	Yes	yes	yes	no	no	1
126282	24	24	Yes	no	no	yes	no	1
126308	24	24	Yes	yes	yes	no	no	1
126328	24	24	Yes	yes	yes	no	no	1
126432	4	4	Yes	yes	yes	no	no	1
127099	2	2	Yes	no	no	yes	no	1
127545	2	2	Yes	no	no	yes	no	1
127933	24	24	Yes	yes	yes	no	no	1
128192	2	2	Yes	no	no	yes	no	1
129293	24	24	Yes	no	no	yes	no	1
129531	24	24	Yes	yes	yes	no	no	1
130728	2	2	Yes	no	no	yes	no	1
131054	2	2	Yes	no	no	yes	no	1
131055	2	2	Yes	no	no	yes	no	1
131118	24	24	Yes	yes	yes	no	no	1
131616	24	24	Yes	no	no	yes	no	1
131691	2	2	Yes	no	no	yes	no	1
132299	24	24	Yes	yes	yes	no	no	1
133418	22	22	Yes	yes	yes	no	no	1
134492	24	24	Yes	yes	yes	no	no	1
135112	24	24	Yes	yes	yes	no	no	1
137107	2	2	Yes	no	no	yes	no	1
138716	24	24	Yes	yes	yes	no	no	1
139818	24	24	Yes	yes	yes	no	no	1
140735	24	24	Yes	yes	yes	no	no	1
140823	24	24	Yes	yes	yes	no	no	1
140843	2	2	Yes	no	no	yes	no	1
143187	24	24	Yes	yes	yes	no	no	1
144195	19	19	Yes	no	no	yes	no	1
144348	24	24	Yes	no	no	yes	no	1
144438	2	2	Yes	no	no	yes	no	1
144983	25	25	Yes	no	no	yes	no	1
145758	2	2	Yes	no	no	yes	no	1
145853	24	24	Yes	no	no	yes	no	1
145864	24	24	Yes	no	no	yes	no	1
146198	24	24	Yes	no	no	yes	no	1
146346	2	2	Yes	no	no	yes	no	1
146705	24	24	Yes	yes	yes	no	no	1
147341	6	6	Yes	no	no	yes	no	1
148203	24	24	Yes	no	no	yes	no	1
148206	6	6	Yes	no	no	yes	no	1
149013	19	19	Yes	no	no	yes	no	1
149501	2	2	Yes	no	no	yes	no	1
150166	2	2	Yes	no	no	yes	no	1
150223	24	24	Yes	yes	yes	no	no	1
150274	24	24	Yes	yes	yes	no	no	1
150678	24	24	Yes	no	no	yes	no	1
150684	24	24	Yes	yes	yes	no	no	1
150776	19	19	Yes	no	no	yes	no	1
151146	2	2	Yes	no	no	yes	no	1
151162	2	2	Yes	no	no	yes	no	1
151903	24	24	Yes	yes	yes	no	no	1
152007	24	24	Yes	yes	yes	no	no	1
152217	24	24	Yes	no	no	yes	no	1
152663	2	2	Yes	no	no	yes	no	1
152719	2	2	Yes	no	no	yes	no	1
152926	24	24	Yes	yes	yes	no	no	1
153222	24	24	Yes	yes	yes	no	no	1
153346	2	2	Yes	no	no	yes	no	1
153527	24	24	Yes	yes	yes	no	no	1
154075	24	24	Yes	no	no	yes	no	1
155370	22	22	Yes	no	no	yes	no	1
155400	21	21	Yes	no	no	yes	no	1
157708	2	2	Yes	no	no	yes	no	1
158293	24	24	Yes	no	no	yes	no	1
158345	2	2	Yes	no	no	yes	no	1
159090	24	24	Yes	no	no	yes	no	1
160760	24	24	Yes	yes	yes	no	no	1
161527	2	2	Yes	no	no	yes	no	1
162394	24	24	Yes	yes	yes	no	no	1
162632	8	8	Yes	no	no	yes	no	1
163126	24	24	Yes	no	no	yes	no	1
164022	6	6	Yes	no	no	yes	no	1
168537	24	24	Yes	yes	yes	no	no	1
170506	24	24	Yes	yes	yes	no	no	1
170622	24	24	Yes	yes	yes	no	no	1
170688	13	13	Yes	no	no	yes	no	1
170954	24	24	Yes	yes	yes	no	no	1
170958	6	6	Yes	no	no	yes	no	1
192137	2	2	Yes	no	no	yes	no	1
192286	19	19	Yes	yes	yes	no	no	1
196383	24	24	Yes	yes	yes	no	no	1
196441	25	25	Yes	yes	yes	no	no	1
196513	24	24	Yes	yes	yes	no	no	1
196549	2	2	Yes	no	no	yes	no	1
197259	24	24	Yes	yes	yes	no	no	1
197319	2	2	Yes	no	no	yes	no	1
197358	24	24	Yes	yes	yes	no	no	1
200081	25	25	Yes	yes	yes	no	no	1
200185	24	24	Yes	yes	yes	no	no	1
200916	24	24	Yes	no	no	yes	no	1
200933	20	20	Yes	yes	yes	no	no	1
201175	2	2	Yes	no	no	yes	no	1
201627	24	24	Yes	no	no	yes	no	1
202227	2	2	Yes	no	no	yes	no	1
203068	25	25	Yes	yes	yes	no	no	1
203081	2	2	Yes	no	no	yes	no	1
203547	24	24	Yes	no	no	yes	no	1
204010	6	6	Yes	no	no	yes	no	1
219402	24	24	Yes	yes	yes	no	no	1
219927	24	24	Yes	yes	yes	no	no	1
219928	2	2	Yes	no	no	yes	no	1
220433	2	2	Yes	no	no	yes	no	1
220885	6	6	Yes	no	no	yes	no	1
220988	25	25	Yes	yes	yes	no	no	1
221154	25	25	Yes	yes	yes	no	no	1
221178	24	24	Yes	yes	yes	no	no	1
221477	24	24	Yes	no	no	yes	no	1
221908	24	24	Yes	no	no	yes	no	1
221960	21	21	Yes	yes	yes	no	no	1
222068	24	24	Yes	yes	yes	no	no	1
222159	2	2	Yes	no	no	yes	no	1
222901	10	10	Yes	no	no	yes	no	1
246175	24	24	Yes	yes	yes	no	no	1
246184	24	24	Yes	yes	yes	no	no	1
253260	24	24	Yes	yes	yes	no	no	1
255180	2	2	Yes	no	no	yes	no	1
256112	2	2	Yes	no	no	yes	no	1
256355	6	6	Yes	no	no	yes	no	1
256586	24	24	Yes	yes	yes	no	no	1
257039	2	2	Yes	no	no	yes	no	1
257106	24	24	Yes	yes	yes	no	no	1
257415	24	24	Yes	yes	yes	no	no	1
259282	24	24	Yes	yes	yes	no	no	1
267020	4	4	Yes	no	no	yes	no	1
280636	24	24	Yes	yes	yes	no	no	1
282991	24	24	Yes	yes	yes	no	no	1
283412	2	2	Yes	no	no	yes	no	1
283458	2	2	Yes	no	no	yes	no	1
283701	2	2	Yes	no	no	yes	no	1
283897	13	13	Yes	no	no	yes	no	1
283899	24	24	Yes	yes	yes	no	no	1
283911	4	4	Yes	no	no	yes	no	1
283991	24	24	Yes	no	no	yes	no	1
284058	24	24	Yes	yes	yes	no	no	1
284106	24	24	Yes	yes	yes	no	no	1
284184	24	24	Yes	yes	yes	no	no	1
284230	2	2	Yes	no	no	yes	no	1
284288	2	2	Yes	no	no	yes	no	1
284390	11	11	Yes	no	no	yes	no	1
284441	2	2	Yes	no	no	yes	no	1
284542	2	2	Yes	no	no	yes	no	1
284942	2	2	Yes	no	no	yes	no	1
284996	24	24	Yes	yes	yes	no	no	1
285074	20	20	Yes	no	no	yes	no	1
285216	2	2	Yes	no	no	yes	no	1
285359	13	13	Yes	no	no	yes	no	1
285412	2	2	Yes	no	no	yes	no	1
285540	18	18	Yes	no	no	yes	no	1
285613	13	13	Yes	no	no	yes	no	1
285812	18	18	Yes	no	no	yes	no	1
285830	17	17	Yes	no	no	yes	no	1
285958	24	24	Yes	no	no	yes	no	1
286016	6	6	Yes	no	no	yes	no	1
286102	2	2	Yes	no	no	yes	no	1
286254	2	2	Yes	no	no	yes	no	1
286260	2	2	Yes	no	no	yes	no	1
286434	2	2	Yes	no	no	yes	no	1
286495	19	19	Yes	no	no	yes	no	1
317772	6	6	Yes	yes	yes	no	no	1
326626	2	2	Yes	no	no	yes	no	1
338756	2	2	Yes	no	no	yes	no	1
339229	19	19	Yes	yes	yes	no	no	1
339843	2	2	Yes	no	no	yes	no	1
340198	6	6	Yes	no	no	yes	no	1
340260	4	4	Yes	no	no	yes	no	1
340307	2	2	Yes	no	no	yes	no	1
340947	2	2	Yes	no	no	yes	no	1
341965	2	2	Yes	no	no	yes	no	1
342994	2	2	Yes	no	no	yes	no	1
343326	2	2	Yes	no	no	yes	no	1
343477	4	4	Yes	no	no	yes	no	1
343495	2	2	Yes	no	no	yes	no	1
343515	2	2	Yes	no	no	yes	no	1
344328	2	2	Yes	no	no	yes	no	1
344382	2	2	Yes	no	no	yes	no	1
345645	2	2	Yes	no	no	yes	no	1
345651	6	6	Yes	yes	yes	no	no	1
346887	2	2	Yes	no	no	yes	no	1
348926	2	2	Yes	no	no	yes	no	1
353131	6	6	Yes	no	no	yes	no	1
353133	6	6	Yes	no	no	yes	no	1
353134	6	6	Yes	no	no	yes	no	1
353137	2	2	Yes	no	no	yes	no	1
353281	2	2	Yes	no	no	yes	no	1
359845	24	24	Yes	yes	yes	no	no	1
373156	19	19	Yes	yes	yes	no	no	1
375260	20	20	Yes	no	no	yes	no	1
375513	20	20	Yes	no	no	yes	no	1
375743	24	24	Yes	no	no	yes	no	1
378805	24	24	Yes	no	no	yes	no	1
378938	24	24	Yes	no	no	yes	no	1
386608	2	2	Yes	no	no	yes	no	1
387066	24	24	Yes	no	no	yes	no	1
387071	2	2	Yes	no	no	yes	no	1
387082	19	19	Yes	no	no	yes	no	1
387328	2	2	Yes	no	no	yes	no	1
387357	11	11	Yes	yes	yes	no	no	1
388122	2	2	Yes	no	no	yes	no	1
388199	4	4	Yes	no	no	yes	no	1
388401	2	2	Yes	no	no	yes	no	1
388494	2	2	Yes	no	no	yes	no	1
388524	19	19	Yes	no	no	yes	no	1
388532	2	2	Yes	no	no	yes	no	1
388560	4	4	Yes	no	no	yes	no	1
388574	4	4	Yes	no	no	yes	no	1
388595	4	4	Yes	no	no	yes	no	1
388621	2	2	Yes	no	no	yes	no	1
388759	6	6	Yes	no	no	yes	no	1
388789	22	22	Yes	no	no	yes	no	1
388796	30	30	Yes	no	no	yes	no	1
388885	2	2	Yes	no	no	yes	no	1
388962	24	24	Yes	yes	yes	no	no	1
388965	6	6	Yes	no	no	yes	no	1
389127	2	2	Yes	no	no	yes	no	1
389362	22	22	Yes	yes	yes	no	no	1
389386	2	2	Yes	no	no	yes	no	1
389435	2	2	Yes	no	no	yes	no	1
389541	22	22	Yes	yes	yes	no	no	1
389672	2	2	Yes	no	no	yes	no	1
389705	2	2	Yes	no	no	yes	no	1
389827	4	4	Yes	no	no	yes	no	1
389842	2	2	Yes	no	no	yes	no	1
389906	17	17	Yes	no	no	yes	no	1
390183	2	2	Yes	no	no	yes	no	1
390282	2	2	Yes	no	no	yes	no	1
390283	2	2	Yes	no	no	yes	no	1
390284	2	2	Yes	no	no	yes	no	1
390413	2	2	Yes	no	no	yes	no	1
390414	2	2	Yes	no	no	yes	no	1
390424	2	2	Yes	no	no	yes	no	1
390612	2	2	Yes	no	no	yes	no	1
390876	2	2	Yes	no	no	yes	no	1
391126	2	2	Yes	no	no	yes	no	1
391132	2	2	Yes	no	no	yes	no	1
391160	2	2	Yes	no	no	yes	no	1
391282	2	2	Yes	no	no	yes	no	1
391334	2	2	Yes	no	no	yes	no	1
391356	24	24	Yes	yes	yes	no	no	1
391358	2	2	Yes	no	no	yes	no	1
391475	4	4	Yes	no	no	yes	no	1
391504	2	2	Yes	no	no	yes	no	1
391532	2	2	Yes	no	no	yes	no	1
391589	2	2	Yes	no	no	yes	no	1
391634	4	4	Yes	yes	yes	no	no	1
391655	2	2	Yes	no	no	yes	no	1
391656	2	2	Yes	no	no	yes	no	1
391769	2	2	Yes	no	no	yes	no	1
391777	2	2	Yes	no	no	yes	no	1
391819	2	2	Yes	no	no	yes	no	1
392425	2	2	Yes	no	no	yes	no	1
392522	2	2	Yes	no	no	yes	no	1
392979	2	2	Yes	no	no	yes	no	1
399744	4	4	Yes	no	no	yes	no	1
399753	4	4	Yes	no	no	yes	no	1
399823	4	4	Yes	no	no	yes	no	1
399844	22	22	Yes	no	no	yes	no	1
399851	2	2	Yes	no	no	yes	no	1
400013	2	2	Yes	no	no	yes	no	1
400036	2	2	Yes	no	no	yes	no	1
400061	2	2	Yes	no	no	yes	no	1
400212	4	4	Yes	no	no	yes	no	1
400223	2	2	Yes	no	no	yes	no	1
400299	2	2	Yes	no	no	yes	no	1
400509	2	2	Yes	no	no	yes	no	1
400537	2	2	Yes	no	no	yes	no	1
400642	2	2	Yes	no	no	yes	no	1
400750	2	2	Yes	no	no	yes	no	1
400818	21	21	Yes	no	no	yes	no	1
400823	4	4	Yes	no	no	yes	no	1
400860	4	4	Yes	no	no	yes	no	1
400949	24	24	Yes	no	no	yes	no	1
400960	20	20	Yes	no	no	yes	no	1
401076	2	2	Yes	no	no	yes	no	1
401115	24	24	Yes	no	no	yes	no	1
401152	24	24	Yes	yes	yes	no	no	1
401218	2	2	Yes	no	no	yes	no	1
401286	4	4	Yes	no	no	yes	no	1
401357	6	6	Yes	no	no	yes	no	1
401466	24	24	Yes	yes	yes	no	no	1
401480	4	4	Yes	no	no	yes	no	1
401504	2	2	Yes	no	no	yes	no	1
401505	24	24	Yes	yes	yes	no	no	1
401508	4	4	Yes	no	no	yes	no	1
401509	2	2	Yes	no	no	yes	no	1
401648	2	2	Yes	no	no	yes	no	1
401650	2	2	Yes	no	no	yes	no	1
401717	2	2	Yes	no	no	yes	no	1
402026	2	2	Yes	no	no	yes	no	1
402176	6	6	Yes	no	no	yes	no	1
402360	2	2	Yes	no	no	yes	no	1
402644	2	2	Yes	no	no	yes	no	1
402694	2	2	Yes	no	no	yes	no	1
404664	2	2	Yes	no	no	yes	no	1
406934	18	18	Yes	no	no	yes	no	1
406947	18	18	Yes	no	no	yes	no	1
406991	24	24	Yes	no	no	yes	no	1
407025	18	18	Yes	no	no	yes	no	1
407026	18	18	Yes	no	no	yes	no	1
407835	6	6	Yes	no	no	yes	no	1
414327	2	2	Yes	no	no	yes	no	1
415116	24	24	Yes	no	no	yes	no	1
439940	2	2	Yes	no	no	yes	no	1
439949	24	24	Yes	no	no	yes	no	1
440068	6	6	Yes	yes	yes	no	no	1
440086	2	2	Yes	no	no	yes	no	1
440093	2	2	Yes	no	no	yes	no	1
440180	2	2	Yes	no	no	yes	no	1
440248	19	19	Yes	no	no	yes	no	1
440270	13	13	Yes	no	no	yes	no	1
440311	2	2	Yes	no	no	yes	no	1
440321	2	2	Yes	no	no	yes	no	1
440345	30	30	Yes	no	no	yes	no	1
440348	25	25	Yes	no	no	yes	no	1
440350	2	2	Yes	no	no	yes	no	1
440396	2	2	Yes	no	no	yes	no	1
440400	24	24	Yes	no	no	yes	no	1
440434	13	13	Yes	no	no	yes	no	1
440567	19	19	Yes	no	no	yes	no	1
440574	24	24	Yes	yes	yes	no	no	1
440594	4	4	Yes	no	no	yes	no	1
440672	13	13	Yes	no	no	yes	no	1
440689	4	4	Yes	no	no	yes	no	1
440731	2	2	Yes	no	no	yes	no	1
440737	2	2	Yes	no	no	yes	no	1
440917	2	2	Yes	no	no	yes	no	1
440926	30	30	Yes	no	no	yes	no	1
440983	2	2	Yes	no	no	yes	no	1
441016	2	2	Yes	no	no	yes	no	1
441073	2	2	Yes	no	no	yes	no	1
441131	2	2	Yes	no	no	yes	no	1
441140	2	2	Yes	no	no	yes	no	1
441155	19	19	Yes	no	no	yes	no	1
441245	2	2	Yes	no	no	yes	no	1
441246	2	2	Yes	no	no	yes	no	1
441251	2	2	Yes	no	no	yes	no	1
441377	2	2	Yes	no	no	yes	no	1
441502	13	13	Yes	no	no	yes	no	1
441531	4	4	Yes	no	no	yes	no	1
441795	2	2	Yes	no	no	yes	no	1
441876	2	2	Yes	no	no	yes	no	1
[truncated: 23,899 more rows]

## Sheet: Th2
ENTREZ	Active genes in microarray data sets			Active genes in proteomics data sets	Overlapped genes (Microarray/proteomics)	Exclusively in microarrya 0.5 but expressed in at least 90% of the samples	Exclusively in Proteomics but in top 25% abundance	Final Combined Matrix (Status Active/Inactive)
	nSamples_probes	Active in nSamples	if > 50% of samples
30	25	25	Yes	yes	yes	no	no	1
50	25	25	Yes	yes	yes	no	no	1
52	25	25	Yes	yes	yes	no	no	1
60	37	37	Yes	yes	yes	no	no	1
71	37	37	Yes	yes	yes	no	no	1
103	25	25	Yes	yes	yes	no	no	1
113	25	25	Yes	yes	yes	no	no	1
120	25	25	Yes	yes	yes	no	no	1
142	25	25	Yes	yes	yes	no	no	1
158	25	25	Yes	yes	yes	no	no	1
162	25	25	Yes	yes	yes	no	no	1
166	25	25	Yes	yes	yes	no	no	1
202	25	25	Yes	yes	yes	no	no	1
241	25	25	Yes	yes	yes	no	no	1
262	25	25	Yes	no	no	yes	no	1
292	25	25	Yes	yes	yes	no	no	1
293	25	25	Yes	yes	yes	no	no	1
302	25	25	Yes	yes	yes	no	no	1
310	25	25	Yes	yes	yes	no	no	1
353	25	25	Yes	yes	yes	no	no	1
360	25	25	Yes	no	no	yes	no	1
375	37	37	Yes	yes	yes	no	no	1
377	37	37	Yes	no	no	yes	no	1
378	25	25	Yes	yes	yes	no	no	1
387	37	37	Yes	yes	yes	no	no	1
391	25	25	Yes	yes	yes	no	no	1
396	25	25	Yes	yes	yes	no	no	1
397	25	25	Yes	yes	yes	no	no	1
399	37	37	Yes	yes	yes	no	no	1
427	25	25	Yes	yes	yes	no	no	1
468	25	25	Yes	no	no	yes	no	1
471	25	25	Yes	yes	yes	no	no	1
498	25	25	Yes	yes	yes	no	no	1
509	25	25	Yes	yes	yes	no	no	1
513	25	25	Yes	yes	yes	no	no	1
521	25	25	Yes	yes	yes	no	no	1
522	25	25	Yes	yes	yes	no	no	1
523	25	25	Yes	yes	yes	no	no	1
527	25	25	Yes	yes	yes	no	no	1
533	37	37	Yes	no	no	yes	no	1
539	25	25	Yes	yes	yes	no	no	1
546	25	25	Yes	yes	yes	no	no	1
573	37	37	Yes	yes	yes	no	no	1
596	25	25	Yes	yes	yes	no	no	1
677	25	25	Yes	yes	yes	no	no	1
694	25	25	Yes	no	no	yes	no	1
708	25	25	Yes	yes	yes	no	no	1
740	25	25	Yes	yes	yes	no	no	1
746	19	19	Yes	yes	yes	no	no	1
754	25	25	Yes	yes	yes	no	no	1
757	31	31	Yes	no	no	yes	no	1
824	25	25	Yes	yes	yes	no	no	1
826	37	37	Yes	yes	yes	no	no	1
831	25	25	Yes	yes	yes	no	no	1
832	25	25	Yes	yes	yes	no	no	1
836	25	25	Yes	yes	yes	no	no	1
865	25	25	Yes	yes	yes	no	no	1
894	37	37	Yes	no	no	yes	no	1
896	25	25	Yes	no	no	yes	no	1
908	25	25	Yes	yes	yes	no	no	1
914	25	25	Yes	yes	yes	no	no	1
915	25	25	Yes	yes	yes	no	no	1
916	25	25	Yes	yes	yes	no	no	1
917	25	25	Yes	yes	yes	no	no	1
919	25	25	Yes	yes	yes	no	no	1
923	25	25	Yes	yes	yes	no	no	1
924	25	25	Yes	yes	yes	no	no	1
939	25	25	Yes	yes	yes	no	no	1
940	25	25	Yes	yes	yes	no	no	1
961	37	37	Yes	yes	yes	no	no	1
963	37	37	Yes	no	no	yes	no	1
967	25	25	Yes	no	no	yes	no	1
969	25	25	Yes	no	no	yes	no	1
975	25	25	Yes	yes	yes	no	no	1
976	25	25	Yes	yes	yes	no	no	1
984	25	25	Yes	yes	yes	no	no	1
998	37	37	Yes	yes	yes	no	no	1
1022	25	25	Yes	yes	yes	no	no	1
1027	25	25	Yes	yes	yes	no	no	1
1043	25	25	Yes	no	no	yes	no	1
1051	25	25	Yes	yes	yes	no	no	1
1072	37	37	Yes	yes	yes	no	no	1
1107	25	25	Yes	yes	yes	no	no	1
1108	25	25	Yes	yes	yes	no	no	1
1153	37	37	Yes	yes	yes	no	no	1
1155	25	25	Yes	yes	yes	no	no	1
1173	25	25	Yes	yes	yes	no	no	1
1175	25	25	Yes	yes	yes	no	no	1
1176	25	25	Yes	yes	yes	no	no	1
1192	25	25	Yes	yes	yes	no	no	1
1195	25	25	Yes	yes	yes	no	no	1
1211	25	25	Yes	yes	yes	no	no	1
1236	25	25	Yes	yes	yes	no	no	1
1327	37	37	Yes	yes	yes	no	no	1
1329	25	25	Yes	yes	yes	no	no	1
1340	25	25	Yes	yes	yes	no	no	1
1345	25	25	Yes	yes	yes	no	no	1
1347	25	25	Yes	yes	yes	no	no	1
1350	25	25	Yes	yes	yes	no	no	1
1351	25	25	Yes	yes	yes	no	no	1
1353	25	25	Yes	yes	yes	no	no	1
1396	25	25	Yes	yes	yes	no	no	1
1431	25	25	Yes	yes	yes	no	no	1
1434	25	25	Yes	yes	yes	no	no	1
1445	25	25	Yes	yes	yes	no	no	1
1455	25	25	Yes	yes	yes	no	no	1
1493	31	31	Yes	no	no	yes	no	1
1499	37	37	Yes	no	no	yes	no	1
1603	37	37	Yes	yes	yes	no	no	1
1606	25	25	Yes	yes	yes	no	no	1
1615	25	25	Yes	yes	yes	no	no	1
1622	25	25	Yes	yes	yes	no	no	1
1642	25	25	Yes	yes	yes	no	no	1
1643	25	25	Yes	yes	yes	no	no	1
1650	25	25	Yes	yes	yes	no	no	1
1652	25	25	Yes	yes	yes	no	no	1
1653	25	25	Yes	yes	yes	no	no	1
1654	25	25	Yes	yes	yes	no	no	1
1655	37	37	Yes	yes	yes	no	no	1
1662	25	25	Yes	yes	yes	no	no	1
1665	25	25	Yes	yes	yes	no	no	1
1727	25	25	Yes	yes	yes	no	no	1
1729	25	25	Yes	yes	yes	no	no	1
1731	19	19	Yes	yes	yes	no	no	1
1736	25	25	Yes	yes	yes	no	no	1
1743	25	25	Yes	yes	yes	no	no	1
1801	21	21	Yes	yes	yes	no	no	1
1844	25	25	Yes	no	no	yes	no	1
1854	25	25	Yes	yes	yes	no	no	1
1880	25	25	Yes	yes	yes	no	no	1
1901	25	25	Yes	no	no	yes	no	1
1915	37	37	Yes	yes	yes	no	no	1
1933	25	25	Yes	yes	yes	no	no	1
1936	25	25	Yes	yes	yes	no	no	1
1937	25	25	Yes	yes	yes	no	no	1
1938	37	37	Yes	yes	yes	no	no	1
1939	19	19	Yes	yes	yes	no	no	1
1964	25	25	Yes	no	no	yes	no	1
1973	25	25	Yes	yes	yes	no	no	1
1974	25	25	Yes	yes	yes	no	no	1
1975	25	25	Yes	yes	yes	no	no	1
1979	37	37	Yes	yes	yes	no	no	1
1982	37	37	Yes	yes	yes	no	no	1
2000	25	25	Yes	yes	yes	no	no	1
2014	25	25	Yes	yes	yes	no	no	1
2058	25	25	Yes	yes	yes	no	no	1
2073	25	25	Yes	yes	yes	no	no	1
2079	37	37	Yes	yes	yes	no	no	1
2091	25	25	Yes	yes	yes	no	no	1
2098	37	37	Yes	yes	yes	no	no	1
2197	37	37	Yes	yes	yes	no	no	1
2224	25	25	Yes	yes	yes	no	no	1
2316	25	25	Yes	yes	yes	no	no	1
2339	37	37	Yes	yes	yes	no	no	1
2495	25	25	Yes	yes	yes	no	no	1
2498	6	6	Yes	no	no	yes	no	1
2509	21	21	Yes	no	no	yes	no	1
2512	25	25	Yes	yes	yes	no	no	1
2521	37	37	Yes	yes	yes	no	no	1
2533	37	37	Yes	yes	yes	no	no	1
2534	25	25	Yes	yes	yes	no	no	1
2547	25	25	Yes	yes	yes	no	no	1
2580	25	25	Yes	yes	yes	no	no	1
2597	37	37	Yes	yes	yes	no	no	1
2625	25	25	Yes	yes	yes	no	no	1
2634	37	37	Yes	yes	yes	no	no	1
2648	25	25	Yes	yes	yes	no	no	1
2664	25	25	Yes	yes	yes	no	no	1
2665	37	37	Yes	yes	yes	no	no	1
2746	25	25	Yes	yes	yes	no	no	1
2778	37	37	Yes	yes	yes	no	no	1
2782	25	25	Yes	yes	yes	no	no	1
2783	25	25	Yes	yes	yes	no	no	1
2787	25	25	Yes	yes	yes	no	no	1
2806	25	25	Yes	yes	yes	no	no	1
2821	25	25	Yes	yes	yes	no	no	1
2869	25	25	Yes	yes	yes	no	no	1
2874	25	25	Yes	yes	yes	no	no	1
2876	25	25	Yes	yes	yes	no	no	1
2879	25	25	Yes	yes	yes	no	no	1
2885	37	37	Yes	yes	yes	no	no	1
2923	37	37	Yes	yes	yes	no	no	1
2926	21	21	Yes	yes	yes	no	no	1
2931	25	25	Yes	yes	yes	no	no	1
2956	25	25	Yes	yes	yes	no	no	1
2958	37	37	Yes	yes	yes	no	no	1
2959	25	25	Yes	yes	yes	no	no	1
2962	25	25	Yes	yes	yes	no	no	1
2969	25	25	Yes	yes	yes	no	no	1
2970	21	21	Yes	no	no	yes	no	1
2971	37	37	Yes	no	no	yes	no	1
2987	37	37	Yes	yes	yes	no	no	1
3015	25	25	Yes	yes	yes	no	no	1
3020	37	37	Yes	yes	yes	no	no	1
3021	37	37	Yes	no	no	yes	no	1
3028	25	25	Yes	yes	yes	no	no	1
3032	25	25	Yes	yes	yes	no	no	1
3033	25	25	Yes	yes	yes	no	no	1
3059	25	25	Yes	yes	yes	no	no	1
3065	25	25	Yes	yes	yes	no	no	1
3068	25	25	Yes	yes	yes	no	no	1
3094	37	37	Yes	yes	yes	no	no	1
3098	19	19	Yes	yes	yes	no	no	1
3105	25	25	Yes	yes	yes	no	no	1
3106	25	25	Yes	yes	yes	no	no	1
3107	25	25	Yes	yes	yes	no	no	1
3133	25	25	Yes	yes	yes	no	no	1
3134	25	25	Yes	yes	yes	no	no	1
3135	25	25	Yes	yes	yes	no	no	1
3137	25	25	Yes	no	no	yes	no	1
3146	37	37	Yes	yes	yes	no	no	1
3150	25	25	Yes	yes	yes	no	no	1
3151	25	25	Yes	yes	yes	no	no	1
3159	25	25	Yes	yes	yes	no	no	1
3178	37	37	Yes	yes	yes	no	no	1
3181	37	37	Yes	yes	yes	no	no	1
3183	37	37	Yes	yes	yes	no	no	1
3184	37	37	Yes	yes	yes	no	no	1
3185	25	25	Yes	yes	yes	no	no	1
3187	25	25	Yes	yes	yes	no	no	1
3189	25	25	Yes	yes	yes	no	no	1
3190	37	37	Yes	yes	yes	no	no	1
3191	25	25	Yes	yes	yes	no	no	1
3192	37	37	Yes	yes	yes	no	no	1
3251	25	25	Yes	yes	yes	no	no	1
3276	25	25	Yes	yes	yes	no	no	1
3301	25	25	Yes	yes	yes	no	no	1
3308	25	25	Yes	yes	yes	no	no	1
3312	37	37	Yes	yes	yes	no	no	1
3320	25	25	Yes	yes	yes	no	no	1
3324	4	4	Yes	no	no	yes	no	1
3326	37	37	Yes	yes	yes	no	no	1
3336	25	25	Yes	yes	yes	no	no	1
3337	25	25	Yes	yes	yes	no	no	1
3384	25	25	Yes	yes	yes	no	no	1
3385	25	25	Yes	yes	yes	no	no	1
3396	25	25	Yes	yes	yes	no	no	1
3398	25	25	Yes	no	no	yes	no	1
3418	25	25	Yes	yes	yes	no	no	1
3420	25	25	Yes	yes	yes	no	no	1
3431	37	37	Yes	yes	yes	no	no	1
3476	25	25	Yes	yes	yes	no	no	1
3550	37	37	Yes	yes	yes	no	no	1
3560	25	25	Yes	yes	yes	no	no	1
3561	25	25	Yes	no	no	yes	no	1
3566	25	25	Yes	no	no	yes	no	1
3587	25	25	Yes	no	no	yes	no	1
3608	37	37	Yes	yes	yes	no	no	1
3609	25	25	Yes	yes	yes	no	no	1
3646	37	37	Yes	yes	yes	no	no	1
3654	25	25	Yes	yes	yes	no	no	1
3688	25	25	Yes	yes	yes	no	no	1
3692	25	25	Yes	yes	yes	no	no	1
3695	25	25	Yes	yes	yes	no	no	1
3702	25	25	Yes	yes	yes	no	no	1
3726	25	25	Yes	yes	yes	no	no	1
3735	37	37	Yes	yes	yes	no	no	1
3837	25	25	Yes	yes	yes	no	no	1
3838	25	25	Yes	yes	yes	no	no	1
3858	25	25	Yes	no	no	yes	no	1
3895	25	25	Yes	yes	yes	no	no	1
3916	25	25	Yes	yes	yes	no	no	1
3921	25	25	Yes	yes	yes	no	no	1
3927	25	25	Yes	yes	yes	no	no	1
3930	25	25	Yes	yes	yes	no	no	1
3932	25	25	Yes	yes	yes	no	no	1
3936	25	25	Yes	yes	yes	no	no	1
3937	37	37	Yes	yes	yes	no	no	1
3939	25	25	Yes	yes	yes	no	no	1
3945	25	25	Yes	yes	yes	no	no	1
3983	25	25	Yes	yes	yes	no	no	1
4034	25	25	Yes	yes	yes	no	no	1
4048	25	25	Yes	yes	yes	no	no	1
4050	25	25	Yes	no	no	yes	no	1
4077	25	25	Yes	no	no	yes	no	1
4094	25	25	Yes	no	no	yes	no	1
4116	25	25	Yes	yes	yes	no	no	1
4118	25	25	Yes	no	no	yes	no	1
4125	25	25	Yes	yes	yes	no	no	1
4141	25	25	Yes	yes	yes	no	no	1
4144	25	25	Yes	yes	yes	no	no	1
4149	25	25	Yes	yes	yes	no	no	1
4176	25	25	Yes	yes	yes	no	no	1
4190	25	25	Yes	yes	yes	no	no	1
4201	25	25	Yes	no	no	yes	no	1
4218	25	25	Yes	yes	yes	no	no	1
4245	25	25	Yes	yes	yes	no	no	1
4267	25	25	Yes	yes	yes	no	no	1
4282	25	25	Yes	yes	yes	no	no	1
4292	25	25	Yes	yes	yes	no	no	1
4296	25	25	Yes	no	no	yes	no	1
4302	19	19	Yes	yes	yes	no	no	1
4500	4	4	Yes	no	no	yes	no	1
4502	25	25	Yes	yes	yes	no	no	1
4509	4	4	Yes	yes	yes	no	no	1
4512	7	7	Yes	yes	yes	no	no	1
4513	7	7	Yes	yes	yes	no	no	1
4514	19	19	Yes	yes	yes	no	no	1
4519	4	4	Yes	yes	yes	no	no	1
4535	4	4	Yes	yes	yes	no	no	1
4536	7	7	Yes	no	no	yes	no	1
4537	7	7	Yes	no	no	yes	no	1
4538	19	19	Yes	yes	yes	no	no	1
4539	4	4	Yes	no	no	yes	no	1
4540	4	4	Yes	yes	yes	no	no	1
4580	25	25	Yes	yes	yes	no	no	1
4595	25	25	Yes	yes	yes	no	no	1
4609	25	25	Yes	no	no	yes	no	1
4615	25	25	Yes	yes	yes	no	no	1
4616	25	25	Yes	no	no	yes	no	1
4627	25	25	Yes	yes	yes	no	no	1
4637	25	25	Yes	yes	yes	no	no	1
4666	25	25	Yes	yes	yes	no	no	1
4670	37	37	Yes	yes	yes	no	no	1
4673	25	25	Yes	yes	yes	no	no	1
4677	37	37	Yes	yes	yes	no	no	1
4694	25	25	Yes	no	no	yes	no	1
4696	19	19	Yes	yes	yes	no	no	1
4697	19	19	Yes	yes	yes	no	no	1
4698	25	25	Yes	yes	yes	no	no	1
4702	19	19	Yes	yes	yes	no	no	1
4709	25	25	Yes	yes	yes	no	no	1
4714	25	25	Yes	yes	yes	no	no	1
4715	19	19	Yes	yes	yes	no	no	1
4716	19	19	Yes	yes	yes	no	no	1
4719	37	37	Yes	yes	yes	no	no	1
4720	25	25	Yes	yes	yes	no	no	1
4724	25	25	Yes	yes	yes	no	no	1
4725	25	25	Yes	yes	yes	no	no	1
4726	25	25	Yes	yes	yes	no	no	1
4728	37	37	Yes	yes	yes	no	no	1
4729	25	25	Yes	yes	yes	no	no	1
4733	25	25	Yes	yes	yes	no	no	1
4735	37	37	Yes	yes	yes	no	no	1
4736	37	37	Yes	yes	yes	no	no	1
4738	25	25	Yes	yes	yes	no	no	1
4779	25	25	Yes	no	no	yes	no	1
4790	25	25	Yes	yes	yes	no	no	1
4830	25	25	Yes	yes	yes	no	no	1
4831	25	25	Yes	yes	yes	no	no	1
4836	25	25	Yes	yes	yes	no	no	1
4841	37	37	Yes	yes	yes	no	no	1
4860	25	25	Yes	yes	yes	no	no	1
4869	37	37	Yes	yes	yes	no	no	1
4904	25	25	Yes	yes	yes	no	no	1
4927	25	25	Yes	yes	yes	no	no	1
4928	25	25	Yes	yes	yes	no	no	1
4946	37	37	Yes	no	no	yes	no	1
4953	25	25	Yes	no	no	yes	no	1
5018	25	25	Yes	yes	yes	no	no	1
5034	25	25	Yes	yes	yes	no	no	1
5036	25	25	Yes	yes	yes	no	no	1
5037	25	25	Yes	yes	yes	no	no	1
5042	19	19	Yes	no	no	yes	no	1
5048	25	25	Yes	yes	yes	no	no	1
5052	25	25	Yes	yes	yes	no	no	1
5093	25	25	Yes	yes	yes	no	no	1
5134	37	37	Yes	yes	yes	no	no	1
5142	25	25	Yes	no	no	yes	no	1
5201	25	25	Yes	yes	yes	no	no	1
5204	25	25	Yes	yes	yes	no	no	1
5216	25	25	Yes	yes	yes	no	no	1
5223	25	25	Yes	yes	yes	no	no	1
5230	37	37	Yes	yes	yes	no	no	1
5236	25	25	Yes	yes	yes	no	no	1
5250	37	37	Yes	yes	yes	no	no	1
5252	25	25	Yes	yes	yes	no	no	1
5279	25	25	Yes	no	no	yes	no	1
5292	25	25	Yes	no	no	yes	no	1
5297	25	25	Yes	yes	yes	no	no	1
5305	37	37	Yes	yes	yes	no	no	1
5315	25	25	Yes	yes	yes	no	no	1
5355	25	25	Yes	yes	yes	no	no	1
5366	25	25	Yes	no	no	yes	no	1
5387	21	21	Yes	no	no	yes	no	1
5394	25	25	Yes	yes	yes	no	no	1
5436	25	25	Yes	yes	yes	no	no	1
5437	25	25	Yes	yes	yes	no	no	1
5438	25	25	Yes	yes	yes	no	no	1
5441	25	25	Yes	yes	yes	no	no	1
5464	19	19	Yes	yes	yes	no	no	1
5478	37	37	Yes	yes	yes	no	no	1
5479	25	25	Yes	yes	yes	no	no	1
5499	25	25	Yes	yes	yes	no	no	1
5501	25	25	Yes	yes	yes	no	no	1
5510	25	25	Yes	yes	yes	no	no	1
5529	37	37	Yes	yes	yes	no	no	1
5531	25	25	Yes	yes	yes	no	no	1
5533	25	25	Yes	yes	yes	no	no	1
5538	25	25	Yes	yes	yes	no	no	1
5552	25	25	Yes	yes	yes	no	no	1
5578	25	25	Yes	yes	yes	no	no	1
5604	25	25	Yes	yes	yes	no	no	1
5606	25	25	Yes	yes	yes	no	no	1
5621	25	25	Yes	yes	yes	no	no	1
5631	25	25	Yes	yes	yes	no	no	1
5635	25	25	Yes	yes	yes	no	no	1
5660	25	25	Yes	yes	yes	no	no	1
5682	25	25	Yes	yes	yes	no	no	1
5683	25	25	Yes	yes	yes	no	no	1
5687	25	25	Yes	yes	yes	no	no	1
5689	25	25	Yes	yes	yes	no	no	1
5690	37	37	Yes	yes	yes	no	no	1
5691	25	25	Yes	yes	yes	no	no	1
5692	37	37	Yes	yes	yes	no	no	1
5693	25	25	Yes	yes	yes	no	no	1
5694	25	25	Yes	yes	yes	no	no	1
5696	25	25	Yes	yes	yes	no	no	1
5698	25	25	Yes	yes	yes	no	no	1
5699	25	25	Yes	yes	yes	no	no	1
5700	25	25	Yes	yes	yes	no	no	1
5705	25	25	Yes	yes	yes	no	no	1
5707	25	25	Yes	yes	yes	no	no	1
5708	25	25	Yes	yes	yes	no	no	1
5710	25	25	Yes	yes	yes	no	no	1
5713	25	25	Yes	yes	yes	no	no	1
5714	25	25	Yes	yes	yes	no	no	1
5715	25	25	Yes	yes	yes	no	no	1
5716	25	25	Yes	yes	yes	no	no	1
5719	25	25	Yes	yes	yes	no	no	1
5720	25	25	Yes	yes	yes	no	no	1
5721	25	25	Yes	yes	yes	no	no	1
5734	25	25	Yes	no	no	yes	no	1
5757	25	25	Yes	yes	yes	no	no	1
5778	25	25	Yes	yes	yes	no	no	1
5788	25	25	Yes	yes	yes	no	no	1
5859	19	19	Yes	yes	yes	no	no	1
5862	25	25	Yes	yes	yes	no	no	1
5876	25	25	Yes	yes	yes	no	no	1
5880	25	25	Yes	yes	yes	no	no	1
5885	25	25	Yes	yes	yes	no	no	1
5886	25	25	Yes	yes	yes	no	no	1
5894	25	25	Yes	yes	yes	no	no	1
5901	25	25	Yes	yes	yes	no	no	1
5902	25	25	Yes	yes	yes	no	no	1
5906	37	37	Yes	yes	yes	no	no	1
5908	25	25	Yes	yes	yes	no	no	1
5928	37	37	Yes	yes	yes	no	no	1
5934	25	25	Yes	yes	yes	no	no	1
5935	25	25	Yes	yes	yes	no	no	1
5937	37	37	Yes	yes	yes	no	no	1
5970	25	25	Yes	yes	yes	no	no	1
5971	25	25	Yes	yes	yes	no	no	1
5987	25	25	Yes	yes	yes	no	no	1
6001	25	25	Yes	yes	yes	no	no	1
6023	4	4	Yes	no	no	yes	no	1
6029	4	4	Yes	no	no	yes	no	1
6043	21	21	Yes	no	no	yes	no	1
6046	25	25	Yes	yes	yes	no	no	1
6047	25	25	Yes	no	no	yes	no	1
6049	25	25	Yes	yes	yes	no	no	1
6050	25	25	Yes	yes	yes	no	no	1
6079	4	4	Yes	no	no	yes	no	1
6083	21	21	Yes	no	no	yes	no	1
6118	25	25	Yes	yes	yes	no	no	1
6119	25	25	Yes	yes	yes	no	no	1
6122	25	25	Yes	yes	yes	no	no	1
6124	37	37	Yes	yes	yes	no	no	1
6125	25	25	Yes	yes	yes	no	no	1
6128	37	37	Yes	yes	yes	no	no	1
6130	31	31	Yes	yes	yes	no	no	1
6132	25	25	Yes	yes	yes	no	no	1
6133	37	37	Yes	yes	yes	no	no	1
6134	25	25	Yes	yes	yes	no	no	1
6135	37	37	Yes	yes	yes	no	no	1
6136	37	37	Yes	yes	yes	no	no	1
6139	37	37	Yes	yes	yes	no	no	1
6141	37	37	Yes	yes	yes	no	no	1
6142	25	25	Yes	yes	yes	no	no	1
6143	37	37	Yes	yes	yes	no	no	1
6144	37	37	Yes	yes	yes	no	no	1
6146	25	25	Yes	yes	yes	no	no	1
6147	25	25	Yes	yes	yes	no	no	1
6150	25	25	Yes	yes	yes	no	no	1
6152	37	37	Yes	yes	yes	no	no	1
6154	4	4	Yes	yes	yes	no	no	1
6155	37	37	Yes	yes	yes	no	no	1
6156	37	37	Yes	yes	yes	no	no	1
6158	37	37	Yes	yes	yes	no	no	1
6159	25	25	Yes	yes	yes	no	no	1
6161	25	25	Yes	yes	yes	no	no	1
6164	37	37	Yes	yes	yes	no	no	1
6165	31	31	Yes	yes	yes	no	no	1
6166	25	25	Yes	yes	yes	no	no	1
6167	37	37	Yes	no	no	yes	no	1
6168	25	25	Yes	yes	yes	no	no	1
6169	25	25	Yes	yes	yes	no	no	1
6171	25	25	Yes	no	no	yes	no	1
6175	25	25	Yes	yes	yes	no	no	1
6181	25	25	Yes	yes	yes	no	no	1
6185	25	25	Yes	yes	yes	no	no	1
6187	25	25	Yes	yes	yes	no	no	1
6188	25	25	Yes	yes	yes	no	no	1
6189	37	37	Yes	yes	yes	no	no	1
6191	25	25	Yes	yes	yes	no	no	1
6193	37	37	Yes	yes	yes	no	no	1
6194	37	37	Yes	yes	yes	no	no	1
6197	37	37	Yes	yes	yes	no	no	1
6201	37	37	Yes	yes	yes	no	no	1
6202	25	25	Yes	yes	yes	no	no	1
6203	25	25	Yes	yes	yes	no	no	1
6204	37	37	Yes	yes	yes	no	no	1
6205	37	37	Yes	yes	yes	no	no	1
6206	25	25	Yes	yes	yes	no	no	1
6207	37	37	Yes	yes	yes	no	no	1
6209	25	25	Yes	yes	yes	no	no	1
6217	37	37	Yes	yes	yes	no	no	1
6218	25	25	Yes	yes	yes	no	no	1
6222	25	25	Yes	yes	yes	no	no	1
6224	25	25	Yes	yes	yes	no	no	1
6227	25	25	Yes	yes	yes	no	no	1
6228	37	37	Yes	yes	yes	no	no	1
6229	37	37	Yes	yes	yes	no	no	1
6230	37	37	Yes	yes	yes	no	no	1
6233	37	37	Yes	yes	yes	no	no	1
6234	25	25	Yes	yes	yes	no	no	1
6240	25	25	Yes	yes	yes	no	no	1
6282	25	25	Yes	yes	yes	no	no	1
6301	37	37	Yes	yes	yes	no	no	1
6303	25	25	Yes	no	no	yes	no	1
6304	37	37	Yes	yes	yes	no	no	1
6342	25	25	Yes	yes	yes	no	no	1
6349	15	15	Yes	no	no	yes	no	1
6386	25	25	Yes	yes	yes	no	no	1
6390	25	25	Yes	yes	yes	no	no	1
6396	25	25	Yes	yes	yes	no	no	1
6402	25	25	Yes	yes	yes	no	no	1
6415	25	25	Yes	yes	yes	no	no	1
6418	25	25	Yes	yes	yes	no	no	1
6421	37	37	Yes	yes	yes	no	no	1
6427	25	25	Yes	yes	yes	no	no	1
6428	37	37	Yes	yes	yes	no	no	1
6429	37	37	Yes	yes	yes	no	no	1
6430	25	25	Yes	yes	yes	no	no	1
6431	25	25	Yes	yes	yes	no	no	1
6432	25	25	Yes	yes	yes	no	no	1
6451	25	25	Yes	yes	yes	no	no	1
6464	25	25	Yes	yes	yes	no	no	1
6472	25	25	Yes	yes	yes	no	no	1
6478	25	25	Yes	no	no	yes	no	1
6480	25	25	Yes	yes	yes	no	no	1
6500	25	25	Yes	yes	yes	no	no	1
6503	25	25	Yes	no	no	yes	no	1
6520	25	25	Yes	yes	yes	no	no	1
6597	25	25	Yes	yes	yes	no	no	1
6601	25	25	Yes	yes	yes	no	no	1
6605	37	37	Yes	yes	yes	no	no	1
6606	25	25	Yes	yes	yes	no	no	1
6612	25	25	Yes	yes	yes	no	no	1
6613	25	25	Yes	yes	yes	no	no	1
6626	25	25	Yes	yes	yes	no	no	1
6628	25	25	Yes	yes	yes	no	no	1
6629	25	25	Yes	yes	yes	no	no	1
6631	25	25	Yes	yes	yes	no	no	1
6633	25	25	Yes	yes	yes	no	no	1
6636	25	25	Yes	yes	yes	no	no	1
6637	25	25	Yes	yes	yes	no	no	1
6647	25	25	Yes	yes	yes	no	no	1
6723	25	25	Yes	yes	yes	no	no	1
6726	25	25	Yes	yes	yes	no	no	1
6727	37	37	Yes	yes	yes	no	no	1
6734	25	25	Yes	yes	yes	no	no	1
6738	25	25	Yes	yes	yes	no	no	1
6741	25	25	Yes	yes	yes	no	no	1
6742	25	25	Yes	yes	yes	no	no	1
6745	37	37	Yes	yes	yes	no	no	1
6746	25	25	Yes	no	no	yes	no	1
6748	25	25	Yes	yes	yes	no	no	1
6749	25	25	Yes	yes	yes	no	no	1
6767	25	25	Yes	yes	yes	no	no	1
6777	25	25	Yes	yes	yes	no	no	1
6778	25	25	Yes	yes	yes	no	no	1
6780	25	25	Yes	yes	yes	no	no	1
6814	25	25	Yes	yes	yes	no	no	1
6827	25	25	Yes	yes	yes	no	no	1
6829	25	25	Yes	yes	yes	no	no	1
6844	25	25	Yes	yes	yes	no	no	1
6845	25	25	Yes	yes	yes	no	no	1
6879	25	25	Yes	yes	yes	no	no	1
6880	25	25	Yes	yes	yes	no	no	1
6881	37	37	Yes	yes	yes	no	no	1
6882	25	25	Yes	no	no	yes	no	1
6888	25	25	Yes	yes	yes	no	no	1
6890	25	25	Yes	yes	yes	no	no	1
6892	25	25	Yes	yes	yes	no	no	1
6902	25	25	Yes	yes	yes	no	no	1
6917	25	25	Yes	yes	yes	no	no	1
6921	25	25	Yes	yes	yes	no	no	1
6993	25	25	Yes	yes	yes	no	no	1
6996	25	25	Yes	no	no	yes	no	1
7001	25	25	Yes	yes	yes	no	no	1
7009	25	25	Yes	yes	yes	no	no	1
7012	4	4	Yes	no	no	yes	no	1
7048	25	25	Yes	yes	yes	no	no	1
7073	37	37	Yes	yes	yes	no	no	1
7074	25	25	Yes	yes	yes	no	no	1
7114	25	25	Yes	yes	yes	no	no	1
7128	25	25	Yes	yes	yes	no	no	1
7155	25	25	Yes	yes	yes	no	no	1
7167	25	25	Yes	yes	yes	no	no	1
7178	25	25	Yes	yes	yes	no	no	1
7184	25	25	Yes	yes	yes	no	no	1
7188	25	25	Yes	yes	yes	no	no	1
7203	25	25	Yes	yes	yes	no	no	1
7267	25	25	Yes	no	no	yes	no	1
7277	25	25	Yes	yes	yes	no	no	1
7295	25	25	Yes	yes	yes	no	no	1
7307	37	37	Yes	no	no	yes	no	1
7311	19	19	Yes	no	no	yes	no	1
7314	25	25	Yes	no	no	yes	no	1
7316	25	25	Yes	no	no	yes	no	1
7317	25	25	Yes	yes	yes	no	no	1
7319	25	25	Yes	yes	yes	no	no	1
7322	25	25	Yes	no	no	yes	no	1
7323	37	37	Yes	yes	yes	no	no	1
7332	25	25	Yes	yes	yes	no	no	1
7341	25	25	Yes	yes	yes	no	no	1
7351	25	25	Yes	no	no	yes	no	1
7353	25	25	Yes	yes	yes	no	no	1
7378	25	25	Yes	yes	yes	no	no	1
7384	25	25	Yes	yes	yes	no	no	1
7386	25	25	Yes	yes	yes	no	no	1
7388	25	25	Yes	yes	yes	no	no	1
7398	25	25	Yes	no	no	yes	no	1
7407	25	25	Yes	yes	yes	no	no	1
7415	25	25	Yes	yes	yes	no	no	1
7416	25	25	Yes	yes	yes	no	no	1
7417	25	25	Yes	yes	yes	no	no	1
7419	25	25	Yes	yes	yes	no	no	1
7430	25	25	Yes	yes	yes	no	no	1
7431	25	25	Yes	yes	yes	no	no	1
7454	25	25	Yes	yes	yes	no	no	1
7458	25	25	Yes	yes	yes	no	no	1
7528	37	37	Yes	yes	yes	no	no	1
7529	25	25	Yes	yes	yes	no	no	1
7532	19	19	Yes	yes	yes	no	no	1
7534	25	25	Yes	yes	yes	no	no	1
7535	25	25	Yes	yes	yes	no	no	1
7536	25	25	Yes	yes	yes	no	no	1
7538	25	25	Yes	no	no	yes	no	1
7549	19	19	Yes	no	no	yes	no	1
7555	37	37	Yes	yes	yes	no	no	1
7593	25	25	Yes	no	no	yes	no	1
7690	37	37	Yes	yes	yes	no	no	1
7737	25	25	Yes	yes	yes	no	no	1
7756	37	37	Yes	yes	yes	no	no	1
7805	25	25	Yes	no	no	yes	no	1
7812	31	31	Yes	yes	yes	no	no	1
7832	25	25	Yes	no	no	yes	no	1
7846	25	25	Yes	yes	yes	no	no	1
7852	25	25	Yes	yes	yes	no	no	1
7866	25	25	Yes	yes	yes	no	no	1
7873	25	25	Yes	yes	yes	no	no	1
7879	31	31	Yes	yes	yes	no	no	1
7884	25	25	Yes	yes	yes	no	no	1
7905	25	25	Yes	yes	yes	no	no	1
7913	25	25	Yes	yes	yes	no	no	1
7918	19	19	Yes	no	no	yes	no	1
7936	25	25	Yes	yes	yes	no	no	1
7979	25	25	Yes	no	no	yes	no	1
7994	37	37	Yes	yes	yes	no	no	1
8031	25	25	Yes	no	no	yes	no	1
8106	25	25	Yes	yes	yes	no	no	1
8209	25	25	Yes	no	no	yes	no	1
8225	25	25	Yes	yes	yes	no	no	1
8233	25	25	Yes	yes	yes	no	no	1
8241	25	25	Yes	yes	yes	no	no	1
8263	25	25	Yes	no	no	yes	no	1
8301	25	25	Yes	yes	yes	no	no	1
8337	21	21	Yes	no	no	yes	no	1
8338	4	4	Yes	yes	yes	no	no	1
8359	25	25	Yes	no	no	yes	no	1
8362	25	25	Yes	no	no	yes	no	1
8363	25	25	Yes	no	no	yes	no	1
8364	25	25	Yes	no	no	yes	no	1
8366	25	25	Yes	no	no	yes	no	1
8367	25	25	Yes	no	no	yes	no	1
8368	25	25	Yes	no	no	yes	no	1
8409	19	19	Yes	yes	yes	no	no	1
8428	25	25	Yes	yes	yes	no	no	1
8439	37	37	Yes	yes	yes	no	no	1
8440	25	25	Yes	yes	yes	no	no	1
8473	37	37	Yes	yes	yes	no	no	1
8477	25	25	Yes	yes	yes	no	no	1
8480	25	25	Yes	yes	yes	no	no	1
8519	25	25	Yes	no	no	yes	no	1
8533	25	25	Yes	yes	yes	no	no	1
8560	25	25	Yes	yes	yes	no	no	1
8623	25	25	Yes	yes	yes	no	no	1
8631	25	25	Yes	yes	yes	no	no	1
8637	21	21	Yes	yes	yes	no	no	1
8655	25	25	Yes	yes	yes	no	no	1
8662	37	37	Yes	yes	yes	no	no	1
8664	37	37	Yes	yes	yes	no	no	1
8665	37	37	Yes	yes	yes	no	no	1
8666	25	25	Yes	yes	yes	no	no	1
8668	25	25	Yes	yes	yes	no	no	1
8673	25	25	Yes	yes	yes	no	no	1
8675	25	25	Yes	yes	yes	no	no	1
8678	25	25	Yes	yes	yes	no	no	1
8683	37	37	Yes	yes	yes	no	no	1
8718	25	25	Yes	no	no	yes	no	1
8721	19	19	Yes	yes	yes	no	no	1
8724	37	37	Yes	yes	yes	no	no	1
8728	25	25	Yes	no	no	yes	no	1
8733	25	25	Yes	yes	yes	no	no	1
8761	25	25	Yes	yes	yes	no	no	1
8763	25	25	Yes	no	no	yes	no	1
8764	25	25	Yes	yes	yes	no	no	1
8772	25	25	Yes	yes	yes	no	no	1
8813	25	25	Yes	yes	yes	no	no	1
8826	25	25	Yes	yes	yes	no	no	1
8834	25	25	Yes	yes	yes	no	no	1
8837	37	37	Yes	no	no	yes	no	1
8841	25	25	Yes	yes	yes	no	no	1
8881	25	25	Yes	yes	yes	no	no	1
8883	25	25	Yes	yes	yes	no	no	1
8887	25	25	Yes	no	no	yes	no	1
8899	25	25	Yes	yes	yes	no	no	1
8904	25	25	Yes	yes	yes	no	no	1
8907	19	19	Yes	yes	yes	no	no	1
8932	25	25	Yes	yes	yes	no	no	1
8944	33	33	Yes	no	no	yes	no	1
8992	37	37	Yes	no	no	yes	no	1
9045	37	37	Yes	yes	yes	no	no	1
9049	25	25	Yes	yes	yes	no	no	1
9100	25	25	Yes	yes	yes	no	no	1
9111	25	25	Yes	yes	yes	no	no	1
9112	25	25	Yes	yes	yes	no	no	1
9126	25	25	Yes	yes	yes	no	no	1
9140	25	25	Yes	yes	yes	no	no	1
9167	25	25	Yes	yes	yes	no	no	1
9168	25	25	Yes	yes	yes	no	no	1
9169	37	37	Yes	yes	yes	no	no	1
9188	37	37	Yes	yes	yes	no	no	1
9208	37	37	Yes	yes	yes	no	no	1
9218	37	37	Yes	yes	yes	no	no	1
9221	25	25	Yes	yes	yes	no	no	1
9246	25	25	Yes	yes	yes	no	no	1
9261	25	25	Yes	yes	yes	no	no	1
9262	37	37	Yes	yes	yes	no	no	1
9267	25	25	Yes	yes	yes	no	no	1
9296	25	25	Yes	yes	yes	no	no	1
9297	15	15	Yes	no	no	yes	no	1
9298	15	15	Yes	no	no	yes	no	1
9299	15	15	Yes	no	no	yes	no	1
9300	15	15	Yes	no	no	yes	no	1
9301	15	15	Yes	no	no	yes	no	1
9302	15	15	Yes	no	no	yes	no	1
9303	15	15	Yes	no	no	yes	no	1
9304	15	15	Yes	no	no	yes	no	1
9318	25	25	Yes	yes	yes	no	no	1
9326	25	25	Yes	no	no	yes	no	1
9349	25	25	Yes	yes	yes	no	no	1
9360	37	37	Yes	yes	yes	no	no	1
9367	25	25	Yes	yes	yes	no	no	1
9368	25	25	Yes	yes	yes	no	no	1
9382	19	19	Yes	yes	yes	no	no	1
9403	25	25	Yes	yes	yes	no	no	1
9409	19	19	Yes	yes	yes	no	no	1
9416	25	25	Yes	yes	yes	no	no	1
9445	25	25	Yes	yes	yes	no	no	1
9446	25	25	Yes	yes	yes	no	no	1
9452	25	25	Yes	no	no	yes	no	1
9466	25	25	Yes	yes	yes	no	no	1
9516	25	25	Yes	yes	yes	no	no	1
9535	25	25	Yes	yes	yes	no	no	1
9551	25	25	Yes	no	no	yes	no	1
9553	25	25	Yes	yes	yes	no	no	1
9555	37	37	Yes	yes	yes	no	no	1
9584	37	37	Yes	yes	yes	no	no	1
9588	25	25	Yes	yes	yes	no	no	1
9592	25	25	Yes	no	no	yes	no	1
9595	25	25	Yes	yes	yes	no	no	1
9616	31	31	Yes	yes	yes	no	no	1
9632	25	25	Yes	yes	yes	no	no	1
9636	25	25	Yes	yes	yes	no	no	1
9652	25	25	Yes	yes	yes	no	no	1
9689	25	25	Yes	yes	yes	no	no	1
9698	25	25	Yes	yes	yes	no	no	1
9703	25	25	Yes	yes	yes	no	no	1
9709	25	25	Yes	no	no	yes	no	1
9741	25	25	Yes	no	no	yes	no	1
9766	25	25	Yes	no	no	yes	no	1
9770	25	25	Yes	yes	yes	no	no	1
9774	37	37	Yes	yes	yes	no	no	1
9775	25	25	Yes	yes	yes	no	no	1
9791	25	25	Yes	yes	yes	no	no	1
9794	25	25	Yes	no	no	yes	no	1
9804	25	25	Yes	yes	yes	no	no	1
9806	25	25	Yes	yes	yes	no	no	1
9814	25	25	Yes	no	no	yes	no	1
9861	25	25	Yes	yes	yes	no	no	1
9877	25	25	Yes	yes	yes	no	no	1
9883	25	25	Yes	yes	yes	no	no	1
9906	25	25	Yes	no	no	yes	no	1
9927	25	25	Yes	yes	yes	no	no	1
9938	25	25	Yes	yes	yes	no	no	1
9939	37	37	Yes	yes	yes	no	no	1
9978	19	19	Yes	yes	yes	no	no	1
9987	25	25	Yes	yes	yes	no	no	1
9988	25	25	Yes	no	no	yes	no	1
10013	25	25	Yes	yes	yes	no	no	1
10016	25	25	Yes	yes	yes	no	no	1
10020	25	25	Yes	yes	yes	no	no	1
10025	19	19	Yes	yes	yes	no	no	1
10049	25	25	Yes	yes	yes	no	no	1
10063	25	25	Yes	yes	yes	no	no	1
10067	25	25	Yes	yes	yes	no	no	1
10084	25	25	Yes	yes	yes	no	no	1
10092	25	25	Yes	yes	yes	no	no	1
10094	25	25	Yes	yes	yes	no	no	1
10095	25	25	Yes	yes	yes	no	no	1
10106	25	25	Yes	no	no	yes	no	1
10109	25	25	Yes	yes	yes	no	no	1
10120	25	25	Yes	yes	yes	no	no	1
10123	25	25	Yes	yes	yes	no	no	1
10125	25	25	Yes	yes	yes	no	no	1
10130	25	25	Yes	yes	yes	no	no	1
10133	25	25	Yes	yes	yes	no	no	1
10140	25	25	Yes	no	no	yes	no	1
10146	37	37	Yes	yes	yes	no	no	1
10151	15	15	Yes	no	no	yes	no	1
10153	25	25	Yes	yes	yes	no	no	1
10155	25	25	Yes	yes	yes	no	no	1
10159	25	25	Yes	yes	yes	no	no	1
10161	19	19	Yes	no	no	yes	no	1
10169	31	31	Yes	yes	yes	no	no	1
10175	37	37	Yes	no	no	yes	no	1
10181	37	37	Yes	yes	yes	no	no	1
10189	19	19	Yes	yes	yes	no	no	1
10199	25	25	Yes	yes	yes	no	no	1
10212	25	25	Yes	yes	yes	no	no	1
10213	25	25	Yes	yes	yes	no	no	1
10250	25	25	Yes	yes	yes	no	no	1
10269	25	25	Yes	yes	yes	no	no	1
10273	31	31	Yes	yes	yes	no	no	1
10280	25	25	Yes	yes	yes	no	no	1
10287	25	25	Yes	yes	yes	no	no	1
10311	25	25	Yes	yes	yes	no	no	1
10320	37	37	Yes	yes	yes	no	no	1
10328	31	31	Yes	yes	yes	no	no	1
10330	25	25	Yes	yes	yes	no	no	1
10376	25	25	Yes	yes	yes	no	no	1
10383	25	25	Yes	yes	yes	no	no	1
10384	21	21	Yes	yes	yes	no	no	1
10397	25	25	Yes	yes	yes	no	no	1
10399	25	25	Yes	no	no	yes	no	1
10412	25	25	Yes	yes	yes	no	no	1
10430	25	25	Yes	no	no	yes	no	1
10434	25	25	Yes	yes	yes	no	no	1
10440	25	25	Yes	no	no	yes	no	1
10467	25	25	Yes	no	no	yes	no	1
10473	25	25	Yes	yes	yes	no	no	1
10476	25	25	Yes	yes	yes	no	no	1
10482	25	25	Yes	yes	yes	no	no	1
10487	25	25	Yes	yes	yes	no	no	1
10519	25	25	Yes	yes	yes	no	no	1
10521	37	37	Yes	yes	yes	no	no	1
10528	25	25	Yes	yes	yes	no	no	1
10538	25	25	Yes	no	no	yes	no	1
10541	25	25	Yes	yes	yes	no	no	1
10542	25	25	Yes	yes	yes	no	no	1
10549	25	25	Yes	yes	yes	no	no	1
10550	25	25	Yes	yes	yes	no	no	1
10567	25	25	Yes	no	no	yes	no	1
10572	25	25	Yes	no	no	yes	no	1
10574	25	25	Yes	yes	yes	no	no	1
10576	25	25	Yes	yes	yes	no	no	1
10577	25	25	Yes	yes	yes	no	no	1
10581	25	25	Yes	yes	yes	no	no	1
10588	25	25	Yes	yes	yes	no	no	1
10589	25	25	Yes	yes	yes	no	no	1
10594	37	37	Yes	yes	yes	no	no	1
10598	25	25	Yes	yes	yes	no	no	1
10600	31	31	Yes	yes	yes	no	no	1
10616	25	25	Yes	yes	yes	no	no	1
10618	25	25	Yes	yes	yes	no	no	1
10627	25	25	Yes	yes	yes	no	no	1
10628	25	25	Yes	yes	yes	no	no	1
10653	25	25	Yes	no	no	yes	no	1
10657	37	37	Yes	yes	yes	no	no	1
10659	37	37	Yes	yes	yes	no	no	1
10670	25	25	Yes	yes	yes	no	no	1
10694	25	25	Yes	yes	yes	no	no	1
10713	19	19	Yes	yes	yes	no	no	1
10726	25	25	Yes	yes	yes	no	no	1
10730	37	37	Yes	yes	yes	no	no	1
10768	25	25	Yes	yes	yes	no	no	1
10772	37	37	Yes	yes	yes	no	no	1
10781	25	25	Yes	no	no	yes	no	1
10801	25	25	Yes	yes	yes	no	no	1
10865	25	25	Yes	no	no	yes	no	1
10870	19	19	Yes	no	no	yes	no	1
10897	25	25	Yes	yes	yes	no	no	1
10899	37	37	Yes	no	no	yes	no	1
10906	37	37	Yes	yes	yes	no	no	1
10907	25	25	Yes	yes	yes	no	no	1
10921	37	37	Yes	yes	yes	no	no	1
10923	37	37	Yes	yes	yes	no	no	1
10928	37	37	Yes	yes	yes	no	no	1
10933	31	31	Yes	yes	yes	no	no	1
10944	37	37	Yes	yes	yes	no	no	1
10946	25	25	Yes	yes	yes	no	no	1
10952	37	37	Yes	yes	yes	no	no	1
10956	25	25	Yes	yes	yes	no	no	1
10957	25	25	Yes	no	no	yes	no	1
10959	37	37	Yes	yes	yes	no	no	1
10961	25	25	Yes	yes	yes	no	no	1
10969	25	25	Yes	yes	yes	no	no	1
10971	25	25	Yes	yes	yes	no	no	1
10980	25	25	Yes	yes	yes	no	no	1
10982	25	25	Yes	yes	yes	no	no	1
10985	25	25	Yes	yes	yes	no	no	1
10987	25	25	Yes	yes	yes	no	no	1
10992	25	25	Yes	yes	yes	no	no	1
11047	25	25	Yes	yes	yes	no	no	1
11059	25	25	Yes	no	no	yes	no	1
11079	25	25	Yes	yes	yes	no	no	1
11091	19	19	Yes	yes	yes	no	no	1
11104	25	25	Yes	yes	yes	no	no	1
11137	25	25	Yes	yes	yes	no	no	1
11140	25	25	Yes	yes	yes	no	no	1
11151	25	25	Yes	yes	yes	no	no	1
11157	25	25	Yes	yes	yes	no	no	1
11159	19	19	Yes	yes	yes	no	no	1
11164	19	19	Yes	yes	yes	no	no	1
11168	25	25	Yes	yes	yes	no	no	1
11171	25	25	Yes	yes	yes	no	no	1
11184	25	25	Yes	yes	yes	no	no	1
11224	37	37	Yes	yes	yes	no	no	1
11235	25	25	Yes	yes	yes	no	no	1
11243	25	25	Yes	no	no	yes	no	1
11262	25	25	Yes	yes	yes	no	no	1
11266	19	19	Yes	yes	yes	no	no	1
11267	19	19	Yes	yes	yes	no	no	1
11282	27	27	Yes	yes	yes	no	no	1
11313	25	25	Yes	yes	yes	no	no	1
11315	37	37	Yes	yes	yes	no	no	1
11321	25	25	Yes	yes	yes	no	no	1
11331	25	25	Yes	yes	yes	no	no	1
11335	37	37	Yes	yes	yes	no	no	1
11337	25	25	Yes	no	no	yes	no	1
11340	25	25	Yes	yes	yes	no	no	1
11342	25	25	Yes	no	no	yes	no	1
11345	25	25	Yes	yes	yes	no	no	1
22794	25	25	Yes	yes	yes	no	no	1
22827	25	25	Yes	yes	yes	no	no	1
22838	25	25	Yes	no	no	yes	no	1
22864	25	25	Yes	no	no	yes	no	1
22887	25	25	Yes	no	no	yes	no	1
22907	37	37	Yes	yes	yes	no	no	1
22913	25	25	Yes	yes	yes	no	no	1
22919	25	25	Yes	yes	yes	no	no	1
22928	25	25	Yes	yes	yes	no	no	1
22934	25	25	Yes	yes	yes	no	no	1
22938	25	25	Yes	yes	yes	no	no	1
22980	25	25	Yes	yes	yes	no	no	1
23016	25	25	Yes	yes	yes	no	no	1
23020	37	37	Yes	yes	yes	no	no	1
23032	25	25	Yes	no	no	yes	no	1
23054	25	25	Yes	yes	yes	no	no	1
23063	25	25	Yes	yes	yes	no	no	1
23077	25	25	Yes	yes	yes	no	no	1
23112	37	37	Yes	yes	yes	no	no	1
23118	25	25	Yes	yes	yes	no	no	1
23157	25	25	Yes	yes	yes	no	no	1
23167	25	25	Yes	yes	yes	no	no	1
23173	25	25	Yes	yes	yes	no	no	1
23175	25	25	Yes	yes	yes	no	no	1
23180	25	25	Yes	yes	yes	no	no	1
23265	19	19	Yes	yes	yes	no	no	1
23270	25	25	Yes	no	no	yes	no	1
23295	25	25	Yes	no	no	yes	no	1
23325	25	25	Yes	yes	yes	no	no	1
23351	25	25	Yes	yes	yes	no	no	1
23370	25	25	Yes	yes	yes	no	no	1
23399	37	37	Yes	yes	yes	no	no	1
23406	31	31	Yes	yes	yes	no	no	1
23412	19	19	Yes	yes	yes	no	no	1
23435	37	37	Yes	yes	yes	no	no	1
23471	25	25	Yes	yes	yes	no	no	1
23478	25	25	Yes	yes	yes	no	no	1
23479	25	25	Yes	yes	yes	no	no	1
23480	25	25	Yes	yes	yes	no	no	1
23484	25	25	Yes	yes	yes	no	no	1
23512	25	25	Yes	yes	yes	no	no	1
23517	37	37	Yes	yes	yes	no	no	1
23521	25	25	Yes	yes	yes	no	no	1
23524	25	25	Yes	yes	yes	no	no	1
23526	25	25	Yes	yes	yes	no	no	1
23560	31	31	Yes	yes	yes	no	no	1
23582	19	19	Yes	no	no	yes	no	1
23585	31	31	Yes	yes	yes	no	no	1
23588	19	19	Yes	no	no	yes	no	1
23613	37	37	Yes	yes	yes	no	no	1
23625	25	25	Yes	no	no	yes	no	1
23642	19	19	Yes	no	no	yes	no	1
23787	19	19	Yes	yes	yes	no	no	1
24140	25	25	Yes	yes	yes	no	no	1
25764	31	31	Yes	yes	yes	no	no	1
25798	19	19	Yes	no	no	yes	no	1
25824	19	19	Yes	yes	yes	no	no	1
25831	19	19	Yes	yes	yes	no	no	1
25851	19	19	Yes	yes	yes	no	no	1
25873	19	19	Yes	yes	yes	no	no	1
25874	37	37	Yes	yes	yes	no	no	1
25875	25	25	Yes	yes	yes	no	no	1
25904	19	19	Yes	yes	yes	no	no	1
25912	19	19	Yes	no	no	yes	no	1
25915	25	25	Yes	yes	yes	no	no	1
25920	25	25	Yes	yes	yes	no	no	1
25953	19	19	Yes	yes	yes	no	no	1
25962	19	19	Yes	yes	yes	no	no	1
25983	25	25	Yes	yes	yes	no	no	1
25994	31	31	Yes	yes	yes	no	no	1
26000	19	19	Yes	yes	yes	no	no	1
26003	25	25	Yes	yes	yes	no	no	1
26017	25	25	Yes	yes	yes	no	no	1
26019	25	25	Yes	yes	yes	no	no	1
26061	19	19	Yes	yes	yes	no	no	1
26065	25	25	Yes	yes	yes	no	no	1
26088	19	19	Yes	yes	yes	no	no	1
26118	25	25	Yes	no	no	yes	no	1
26121	25	25	Yes	yes	yes	no	no	1
26135	37	37	Yes	yes	yes	no	no	1
26156	25	25	Yes	yes	yes	no	no	1
26260	19	19	Yes	no	no	yes	no	1
26277	31	31	Yes	yes	yes	no	no	1
26355	31	31	Yes	yes	yes	no	no	1
26469	25	25	Yes	yes	yes	no	no	1
26519	19	19	Yes	yes	yes	no	no	1
26520	19	19	Yes	yes	yes	no	no	1
26523	31	31	Yes	yes	yes	no	no	1
26528	31	31	Yes	yes	yes	no	no	1
26574	25	25	Yes	yes	yes	no	no	1
26751	25	25	Yes	yes	yes	no	no	1
26768	4	4	Yes	no	no	yes	no	1
26769	15	15	Yes	no	no	yes	no	1
26770	15	15	Yes	no	no	yes	no	1
26771	33	33	Yes	no	no	yes	no	1
26773	15	15	Yes	no	no	yes	no	1
26774	15	15	Yes	no	no	yes	no	1
26778	21	21	Yes	no	no	yes	no	1
26780	21	21	Yes	no	no	yes	no	1
26781	21	21	Yes	no	no	yes	no	1
26784	21	21	Yes	no	no	yes	no	1
26787	33	33	Yes	no	no	yes	no	1
26790	33	33	Yes	no	no	yes	no	1
26791	33	33	Yes	no	no	yes	no	1
26792	21	21	Yes	no	no	yes	no	1
26795	21	21	Yes	no	no	yes	no	1
26799	15	15	Yes	no	no	yes	no	1
26800	21	21	Yes	no	no	yes	no	1
26802	15	15	Yes	no	no	yes	no	1
26804	21	21	Yes	no	no	yes	no	1
26805	21	21	Yes	no	no	yes	no	1
26806	15	15	Yes	no	no	yes	no	1
26809	21	21	Yes	no	no	yes	no	1
26811	21	21	Yes	no	no	yes	no	1
26814	27	27	Yes	no	no	yes	no	1
26815	27	27	Yes	no	no	yes	no	1
26816	21	21	Yes	no	no	yes	no	1
26817	21	21	Yes	no	no	yes	no	1
26818	21	21	Yes	no	no	yes	no	1
26819	21	21	Yes	no	no	yes	no	1
26820	27	27	Yes	no	no	yes	no	1
26855	4	4	Yes	no	no	yes	no	1
26863	4	4	Yes	no	no	yes	no	1
26986	25	25	Yes	yes	yes	no	no	1
26994	25	25	Yes	no	no	yes	no	1
26999	25	25	Yes	yes	yes	no	no	1
27000	25	25	Yes	yes	yes	no	no	1
27040	25	25	Yes	yes	yes	no	no	1
27068	19	19	Yes	yes	yes	no	no	1
27069	25	25	Yes	yes	yes	no	no	1
27086	19	19	Yes	yes	yes	no	no	1
27089	25	25	Yes	yes	yes	no	no	1
27131	31	31	Yes	yes	yes	no	no	1
27161	37	37	Yes	yes	yes	no	no	1
27166	19	19	Yes	no	no	yes	no	1
27183	19	19	Yes	yes	yes	no	no	1
27230	37	37	Yes	no	no	yes	no	1
27243	25	25	Yes	yes	yes	no	no	1
27249	19	19	Yes	yes	yes	no	no	1
27257	25	25	Yes	yes	yes	no	no	1
27292	25	25	Yes	yes	yes	no	no	1
27336	25	25	Yes	yes	yes	no	no	1
27338	25	25	Yes	no	no	yes	no	1
27339	25	25	Yes	yes	yes	no	no	1
27429	25	25	Yes	yes	yes	no	no	1
27436	31	31	Yes	yes	yes	no	no	1
28517	21	21	Yes	no	no	yes	no	1
28639	21	21	Yes	no	no	yes	no	1
28663	21	21	Yes	no	no	yes	no	1
28738	21	21	Yes	no	no	yes	no	1
28755	21	21	Yes	no	no	yes	no	1
28955	25	25	Yes	no	no	yes	no	1
28957	19	19	Yes	yes	yes	no	no	1
28972	19	19	Yes	yes	yes	no	no	1
28987	19	19	Yes	yes	yes	no	no	1
28988	19	19	Yes	yes	yes	no	no	1
28989	19	19	Yes	yes	yes	no	no	1
29057	19	19	Yes	no	no	yes	no	1
29066	31	31	Yes	yes	yes	no	no	1
29074	19	19	Yes	yes	yes	no	no	1
29080	31	31	Yes	yes	yes	no	no	1
29082	19	19	Yes	yes	yes	no	no	1
29085	19	19	Yes	yes	yes	no	no	1
29086	19	19	Yes	yes	yes	no	no	1
29093	19	19	Yes	yes	yes	no	no	1
29095	19	19	Yes	no	no	yes	no	1
29100	19	19	Yes	no	no	yes	no	1
29101	19	19	Yes	yes	yes	no	no	1
29107	19	19	Yes	no	no	yes	no	1
29117	31	31	Yes	yes	yes	no	no	1
29121	31	31	Yes	no	no	yes	no	1
29801	19	19	Yes	no	no	yes	no	1
29851	25	25	Yes	yes	yes	no	no	1
29855	25	25	Yes	yes	yes	no	no	1
29909	25	25	Yes	yes	yes	no	no	1
29920	19	19	Yes	yes	yes	no	no	1
29945	19	19	Yes	yes	yes	no	no	1
29950	19	19	Yes	no	no	yes	no	1
29952	19	19	Yes	yes	yes	no	no	1
29969	25	25	Yes	yes	yes	no	no	1
29997	31	31	Yes	yes	yes	no	no	1
30011	19	19	Yes	yes	yes	no	no	1
30834	19	19	Yes	no	no	yes	no	1
30836	25	25	Yes	yes	yes	no	no	1
50650	19	19	Yes	no	no	yes	no	1
50808	19	19	Yes	yes	yes	no	no	1
50854	19	19	Yes	no	no	yes	no	1
51014	21	21	Yes	no	no	yes	no	1
51024	19	19	Yes	yes	yes	no	no	1
51035	25	25	Yes	yes	yes	no	no	1
51070	19	19	Yes	yes	yes	no	no	1
51079	19	19	Yes	yes	yes	no	no	1
51082	31	31	Yes	yes	yes	no	no	1
51100	25	25	Yes	yes	yes	no	no	1
51116	19	19	Yes	yes	yes	no	no	1
51119	19	19	Yes	yes	yes	no	no	1
51121	19	19	Yes	yes	yes	no	no	1
51125	19	19	Yes	no	no	yes	no	1
51126	19	19	Yes	yes	yes	no	no	1
51142	19	19	Yes	yes	yes	no	no	1
51160	19	19	Yes	yes	yes	no	no	1
51170	19	19	Yes	yes	yes	no	no	1
51181	19	19	Yes	yes	yes	no	no	1
51187	31	31	Yes	yes	yes	no	no	1
51188	19	19	Yes	no	no	yes	no	1
51202	19	19	Yes	yes	yes	no	no	1
51234	19	19	Yes	yes	yes	no	no	1
51241	31	31	Yes	no	no	yes	no	1
51246	19	19	Yes	no	no	yes	no	1
51247	19	19	Yes	no	no	yes	no	1
51251	19	19	Yes	yes	yes	no	no	1
51253	19	19	Yes	yes	yes	no	no	1
51255	19	19	Yes	yes	yes	no	no	1
51278	19	19	Yes	no	no	yes	no	1
51282	31	31	Yes	no	no	yes	no	1
51303	31	31	Yes	yes	yes	no	no	1
51321	19	19	Yes	no	no	yes	no	1
51322	31	31	Yes	yes	yes	no	no	1
51329	19	19	Yes	yes	yes	no	no	1
51367	25	25	Yes	yes	yes	no	no	1
51372	19	19	Yes	yes	yes	no	no	1
51386	19	19	Yes	yes	yes	no	no	1
51398	19	19	Yes	no	no	yes	no	1
51433	37	37	Yes	yes	yes	no	no	1
51441	31	31	Yes	yes	yes	no	no	1
51451	19	19	Yes	yes	yes	no	no	1
51503	19	19	Yes	yes	yes	no	no	1
51504	19	19	Yes	yes	yes	no	no	1
51506	19	19	Yes	yes	yes	no	no	1
51507	31	31	Yes	yes	yes	no	no	1
51510	19	19	Yes	yes	yes	no	no	1
51522	19	19	Yes	yes	yes	no	no	1
51529	19	19	Yes	no	no	yes	no	1
51535	19	19	Yes	yes	yes	no	no	1
51537	19	19	Yes	no	no	yes	no	1
51586	19	19	Yes	yes	yes	no	no	1
51593	25	25	Yes	yes	yes	no	no	1
51596	19	19	Yes	yes	yes	no	no	1
51602	19	19	Yes	yes	yes	no	no	1
51622	25	25	Yes	no	no	yes	no	1
51629	19	19	Yes	no	no	yes	no	1
51637	19	19	Yes	yes	yes	no	no	1
51639	19	19	Yes	yes	yes	no	no	1
51643	31	31	Yes	no	no	yes	no	1
51646	31	31	Yes	yes	yes	no	no	1
51647	19	19	Yes	yes	yes	no	no	1
51652	31	31	Yes	no	no	yes	no	1
51668	25	25	Yes	yes	yes	no	no	1
51669	25	25	Yes	yes	yes	no	no	1
51690	25	25	Yes	yes	yes	no	no	1
51699	19	19	Yes	yes	yes	no	no	1
51720	19	19	Yes	yes	yes	no	no	1
51726	19	19	Yes	yes	yes	no	no	1
51727	31	31	Yes	yes	yes	no	no	1
51759	19	19	Yes	yes	yes	no	no	1
51763	25	25	Yes	yes	yes	no	no	1
51765	31	31	Yes	yes	yes	no	no	1
51808	19	19	Yes	yes	yes	no	no	1
53615	25	25	Yes	yes	yes	no	no	1
53827	31	31	Yes	no	no	yes	no	1
53918	19	19	Yes	yes	yes	no	no	1
54107	25	25	Yes	yes	yes	no	no	1
54145	15	15	Yes	no	no	yes	no	1
54386	25	25	Yes	yes	yes	no	no	1
54407	31	31	Yes	yes	yes	no	no	1
54433	19	19	Yes	yes	yes	no	no	1
54439	19	19	Yes	yes	yes	no	no	1
54458	19	19	Yes	no	no	yes	no	1
54460	19	19	Yes	yes	yes	no	no	1
54470	25	25	Yes	no	no	yes	no	1
54471	37	37	Yes	yes	yes	no	no	1
54539	19	19	Yes	yes	yes	no	no	1
54543	25	25	Yes	yes	yes	no	no	1
54552	19	19	Yes	yes	yes	no	no	1
54665	37	37	Yes	yes	yes	no	no	1
54812	31	31	Yes	yes	yes	no	no	1
54820	31	31	Yes	yes	yes	no	no	1
54876	31	31	Yes	no	no	yes	no	1
54890	19	19	Yes	yes	yes	no	no	1
54902	19	19	Yes	yes	yes	no	no	1
54915	19	19	Yes	yes	yes	no	no	1
54923	19	19	Yes	yes	yes	no	no	1
54931	19	19	Yes	yes	yes	no	no	1
54934	19	19	Yes	yes	yes	no	no	1
54940	19	19	Yes	yes	yes	no	no	1
54941	31	31	Yes	no	no	yes	no	1
54948	19	19	Yes	yes	yes	no	no	1
54951	19	19	Yes	yes	yes	no	no	1
54968	27	27	Yes	yes	yes	no	no	1
54973	31	31	Yes	yes	yes	no	no	1
54981	19	19	Yes	yes	yes	no	no	1
54998	31	31	Yes	no	no	yes	no	1
55009	19	19	Yes	no	no	yes	no	1
55035	19	19	Yes	yes	yes	no	no	1
55049	19	19	Yes	no	no	yes	no	1
55069	31	31	Yes	no	no	yes	no	1
55082	31	31	Yes	yes	yes	no	no	1
55101	19	19	Yes	yes	yes	no	no	1
55111	19	19	Yes	no	no	yes	no	1
55113	19	19	Yes	no	no	yes	no	1
55125	19	19	Yes	yes	yes	no	no	1
55174	25	25	Yes	yes	yes	no	no	1
55177	19	19	Yes	yes	yes	no	no	1
55182	19	19	Yes	yes	yes	no	no	1
55196	31	31	Yes	yes	yes	no	no	1
55207	31	31	Yes	yes	yes	no	no	1
55249	19	19	Yes	no	no	yes	no	1
55272	19	19	Yes	yes	yes	no	no	1
55291	31	31	Yes	yes	yes	no	no	1
55316	19	19	Yes	yes	yes	no	no	1
55327	27	27	Yes	yes	yes	no	no	1
55337	19	19	Yes	yes	yes	no	no	1
55505	19	19	Yes	yes	yes	no	no	1
55573	25	25	Yes	yes	yes	no	no	1
55593	19	19	Yes	yes	yes	no	no	1
55599	19	19	Yes	yes	yes	no	no	1
55611	25	25	Yes	yes	yes	no	no	1
55627	25	25	Yes	yes	yes	no	no	1
55629	31	31	Yes	no	no	yes	no	1
55651	25	25	Yes	yes	yes	no	no	1
55657	19	19	Yes	no	no	yes	no	1
55658	37	37	Yes	yes	yes	no	no	1
55660	37	37	Yes	yes	yes	no	no	1
55661	25	25	Yes	yes	yes	no	no	1
55666	19	19	Yes	yes	yes	no	no	1
55671	31	31	Yes	yes	yes	no	no	1
55695	19	19	Yes	yes	yes	no	no	1
55700	19	19	Yes	yes	yes	no	no	1
55729	31	31	Yes	yes	yes	no	no	1
55737	31	31	Yes	yes	yes	no	no	1
55749	19	19	Yes	yes	yes	no	no	1
55794	25	25	Yes	yes	yes	no	no	1
55824	19	19	Yes	yes	yes	no	no	1
55829	19	19	Yes	no	no	yes	no	1
55837	25	25	Yes	yes	yes	no	no	1
55843	19	19	Yes	yes	yes	no	no	1
55845	19	19	Yes	yes	yes	no	no	1
55851	19	19	Yes	no	no	yes	no	1
55854	25	25	Yes	yes	yes	no	no	1
55855	27	27	Yes	no	no	yes	no	1
55871	27	27	Yes	yes	yes	no	no	1
55898	19	19	Yes	yes	yes	no	no	1
55904	19	19	Yes	yes	yes	no	no	1
55914	31	31	Yes	yes	yes	no	no	1
55920	19	19	Yes	yes	yes	no	no	1
55967	19	19	Yes	yes	yes	no	no	1
55969	31	31	Yes	yes	yes	no	no	1
56005	25	25	Yes	yes	yes	no	no	1
56259	19	19	Yes	yes	yes	no	no	1
56262	19	19	Yes	yes	yes	no	no	1
56616	19	19	Yes	yes	yes	no	no	1
56655	19	19	Yes	no	no	yes	no	1
56674	31	31	Yes	no	no	yes	no	1
56681	25	25	Yes	yes	yes	no	no	1
56829	37	37	Yes	yes	yes	no	no	1
56851	31	31	Yes	yes	yes	no	no	1
56882	31	31	Yes	yes	yes	no	no	1
56910	37	37	Yes	yes	yes	no	no	1
56927	19	19	Yes	yes	yes	no	no	1
56942	19	19	Yes	yes	yes	no	no	1
56943	31	31	Yes	yes	yes	no	no	1
56945	31	31	Yes	yes	yes	no	no	1
56947	31	31	Yes	yes	yes	no	no	1
56948	25	25	Yes	yes	yes	no	no	1
56965	31	31	Yes	no	no	yes	no	1
56984	19	19	Yes	yes	yes	no	no	1
56990	19	19	Yes	yes	yes	no	no	1
57048	19	19	Yes	yes	yes	no	no	1
57050	25	25	Yes	yes	yes	no	no	1
57129	19	19	Yes	yes	yes	no	no	1
57142	25	25	Yes	yes	yes	no	no	1
57153	19	19	Yes	yes	yes	no	no	1
57179	19	19	Yes	yes	yes	no	no	1
57414	19	19	Yes	yes	yes	no	no	1
57470	19	19	Yes	yes	yes	no	no	1
57488	19	19	Yes	yes	yes	no	no	1
57515	25	25	Yes	no	no	yes	no	1
57533	19	19	Yes	no	no	yes	no	1
57587	19	19	Yes	no	no	yes	no	1
57599	19	19	Yes	yes	yes	no	no	1
57659	19	19	Yes	yes	yes	no	no	1
57665	19	19	Yes	yes	yes	no	no	1
57666	19	19	Yes	no	no	yes	no	1
57680	25	25	Yes	yes	yes	no	no	1
57708	19	19	Yes	yes	yes	no	no	1
57761	19	19	Yes	no	no	yes	no	1
57819	25	25	Yes	yes	yes	no	no	1
57820	19	19	Yes	no	no	yes	no	1
58472	19	19	Yes	yes	yes	no	no	1
58477	31	31	Yes	yes	yes	no	no	1
58505	19	19	Yes	yes	yes	no	no	1
58515	19	19	Yes	yes	yes	no	no	1
58516	31	31	Yes	yes	yes	no	no	1
58527	19	19	Yes	yes	yes	no	no	1
59286	19	19	Yes	yes	yes	no	no	1
60528	25	25	Yes	yes	yes	no	no	1
60559	31	31	Yes	yes	yes	no	no	1
60672	19	19	Yes	no	no	yes	no	1
60674	19	19	Yes	no	no	yes	no	1
63916	19	19	Yes	yes	yes	no	no	1
63940	25	25	Yes	yes	yes	no	no	1
64005	19	19	Yes	yes	yes	no	no	1
64092	19	19	Yes	yes	yes	no	no	1
64112	25	25	Yes	no	no	yes	no	1
64114	19	19	Yes	yes	yes	no	no	1
64118	19	19	Yes	yes	yes	no	no	1
64146	15	15	Yes	yes	yes	no	no	1
64167	31	31	Yes	yes	yes	no	no	1
64224	19	19	Yes	no	no	yes	no	1
64333	19	19	Yes	yes	yes	no	no	1
64422	19	19	Yes	yes	yes	no	no	1
64601	19	19	Yes	yes	yes	no	no	1
64744	19	19	Yes	yes	yes	no	no	1
64745	31	31	Yes	yes	yes	no	no	1
64761	19	19	Yes	yes	yes	no	no	1
64919	31	31	Yes	yes	yes	no	no	1
64926	19	19	Yes	yes	yes	no	no	1
64951	19	19	Yes	yes	yes	no	no	1
64960	31	31	Yes	yes	yes	no	no	1
64965	19	19	Yes	yes	yes	no	no	1
64968	19	19	Yes	yes	yes	no	no	1
64969	19	19	Yes	yes	yes	no	no	1
64976	25	25	Yes	yes	yes	no	no	1
64981	19	19	Yes	yes	yes	no	no	1
64983	19	19	Yes	yes	yes	no	no	1
65005	25	25	Yes	yes	yes	no	no	1
65056	19	19	Yes	yes	yes	no	no	1
65065	31	31	Yes	no	no	yes	no	1
65117	25	25	Yes	yes	yes	no	no	1
65264	31	31	Yes	yes	yes	no	no	1
79001	19	19	Yes	yes	yes	no	no	1
79002	19	19	Yes	yes	yes	no	no	1
79017	25	25	Yes	yes	yes	no	no	1
79031	19	19	Yes	yes	yes	no	no	1
79034	19	19	Yes	yes	yes	no	no	1
79037	19	19	Yes	no	no	yes	no	1
79042	19	19	Yes	yes	yes	no	no	1
79053	25	25	Yes	yes	yes	no	no	1
79078	19	19	Yes	yes	yes	no	no	1
79081	19	19	Yes	no	no	yes	no	1
79095	25	25	Yes	yes	yes	no	no	1
79101	31	31	Yes	no	no	yes	no	1
79145	31	31	Yes	yes	yes	no	no	1
79159	19	19	Yes	yes	yes	no	no	1
79161	25	25	Yes	no	no	yes	no	1
79169	19	19	Yes	yes	yes	no	no	1
79171	25	25	Yes	yes	yes	no	no	1
79174	19	19	Yes	yes	yes	no	no	1
79180	31	31	Yes	yes	yes	no	no	1
79188	31	31	Yes	yes	yes	no	no	1
79415	19	19	Yes	yes	yes	no	no	1
79647	31	31	Yes	no	no	yes	no	1
79676	19	19	Yes	no	no	yes	no	1
79686	19	19	Yes	no	no	yes	no	1
79697	19	19	Yes	yes	yes	no	no	1
79713	19	19	Yes	yes	yes	no	no	1
79874	19	19	Yes	yes	yes	no	no	1
79892	31	31	Yes	yes	yes	no	no	1
79903	19	19	Yes	no	no	yes	no	1
79939	31	31	Yes	yes	yes	no	no	1
79958	19	19	Yes	yes	yes	no	no	1
79961	31	31	Yes	yes	yes	no	no	1
79982	31	31	Yes	yes	yes	no	no	1
80097	19	19	Yes	yes	yes	no	no	1
80145	19	19	Yes	yes	yes	no	no	1
80198	19	19	Yes	no	no	yes	no	1
80223	31	31	Yes	yes	yes	no	no	1
80232	31	31	Yes	yes	yes	no	no	1
80279	19	19	Yes	yes	yes	no	no	1
80314	19	19	Yes	yes	yes	no	no	1
80344	25	25	Yes	yes	yes	no	no	1
80762	31	31	Yes	no	no	yes	no	1
81037	19	19	Yes	yes	yes	no	no	1
81137	3	3	Yes	no	no	yes	no	1
81502	19	19	Yes	yes	yes	no	no	1
81539	31	31	Yes	yes	yes	no	no	1
81542	25	25	Yes	yes	yes	no	no	1
81552	25	25	Yes	no	no	yes	no	1
81558	19	19	Yes	yes	yes	no	no	1
81606	19	19	Yes	yes	yes	no	no	1
81611	37	37	Yes	yes	yes	no	no	1
81688	25	25	Yes	no	no	yes	no	1
81704	19	19	Yes	yes	yes	no	no	1
81853	31	31	Yes	no	no	yes	no	1
81856	15	15	Yes	no	no	yes	no	1
81873	31	31	Yes	yes	yes	no	no	1
81892	19	19	Yes	yes	yes	no	no	1
81926	19	19	Yes	yes	yes	no	no	1
83442	19	19	Yes	yes	yes	no	no	1
83443	19	19	Yes	yes	yes	no	no	1
83460	19	19	Yes	no	no	yes	no	1
83593	19	19	Yes	yes	yes	no	no	1
83596	19	19	Yes	yes	yes	no	no	1
83606	19	19	Yes	no	no	yes	no	1
83608	19	19	Yes	no	no	yes	no	1
83641	19	19	Yes	yes	yes	no	no	1
83658	19	19	Yes	yes	yes	no	no	1
83756	4	4	Yes	no	no	yes	no	1
83939	25	25	Yes	yes	yes	no	no	1
83955	19	19	Yes	no	no	yes	no	1
83982	19	19	Yes	no	no	yes	no	1
84084	15	15	Yes	no	no	yes	no	1
84132	19	19	Yes	no	no	yes	no	1
84146	19	19	Yes	no	no	yes	no	1
84148	25	25	Yes	yes	yes	no	no	1
84153	19	19	Yes	yes	yes	no	no	1
84191	19	19	Yes	yes	yes	no	no	1
84232	19	19	Yes	no	no	yes	no	1
84246	19	19	Yes	yes	yes	no	no	1
84265	19	19	Yes	no	no	yes	no	1
84285	19	19	Yes	yes	yes	no	no	1
84294	19	19	Yes	yes	yes	no	no	1
84299	19	19	Yes	yes	yes	no	no	1
84300	19	19	Yes	yes	yes	no	no	1
84311	19	19	Yes	yes	yes	no	no	1
84316	19	19	Yes	yes	yes	no	no	1
84317	19	19	Yes	yes	yes	no	no	1
84319	19	19	Yes	yes	yes	no	no	1
84320	19	19	Yes	yes	yes	no	no	1
84321	19	19	Yes	yes	yes	no	no	1
84324	19	19	Yes	yes	yes	no	no	1
84328	19	19	Yes	yes	yes	no	no	1
84365	19	19	Yes	yes	yes	no	no	1
84522	19	19	Yes	yes	yes	no	no	1
84545	19	19	Yes	yes	yes	no	no	1
84546	33	33	Yes	no	no	yes	no	1
84619	19	19	Yes	yes	yes	no	no	1
84629	19	19	Yes	no	no	yes	no	1
84650	19	19	Yes	no	no	yes	no	1
84661	31	31	Yes	yes	yes	no	no	1
84717	19	19	Yes	yes	yes	no	no	1
84790	19	19	Yes	yes	yes	no	no	1
84796	4	4	Yes	no	no	yes	no	1
84809	19	19	Yes	no	no	yes	no	1
84833	19	19	Yes	yes	yes	no	no	1
84908	19	19	Yes	yes	yes	no	no	1
84916	19	19	Yes	yes	yes	no	no	1
84919	19	19	Yes	no	no	yes	no	1
84923	19	19	Yes	no	no	yes	no	1
84946	19	19	Yes	yes	yes	no	no	1
84987	19	19	Yes	no	no	yes	no	1
84992	19	19	Yes	no	no	yes	no	1
85007	19	19	Yes	yes	yes	no	no	1
85388	33	33	Yes	no	no	yes	no	1
85389	33	33	Yes	no	no	yes	no	1
85390	33	33	Yes	no	no	yes	no	1
88745	19	19	Yes	yes	yes	no	no	1
89122	19	19	Yes	yes	yes	no	no	1
89846	19	19	Yes	yes	yes	no	no	1
89857	19	19	Yes	no	no	yes	no	1
90121	25	25	Yes	yes	yes	no	no	1
90135	19	19	Yes	no	no	yes	no	1
90231	19	19	Yes	yes	yes	no	no	1
90441	19	19	Yes	yes	yes	no	no	1
90701	19	19	Yes	yes	yes	no	no	1
90809	19	19	Yes	yes	yes	no	no	1
90933	19	19	Yes	yes	yes	no	no	1
91012	19	19	Yes	no	no	yes	no	1
91252	19	19	Yes	no	no	yes	no	1
91300	19	19	Yes	yes	yes	no	no	1
91523	19	19	Yes	no	no	yes	no	1
91574	19	19	Yes	no	no	yes	no	1
91582	19	19	Yes	yes	yes	no	no	1
91966	33	33	Yes	no	no	yes	no	1
92002	19	19	Yes	no	no	yes	no	1
92105	19	19	Yes	yes	yes	no	no	1
92259	19	19	Yes	yes	yes	no	no	1
92597	19	19	Yes	yes	yes	no	no	1
92703	21	21	Yes	no	no	yes	no	1
92912	19	19	Yes	no	no	yes	no	1
92979	19	19	Yes	no	no	yes	no	1
93380	19	19	Yes	yes	yes	no	no	1
93621	19	19	Yes	yes	yes	no	no	1
93974	31	31	Yes	yes	yes	no	no	1
94039	25	25	Yes	yes	yes	no	no	1
94101	19	19	Yes	yes	yes	no	no	1
94107	19	19	Yes	no	no	yes	no	1
94163	21	21	Yes	no	no	yes	no	1
94239	37	37	Yes	no	no	yes	no	1
103910	25	25	Yes	yes	yes	no	no	1
112495	19	19	Yes	no	no	yes	no	1
112597	19	19	Yes	no	no	yes	no	1
112616	19	19	Yes	no	no	yes	no	1
112936	19	19	Yes	yes	yes	no	no	1
113201	19	19	Yes	yes	yes	no	no	1
113246	19	19	Yes	yes	yes	no	no	1
113802	19	19	Yes	no	no	yes	no	1
114908	25	25	Yes	yes	yes	no	no	1
114915	19	19	Yes	no	no	yes	no	1
114932	25	25	Yes	no	no	yes	no	1
114971	31	31	Yes	yes	yes	no	no	1
115416	19	19	Yes	yes	yes	no	no	1
116496	19	19	Yes	yes	yes	no	no	1
116540	19	19	Yes	yes	yes	no	no	1
116936	21	21	Yes	no	no	yes	no	1
116938	21	21	Yes	no	no	yes	no	1
117289	19	19	Yes	yes	yes	no	no	1
117584	19	19	Yes	yes	yes	no	no	1
118424	19	19	Yes	yes	yes	no	no	1
118432	4	4	Yes	no	no	yes	no	1
118472	19	19	Yes	no	no	yes	no	1
119504	19	19	Yes	yes	yes	no	no	1
120425	19	19	Yes	no	no	yes	no	1
123920	19	19	Yes	no	no	yes	no	1
124641	25	25	Yes	yes	yes	no	no	1
124944	19	19	Yes	yes	yes	no	no	1
124995	19	19	Yes	yes	yes	no	no	1
125050	4	4	Yes	no	no	yes	no	1
125144	25	25	Yes	no	no	yes	no	1
125488	19	19	Yes	yes	yes	no	no	1
125988	19	19	Yes	yes	yes	no	no	1
126003	19	19	Yes	yes	yes	no	no	1
126282	19	19	Yes	no	no	yes	no	1
126328	19	19	Yes	yes	yes	no	no	1
126432	4	4	Yes	yes	yes	no	no	1
127687	19	19	Yes	no	no	yes	no	1
128178	7	7	Yes	no	no	yes	no	1
128308	19	19	Yes	yes	yes	no	no	1
129293	19	19	Yes	no	no	yes	no	1
129531	19	19	Yes	yes	yes	no	no	1
131616	19	19	Yes	no	no	yes	no	1
132299	19	19	Yes	yes	yes	no	no	1
133418	19	19	Yes	yes	yes	no	no	1
134492	19	19	Yes	yes	yes	no	no	1
134637	19	19	Yes	no	no	yes	no	1
135112	19	19	Yes	yes	yes	no	no	1
138716	19	19	Yes	yes	yes	no	no	1
139818	19	19	Yes	yes	yes	no	no	1
140735	19	19	Yes	yes	yes	no	no	1
140823	19	19	Yes	yes	yes	no	no	1
144195	19	19	Yes	no	no	yes	no	1
144983	25	25	Yes	no	no	yes	no	1
145553	19	19	Yes	no	no	yes	no	1
145864	19	19	Yes	no	no	yes	no	1
147341	4	4	Yes	no	no	yes	no	1
147965	19	19	Yes	yes	yes	no	no	1
148022	25	25	Yes	no	no	yes	no	1
148206	4	4	Yes	no	no	yes	no	1
149013	21	21	Yes	no	no	yes	no	1
149373	3	3	Yes	no	no	yes	no	1
150223	19	19	Yes	yes	yes	no	no	1
150274	19	19	Yes	yes	yes	no	no	1
150472	27	27	Yes	no	no	yes	no	1
150678	19	19	Yes	no	no	yes	no	1
150684	19	19	Yes	yes	yes	no	no	1
150776	21	21	Yes	no	no	yes	no	1
151194	19	19	Yes	no	no	yes	no	1
151903	19	19	Yes	yes	yes	no	no	1
152007	19	19	Yes	yes	yes	no	no	1
152217	19	19	Yes	yes	yes	no	no	1
153527	19	19	Yes	yes	yes	no	no	1
154075	19	19	Yes	no	no	yes	no	1
155400	21	21	Yes	no	no	yes	no	1
158435	4	4	Yes	no	no	yes	no	1
162394	19	19	Yes	yes	yes	no	no	1
162632	6	6	Yes	no	no	yes	no	1
163126	19	19	Yes	no	no	yes	no	1
164022	4	4	Yes	no	no	yes	no	1
168455	19	19	Yes	yes	yes	no	no	1
168537	19	19	Yes	yes	yes	no	no	1
170622	19	19	Yes	yes	yes	no	no	1
170688	15	15	Yes	no	no	yes	no	1
170954	19	19	Yes	yes	yes	no	no	1
170958	4	4	Yes	no	no	yes	no	1
192286	19	19	Yes	yes	yes	no	no	1
196383	19	19	Yes	yes	yes	no	no	1
197259	19	19	Yes	yes	yes	no	no	1
197370	19	19	Yes	yes	yes	no	no	1
200185	19	19	Yes	no	no	yes	no	1
200916	19	19	Yes	no	no	yes	no	1
200933	15	15	Yes	no	no	yes	no	1
201176	19	19	Yes	yes	yes	no	no	1
201283	19	19	Yes	no	no	yes	no	1
201627	19	19	Yes	yes	yes	no	no	1
203068	25	25	Yes	yes	yes	no	no	1
203069	25	25	Yes	yes	yes	no	no	1
203414	15	15	Yes	no	no	yes	no	1
203547	19	19	Yes	no	no	yes	no	1
204010	4	4	Yes	no	no	yes	no	1
219402	19	19	Yes	yes	yes	no	no	1
219927	19	19	Yes	yes	yes	no	no	1
220594	21	21	Yes	no	no	yes	no	1
220885	6	6	Yes	no	no	yes	no	1
220988	25	25	Yes	yes	yes	no	no	1
221016	4	4	Yes	no	no	yes	no	1
221154	25	25	Yes	yes	yes	no	no	1
221908	19	19	Yes	yes	yes	no	no	1
221960	21	21	Yes	yes	yes	no	no	1
222068	19	19	Yes	yes	yes	no	no	1
222901	10	10	Yes	no	no	yes	no	1
246175	19	19	Yes	yes	yes	no	no	1
246184	19	19	Yes	yes	yes	no	no	1
253260	19	19	Yes	yes	yes	no	no	1
253725	25	25	Yes	yes	yes	no	no	1
256021	3	3	Yes	no	no	yes	no	1
256355	4	4	Yes	no	no	yes	no	1
257106	19	19	Yes	yes	yes	no	no	1
257415	19	19	Yes	yes	yes	no	no	1
259282	19	19	Yes	yes	yes	no	no	1
260294	21	21	Yes	no	no	yes	no	1
261726	37	37	Yes	yes	yes	no	no	1
267020	4	4	Yes	no	no	yes	no	1
280636	19	19	Yes	yes	yes	no	no	1
282991	19	19	Yes	yes	yes	no	no	1
283357	15	15	Yes	no	no	yes	no	1
283897	7	7	Yes	no	no	yes	no	1
283899	19	19	Yes	yes	yes	no	no	1
283911	4	4	Yes	no	no	yes	no	1
284058	19	19	Yes	yes	yes	no	no	1
284106	19	19	Yes	yes	yes	no	no	1
284184	19	19	Yes	no	no	yes	no	1
284802	19	19	Yes	no	no	yes	no	1
284996	19	19	Yes	yes	yes	no	no	1
285074	15	15	Yes	no	no	yes	no	1
285359	15	15	Yes	no	no	yes	no	1
285362	19	19	Yes	yes	yes	no	no	1
285540	15	15	Yes	no	no	yes	no	1
285812	15	15	Yes	no	no	yes	no	1
285830	19	19	Yes	no	no	yes	no	1
286009	3	3	Yes	no	no	yes	no	1
286016	4	4	Yes	no	no	yes	no	1
286495	21	21	Yes	no	no	yes	no	1
317772	4	4	Yes	yes	yes	no	no	1
337969	4	4	Yes	no	no	yes	no	1
338699	4	4	Yes	no	no	yes	no	1
339229	19	19	Yes	yes	yes	no	no	1
339230	19	19	Yes	yes	yes	no	no	1
339448	31	31	Yes	yes	yes	no	no	1
340198	4	4	Yes	no	no	yes	no	1
340260	4	4	Yes	no	no	yes	no	1
343477	4	4	Yes	no	no	yes	no	1
345651	4	4	Yes	yes	yes	no	no	1
347862	19	19	Yes	yes	yes	no	no	1
353131	4	4	Yes	no	no	yes	no	1
353133	4	4	Yes	no	no	yes	no	1
353134	4	4	Yes	no	no	yes	no	1
359845	19	19	Yes	yes	yes	no	no	1
373156	19	19	Yes	yes	yes	no	no	1
375260	15	15	Yes	no	no	yes	no	1
375513	15	15	Yes	no	no	yes	no	1
375593	3	3	Yes	no	no	yes	no	1
378805	19	19	Yes	no	no	yes	no	1
387066	19	19	Yes	no	no	yes	no	1
387082	21	21	Yes	no	no	yes	no	1
387680	21	21	Yes	yes	yes	no	no	1
387700	4	4	Yes	no	no	yes	no	1
388199	4	4	Yes	no	no	yes	no	1
388524	21	21	Yes	no	no	yes	no	1
388560	4	4	Yes	no	no	yes	no	1
388574	4	4	Yes	no	no	yes	no	1
388789	19	19	Yes	no	no	yes	no	1
388796	31	31	Yes	no	no	yes	no	1
388962	19	19	Yes	yes	yes	no	no	1
389362	19	19	Yes	yes	yes	no	no	1
389541	19	19	Yes	yes	yes	no	no	1
389827	4	4	Yes	no	no	yes	no	1
391634	4	4	Yes	yes	yes	no	no	1
399744	4	4	Yes	no	no	yes	no	1
399753	4	4	Yes	no	no	yes	no	1
399823	4	4	Yes	no	no	yes	no	1
399844	19	19	Yes	no	no	yes	no	1
400212	4	4	Yes	no	no	yes	no	1
400818	21	21	Yes	no	no	yes	no	1
400823	4	4	Yes	no	no	yes	no	1
400860	4	4	Yes	no	no	yes	no	1
400949	27	27	Yes	no	no	yes	no	1
400960	15	15	Yes	no	no	yes	no	1
401115	19	19	Yes	no	no	yes	no	1
401152	19	19	Yes	no	no	yes	no	1
401286	4	4	Yes	no	no	yes	no	1
401357	4	4	Yes	no	no	yes	no	1
401466	19	19	Yes	no	no	yes	no	1
401505	19	19	Yes	yes	yes	no	no	1
401508	4	4	Yes	no	no	yes	no	1
402176	4	4	Yes	no	no	yes	no	1
406934	15	15	Yes	no	no	yes	no	1
406947	15	15	Yes	no	no	yes	no	1
406991	27	27	Yes	no	no	yes	no	1
407025	15	15	Yes	no	no	yes	no	1
407026	15	15	Yes	no	no	yes	no	1
407835	4	4	Yes	no	no	yes	no	1
415116	19	19	Yes	no	no	yes	no	1
439949	19	19	Yes	no	no	yes	no	1
440248	21	21	Yes	no	no	yes	no	1
440270	15	15	Yes	no	no	yes	no	1
440345	33	33	Yes	no	no	yes	no	1
440354	33	33	Yes	no	no	yes	no	1
440400	19	19	Yes	no	no	yes	no	1
440567	21	21	Yes	no	no	yes	no	1
440574	19	19	Yes	yes	yes	no	no	1
440672	15	15	Yes	no	no	yes	no	1
440689	4	4	Yes	no	no	yes	no	1
440926	33	33	Yes	no	no	yes	no	1
441155	21	21	Yes	no	no	yes	no	1
441194	21	21	Yes	no	no	yes	no	1
441502	15	15	Yes	no	no	yes	no	1
441531	4	4	Yes	no	no	yes	no	1
441951	19	19	Yes	no	no	yes	no	1
442083	4	4	Yes	no	no	yes	no	1
442132	4	4	Yes	no	no	yes	no	1
442319	4	4	Yes	no	no	yes	no	1
445571	27	27	Yes	no	no	yes	no	1
445582	4	4	Yes	yes	yes	no	no	1
474383	25	25	Yes	yes	yes	no	no	1
474384	21	21	Yes	no	no	yes	no	1
493754	4	4	Yes	no	no	yes	no	1
548644	15	15	Yes	no	no	yes	no	1
550643	19	19	Yes	no	no	yes	no	1
552891	21	21	Yes	no	no	yes	no	1
552900	33	33	Yes	no	no	yes	no	1
554313	25	25	Yes	no	no	yes	no	1
574040	21	21	Yes	no	no	yes	no	1
595097	33	33	Yes	no	no	yes	no	1
595098	33	33	Yes	no	no	yes	no	1
595099	33	33	Yes	no	no	yes	no	1
595100	33	33	Yes	no	no	yes	no	1
595101	33	33	Yes	no	no	yes	no	1
595135	4	4	Yes	no	no	yes	no	1
613037	33	33	Yes	no	no	yes	no	1
619383	4	4	Yes	no	no	yes	no	1
619498	15	15	Yes	no	no	yes	no	1
619499	33	33	Yes	no	no	yes	no	1
619505	21	21	Yes	no	no	yes	no	1
619518	15	15	Yes	no	no	yes	no	1
619565	21	21	Yes	no	no	yes	no	1
619567	21	21	Yes	no	no	yes	no	1
619568	21	21	Yes	no	no	yes	no	1
619569	21	21	Yes	no	no	yes	no	1
619570	21	21	Yes	no	no	yes	no	1
619571	21	21	Yes	no	no	yes	no	1
641298	15	15	Yes	no	no	yes	no	1
641638	19	19	Yes	no	no	yes	no	1
641648	15	15	Yes	no	no	yes	no	1
642869	15	15	Yes	no	no	yes	no	1
643454	4	4	Yes	no	no	yes	no	1
643699	15	15	Yes	no	no	yes	no	1
643965	4	4	Yes	no	no	yes	no	1
644000	4	4	Yes	no	no	yes	no	1
644019	27	27	Yes	no	no	yes	no	1
644096	19	19	Yes	no	no	yes	no	1
644285	4	4	Yes	no	no	yes	no	1
644511	15	15	Yes	no	no	yes	no	1
644961	4	4	Yes	no	no	yes	no	1
645460	4	4	Yes	no	no	yes	no	1
645553	4	4	Yes	no	no	yes	no	1
645683	4	4	Yes	no	no	yes	no	1
645884	4	4	Yes	no	no	yes	no	1
646817	21	21	Yes	no	no	yes	no	1
648771	4	4	Yes	no	no	yes	no	1
652965	21	21	Yes	no	no	yes	no	1
652966	21	21	Yes	no	no	yes	no	1
653162	21	21	Yes	no	no	yes	no	1
653519	27	27	Yes	no	no	yes	no	1
653604	4	4	Yes	no	no	yes	no	1
653635	15	15	Yes	no	no	yes	no	1
653659	25	25	Yes	no	no	yes	no	1
653691	3	3	Yes	no	no	yes	no	1
654320	27	27	Yes	no	no	yes	no	1
654346	4	4	Yes	no	no	yes	no	1
654364	21	21	Yes	no	no	yes	no	1
654483	19	19	Yes	no	no	yes	no	1
664709	33	33	Yes	no	no	yes	no	1
677792	27	27	Yes	no	no	yes	no	1
677805	27	27	Yes	no	no	yes	no	1
677809	15	15	Yes	no	no	yes	no	1
677812	21	21	Yes	no	no	yes	no	1
677822	27	27	Yes	no	no	yes	no	1
677825	15	15	Yes	no	no	yes	no	1
677835	21	21	Yes	no	no	yes	no	1
677838	15	15	Yes	no	no	yes	no	1
677848	15	15	Yes	no	no	yes	no	1
677850	15	15	Yes	no	no	yes	no	1
692063	27	27	Yes	no	no	yes	no	1
692072	27	27	Yes	no	no	yes	no	1
692073	15	15	Yes	no	no	yes	no	1
692085	21	21	Yes	no	no	yes	no	1
692086	4	4	Yes	no	no	yes	no	1
692087	21	21	Yes	no	no	yes	no	1
692088	15	15	Yes	no	no	yes	no	1
692091	27	27	Yes	no	no	yes	no	1
692106	21	21	Yes	no	no	yes	no	1
692196	15	15	Yes	no	no	yes	no	1
692197	15	15	Yes	no	no	yes	no	1
692199	33	33	Yes	no	no	yes	no	1
692201	21	21	Yes	no	no	yes	no	1
692205	15	15	Yes	no	no	yes	no	1
692213	21	21	Yes	no	no	yes	no	1
692227	15	15	Yes	no	no	yes	no	1
693221	21	21	Yes	no	no	yes	no	1
727820	15	15	Yes	no	no	yes	no	1
727956	27	27	Yes	no	no	yes	no	1
728026	21	21	Yes	no	no	yes	no	1
728054	4	4	Yes	no	no	yes	no	1
728066	15	15	Yes	no	no	yes	no	1
728194	3	3	Yes	no	no	yes	no	1
728229	4	4	Yes	no	no	yes	no	1
728233	21	21	Yes	no	no	yes	no	1
728323	4	4	Yes	no	no	yes	no	1
728378	4	4	Yes	no	no	yes	no	1
728554	15	15	Yes	no	no	yes	no	1
728635	4	4	Yes	no	no	yes	no	1
728642	25	25	Yes	yes	yes	no	no	1
728643	21	21	Yes	no	no	yes	no	1
728658	21	21	Yes	no	no	yes	no	1
728689	21	21	Yes	no	no	yes	no	1
728841	33	33	Yes	no	no	yes	no	1
728875	4	4	Yes	no	no	yes	no	1
728888	21	21	Yes	no	no	yes	no	1
729299	15	15	Yes	no	no	yes	no	1
729313	4	4	Yes	no	no	yes	no	1
729927	4	4	Yes	no	no	yes	no	1
730029	15	15	Yes	no	no	yes	no	1
732360	15	15	Yes	no	no	yes	no	1
751580	4	4	Yes	no	no	yes	no	1
767558	19	19	Yes	no	no	yes	no	1
767846	4	4	Yes	no	no	yes	no	1
100008587	4	4	Yes	no	no	yes	no	1
100008588	4	4	Yes	no	no	yes	no	1
100008589	4	4	Yes	no	no	yes	no	1
100093630	19	19	Yes	no	no	yes	no	1
100093631	21	21	Yes	no	no	yes	no	1
100101267	15	15	Yes	yes	yes	no	no	1
100113381	15	15	Yes	no	no	yes	no	1
100124516	33	33	Yes	no	no	yes	no	1
100126332	21	21	Yes	no	no	yes	no	1
100127974	3	3	Yes	no	no	yes	no	1
100128107	4	4	Yes	no	no	yes	no	1
100128348	4	4	Yes	no	no	yes	no	1
100128420	7	7	Yes	no	no	yes	no	1
100128731	19	19	Yes	no	no	yes	no	1
100129250	19	19	Yes	no	no	yes	no	1
100129424	4	4	Yes	no	no	yes	no	1
100129637	15	15	Yes	no	no	yes	no	1
100130000	4	4	Yes	no	no	yes	no	1
100130238	4	4	Yes	no	no	yes	no	1
100130430	4	4	Yes	no	no	yes	no	1
100131094	4	4	Yes	no	no	yes	no	1
100131187	19	19	Yes	yes	yes	no	no	1
100131205	33	33	Yes	no	no	yes	no	1
100131530	6	6	Yes	no	no	yes	no	1
100131801	19	19	Yes	no	no	yes	no	1
100132062	15	15	Yes	no	no	yes	no	1
100132247	37	37	Yes	no	no	yes	no	1
100132406	37	37	Yes	no	no	yes	no	1
100133050	4	4	Yes	no	no	yes	no	1
100133161	19	19	Yes	no	no	yes	no	1
100133182	15	15	Yes	no	no	yes	no	1
100134445	15	15	Yes	no	no	yes	no	1
100134663	4	4	Yes	no	no	yes	no	1
100134938	15	15	Yes	no	no	yes	no	1
100169951	4	4	Yes	no	no	yes	no	1
100170939	4	4	Yes	no	no	yes	no	1
100188893	31	31	Yes	yes	yes	no	no	1
100188949	4	4	Yes	no	no	yes	no	1
100272147	25	25	Yes	yes	yes	no	no	1
100287171	19	19	Yes	no	no	yes	no	1
100287195	4	4	Yes	no	no	yes	no	1
100287210	3	3	Yes	no	no	yes	no	1
100287852	15	15	Yes	no	no	yes	no	1
100287902	15	15	Yes	no	no	yes	no	1
100288292	4	4	Yes	no	no	yes	no	1
100288332	33	33	Yes	no	no	yes	no	1
100288490	3	3	Yes	no	no	yes	no	1
100288615	4	4	Yes	no	no	yes	no	1
100288637	3	3	Yes	no	no	yes	no	1
100288778	15	15	Yes	no	no	yes	no	1
100289388	4	4	Yes	no	no	yes	no	1
100292905	4	4	Yes	no	no	yes	no	1
100302132	15	15	Yes	no	no	yes	no	1
100302138	21	21	Yes	no	no	yes	no	1
100302143	21	21	Yes	no	no	yes	no	1
100302240	27	27	Yes	no	no	yes	no	1
100302242	21	21	Yes	no	no	yes	no	1
100302254	27	27	Yes	no	no	yes	no	1
100302285	21	21	Yes	no	no	yes	no	1
100302650	3	3	Yes	no	no	yes	no	1
100302692	3	3	Yes	no	no	yes	no	1
100303755	15	15	Yes	no	no	yes	no	1
100422872	21	21	Yes	no	no	yes	no	1
100422885	21	21	Yes	no	no	yes	no	1
100499466	15	15	Yes	no	no	yes	no	1
100500804	21	21	Yes	no	no	yes	no	1
100500810	33	33	Yes	no	no	yes	no	1
100500842	21	21	Yes	no	no	yes	no	1
100500873	15	15	Yes	no	no	yes	no	1
100505549	15	15	Yes	no	no	yes	no	1
100505641	15	15	Yes	no	no	yes	no	1
100505687	15	15	Yes	no	no	yes	no	1
100505812	15	15	Yes	no	no	yes	no	1
100505854	15	15	Yes	no	no	yes	no	1
100506060	15	15	Yes	no	no	yes	no	1
100506233	15	15	Yes	no	no	yes	no	1
100506248	21	21	Yes	no	no	yes	no	1
100506274	3	3	Yes	no	no	yes	no	1
100506365	15	15	Yes	no	no	yes	no	1
100506392	3	3	Yes	no	no	yes	no	1
100506538	15	15	Yes	no	no	yes	no	1
100506548	15	15	Yes	no	no	yes	no	1
100506622	3	3	Yes	no	no	yes	no	1
100506710	19	19	Yes	no	no	yes	no	1
100506779	15	15	Yes	no	no	yes	no	1
100506844	15	15	Yes	no	no	yes	no	1
100506915	3	3	Yes	no	no	yes	no	1
100507117	3	3	Yes	no	no	yes	no	1
100507217	15	15	Yes	no	no	yes	no	1
100507246	15	15	Yes	no	no	yes	no	1
100507303	15	15	Yes	no	no	yes	no	1
100507321	3	3	Yes	no	no	yes	no	1
100507398	3	3	Yes	no	no	yes	no	1
100507463	3	3	Yes	no	no	yes	no	1
100507535	3	3	Yes	no	no	yes	no	1
100507607	6	6	Yes	no	no	yes	no	1
100507739	15	15	Yes	no	no	yes	no	1
100507747	4	4	Yes	no	no	yes	no	1
100508408	33	33	Yes	no	no	yes	no	1
100526767	27	27	Yes	yes	yes	no	no	1
100526836	15	15	Yes	no	no	yes	no	1
100526837	15	15	Yes	no	no	yes	no	1
100526842	33	33	Yes	no	no	yes	no	1
100527943	27	27	Yes	no	no	yes	no	1
100527950	21	21	Yes	no	no	yes	no	1
100527960	15	15	Yes	no	no	yes	no	1
100528021	21	21	Yes	no	no	yes	no	1
100528064	15	15	Yes	yes	yes	no	no	1
100529063	21	21	Yes	no	no	yes	no	1
100529067	27	27	Yes	no	no	yes	no	1
100529207	15	15	Yes	no	no	yes	no	1
100529209	15	15	Yes	no	no	yes	no	1
100529211	15	15	Yes	no	no	yes	no	1
100529251	15	15	Yes	no	no	yes	no	1
100532724	15	15	Yes	no	no	yes	no	1
100532731	21	21	Yes	yes	yes	no	no	1
100532737	33	33	Yes	no	no	yes	no	1
100533182	3	3	Yes	no	no	yes	no	1
100533467	6	6	Yes	no	no	yes	no	1
100533955	21	21	Yes	no	no	yes	no	1
100533970	21	21	Yes	no	no	yes	no	1
100534592	15	15	Yes	no	no	yes	no	1
100616124	15	15	Yes	no	no	yes	no	1
100616282	21	21	Yes	no	no	yes	no	1
100616378	15	15	Yes	no	no	yes	no	1
100616387	33	33	Yes	no	no	yes	no	1
100616388	15	15	Yes	no	no	yes	no	1
100616393	15	15	Yes	no	no	yes	no	1
100616403	33	33	Yes	no	no	yes	no	1
100616408	33	33	Yes	no	no	yes	no	1
100616459	21	21	Yes	no	no	yes	no	1
100652748	27	27	Yes	no	no	yes	no	1
100652762	4	4	Yes	no	no	yes	no	1
100652772	3	3	Yes	no	no	yes	no	1
100652953	4	4	Yes	no	no	yes	no	1
100653061	15	15	Yes	no	no	yes	no	1
[truncated: 23,045 more rows]

## Sheet: Th17
ENTREZ	Active genes in microarray data sets			Active genes in proteomics data sets	Overlapped genes (Microarray/proteomics)	Exclusively in microarrya 0.5 but expressed in at least 90% of the samples	Exclusively in Proteomics but in top 25% abundance	Final Combined Matrix (Status Active/Inactive)
	nSamples_probes	Active in nSamples	if > 50% of samples
1	28	28	Yes	yes	yes	no	no	1
14	28	28	Yes	yes	yes	no	no	1
23	28	28	Yes	yes	yes	no	no	1
29	28	28	Yes	yes	yes	no	no	1
30	28	28	Yes	yes	yes	no	no	1
36	28	28	Yes	yes	yes	no	no	1
37	28	28	Yes	yes	yes	no	no	1
38	28	28	Yes	yes	yes	no	no	1
39	28	28	Yes	yes	yes	no	no	1
50	28	28	Yes	yes	yes	no	no	1
52	28	28	Yes	yes	yes	no	no	1
54	28	28	Yes	no	no	yes	no	1
60	28	28	Yes	yes	yes	no	no	1
71	28	28	Yes	yes	yes	no	no	1
86	28	28	Yes	yes	yes	no	no	1
87	28	28	Yes	yes	yes	no	no	1
97	28	28	Yes	yes	yes	no	no	1
100	28	28	Yes	yes	yes	no	no	1
101	28	28	Yes	yes	yes	no	no	1
103	28	28	Yes	yes	yes	no	no	1
104	28	28	Yes	yes	yes	no	no	1
109	28	28	Yes	no	no	yes	no	1
113	28	28	Yes	yes	yes	no	no	1
120	28	28	Yes	yes	yes	no	no	1
132	28	28	Yes	yes	yes	no	no	1
142	28	28	Yes	yes	yes	no	no	1
156	28	28	Yes	yes	yes	no	no	1
158	28	28	Yes	yes	yes	no	no	1
159	28	28	Yes	yes	yes	no	no	1
161	28	28	Yes	yes	yes	no	no	1
162	28	28	Yes	yes	yes	no	no	1
164	28	28	Yes	yes	yes	no	no	1
166	28	28	Yes	yes	yes	no	no	1
172	28	28	Yes	no	no	yes	no	1
175	28	28	Yes	no	no	yes	no	1
196	28	28	Yes	yes	yes	no	no	1
199	28	28	Yes	no	no	yes	no	1
202	28	28	Yes	yes	yes	no	no	1
204	28	28	Yes	yes	yes	no	no	1
207	28	28	Yes	yes	yes	no	no	1
226	28	28	Yes	yes	yes	no	no	1
231	28	28	Yes	yes	yes	no	no	1
241	28	28	Yes	yes	yes	no	no	1
262	28	28	Yes	no	no	yes	no	1
274	28	28	Yes	yes	yes	no	no	1
276	2	2	Yes	no	no	yes	no	1
277	2	2	Yes	no	no	yes	no	1
278	28	28	Yes	no	no	yes	no	1
279	2	2	Yes	no	no	yes	no	1
288	28	28	Yes	yes	yes	no	no	1
292	28	28	Yes	yes	yes	no	no	1
293	28	28	Yes	yes	yes	no	no	1
301	28	28	Yes	yes	yes	no	no	1
302	28	28	Yes	yes	yes	no	no	1
303	28	28	Yes	no	no	yes	no	1
304	2	2	Yes	no	no	yes	no	1
308	28	28	Yes	yes	yes	no	no	1
309	28	28	Yes	yes	yes	no	no	1
310	28	28	Yes	yes	yes	no	no	1
311	28	28	Yes	yes	yes	no	no	1
327	28	28	Yes	yes	yes	no	no	1
330	28	28	Yes	yes	yes	no	no	1
331	28	28	Yes	yes	yes	no	no	1
334	28	28	Yes	no	no	yes	no	1
353	28	28	Yes	yes	yes	no	no	1
355	28	28	Yes	yes	yes	no	no	1
360	28	28	Yes	no	no	yes	no	1
372	28	28	Yes	yes	yes	no	no	1
375	28	28	Yes	yes	yes	no	no	1
377	28	28	Yes	no	no	yes	no	1
378	28	28	Yes	yes	yes	no	no	1
381	28	28	Yes	yes	yes	no	no	1
387	28	28	Yes	yes	yes	no	no	1
389	28	28	Yes	yes	yes	no	no	1
391	28	28	Yes	yes	yes	no	no	1
392	28	28	Yes	yes	yes	no	no	1
393	28	28	Yes	yes	yes	no	no	1
396	28	28	Yes	yes	yes	no	no	1
397	28	28	Yes	yes	yes	no	no	1
399	28	28	Yes	yes	yes	no	no	1
402	28	28	Yes	yes	yes	no	no	1
406	28	28	Yes	no	no	yes	no	1
409	28	28	Yes	yes	yes	no	no	1
427	28	28	Yes	yes	yes	no	no	1
440	28	28	Yes	yes	yes	no	no	1
466	28	28	Yes	yes	yes	no	no	1
468	28	28	Yes	no	no	yes	no	1
471	28	28	Yes	yes	yes	no	no	1
475	28	28	Yes	yes	yes	no	no	1
476	28	28	Yes	yes	yes	no	no	1
480	28	28	Yes	no	no	yes	no	1
483	28	28	Yes	yes	yes	no	no	1
489	28	28	Yes	yes	yes	no	no	1
493	28	28	Yes	yes	yes	no	no	1
498	28	28	Yes	yes	yes	no	no	1
506	28	28	Yes	yes	yes	no	no	1
509	28	28	Yes	yes	yes	no	no	1
513	28	28	Yes	yes	yes	no	no	1
514	28	28	Yes	no	no	yes	no	1
515	28	28	Yes	yes	yes	no	no	1
516	28	28	Yes	no	no	yes	no	1
517	28	28	Yes	no	no	yes	no	1
518	28	28	Yes	no	no	yes	no	1
521	28	28	Yes	yes	yes	no	no	1
522	28	28	Yes	yes	yes	no	no	1
523	28	28	Yes	yes	yes	no	no	1
527	28	28	Yes	yes	yes	no	no	1
528	28	28	Yes	yes	yes	no	no	1
533	28	28	Yes	no	no	yes	no	1
537	28	28	Yes	yes	yes	no	no	1
539	28	28	Yes	yes	yes	no	no	1
545	28	28	Yes	yes	yes	no	no	1
546	28	28	Yes	yes	yes	no	no	1
550	28	28	Yes	yes	yes	no	no	1
567	28	28	Yes	yes	yes	no	no	1
571	28	28	Yes	yes	yes	no	no	1
572	28	28	Yes	yes	yes	no	no	1
573	28	28	Yes	yes	yes	no	no	1
578	28	28	Yes	yes	yes	no	no	1
581	28	28	Yes	yes	yes	no	no	1
583	28	28	Yes	no	no	yes	no	1
593	28	28	Yes	yes	yes	no	no	1
596	28	28	Yes	yes	yes	no	no	1
602	28	28	Yes	no	no	yes	no	1
613	28	28	Yes	yes	yes	no	no	1
617	28	28	Yes	yes	yes	no	no	1
637	28	28	Yes	yes	yes	no	no	1
644	28	28	Yes	yes	yes	no	no	1
656	28	28	Yes	no	no	yes	no	1
663	28	28	Yes	yes	yes	no	no	1
664	28	28	Yes	no	no	yes	no	1
665	28	28	Yes	yes	yes	no	no	1
677	28	28	Yes	yes	yes	no	no	1
678	28	28	Yes	yes	yes	no	no	1
682	28	28	Yes	yes	yes	no	no	1
684	28	28	Yes	yes	yes	no	no	1
687	28	28	Yes	no	no	yes	no	1
689	28	28	Yes	yes	yes	no	no	1
694	28	28	Yes	yes	yes	no	no	1
706	28	28	Yes	yes	yes	no	no	1
708	28	28	Yes	yes	yes	no	no	1
738	28	28	Yes	yes	yes	no	no	1
740	28	28	Yes	yes	yes	no	no	1
746	28	28	Yes	yes	yes	no	no	1
752	28	28	Yes	yes	yes	no	no	1
754	28	28	Yes	no	no	yes	no	1
757	28	28	Yes	no	no	yes	no	1
790	28	28	Yes	yes	yes	no	no	1
797	2	2	Yes	no	no	yes	no	1
801	28	28	Yes	yes	yes	no	no	1
805	28	28	Yes	no	no	yes	no	1
808	28	28	Yes	no	no	yes	no	1
811	28	28	Yes	yes	yes	no	no	1
814	28	28	Yes	yes	yes	no	no	1
818	28	28	Yes	yes	yes	no	no	1
822	28	28	Yes	yes	yes	no	no	1
824	28	28	Yes	yes	yes	no	no	1
826	28	28	Yes	yes	yes	no	no	1
829	28	28	Yes	yes	yes	no	no	1
831	28	28	Yes	yes	yes	no	no	1
832	28	28	Yes	yes	yes	no	no	1
834	28	28	Yes	yes	yes	no	no	1
836	28	28	Yes	yes	yes	no	no	1
837	28	28	Yes	yes	yes	no	no	1
839	28	28	Yes	yes	yes	no	no	1
841	28	28	Yes	yes	yes	no	no	1
847	28	28	Yes	yes	yes	no	no	1
861	28	28	Yes	yes	yes	no	no	1
864	28	28	Yes	yes	yes	no	no	1
865	28	28	Yes	yes	yes	no	no	1
868	28	28	Yes	yes	yes	no	no	1
894	28	28	Yes	no	no	yes	no	1
896	28	28	Yes	no	no	yes	no	1
898	28	28	Yes	no	no	yes	no	1
900	28	28	Yes	no	no	yes	no	1
902	28	28	Yes	yes	yes	no	no	1
908	28	28	Yes	yes	yes	no	no	1
914	28	28	Yes	yes	yes	no	no	1
915	28	28	Yes	yes	yes	no	no	1
916	28	28	Yes	yes	yes	no	no	1
917	28	28	Yes	yes	yes	no	no	1
919	28	28	Yes	yes	yes	no	no	1
920	28	28	Yes	yes	yes	no	no	1
921	28	28	Yes	yes	yes	no	no	1
923	28	28	Yes	yes	yes	no	no	1
924	28	28	Yes	yes	yes	no	no	1
939	28	28	Yes	yes	yes	no	no	1
940	28	28	Yes	yes	yes	no	no	1
951	28	28	Yes	yes	yes	no	no	1
960	28	28	Yes	yes	yes	no	no	1
961	28	28	Yes	yes	yes	no	no	1
962	28	28	Yes	yes	yes	no	no	1
963	28	28	Yes	no	no	yes	no	1
967	28	28	Yes	no	no	yes	no	1
969	28	28	Yes	no	no	yes	no	1
975	28	28	Yes	yes	yes	no	no	1
976	28	28	Yes	yes	yes	no	no	1
977	28	28	Yes	yes	yes	no	no	1
984	28	28	Yes	yes	yes	no	no	1
988	28	28	Yes	yes	yes	no	no	1
989	28	28	Yes	yes	yes	no	no	1
994	28	28	Yes	no	no	yes	no	1
997	28	28	Yes	yes	yes	no	no	1
998	28	28	Yes	yes	yes	no	no	1
1018	28	28	Yes	no	no	yes	no	1
1019	28	28	Yes	yes	yes	no	no	1
1021	28	28	Yes	yes	yes	no	no	1
1022	28	28	Yes	yes	yes	no	no	1
1027	28	28	Yes	yes	yes	no	no	1
1039	28	28	Yes	no	no	yes	no	1
1043	28	28	Yes	no	no	yes	no	1
1051	28	28	Yes	no	no	yes	no	1
1054	28	28	Yes	no	no	yes	no	1
1060	28	28	Yes	yes	yes	no	no	1
1072	28	28	Yes	yes	yes	no	no	1
1075	28	28	Yes	yes	yes	no	no	1
1105	28	28	Yes	yes	yes	no	no	1
1106	28	28	Yes	yes	yes	no	no	1
1107	28	28	Yes	yes	yes	no	no	1
1108	28	28	Yes	yes	yes	no	no	1
1120	28	28	Yes	yes	yes	no	no	1
1147	28	28	Yes	yes	yes	no	no	1
1153	28	28	Yes	yes	yes	no	no	1
1155	28	28	Yes	yes	yes	no	no	1
1163	28	28	Yes	no	no	yes	no	1
1173	28	28	Yes	yes	yes	no	no	1
1175	28	28	Yes	yes	yes	no	no	1
1176	28	28	Yes	yes	yes	no	no	1
1192	28	28	Yes	yes	yes	no	no	1
1195	28	28	Yes	yes	yes	no	no	1
1198	28	28	Yes	yes	yes	no	no	1
1200	28	28	Yes	yes	yes	no	no	1
1207	28	28	Yes	yes	yes	no	no	1
1211	28	28	Yes	yes	yes	no	no	1
1231	2	2	Yes	no	no	yes	no	1
1235	28	28	Yes	yes	yes	no	no	1
1236	28	28	Yes	no	no	yes	no	1
1265	28	28	Yes	yes	yes	no	no	1
1267	28	28	Yes	yes	yes	no	no	1
1315	28	28	Yes	yes	yes	no	no	1
1316	28	28	Yes	no	no	yes	no	1
1327	28	28	Yes	yes	yes	no	no	1
1329	28	28	Yes	yes	yes	no	no	1
1337	28	28	Yes	yes	yes	no	no	1
1340	28	28	Yes	yes	yes	no	no	1
1345	28	28	Yes	yes	yes	no	no	1
1347	28	28	Yes	yes	yes	no	no	1
1349	28	28	Yes	no	no	yes	no	1
1350	28	28	Yes	yes	yes	no	no	1
1351	28	28	Yes	yes	yes	no	no	1
1353	28	28	Yes	yes	yes	no	no	1
1368	4	4	Yes	no	no	yes	no	1
1371	28	28	Yes	yes	yes	no	no	1
1375	28	28	Yes	no	no	yes	no	1
1396	28	28	Yes	yes	yes	no	no	1
1416	28	28	Yes	no	no	yes	no	1
1431	28	28	Yes	yes	yes	no	no	1
1434	28	28	Yes	yes	yes	no	no	1
1445	28	28	Yes	yes	yes	no	no	1
1453	28	28	Yes	yes	yes	no	no	1
1454	28	28	Yes	no	no	yes	no	1
1455	28	28	Yes	yes	yes	no	no	1
1457	28	28	Yes	yes	yes	no	no	1
1460	28	28	Yes	yes	yes	no	no	1
1476	28	28	Yes	yes	yes	no	no	1
1486	28	28	Yes	yes	yes	no	no	1
1493	28	28	Yes	no	no	yes	no	1
1497	28	28	Yes	no	no	yes	no	1
1499	28	28	Yes	no	no	yes	no	1
1508	28	28	Yes	yes	yes	no	no	1
1512	28	28	Yes	yes	yes	no	no	1
1528	28	28	Yes	yes	yes	no	no	1
1535	28	28	Yes	yes	yes	no	no	1
1537	28	28	Yes	yes	yes	no	no	1
1540	28	28	Yes	yes	yes	no	no	1
1564	2	2	Yes	no	no	yes	no	1
1603	28	28	Yes	yes	yes	no	no	1
1604	28	28	Yes	yes	yes	no	no	1
1606	28	28	Yes	yes	yes	no	no	1
1611	28	28	Yes	yes	yes	no	no	1
1615	28	28	Yes	yes	yes	no	no	1
1616	28	28	Yes	yes	yes	no	no	1
1622	28	28	Yes	yes	yes	no	no	1
1628	28	28	Yes	yes	yes	no	no	1
1632	28	28	Yes	yes	yes	no	no	1
1639	28	28	Yes	yes	yes	no	no	1
1642	28	28	Yes	yes	yes	no	no	1
1643	28	28	Yes	yes	yes	no	no	1
1646	2	2	Yes	no	no	yes	no	1
1647	28	28	Yes	no	no	yes	no	1
1650	28	28	Yes	yes	yes	no	no	1
1652	28	28	Yes	yes	yes	no	no	1
1653	28	28	Yes	yes	yes	no	no	1
1654	28	28	Yes	yes	yes	no	no	1
1655	28	28	Yes	yes	yes	no	no	1
1656	28	28	Yes	yes	yes	no	no	1
1660	28	28	Yes	yes	yes	no	no	1
1662	28	28	Yes	yes	yes	no	no	1
1663	28	28	Yes	no	no	yes	no	1
1665	28	28	Yes	yes	yes	no	no	1
1666	28	28	Yes	yes	yes	no	no	1
1716	28	28	Yes	yes	yes	no	no	1
1717	28	28	Yes	yes	yes	no	no	1
1725	28	28	Yes	yes	yes	no	no	1
1727	28	28	Yes	yes	yes	no	no	1
1729	28	28	Yes	yes	yes	no	no	1
1731	28	28	Yes	yes	yes	no	no	1
1736	28	28	Yes	yes	yes	no	no	1
1743	28	28	Yes	yes	yes	no	no	1
1778	28	28	Yes	yes	yes	no	no	1
1785	28	28	Yes	yes	yes	no	no	1
1786	28	28	Yes	yes	yes	no	no	1
1788	28	28	Yes	yes	yes	no	no	1
1796	28	28	Yes	yes	yes	no	no	1
1801	2	2	Yes	yes	yes	no	no	1
1803	28	28	Yes	yes	yes	no	no	1
1810	28	28	Yes	yes	yes	no	no	1
1831	28	28	Yes	yes	yes	no	no	1
1841	28	28	Yes	yes	yes	no	no	1
1843	28	28	Yes	yes	yes	no	no	1
1844	28	28	Yes	no	no	yes	no	1
1850	28	28	Yes	no	no	yes	no	1
1854	28	28	Yes	yes	yes	no	no	1
1855	28	28	Yes	no	no	yes	no	1
1859	28	28	Yes	yes	yes	no	no	1
1870	28	28	Yes	no	no	yes	no	1
1877	28	28	Yes	no	no	yes	no	1
1880	28	28	Yes	yes	yes	no	no	1
1890	28	28	Yes	yes	yes	no	no	1
1891	28	28	Yes	yes	yes	no	no	1
1892	28	28	Yes	yes	yes	no	no	1
1901	28	28	Yes	no	no	yes	no	1
1912	28	28	Yes	yes	yes	no	no	1
1915	28	28	Yes	yes	yes	no	no	1
1933	28	28	Yes	yes	yes	no	no	1
1936	28	28	Yes	yes	yes	no	no	1
1937	28	28	Yes	yes	yes	no	no	1
1938	28	28	Yes	yes	yes	no	no	1
1939	28	28	Yes	yes	yes	no	no	1
1964	28	28	Yes	no	no	yes	no	1
1967	28	28	Yes	yes	yes	no	no	1
1968	4	4	Yes	yes	yes	no	no	1
1973	28	28	Yes	yes	yes	no	no	1
1974	28	28	Yes	yes	yes	no	no	1
1975	28	28	Yes	yes	yes	no	no	1
1977	28	28	Yes	yes	yes	no	no	1
1979	28	28	Yes	yes	yes	no	no	1
1981	28	28	Yes	yes	yes	no	no	1
1982	28	28	Yes	yes	yes	no	no	1
1984	28	28	Yes	yes	yes	no	no	1
1992	28	28	Yes	yes	yes	no	no	1
1997	28	28	Yes	yes	yes	no	no	1
2000	28	28	Yes	no	no	yes	no	1
2014	28	28	Yes	yes	yes	no	no	1
2023	28	28	Yes	yes	yes	no	no	1
2040	28	28	Yes	yes	yes	no	no	1
2051	28	28	Yes	no	no	yes	no	1
2054	28	28	Yes	no	no	yes	no	1
2058	28	28	Yes	yes	yes	no	no	1
2060	28	28	Yes	yes	yes	no	no	1
2067	28	28	Yes	yes	yes	no	no	1
2073	28	28	Yes	yes	yes	no	no	1
2079	28	28	Yes	yes	yes	no	no	1
2091	28	28	Yes	yes	yes	no	no	1
2098	28	28	Yes	yes	yes	no	no	1
2109	28	28	Yes	yes	yes	no	no	1
2113	28	28	Yes	yes	yes	no	no	1
2123	28	28	Yes	no	no	yes	no	1
2124	28	28	Yes	yes	yes	no	no	1
2130	28	28	Yes	yes	yes	no	no	1
2132	28	28	Yes	no	no	yes	no	1
2137	28	28	Yes	no	no	yes	no	1
2145	28	28	Yes	yes	yes	no	no	1
2178	28	28	Yes	no	no	yes	no	1
2188	28	28	Yes	no	no	yes	no	1
2193	28	28	Yes	yes	yes	no	no	1
2197	28	28	Yes	yes	yes	no	no	1
2222	28	28	Yes	yes	yes	no	no	1
2224	28	28	Yes	yes	yes	no	no	1
2232	28	28	Yes	yes	yes	no	no	1
2271	28	28	Yes	yes	yes	no	no	1
2273	28	28	Yes	yes	yes	no	no	1
2280	28	28	Yes	yes	yes	no	no	1
2287	28	28	Yes	yes	yes	no	no	1
2308	28	28	Yes	yes	yes	no	no	1
2309	28	28	Yes	no	no	yes	no	1
2313	28	28	Yes	yes	yes	no	no	1
2314	28	28	Yes	yes	yes	no	no	1
2316	28	28	Yes	yes	yes	no	no	1
2319	28	28	Yes	yes	yes	no	no	1
2339	28	28	Yes	yes	yes	no	no	1
2483	28	28	Yes	yes	yes	no	no	1
2495	28	28	Yes	yes	yes	no	no	1
2509	2	2	Yes	no	no	yes	no	1
2512	28	28	Yes	yes	yes	no	no	1
2521	28	28	Yes	yes	yes	no	no	1
2533	28	28	Yes	yes	yes	no	no	1
2534	28	28	Yes	yes	yes	no	no	1
2537	28	28	Yes	no	no	yes	no	1
2547	28	28	Yes	yes	yes	no	no	1
2548	28	28	Yes	yes	yes	no	no	1
2574	2	2	Yes	no	no	yes	no	1
2576	2	2	Yes	no	no	yes	no	1
2577	2	2	Yes	no	no	yes	no	1
2578	2	2	Yes	no	no	yes	no	1
2580	28	28	Yes	yes	yes	no	no	1
2592	28	28	Yes	yes	yes	no	no	1
2597	28	28	Yes	yes	yes	no	no	1
2634	28	28	Yes	yes	yes	no	no	1
2644	28	28	Yes	yes	yes	no	no	1
2647	28	28	Yes	yes	yes	no	no	1
2648	28	28	Yes	yes	yes	no	no	1
2664	28	28	Yes	yes	yes	no	no	1
2665	28	28	Yes	yes	yes	no	no	1
2713	2	2	Yes	no	no	yes	no	1
2730	28	28	Yes	yes	yes	no	no	1
2734	28	28	Yes	yes	yes	no	no	1
2744	28	28	Yes	yes	yes	no	no	1
2745	28	28	Yes	yes	yes	no	no	1
2746	28	28	Yes	yes	yes	no	no	1
2747	28	28	Yes	no	no	yes	no	1
2771	28	28	Yes	yes	yes	no	no	1
2778	28	28	Yes	yes	yes	no	no	1
2782	28	28	Yes	yes	yes	no	no	1
2783	28	28	Yes	yes	yes	no	no	1
2787	28	28	Yes	yes	yes	no	no	1
2790	28	28	Yes	yes	yes	no	no	1
2794	28	28	Yes	yes	yes	no	no	1
2802	28	28	Yes	yes	yes	no	no	1
2806	28	28	Yes	yes	yes	no	no	1
2821	28	28	Yes	yes	yes	no	no	1
2869	28	28	Yes	yes	yes	no	no	1
2870	28	28	Yes	yes	yes	no	no	1
2872	28	28	Yes	no	no	yes	no	1
2874	28	28	Yes	yes	yes	no	no	1
2876	28	28	Yes	yes	yes	no	no	1
2879	28	28	Yes	yes	yes	no	no	1
2885	28	28	Yes	yes	yes	no	no	1
2896	28	28	Yes	yes	yes	no	no	1
2908	28	28	Yes	yes	yes	no	no	1
2923	28	28	Yes	yes	yes	no	no	1
2926	4	4	Yes	yes	yes	no	no	1
2931	28	28	Yes	yes	yes	no	no	1
2932	28	28	Yes	yes	yes	no	no	1
2937	28	28	Yes	yes	yes	no	no	1
2947	28	28	Yes	yes	yes	no	no	1
2950	28	28	Yes	yes	yes	no	no	1
2956	28	28	Yes	yes	yes	no	no	1
2958	28	28	Yes	no	no	yes	no	1
2959	28	28	Yes	yes	yes	no	no	1
2962	28	28	Yes	yes	yes	no	no	1
2966	2	2	Yes	no	no	yes	no	1
2969	28	28	Yes	yes	yes	no	no	1
2970	2	2	Yes	no	no	yes	no	1
2971	28	28	Yes	yes	yes	no	no	1
2976	28	28	Yes	yes	yes	no	no	1
2987	28	28	Yes	yes	yes	no	no	1
2990	28	28	Yes	yes	yes	no	no	1
2992	28	28	Yes	yes	yes	no	no	1
2995	28	28	Yes	no	no	yes	no	1
3006	28	28	Yes	yes	yes	no	no	1
3012	28	28	Yes	no	no	yes	no	1
3013	28	28	Yes	no	no	yes	no	1
3015	28	28	Yes	yes	yes	no	no	1
3017	28	28	Yes	yes	yes	no	no	1
3020	28	28	Yes	yes	yes	no	no	1
3021	28	28	Yes	no	no	yes	no	1
3028	28	28	Yes	yes	yes	no	no	1
3029	28	28	Yes	yes	yes	no	no	1
3030	28	28	Yes	yes	yes	no	no	1
3032	28	28	Yes	yes	yes	no	no	1
3033	28	28	Yes	yes	yes	no	no	1
3035	28	28	Yes	yes	yes	no	no	1
3059	28	28	Yes	yes	yes	no	no	1
3064	28	28	Yes	yes	yes	no	no	1
3065	28	28	Yes	yes	yes	no	no	1
3066	28	28	Yes	yes	yes	no	no	1
3068	28	28	Yes	yes	yes	no	no	1
3069	28	28	Yes	yes	yes	no	no	1
3073	28	28	Yes	yes	yes	no	no	1
3093	28	28	Yes	yes	yes	no	no	1
3094	28	28	Yes	yes	yes	no	no	1
3097	28	28	Yes	yes	yes	no	no	1
3098	28	28	Yes	yes	yes	no	no	1
3105	28	28	Yes	yes	yes	no	no	1
3106	28	28	Yes	yes	yes	no	no	1
3107	28	28	Yes	yes	yes	no	no	1
3113	28	28	Yes	yes	yes	no	no	1
3115	28	28	Yes	yes	yes	no	no	1
3123	28	28	Yes	yes	yes	no	no	1
3133	28	28	Yes	yes	yes	no	no	1
3134	28	28	Yes	yes	yes	no	no	1
3135	28	28	Yes	yes	yes	no	no	1
3136	2	2	Yes	no	no	yes	no	1
3137	28	28	Yes	no	no	yes	no	1
3145	28	28	Yes	yes	yes	no	no	1
3146	28	28	Yes	yes	yes	no	no	1
3148	28	28	Yes	yes	yes	no	no	1
3150	28	28	Yes	yes	yes	no	no	1
3151	28	28	Yes	yes	yes	no	no	1
3159	28	28	Yes	yes	yes	no	no	1
3163	28	28	Yes	yes	yes	no	no	1
3178	28	28	Yes	yes	yes	no	no	1
3181	28	28	Yes	yes	yes	no	no	1
3183	28	28	Yes	yes	yes	no	no	1
3184	28	28	Yes	yes	yes	no	no	1
3185	28	28	Yes	yes	yes	no	no	1
3187	28	28	Yes	yes	yes	no	no	1
3188	28	28	Yes	yes	yes	no	no	1
3189	28	28	Yes	yes	yes	no	no	1
3190	28	28	Yes	yes	yes	no	no	1
3191	28	28	Yes	yes	yes	no	no	1
3192	28	28	Yes	yes	yes	no	no	1
3212	28	28	Yes	no	no	yes	no	1
3241	28	28	Yes	yes	yes	no	no	1
3251	28	28	Yes	yes	yes	no	no	1
3257	28	28	Yes	no	no	yes	no	1
3275	28	28	Yes	yes	yes	no	no	1
3276	28	28	Yes	yes	yes	no	no	1
3298	28	28	Yes	no	no	yes	no	1
3300	28	28	Yes	yes	yes	no	no	1
3301	28	28	Yes	yes	yes	no	no	1
3303	28	28	Yes	yes	yes	no	no	1
3308	28	28	Yes	yes	yes	no	no	1
3312	28	28	Yes	yes	yes	no	no	1
3313	28	28	Yes	yes	yes	no	no	1
3315	28	28	Yes	yes	yes	no	no	1
3320	28	28	Yes	yes	yes	no	no	1
3324	24	24	Yes	no	no	yes	no	1
3326	28	28	Yes	yes	yes	no	no	1
3327	2	2	Yes	no	no	yes	no	1
3329	28	28	Yes	yes	yes	no	no	1
3336	28	28	Yes	yes	yes	no	no	1
3337	28	28	Yes	yes	yes	no	no	1
3338	28	28	Yes	no	no	yes	no	1
3344	28	28	Yes	no	no	yes	no	1
3376	28	28	Yes	yes	yes	no	no	1
3384	28	28	Yes	yes	yes	no	no	1
3385	28	28	Yes	yes	yes	no	no	1
3396	28	28	Yes	yes	yes	no	no	1
3398	28	28	Yes	no	no	yes	no	1
3418	28	28	Yes	yes	yes	no	no	1
3420	28	28	Yes	yes	yes	no	no	1
3421	28	28	Yes	yes	yes	no	no	1
3422	28	28	Yes	yes	yes	no	no	1
3423	28	28	Yes	yes	yes	no	no	1
3428	28	28	Yes	yes	yes	no	no	1
3430	28	28	Yes	yes	yes	no	no	1
3431	28	28	Yes	yes	yes	no	no	1
3455	28	28	Yes	no	no	yes	no	1
3476	28	28	Yes	yes	yes	no	no	1
3516	28	28	Yes	yes	yes	no	no	1
3550	28	28	Yes	yes	yes	no	no	1
3551	28	28	Yes	yes	yes	no	no	1
3560	28	28	Yes	yes	yes	no	no	1
3561	28	28	Yes	no	no	yes	no	1
3566	28	28	Yes	no	no	yes	no	1
3572	28	28	Yes	no	no	yes	no	1
3575	28	28	Yes	yes	yes	no	no	1
3587	28	28	Yes	no	no	yes	no	1
3590	28	28	Yes	no	no	yes	no	1
3594	28	28	Yes	no	no	yes	no	1
3603	28	28	Yes	yes	yes	no	no	1
3607	28	28	Yes	yes	yes	no	no	1
3608	28	28	Yes	yes	yes	no	no	1
3609	28	28	Yes	yes	yes	no	no	1
3611	28	28	Yes	yes	yes	no	no	1
3614	28	28	Yes	yes	yes	no	no	1
3615	28	28	Yes	yes	yes	no	no	1
3635	28	28	Yes	yes	yes	no	no	1
3640	28	28	Yes	no	no	yes	no	1
3646	28	28	Yes	yes	yes	no	no	1
3658	28	28	Yes	yes	yes	no	no	1
3659	28	28	Yes	yes	yes	no	no	1
3661	28	28	Yes	yes	yes	no	no	1
3663	28	28	Yes	yes	yes	no	no	1
3665	28	28	Yes	no	no	yes	no	1
3669	28	28	Yes	yes	yes	no	no	1
3676	28	28	Yes	yes	yes	no	no	1
3683	28	28	Yes	yes	yes	no	no	1
3688	28	28	Yes	yes	yes	no	no	1
3689	28	28	Yes	yes	yes	no	no	1
3692	28	28	Yes	yes	yes	no	no	1
3702	28	28	Yes	yes	yes	no	no	1
3704	28	28	Yes	yes	yes	no	no	1
3707	28	28	Yes	yes	yes	no	no	1
3710	28	28	Yes	yes	yes	no	no	1
3716	28	28	Yes	yes	yes	no	no	1
3718	28	28	Yes	yes	yes	no	no	1
3720	28	28	Yes	no	no	yes	no	1
3725	28	28	Yes	yes	yes	no	no	1
3726	28	28	Yes	yes	yes	no	no	1
3727	28	28	Yes	yes	yes	no	no	1
3732	28	28	Yes	yes	yes	no	no	1
3735	28	28	Yes	yes	yes	no	no	1
3783	28	28	Yes	no	no	yes	no	1
3784	28	28	Yes	no	no	yes	no	1
3796	28	28	Yes	yes	yes	no	no	1
3799	28	28	Yes	yes	yes	no	no	1
3835	28	28	Yes	no	no	yes	no	1
3837	28	28	Yes	yes	yes	no	no	1
3838	28	28	Yes	yes	yes	no	no	1
3839	28	28	Yes	yes	yes	no	no	1
3840	28	28	Yes	yes	yes	no	no	1
3845	28	28	Yes	yes	yes	no	no	1
3858	28	28	Yes	no	no	yes	no	1
3875	28	28	Yes	no	no	yes	no	1
3895	28	28	Yes	yes	yes	no	no	1
3916	28	28	Yes	yes	yes	no	no	1
3921	28	28	Yes	yes	yes	no	no	1
3925	28	28	Yes	yes	yes	no	no	1
3927	28	28	Yes	yes	yes	no	no	1
3930	28	28	Yes	yes	yes	no	no	1
3932	28	28	Yes	yes	yes	no	no	1
3936	28	28	Yes	yes	yes	no	no	1
3937	28	28	Yes	yes	yes	no	no	1
3939	28	28	Yes	yes	yes	no	no	1
3945	28	28	Yes	yes	yes	no	no	1
3955	28	28	Yes	no	no	yes	no	1
3956	28	28	Yes	yes	yes	no	no	1
3958	28	28	Yes	yes	yes	no	no	1
3978	28	28	Yes	yes	yes	no	no	1
3983	28	28	Yes	yes	yes	no	no	1
3987	28	28	Yes	yes	yes	no	no	1
3988	28	28	Yes	yes	yes	no	no	1
3993	28	28	Yes	no	no	yes	no	1
4000	28	28	Yes	yes	yes	no	no	1
4012	28	28	Yes	yes	yes	no	no	1
4034	26	26	Yes	yes	yes	no	no	1
4043	28	28	Yes	yes	yes	no	no	1
4046	28	28	Yes	yes	yes	no	no	1
4047	28	28	Yes	yes	yes	no	no	1
4048	28	28	Yes	yes	yes	no	no	1
4050	28	28	Yes	yes	yes	no	no	1
4054	28	28	Yes	no	no	yes	no	1
4068	28	28	Yes	yes	yes	no	no	1
4077	28	28	Yes	no	no	yes	no	1
4088	28	28	Yes	yes	yes	no	no	1
4094	28	28	Yes	no	no	yes	no	1
4116	28	28	Yes	no	no	yes	no	1
4118	28	28	Yes	no	no	yes	no	1
4122	28	28	Yes	no	no	yes	no	1
4125	28	28	Yes	yes	yes	no	no	1
4134	28	28	Yes	yes	yes	no	no	1
4140	28	28	Yes	yes	yes	no	no	1
4141	28	28	Yes	yes	yes	no	no	1
4144	28	28	Yes	yes	yes	no	no	1
4149	28	28	Yes	yes	yes	no	no	1
4152	28	28	Yes	yes	yes	no	no	1
4154	28	28	Yes	yes	yes	no	no	1
4155	28	28	Yes	yes	yes	no	no	1
4170	28	28	Yes	yes	yes	no	no	1
4172	28	28	Yes	yes	yes	no	no	1
4174	28	28	Yes	yes	yes	no	no	1
4176	28	28	Yes	yes	yes	no	no	1
4189	28	28	Yes	no	no	yes	no	1
4190	28	28	Yes	yes	yes	no	no	1
4191	28	28	Yes	yes	yes	no	no	1
4194	28	28	Yes	yes	yes	no	no	1
4201	28	28	Yes	no	no	yes	no	1
4204	28	28	Yes	yes	yes	no	no	1
4209	28	28	Yes	yes	yes	no	no	1
4213	4	4	Yes	no	no	yes	no	1
4214	28	28	Yes	yes	yes	no	no	1
4215	28	28	Yes	yes	yes	no	no	1
4216	28	28	Yes	yes	yes	no	no	1
4218	28	28	Yes	yes	yes	no	no	1
4221	28	28	Yes	yes	yes	no	no	1
4242	28	28	Yes	no	no	yes	no	1
4245	28	28	Yes	yes	yes	no	no	1
4255	28	28	Yes	yes	yes	no	no	1
4259	28	28	Yes	yes	yes	no	no	1
4267	28	28	Yes	yes	yes	no	no	1
4276	2	2	Yes	no	no	yes	no	1
4277	28	28	Yes	no	no	yes	no	1
4282	28	28	Yes	yes	yes	no	no	1
4287	28	28	Yes	yes	yes	no	no	1
4292	28	28	Yes	yes	yes	no	no	1
4296	28	28	Yes	no	no	yes	no	1
4297	28	28	Yes	yes	yes	no	no	1
4302	28	28	Yes	yes	yes	no	no	1
4335	28	28	Yes	yes	yes	no	no	1
4350	28	28	Yes	yes	yes	no	no	1
4351	28	28	Yes	yes	yes	no	no	1
4358	28	28	Yes	yes	yes	no	no	1
4478	28	28	Yes	yes	yes	no	no	1
4485	28	28	Yes	no	no	yes	no	1
4489	26	26	Yes	no	no	yes	no	1
4490	26	26	Yes	no	no	yes	no	1
4493	28	28	Yes	no	no	yes	no	1
4494	28	28	Yes	no	no	yes	no	1
4496	28	28	Yes	no	no	yes	no	1
4500	26	26	Yes	no	no	yes	no	1
4501	28	28	Yes	no	no	yes	no	1
4502	28	28	Yes	yes	yes	no	no	1
4504	28	28	Yes	no	no	yes	no	1
4508	26	26	Yes	yes	yes	no	no	1
4509	24	24	Yes	yes	yes	no	no	1
4512	28	28	Yes	yes	yes	no	no	1
4513	26	26	Yes	yes	yes	no	no	1
4514	26	26	Yes	yes	yes	no	no	1
4519	26	26	Yes	yes	yes	no	no	1
4521	28	28	Yes	yes	yes	no	no	1
4522	28	28	Yes	yes	yes	no	no	1
4535	26	26	Yes	yes	yes	no	no	1
4536	28	28	Yes	no	no	yes	no	1
4537	28	28	Yes	no	no	yes	no	1
4538	26	26	Yes	yes	yes	no	no	1
4539	24	24	Yes	no	no	yes	no	1
4540	26	26	Yes	yes	yes	no	no	1
4548	28	28	Yes	yes	yes	no	no	1
4585	28	28	Yes	no	no	yes	no	1
4595	28	28	Yes	yes	yes	no	no	1
4598	28	28	Yes	yes	yes	no	no	1
4599	28	28	Yes	yes	yes	no	no	1
4600	28	28	Yes	yes	yes	no	no	1
4601	28	28	Yes	no	no	yes	no	1
4609	28	28	Yes	no	no	yes	no	1
4615	28	28	Yes	yes	yes	no	no	1
4616	28	28	Yes	no	no	yes	no	1
4627	28	28	Yes	yes	yes	no	no	1
4637	28	28	Yes	yes	yes	no	no	1
4641	28	28	Yes	yes	yes	no	no	1
4649	28	28	Yes	yes	yes	no	no	1
4650	28	28	Yes	yes	yes	no	no	1
4659	28	28	Yes	yes	yes	no	no	1
4666	28	28	Yes	yes	yes	no	no	1
4670	28	28	Yes	yes	yes	no	no	1
4673	28	28	Yes	yes	yes	no	no	1
4677	28	28	Yes	yes	yes	no	no	1
4678	28	28	Yes	yes	yes	no	no	1
4681	4	4	Yes	no	no	yes	no	1
4682	28	28	Yes	yes	yes	no	no	1
4690	28	28	Yes	yes	yes	no	no	1
4691	28	28	Yes	yes	yes	no	no	1
4694	28	28	Yes	yes	yes	no	no	1
4695	28	28	Yes	yes	yes	no	no	1
4696	28	28	Yes	yes	yes	no	no	1
4697	28	28	Yes	yes	yes	no	no	1
4698	28	28	Yes	yes	yes	no	no	1
4700	28	28	Yes	yes	yes	no	no	1
4701	28	28	Yes	yes	yes	no	no	1
4702	28	28	Yes	yes	yes	no	no	1
4704	28	28	Yes	yes	yes	no	no	1
4705	28	28	Yes	yes	yes	no	no	1
4706	28	28	Yes	yes	yes	no	no	1
4707	28	28	Yes	yes	yes	no	no	1
4708	28	28	Yes	yes	yes	no	no	1
4709	28	28	Yes	yes	yes	no	no	1
4710	28	28	Yes	yes	yes	no	no	1
4711	28	28	Yes	yes	yes	no	no	1
4712	28	28	Yes	yes	yes	no	no	1
4713	28	28	Yes	yes	yes	no	no	1
4714	28	28	Yes	yes	yes	no	no	1
4715	28	28	Yes	yes	yes	no	no	1
4716	28	28	Yes	yes	yes	no	no	1
4717	28	28	Yes	yes	yes	no	no	1
4718	28	28	Yes	yes	yes	no	no	1
4719	28	28	Yes	yes	yes	no	no	1
4720	28	28	Yes	yes	yes	no	no	1
4722	28	28	Yes	yes	yes	no	no	1
4723	28	28	Yes	yes	yes	no	no	1
4724	28	28	Yes	yes	yes	no	no	1
4725	28	28	Yes	yes	yes	no	no	1
4726	28	28	Yes	yes	yes	no	no	1
4728	28	28	Yes	yes	yes	no	no	1
4729	28	28	Yes	yes	yes	no	no	1
4731	28	28	Yes	yes	yes	no	no	1
4733	28	28	Yes	yes	yes	no	no	1
4735	28	28	Yes	yes	yes	no	no	1
4736	28	28	Yes	yes	yes	no	no	1
4738	28	28	Yes	yes	yes	no	no	1
4753	28	28	Yes	no	no	yes	no	1
4771	28	28	Yes	yes	yes	no	no	1
4772	28	28	Yes	yes	yes	no	no	1
4779	28	28	Yes	no	no	yes	no	1
4790	28	28	Yes	yes	yes	no	no	1
4792	28	28	Yes	yes	yes	no	no	1
4802	28	28	Yes	yes	yes	no	no	1
4809	28	28	Yes	yes	yes	no	no	1
4814	28	28	Yes	no	no	yes	no	1
4820	28	28	Yes	yes	yes	no	no	1
4830	28	28	Yes	yes	yes	no	no	1
4831	28	28	Yes	yes	yes	no	no	1
4832	28	28	Yes	yes	yes	no	no	1
4836	28	28	Yes	yes	yes	no	no	1
4839	28	28	Yes	yes	yes	no	no	1
4841	28	28	Yes	yes	yes	no	no	1
4848	28	28	Yes	yes	yes	no	no	1
4849	28	28	Yes	yes	yes	no	no	1
4853	28	28	Yes	no	no	yes	no	1
4860	28	28	Yes	yes	yes	no	no	1
4869	28	28	Yes	yes	yes	no	no	1
4898	28	28	Yes	yes	yes	no	no	1
4904	28	28	Yes	yes	yes	no	no	1
4905	28	28	Yes	yes	yes	no	no	1
4925	28	28	Yes	yes	yes	no	no	1
4926	28	28	Yes	yes	yes	no	no	1
4927	28	28	Yes	yes	yes	no	no	1
4928	28	28	Yes	yes	yes	no	no	1
4939	28	28	Yes	yes	yes	no	no	1
4946	28	28	Yes	no	no	yes	no	1
4947	28	28	Yes	no	no	yes	no	1
4953	28	28	Yes	no	no	yes	no	1
5002	28	28	Yes	yes	yes	no	no	1
5008	28	28	Yes	no	no	yes	no	1
5018	28	28	Yes	yes	yes	no	no	1
5025	28	28	Yes	yes	yes	no	no	1
5034	28	28	Yes	yes	yes	no	no	1
5036	28	28	Yes	yes	yes	no	no	1
5037	28	28	Yes	yes	yes	no	no	1
5042	28	28	Yes	no	no	yes	no	1
5048	28	28	Yes	yes	yes	no	no	1
5052	28	28	Yes	yes	yes	no	no	1
5062	28	28	Yes	yes	yes	no	no	1
5066	28	28	Yes	no	no	yes	no	1
5092	28	28	Yes	yes	yes	no	no	1
5093	28	28	Yes	yes	yes	no	no	1
5094	28	28	Yes	yes	yes	no	no	1
5108	28	28	Yes	yes	yes	no	no	1
5110	28	28	Yes	yes	yes	no	no	1
5111	28	28	Yes	yes	yes	no	no	1
5116	28	28	Yes	yes	yes	no	no	1
5119	28	28	Yes	yes	yes	no	no	1
5127	28	28	Yes	no	no	yes	no	1
5134	28	28	Yes	yes	yes	no	no	1
5142	28	28	Yes	no	no	yes	no	1
5160	28	28	Yes	yes	yes	no	no	1
5162	28	28	Yes	yes	yes	no	no	1
5184	28	28	Yes	yes	yes	no	no	1
5187	28	28	Yes	no	no	yes	no	1
5190	28	28	Yes	yes	yes	no	no	1
5195	28	28	Yes	yes	yes	no	no	1
5201	28	28	Yes	yes	yes	no	no	1
5202	28	28	Yes	yes	yes	no	no	1
5203	28	28	Yes	yes	yes	no	no	1
5204	28	28	Yes	yes	yes	no	no	1
5211	28	28	Yes	yes	yes	no	no	1
5214	28	28	Yes	yes	yes	no	no	1
5216	28	28	Yes	yes	yes	no	no	1
5223	28	28	Yes	yes	yes	no	no	1
5230	28	28	Yes	yes	yes	no	no	1
5236	28	28	Yes	yes	yes	no	no	1
5245	28	28	Yes	yes	yes	no	no	1
5250	28	28	Yes	yes	yes	no	no	1
5252	28	28	Yes	yes	yes	no	no	1
5256	28	28	Yes	yes	yes	no	no	1
5257	28	28	Yes	yes	yes	no	no	1
5269	28	28	Yes	yes	yes	no	no	1
5272	28	28	Yes	yes	yes	no	no	1
5279	28	28	Yes	no	no	yes	no	1
5287	28	28	Yes	yes	yes	no	no	1
5289	28	28	Yes	yes	yes	no	no	1
5292	28	28	Yes	no	no	yes	no	1
5293	28	28	Yes	yes	yes	no	no	1
5295	28	28	Yes	yes	yes	no	no	1
5297	28	28	Yes	yes	yes	no	no	1
5298	28	28	Yes	yes	yes	no	no	1
5300	28	28	Yes	yes	yes	no	no	1
5305	28	28	Yes	yes	yes	no	no	1
5306	28	28	Yes	yes	yes	no	no	1
5315	28	28	Yes	yes	yes	no	no	1
5342	2	2	Yes	no	no	yes	no	1
5355	28	28	Yes	yes	yes	no	no	1
5361	28	28	Yes	yes	yes	no	no	1
5366	28	28	Yes	no	no	yes	no	1
5371	28	28	Yes	yes	yes	no	no	1
5372	28	28	Yes	yes	yes	no	no	1
5373	28	28	Yes	yes	yes	no	no	1
5379	28	28	Yes	no	no	yes	no	1
5382	26	26	Yes	no	no	yes	no	1
5387	4	4	Yes	no	no	yes	no	1
5393	28	28	Yes	yes	yes	no	no	1
5394	28	28	Yes	yes	yes	no	no	1
5412	28	28	Yes	yes	yes	no	no	1
5424	28	28	Yes	yes	yes	no	no	1
5428	28	28	Yes	yes	yes	no	no	1
5431	28	28	Yes	yes	yes	no	no	1
5433	28	28	Yes	yes	yes	no	no	1
5434	28	28	Yes	yes	yes	no	no	1
5435	28	28	Yes	yes	yes	no	no	1
5436	28	28	Yes	yes	yes	no	no	1
5437	28	28	Yes	yes	yes	no	no	1
5438	28	28	Yes	yes	yes	no	no	1
5439	28	28	Yes	yes	yes	no	no	1
5441	28	28	Yes	yes	yes	no	no	1
5464	28	28	Yes	yes	yes	no	no	1
5467	28	28	Yes	no	no	yes	no	1
5476	28	28	Yes	yes	yes	no	no	1
5478	28	28	Yes	yes	yes	no	no	1
5479	28	28	Yes	yes	yes	no	no	1
5481	28	28	Yes	yes	yes	no	no	1
5495	28	28	Yes	yes	yes	no	no	1
5496	28	28	Yes	yes	yes	no	no	1
5498	28	28	Yes	yes	yes	no	no	1
5499	28	28	Yes	yes	yes	no	no	1
5500	28	28	Yes	yes	yes	no	no	1
5501	28	28	Yes	yes	yes	no	no	1
5504	28	28	Yes	yes	yes	no	no	1
5510	28	28	Yes	yes	yes	no	no	1
5511	28	28	Yes	yes	yes	no	no	1
5515	28	28	Yes	yes	yes	no	no	1
5520	28	28	Yes	yes	yes	no	no	1
5527	28	28	Yes	yes	yes	no	no	1
5528	28	28	Yes	yes	yes	no	no	1
5529	28	28	Yes	yes	yes	no	no	1
5531	28	28	Yes	yes	yes	no	no	1
5532	28	28	Yes	yes	yes	no	no	1
5533	28	28	Yes	yes	yes	no	no	1
5537	28	28	Yes	yes	yes	no	no	1
5538	28	28	Yes	yes	yes	no	no	1
5547	28	28	Yes	yes	yes	no	no	1
5550	28	28	Yes	yes	yes	no	no	1
5552	28	28	Yes	yes	yes	no	no	1
5557	28	28	Yes	yes	yes	no	no	1
5567	28	28	Yes	yes	yes	no	no	1
5569	28	28	Yes	no	no	yes	no	1
5578	28	28	Yes	yes	yes	no	no	1
5579	28	28	Yes	yes	yes	no	no	1
5583	28	28	Yes	yes	yes	no	no	1
5588	28	28	Yes	yes	yes	no	no	1
5594	28	28	Yes	yes	yes	no	no	1
5604	28	28	Yes	yes	yes	no	no	1
5605	28	28	Yes	yes	yes	no	no	1
5606	28	28	Yes	yes	yes	no	no	1
5610	28	28	Yes	yes	yes	no	no	1
5611	28	28	Yes	yes	yes	no	no	1
5613	28	28	Yes	yes	yes	no	no	1
5621	28	28	Yes	yes	yes	no	no	1
5631	28	28	Yes	yes	yes	no	no	1
5635	28	28	Yes	yes	yes	no	no	1
5636	28	28	Yes	yes	yes	no	no	1
5660	28	28	Yes	yes	yes	no	no	1
5682	28	28	Yes	yes	yes	no	no	1
5683	28	28	Yes	yes	yes	no	no	1
5684	28	28	Yes	yes	yes	no	no	1
5685	28	28	Yes	yes	yes	no	no	1
5686	28	28	Yes	yes	yes	no	no	1
5687	28	28	Yes	yes	yes	no	no	1
5688	28	28	Yes	yes	yes	no	no	1
5689	28	28	Yes	yes	yes	no	no	1
5690	28	28	Yes	yes	yes	no	no	1
5691	28	28	Yes	yes	yes	no	no	1
5692	28	28	Yes	yes	yes	no	no	1
5693	28	28	Yes	yes	yes	no	no	1
5694	28	28	Yes	yes	yes	no	no	1
5695	28	28	Yes	yes	yes	no	no	1
5696	28	28	Yes	yes	yes	no	no	1
5698	28	28	Yes	yes	yes	no	no	1
5699	28	28	Yes	yes	yes	no	no	1
5700	28	28	Yes	yes	yes	no	no	1
5701	28	28	Yes	yes	yes	no	no	1
5702	28	28	Yes	yes	yes	no	no	1
5704	28	28	Yes	yes	yes	no	no	1
5705	28	28	Yes	yes	yes	no	no	1
5706	28	28	Yes	yes	yes	no	no	1
5707	28	28	Yes	yes	yes	no	no	1
5708	28	28	Yes	yes	yes	no	no	1
5709	28	28	Yes	yes	yes	no	no	1
5710	28	28	Yes	yes	yes	no	no	1
5713	28	28	Yes	yes	yes	no	no	1
5714	28	28	Yes	yes	yes	no	no	1
5715	28	28	Yes	yes	yes	no	no	1
5716	28	28	Yes	yes	yes	no	no	1
5717	28	28	Yes	yes	yes	no	no	1
5718	28	28	Yes	yes	yes	no	no	1
5719	28	28	Yes	yes	yes	no	no	1
5720	28	28	Yes	yes	yes	no	no	1
5721	28	28	Yes	yes	yes	no	no	1
5723	28	28	Yes	yes	yes	no	no	1
5728	28	28	Yes	no	no	yes	no	1
5734	28	28	Yes	no	no	yes	no	1
5757	28	28	Yes	yes	yes	no	no	1
5770	28	28	Yes	yes	yes	no	no	1
5771	28	28	Yes	yes	yes	no	no	1
5777	28	28	Yes	yes	yes	no	no	1
5778	28	28	Yes	yes	yes	no	no	1
5781	28	28	Yes	yes	yes	no	no	1
5786	28	28	Yes	yes	yes	no	no	1
5788	28	28	Yes	yes	yes	no	no	1
5790	28	28	Yes	yes	yes	no	no	1
5795	28	28	Yes	yes	yes	no	no	1
5813	28	28	Yes	yes	yes	no	no	1
5814	28	28	Yes	yes	yes	no	no	1
5822	28	28	Yes	no	no	yes	no	1
5826	28	28	Yes	no	no	yes	no	1
5859	28	28	Yes	yes	yes	no	no	1
5861	28	28	Yes	yes	yes	no	no	1
5862	28	28	Yes	yes	yes	no	no	1
5863	28	28	Yes	yes	yes	no	no	1
5868	28	28	Yes	yes	yes	no	no	1
5871	28	28	Yes	yes	yes	no	no	1
5876	28	28	Yes	yes	yes	no	no	1
5879	28	28	Yes	yes	yes	no	no	1
5880	28	28	Yes	yes	yes	no	no	1
5885	28	28	Yes	yes	yes	no	no	1
5886	28	28	Yes	yes	yes	no	no	1
5887	28	28	Yes	yes	yes	no	no	1
5889	28	28	Yes	yes	yes	no	no	1
5894	28	28	Yes	yes	yes	no	no	1
5900	28	28	Yes	no	no	yes	no	1
5901	28	28	Yes	yes	yes	no	no	1
5902	28	28	Yes	yes	yes	no	no	1
5906	28	28	Yes	yes	yes	no	no	1
5908	28	28	Yes	yes	yes	no	no	1
5914	28	28	Yes	yes	yes	no	no	1
5917	28	28	Yes	yes	yes	no	no	1
5920	28	28	Yes	no	no	yes	no	1
5925	28	28	Yes	yes	yes	no	no	1
5928	28	28	Yes	yes	yes	no	no	1
5931	28	28	Yes	yes	yes	no	no	1
5934	28	28	Yes	yes	yes	no	no	1
5935	28	28	Yes	yes	yes	no	no	1
5937	28	28	Yes	yes	yes	no	no	1
5955	28	28	Yes	yes	yes	no	no	1
5965	28	28	Yes	yes	yes	no	no	1
5970	28	28	Yes	yes	yes	no	no	1
5971	28	28	Yes	yes	yes	no	no	1
5976	28	28	Yes	yes	yes	no	no	1
5977	28	28	Yes	yes	yes	no	no	1
5985	28	28	Yes	yes	yes	no	no	1
5987	28	28	Yes	yes	yes	no	no	1
5989	28	28	Yes	yes	yes	no	no	1
5993	28	28	Yes	yes	yes	no	no	1
5996	28	28	Yes	no	no	yes	no	1
5997	28	28	Yes	no	no	yes	no	1
5998	28	28	Yes	yes	yes	no	no	1
6001	28	28	Yes	yes	yes	no	no	1
6015	28	28	Yes	yes	yes	no	no	1
6023	24	24	Yes	no	no	yes	no	1
6029	24	24	Yes	no	no	yes	no	1
6043	2	2	Yes	no	no	yes	no	1
6046	28	28	Yes	yes	yes	no	no	1
6047	28	28	Yes	no	no	yes	no	1
6048	28	28	Yes	yes	yes	no	no	1
6049	28	28	Yes	yes	yes	no	no	1
6050	28	28	Yes	yes	yes	no	no	1
6051	28	28	Yes	yes	yes	no	no	1
6079	24	24	Yes	no	no	yes	no	1
6080	26	26	Yes	no	no	yes	no	1
6083	2	2	Yes	no	no	yes	no	1
6093	28	28	Yes	yes	yes	no	no	1
6095	28	28	Yes	no	no	yes	no	1
6097	28	28	Yes	yes	yes	no	no	1
6117	28	28	Yes	yes	yes	no	no	1
6118	28	28	Yes	yes	yes	no	no	1
6119	28	28	Yes	yes	yes	no	no	1
6122	28	28	Yes	yes	yes	no	no	1
6124	28	28	Yes	yes	yes	no	no	1
6125	28	28	Yes	yes	yes	no	no	1
6128	28	28	Yes	yes	yes	no	no	1
6129	28	28	Yes	yes	yes	no	no	1
6130	28	28	Yes	yes	yes	no	no	1
6132	28	28	Yes	yes	yes	no	no	1
6133	28	28	Yes	yes	yes	no	no	1
6134	28	28	Yes	yes	yes	no	no	1
6135	28	28	Yes	yes	yes	no	no	1
6136	28	28	Yes	yes	yes	no	no	1
6137	28	28	Yes	yes	yes	no	no	1
6138	28	28	Yes	yes	yes	no	no	1
6139	28	28	Yes	yes	yes	no	no	1
6141	28	28	Yes	yes	yes	no	no	1
6142	28	28	Yes	yes	yes	no	no	1
6143	28	28	Yes	yes	yes	no	no	1
6144	28	28	Yes	yes	yes	no	no	1
6146	28	28	Yes	yes	yes	no	no	1
6147	28	28	Yes	yes	yes	no	no	1
6150	28	28	Yes	yes	yes	no	no	1
6152	28	28	Yes	yes	yes	no	no	1
6154	26	26	Yes	yes	yes	no	no	1
6155	28	28	Yes	yes	yes	no	no	1
6156	28	28	Yes	yes	yes	no	no	1
6158	28	28	Yes	yes	yes	no	no	1
6159	28	28	Yes	yes	yes	no	no	1
6160	28	28	Yes	yes	yes	no	no	1
6161	28	28	Yes	yes	yes	no	no	1
6164	28	28	Yes	yes	yes	no	no	1
6165	28	28	Yes	yes	yes	no	no	1
6166	28	28	Yes	yes	yes	no	no	1
6167	28	28	Yes	no	no	yes	no	1
6168	28	28	Yes	yes	yes	no	no	1
6169	28	28	Yes	yes	yes	no	no	1
6170	28	28	Yes	yes	yes	no	no	1
6171	28	28	Yes	no	no	yes	no	1
6173	28	28	Yes	no	no	yes	no	1
6175	28	28	Yes	yes	yes	no	no	1
6176	28	28	Yes	yes	yes	no	no	1
6181	28	28	Yes	yes	yes	no	no	1
6183	28	28	Yes	yes	yes	no	no	1
6184	28	28	Yes	yes	yes	no	no	1
6185	28	28	Yes	yes	yes	no	no	1
6187	28	28	Yes	yes	yes	no	no	1
6188	28	28	Yes	yes	yes	no	no	1
6189	28	28	Yes	yes	yes	no	no	1
6191	28	28	Yes	yes	yes	no	no	1
6193	28	28	Yes	yes	yes	no	no	1
6194	28	28	Yes	yes	yes	no	no	1
6195	28	28	Yes	yes	yes	no	no	1
6197	28	28	Yes	yes	yes	no	no	1
6199	28	28	Yes	yes	yes	no	no	1
6201	28	28	Yes	yes	yes	no	no	1
6202	28	28	Yes	yes	yes	no	no	1
6203	28	28	Yes	yes	yes	no	no	1
6204	28	28	Yes	yes	yes	no	no	1
6205	28	28	Yes	yes	yes	no	no	1
6206	28	28	Yes	yes	yes	no	no	1
6207	28	28	Yes	yes	yes	no	no	1
6208	28	28	Yes	yes	yes	no	no	1
6209	28	28	Yes	yes	yes	no	no	1
6210	28	28	Yes	yes	yes	no	no	1
6217	28	28	Yes	yes	yes	no	no	1
6218	28	28	Yes	yes	yes	no	no	1
6222	28	28	Yes	yes	yes	no	no	1
6223	28	28	Yes	yes	yes	no	no	1
6224	28	28	Yes	yes	yes	no	no	1
6227	28	28	Yes	yes	yes	no	no	1
6228	28	28	Yes	yes	yes	no	no	1
6229	28	28	Yes	yes	yes	no	no	1
6230	28	28	Yes	yes	yes	no	no	1
6231	28	28	Yes	no	no	yes	no	1
6232	28	28	Yes	yes	yes	no	no	1
6233	28	28	Yes	yes	yes	no	no	1
6234	28	28	Yes	yes	yes	no	no	1
6235	28	28	Yes	yes	yes	no	no	1
6237	28	28	Yes	yes	yes	no	no	1
6240	28	28	Yes	yes	yes	no	no	1
6249	28	28	Yes	yes	yes	no	no	1
6259	28	28	Yes	no	no	yes	no	1
6275	28	28	Yes	yes	yes	no	no	1
6277	28	28	Yes	yes	yes	no	no	1
6281	28	28	Yes	yes	yes	no	no	1
6282	28	28	Yes	yes	yes	no	no	1
6294	28	28	Yes	yes	yes	no	no	1
6301	28	28	Yes	yes	yes	no	no	1
6303	28	28	Yes	no	no	yes	no	1
6304	28	28	Yes	yes	yes	no	no	1
6305	28	28	Yes	yes	yes	no	no	1
6311	28	28	Yes	yes	yes	no	no	1
6342	28	28	Yes	yes	yes	no	no	1
6349	2	2	Yes	no	no	yes	no	1
6386	28	28	Yes	yes	yes	no	no	1
6389	28	28	Yes	yes	yes	no	no	1
6390	28	28	Yes	yes	yes	no	no	1
6391	28	28	Yes	yes	yes	no	no	1
6392	28	28	Yes	yes	yes	no	no	1
6396	28	28	Yes	yes	yes	no	no	1
6397	28	28	Yes	no	no	yes	no	1
6404	28	28	Yes	yes	yes	no	no	1
6415	28	28	Yes	yes	yes	no	no	1
6416	28	28	Yes	yes	yes	no	no	1
6418	28	28	Yes	yes	yes	no	no	1
6421	28	28	Yes	yes	yes	no	no	1
6427	28	28	Yes	yes	yes	no	no	1
6428	28	28	Yes	yes	yes	no	no	1
6429	28	28	Yes	yes	yes	no	no	1
6430	28	28	Yes	yes	yes	no	no	1
6431	28	28	Yes	yes	yes	no	no	1
6432	28	28	Yes	yes	yes	no	no	1
6433	28	28	Yes	yes	yes	no	no	1
6434	28	28	Yes	yes	yes	no	no	1
6435	2	2	Yes	no	no	yes	no	1
6448	28	28	Yes	yes	yes	no	no	1
6451	28	28	Yes	yes	yes	no	no	1
6464	28	28	Yes	yes	yes	no	no	1
6468	28	28	Yes	yes	yes	no	no	1
6472	28	28	Yes	yes	yes	no	no	1
6478	28	28	Yes	no	no	yes	no	1
6480	28	28	Yes	yes	yes	no	no	1
6482	28	28	Yes	yes	yes	no	no	1
6494	28	28	Yes	yes	yes	no	no	1
6500	28	28	Yes	yes	yes	no	no	1
6503	28	28	Yes	no	no	yes	no	1
6504	28	28	Yes	yes	yes	no	no	1
6520	28	28	Yes	yes	yes	no	no	1
6574	28	28	Yes	no	no	yes	no	1
6597	28	28	Yes	yes	yes	no	no	1
6598	28	28	Yes	yes	yes	no	no	1
6599	28	28	Yes	yes	yes	no	no	1
6601	28	28	Yes	yes	yes	no	no	1
6602	28	28	Yes	yes	yes	no	no	1
6605	28	28	Yes	yes	yes	no	no	1
6606	28	28	Yes	yes	yes	no	no	1
6611	28	28	Yes	yes	yes	no	no	1
6612	28	28	Yes	yes	yes	no	no	1
6613	28	28	Yes	yes	yes	no	no	1
6626	28	28	Yes	yes	yes	no	no	1
6627	28	28	Yes	yes	yes	no	no	1
6628	28	28	Yes	yes	yes	no	no	1
6629	28	28	Yes	yes	yes	no	no	1
6631	28	28	Yes	yes	yes	no	no	1
6632	28	28	Yes	yes	yes	no	no	1
6633	28	28	Yes	yes	yes	no	no	1
6634	28	28	Yes	yes	yes	no	no	1
6635	28	28	Yes	yes	yes	no	no	1
6636	28	28	Yes	yes	yes	no	no	1
6637	28	28	Yes	yes	yes	no	no	1
6638	28	28	Yes	no	no	yes	no	1
6642	28	28	Yes	yes	yes	no	no	1
6643	28	28	Yes	yes	yes	no	no	1
6647	28	28	Yes	yes	yes	no	no	1
6648	28	28	Yes	yes	yes	no	no	1
6650	28	28	Yes	no	no	yes	no	1
6651	28	28	Yes	yes	yes	no	no	1
6653	28	28	Yes	yes	yes	no	no	1
6667	28	28	Yes	yes	yes	no	no	1
6670	28	28	Yes	yes	yes	no	no	1
6672	28	28	Yes	yes	yes	no	no	1
6687	28	28	Yes	yes	yes	no	no	1
6709	28	28	Yes	yes	yes	no	no	1
6720	28	28	Yes	no	no	yes	no	1
6723	28	28	Yes	yes	yes	no	no	1
6726	28	28	Yes	yes	yes	no	no	1
6727	28	28	Yes	yes	yes	no	no	1
6731	28	28	Yes	yes	yes	no	no	1
6732	28	28	Yes	yes	yes	no	no	1
6734	28	28	Yes	yes	yes	no	no	1
6738	28	28	Yes	yes	yes	no	no	1
6741	28	28	Yes	yes	yes	no	no	1
6742	28	28	Yes	yes	yes	no	no	1
6745	28	28	Yes	yes	yes	no	no	1
6746	28	28	Yes	no	no	yes	no	1
6748	28	28	Yes	yes	yes	no	no	1
6749	28	28	Yes	yes	yes	no	no	1
6767	28	28	Yes	yes	yes	no	no	1
6772	28	28	Yes	yes	yes	no	no	1
6773	28	28	Yes	yes	yes	no	no	1
6775	28	28	Yes	yes	yes	no	no	1
6777	28	28	Yes	yes	yes	no	no	1
6778	28	28	Yes	yes	yes	no	no	1
6780	28	28	Yes	yes	yes	no	no	1
6786	28	28	Yes	yes	yes	no	no	1
6789	28	28	Yes	yes	yes	no	no	1
6793	28	28	Yes	yes	yes	no	no	1
6794	28	28	Yes	yes	yes	no	no	1
6810	28	28	Yes	yes	yes	no	no	1
6814	28	28	Yes	yes	yes	no	no	1
6815	28	28	Yes	yes	yes	no	no	1
6817	4	4	Yes	no	no	yes	no	1
6818	2	2	Yes	no	no	yes	no	1
6827	28	28	Yes	yes	yes	no	no	1
6829	28	28	Yes	yes	yes	no	no	1
6830	28	28	Yes	yes	yes	no	no	1
6834	28	28	Yes	yes	yes	no	no	1
6836	28	28	Yes	yes	yes	no	no	1
6844	28	28	Yes	yes	yes	no	no	1
6845	28	28	Yes	yes	yes	no	no	1
6856	28	28	Yes	yes	yes	no	no	1
6867	28	28	Yes	yes	yes	no	no	1
6872	28	28	Yes	yes	yes	no	no	1
6878	28	28	Yes	yes	yes	no	no	1
6879	28	28	Yes	yes	yes	no	no	1
6880	28	28	Yes	yes	yes	no	no	1
6881	28	28	Yes	yes	yes	no	no	1
6882	28	28	Yes	no	no	yes	no	1
6883	28	28	Yes	yes	yes	no	no	1
6888	28	28	Yes	yes	yes	no	no	1
6890	28	28	Yes	yes	yes	no	no	1
6891	28	28	Yes	yes	yes	no	no	1
6892	28	28	Yes	yes	yes	no	no	1
6902	28	28	Yes	yes	yes	no	no	1
6903	28	28	Yes	yes	yes	no	no	1
6904	28	28	Yes	yes	yes	no	no	1
6905	28	28	Yes	yes	yes	no	no	1
6917	28	28	Yes	yes	yes	no	no	1
6921	28	28	Yes	yes	yes	no	no	1
6929	28	28	Yes	no	no	yes	no	1
6932	28	28	Yes	yes	yes	no	no	1
6935	28	28	Yes	no	no	yes	no	1
6944	28	28	Yes	yes	yes	no	no	1
6945	28	28	Yes	yes	yes	no	no	1
6949	28	28	Yes	yes	yes	no	no	1
6955	2	2	Yes	yes	yes	no	no	1
6967	2	2	Yes	no	no	yes	no	1
6983	2	2	Yes	no	no	yes	no	1
6993	28	28	Yes	yes	yes	no	no	1
6996	28	28	Yes	no	no	yes	no	1
7001	28	28	Yes	yes	yes	no	no	1
7009	28	28	Yes	yes	yes	no	no	1
7012	24	24	Yes	no	no	yes	no	1
7013	28	28	Yes	yes	yes	no	no	1
7016	28	28	Yes	no	no	yes	no	1
7019	28	28	Yes	yes	yes	no	no	1
7027	28	28	Yes	yes	yes	no	no	1
7030	28	28	Yes	no	no	yes	no	1
7037	28	28	Yes	yes	yes	no	no	1
7040	28	28	Yes	yes	yes	no	no	1
7048	28	28	Yes	yes	yes	no	no	1
7064	28	28	Yes	yes	yes	no	no	1
7067	28	28	Yes	no	no	yes	no	1
7073	28	28	Yes	yes	yes	no	no	1
7074	28	28	Yes	yes	yes	no	no	1
7076	28	28	Yes	no	no	yes	no	1
7086	28	28	Yes	yes	yes	no	no	1
7114	28	28	Yes	yes	yes	no	no	1
7117	2	2	Yes	no	no	yes	no	1
7128	28	28	Yes	yes	yes	no	no	1
7146	2	2	Yes	no	no	yes	no	1
7155	28	28	Yes	yes	yes	no	no	1
7167	28	28	Yes	yes	yes	no	no	1
7170	28	28	Yes	no	no	yes	no	1
7171	28	28	Yes	yes	yes	no	no	1
7174	28	28	Yes	yes	yes	no	no	1
7175	28	28	Yes	yes	yes	no	no	1
7178	28	28	Yes	yes	yes	no	no	1
7184	28	28	Yes	yes	yes	no	no	1
7188	28	28	Yes	yes	yes	no	no	1
7203	28	28	Yes	yes	yes	no	no	1
7247	28	28	Yes	yes	yes	no	no	1
7251	28	28	Yes	yes	yes	no	no	1
7259	28	28	Yes	yes	yes	no	no	1
7260	28	28	Yes	yes	yes	no	no	1
7264	28	28	Yes	yes	yes	no	no	1
7267	28	28	Yes	no	no	yes	no	1
7277	28	28	Yes	yes	yes	no	no	1
7280	28	28	Yes	no	no	yes	no	1
7284	28	28	Yes	yes	yes	no	no	1
7286	28	28	Yes	no	no	yes	no	1
7290	28	28	Yes	yes	yes	no	no	1
7293	28	28	Yes	yes	yes	no	no	1
7295	28	28	Yes	yes	yes	no	no	1
7307	28	28	Yes	no	no	yes	no	1
7311	28	28	Yes	no	no	yes	no	1
7314	28	28	Yes	no	no	yes	no	1
7316	28	28	Yes	no	no	yes	no	1
7317	28	28	Yes	yes	yes	no	no	1
7318	28	28	Yes	yes	yes	no	no	1
7319	28	28	Yes	yes	yes	no	no	1
7321	28	28	Yes	yes	yes	no	no	1
7322	28	28	Yes	no	no	yes	no	1
7323	28	28	Yes	yes	yes	no	no	1
7327	28	28	Yes	yes	yes	no	no	1
7328	28	28	Yes	yes	yes	no	no	1
7329	28	28	Yes	yes	yes	no	no	1
7332	28	28	Yes	yes	yes	no	no	1
7335	28	28	Yes	no	no	yes	no	1
7341	28	28	Yes	yes	yes	no	no	1
7342	28	28	Yes	yes	yes	no	no	1
7347	28	28	Yes	yes	yes	no	no	1
7351	28	28	Yes	no	no	yes	no	1
7353	28	28	Yes	yes	yes	no	no	1
7360	28	28	Yes	yes	yes	no	no	1
7375	28	28	Yes	yes	yes	no	no	1
7378	28	28	Yes	yes	yes	no	no	1
7381	28	28	Yes	yes	yes	no	no	1
7384	28	28	Yes	yes	yes	no	no	1
7385	28	28	Yes	yes	yes	no	no	1
7386	28	28	Yes	yes	yes	no	no	1
7388	28	28	Yes	yes	yes	no	no	1
7389	28	28	Yes	yes	yes	no	no	1
7392	28	28	Yes	yes	yes	no	no	1
7398	28	28	Yes	no	no	yes	no	1
7402	28	28	Yes	yes	yes	no	no	1
7403	28	28	Yes	yes	yes	no	no	1
7408	28	28	Yes	yes	yes	no	no	1
7409	28	28	Yes	yes	yes	no	no	1
7414	28	28	Yes	yes	yes	no	no	1
7415	28	28	Yes	yes	yes	no	no	1
7416	28	28	Yes	yes	yes	no	no	1
7417	28	28	Yes	yes	yes	no	no	1
7419	28	28	Yes	yes	yes	no	no	1
7428	28	28	Yes	no	no	yes	no	1
7430	28	28	Yes	yes	yes	no	no	1
7431	28	28	Yes	yes	yes	no	no	1
7443	28	28	Yes	yes	yes	no	no	1
7454	28	28	Yes	yes	yes	no	no	1
7456	28	28	Yes	yes	yes	no	no	1
7458	28	28	Yes	yes	yes	no	no	1
7462	28	28	Yes	no	no	yes	no	1
7494	28	28	Yes	no	no	yes	no	1
7514	28	28	Yes	yes	yes	no	no	1
7515	28	28	Yes	yes	yes	no	no	1
7520	28	28	Yes	yes	yes	no	no	1
7528	28	28	Yes	yes	yes	no	no	1
7529	28	28	Yes	yes	yes	no	no	1
7532	28	28	Yes	yes	yes	no	no	1
7533	28	28	Yes	yes	yes	no	no	1
7534	28	28	Yes	yes	yes	no	no	1
7535	28	28	Yes	yes	yes	no	no	1
7536	28	28	Yes	yes	yes	no	no	1
7538	28	28	Yes	no	no	yes	no	1
7555	28	28	Yes	yes	yes	no	no	1
7559	28	28	Yes	no	no	yes	no	1
7566	28	28	Yes	no	no	yes	no	1
7570	28	28	Yes	yes	yes	no	no	1
7572	28	28	Yes	yes	yes	no	no	1
7593	28	28	Yes	no	no	yes	no	1
7597	28	28	Yes	yes	yes	no	no	1
7617	2	2	Yes	no	no	yes	no	1
7639	28	28	Yes	no	no	yes	no	1
7690	28	28	Yes	yes	yes	no	no	1
7706	28	28	Yes	yes	yes	no	no	1
7709	28	28	Yes	yes	yes	no	no	1
7716	28	28	Yes	yes	yes	no	no	1
7737	28	28	Yes	yes	yes	no	no	1
7748	28	28	Yes	no	no	yes	no	1
7750	28	28	Yes	yes	yes	no	no	1
7756	28	28	Yes	yes	yes	no	no	1
7763	28	28	Yes	yes	yes	no	no	1
7791	28	28	Yes	yes	yes	no	no	1
7799	28	28	Yes	yes	yes	no	no	1
7803	28	28	Yes	no	no	yes	no	1
7805	28	28	Yes	no	no	yes	no	1
7812	28	28	Yes	yes	yes	no	no	1
7818	28	28	Yes	yes	yes	no	no	1
7832	28	28	Yes	no	no	yes	no	1
7841	28	28	Yes	yes	yes	no	no	1
7846	28	28	Yes	yes	yes	no	no	1
7852	28	28	Yes	yes	yes	no	no	1
7866	28	28	Yes	yes	yes	no	no	1
7867	28	28	Yes	yes	yes	no	no	1
7873	28	28	Yes	yes	yes	no	no	1
7879	28	28	Yes	yes	yes	no	no	1
7884	28	28	Yes	yes	yes	no	no	1
7905	28	28	Yes	yes	yes	no	no	1
7913	28	28	Yes	yes	yes	no	no	1
7917	28	28	Yes	yes	yes	no	no	1
7918	28	28	Yes	no	no	yes	no	1
7923	28	28	Yes	yes	yes	no	no	1
7936	28	28	Yes	yes	yes	no	no	1
7940	28	28	Yes	no	no	yes	no	1
7979	28	28	Yes	no	no	yes	no	1
7994	28	28	Yes	yes	yes	no	no	1
8021	28	28	Yes	yes	yes	no	no	1
8030	28	28	Yes	yes	yes	no	no	1
8031	28	28	Yes	no	no	yes	no	1
8034	28	28	Yes	yes	yes	no	no	1
8073	28	28	Yes	yes	yes	no	no	1
8079	28	28	Yes	yes	yes	no	no	1
8087	28	28	Yes	yes	yes	no	no	1
8089	28	28	Yes	yes	yes	no	no	1
8106	28	28	Yes	yes	yes	no	no	1
8111	28	28	Yes	no	no	yes	no	1
8125	28	28	Yes	yes	yes	no	no	1
8131	28	28	Yes	yes	yes	no	no	1
8148	28	28	Yes	yes	yes	no	no	1
8161	28	28	Yes	yes	yes	no	no	1
8165	28	28	Yes	yes	yes	no	no	1
8175	28	28	Yes	yes	yes	no	no	1
8189	28	28	Yes	yes	yes	no	no	1
8192	28	28	Yes	yes	yes	no	no	1
8209	28	28	Yes	no	no	yes	no	1
8214	4	4	Yes	no	no	yes	no	1
8225	28	28	Yes	yes	yes	no	no	1
8227	28	28	Yes	yes	yes	no	no	1
8233	28	28	Yes	yes	yes	no	no	1
8237	28	28	Yes	yes	yes	no	no	1
8241	28	28	Yes	yes	yes	no	no	1
8242	28	28	Yes	yes	yes	no	no	1
8260	28	28	Yes	yes	yes	no	no	1
8263	28	28	Yes	no	no	yes	no	1
8270	28	28	Yes	yes	yes	no	no	1
8273	28	28	Yes	no	no	yes	no	1
8294	28	28	Yes	no	no	yes	no	1
8301	28	28	Yes	yes	yes	no	no	1
8330	28	28	Yes	no	no	yes	no	1
8334	28	28	Yes	no	no	yes	no	1
8336	28	28	Yes	no	no	yes	no	1
8337	2	2	Yes	no	no	yes	no	1
8338	26	26	Yes	yes	yes	no	no	1
8339	28	28	Yes	no	no	yes	no	1
8345	28	28	Yes	no	no	yes	no	1
8346	28	28	Yes	no	no	yes	no	1
8350	28	28	Yes	yes	yes	no	no	1
8351	28	28	Yes	no	no	yes	no	1
8352	28	28	Yes	no	no	yes	no	1
8353	28	28	Yes	no	no	yes	no	1
8355	28	28	Yes	no	no	yes	no	1
8356	28	28	Yes	no	no	yes	no	1
8357	28	28	Yes	no	no	yes	no	1
8358	28	28	Yes	no	no	yes	no	1
8360	28	28	Yes	no	no	yes	no	1
8362	28	28	Yes	no	no	yes	no	1
8363	28	28	Yes	no	no	yes	no	1
8364	28	28	Yes	no	no	yes	no	1
8365	28	28	Yes	no	no	yes	no	1
8366	28	28	Yes	no	no	yes	no	1
8367	28	28	Yes	no	no	yes	no	1
8368	28	28	Yes	no	no	yes	no	1
8379	28	28	Yes	yes	yes	no	no	1
8396	28	28	Yes	yes	yes	no	no	1
8405	28	28	Yes	no	no	yes	no	1
8407	28	28	Yes	yes	yes	no	no	1
8409	28	28	Yes	yes	yes	no	no	1
8420	26	26	Yes	no	no	yes	no	1
8425	28	28	Yes	no	no	yes	no	1
8428	28	28	Yes	yes	yes	no	no	1
8439	28	28	Yes	yes	yes	no	no	1
8440	28	28	Yes	yes	yes	no	no	1
8443	28	28	Yes	yes	yes	no	no	1
8445	28	28	Yes	no	no	yes	no	1
8449	28	28	Yes	yes	yes	no	no	1
8451	28	28	Yes	yes	yes	no	no	1
8452	28	28	Yes	yes	yes	no	no	1
8459	28	28	Yes	yes	yes	no	no	1
8462	28	28	Yes	no	no	yes	no	1
8473	28	28	Yes	yes	yes	no	no	1
8477	28	28	Yes	yes	yes	no	no	1
8479	28	28	Yes	yes	yes	no	no	1
8480	28	28	Yes	yes	yes	no	no	1
8481	28	28	Yes	yes	yes	no	no	1
8498	28	28	Yes	yes	yes	no	no	1
8517	28	28	Yes	yes	yes	no	no	1
8519	28	28	Yes	no	no	yes	no	1
8520	28	28	Yes	yes	yes	no	no	1
8527	28	28	Yes	no	no	yes	no	1
8533	28	28	Yes	yes	yes	no	no	1
8540	28	28	Yes	yes	yes	no	no	1
8542	28	28	Yes	yes	yes	no	no	1
8543	28	28	Yes	yes	yes	no	no	1
8546	28	28	Yes	yes	yes	no	no	1
8550	28	28	Yes	yes	yes	no	no	1
8558	28	28	Yes	no	no	yes	no	1
8559	28	28	Yes	yes	yes	no	no	1
8560	28	28	Yes	yes	yes	no	no	1
8566	28	28	Yes	yes	yes	no	no	1
8567	28	28	Yes	yes	yes	no	no	1
8570	28	28	Yes	yes	yes	no	no	1
8574	28	28	Yes	yes	yes	no	no	1
8575	28	28	Yes	yes	yes	no	no	1
8615	28	28	Yes	yes	yes	no	no	1
8621	28	28	Yes	yes	yes	no	no	1
8623	28	28	Yes	yes	yes	no	no	1
8624	28	28	Yes	yes	yes	no	no	1
8625	28	28	Yes	yes	yes	no	no	1
8631	28	28	Yes	yes	yes	no	no	1
8634	28	28	Yes	yes	yes	no	no	1
8635	28	28	Yes	yes	yes	no	no	1
8636	28	28	Yes	yes	yes	no	no	1
8637	2	2	Yes	yes	yes	no	no	1
8648	28	28	Yes	yes	yes	no	no	1
8655	28	28	Yes	yes	yes	no	no	1
8661	28	28	Yes	yes	yes	no	no	1
8662	28	28	Yes	yes	yes	no	no	1
8663	28	28	Yes	yes	yes	no	no	1
8664	28	28	Yes	yes	yes	no	no	1
8665	28	28	Yes	yes	yes	no	no	1
8666	28	28	Yes	yes	yes	no	no	1
8667	28	28	Yes	yes	yes	no	no	1
8668	28	28	Yes	yes	yes	no	no	1
8673	28	28	Yes	yes	yes	no	no	1
8675	28	28	Yes	yes	yes	no	no	1
8677	28	28	Yes	yes	yes	no	no	1
8678	28	28	Yes	yes	yes	no	no	1
8681	28	28	Yes	no	no	yes	no	1
8683	28	28	Yes	yes	yes	no	no	1
8694	28	28	Yes	yes	yes	no	no	1
8698	28	28	Yes	yes	yes	no	no	1
8703	28	28	Yes	no	no	yes	no	1
8705	28	28	Yes	no	no	yes	no	1
8717	28	28	Yes	yes	yes	no	no	1
8718	28	28	Yes	no	no	yes	no	1
8720	28	28	Yes	no	no	yes	no	1
8721	28	28	Yes	yes	yes	no	no	1
8722	28	28	Yes	no	no	yes	no	1
8724	28	28	Yes	yes	yes	no	no	1
8725	28	28	Yes	yes	yes	no	no	1
8726	28	28	Yes	yes	yes	no	no	1
8728	28	28	Yes	no	no	yes	no	1
8729	28	28	Yes	yes	yes	no	no	1
8737	28	28	Yes	yes	yes	no	no	1
8742	28	28	Yes	no	no	yes	no	1
8743	28	28	Yes	no	no	yes	no	1
8761	28	28	Yes	yes	yes	no	no	1
8763	28	28	Yes	no	no	yes	no	1
8764	28	28	Yes	yes	yes	no	no	1
8772	28	28	Yes	yes	yes	no	no	1
8774	28	28	Yes	yes	yes	no	no	1
8776	28	28	Yes	yes	yes	no	no	1
8780	28	28	Yes	yes	yes	no	no	1
8795	28	28	Yes	no	no	yes	no	1
8802	28	28	Yes	yes	yes	no	no	1
8804	28	28	Yes	no	no	yes	no	1
8805	28	28	Yes	yes	yes	no	no	1
8812	28	28	Yes	yes	yes	no	no	1
8813	28	28	Yes	yes	yes	no	no	1
8821	28	28	Yes	yes	yes	no	no	1
8826	28	28	Yes	yes	yes	no	no	1
8833	28	28	Yes	yes	yes	no	no	1
8834	28	28	Yes	yes	yes	no	no	1
8837	28	28	Yes	yes	yes	no	no	1
8841	28	28	Yes	yes	yes	no	no	1
8847	4	4	Yes	no	no	yes	no	1
8850	28	28	Yes	no	no	yes	no	1
8872	28	28	Yes	yes	yes	no	no	1
8874	28	28	Yes	yes	yes	no	no	1
8878	28	28	Yes	yes	yes	no	no	1
8880	28	28	Yes	yes	yes	no	no	1
8881	28	28	Yes	yes	yes	no	no	1
8882	28	28	Yes	yes	yes	no	no	1
8883	28	28	Yes	yes	yes	no	no	1
8886	28	28	Yes	yes	yes	no	no	1
8887	28	28	Yes	no	no	yes	no	1
8888	28	28	Yes	yes	yes	no	no	1
8892	28	28	Yes	yes	yes	no	no	1
8893	28	28	Yes	yes	yes	no	no	1
8896	28	28	Yes	yes	yes	no	no	1
8899	28	28	Yes	yes	yes	no	no	1
8904	28	28	Yes	yes	yes	no	no	1
8905	28	28	Yes	yes	yes	no	no	1
8906	28	28	Yes	yes	yes	no	no	1
8907	28	28	Yes	yes	yes	no	no	1
8925	28	28	Yes	yes	yes	no	no	1
8926	28	28	Yes	no	no	yes	no	1
8930	28	28	Yes	yes	yes	no	no	1
8932	28	28	Yes	yes	yes	no	no	1
8933	4	4	Yes	yes	yes	no	no	1
8943	28	28	Yes	yes	yes	no	no	1
8944	2	2	Yes	no	no	yes	no	1
8968	28	28	Yes	yes	yes	no	no	1
8969	4	4	Yes	no	no	yes	no	1
8970	28	28	Yes	no	no	yes	no	1
8971	28	28	Yes	yes	yes	no	no	1
8985	28	28	Yes	yes	yes	no	no	1
8992	28	28	Yes	no	no	yes	no	1
9020	28	28	Yes	no	no	yes	no	1
9021	28	28	Yes	no	no	yes	no	1
9045	28	28	Yes	yes	yes	no	no	1
9046	28	28	Yes	yes	yes	no	no	1
9047	28	28	Yes	yes	yes	no	no	1
9049	28	28	Yes	yes	yes	no	no	1
9051	28	28	Yes	yes	yes	no	no	1
9082	2	2	Yes	no	no	yes	no	1
9086	28	28	Yes	yes	yes	no	no	1
9093	28	28	Yes	yes	yes	no	no	1
9100	28	28	Yes	yes	yes	no	no	1
9110	28	28	Yes	no	no	yes	no	1
9111	28	28	Yes	yes	yes	no	no	1
9112	28	28	Yes	yes	yes	no	no	1
9114	28	28	Yes	yes	yes	no	no	1
9121	28	28	Yes	no	no	yes	no	1
9123	28	28	Yes	yes	yes	no	no	1
9126	28	28	Yes	yes	yes	no	no	1
9130	28	28	Yes	yes	yes	no	no	1
9131	28	28	Yes	yes	yes	no	no	1
9138	28	28	Yes	yes	yes	no	no	1
9140	28	28	Yes	yes	yes	no	no	1
9141	28	28	Yes	yes	yes	no	no	1
9144	28	28	Yes	yes	yes	no	no	1
9146	28	28	Yes	yes	yes	no	no	1
9147	28	28	Yes	yes	yes	no	no	1
9159	28	28	Yes	no	no	yes	no	1
9167	28	28	Yes	yes	yes	no	no	1
9168	28	28	Yes	yes	yes	no	no	1
9169	28	28	Yes	yes	yes	no	no	1
9184	28	28	Yes	yes	yes	no	no	1
9188	28	28	Yes	yes	yes	no	no	1
9208	28	28	Yes	yes	yes	no	no	1
9218	28	28	Yes	yes	yes	no	no	1
9220	2	2	Yes	no	no	yes	no	1
9221	28	28	Yes	yes	yes	no	no	1
9232	28	28	Yes	no	no	yes	no	1
9235	28	28	Yes	no	no	yes	no	1
9238	28	28	Yes	yes	yes	no	no	1
9240	28	28	Yes	no	no	yes	no	1
9246	28	28	Yes	yes	yes	no	no	1
9249	28	28	Yes	no	no	yes	no	1
9252	28	28	Yes	yes	yes	no	no	1
9255	28	28	Yes	yes	yes	no	no	1
9261	28	28	Yes	yes	yes	no	no	1
9262	28	28	Yes	yes	yes	no	no	1
9267	28	28	Yes	yes	yes	no	no	1
9270	28	28	Yes	yes	yes	no	no	1
9274	28	28	Yes	yes	yes	no	no	1
9276	28	28	Yes	yes	yes	no	no	1
9284	28	28	Yes	no	no	yes	no	1
9295	28	28	Yes	yes	yes	no	no	1
9296	28	28	Yes	yes	yes	no	no	1
9297	2	2	Yes	no	no	yes	no	1
9298	2	2	Yes	no	no	yes	no	1
9299	2	2	Yes	no	no	yes	no	1
9300	2	2	Yes	no	no	yes	no	1
9301	2	2	Yes	no	no	yes	no	1
9302	2	2	Yes	no	no	yes	no	1
9303	2	2	Yes	no	no	yes	no	1
9304	4	4	Yes	no	no	yes	no	1
9318	28	28	Yes	yes	yes	no	no	1
9320	28	28	Yes	yes	yes	no	no	1
9321	28	28	Yes	yes	yes	no	no	1
9324	28	28	Yes	yes	yes	no	no	1
9326	28	28	Yes	no	no	yes	no	1
9328	28	28	Yes	yes	yes	no	no	1
9337	28	28	Yes	yes	yes	no	no	1
9341	28	28	Yes	yes	yes	no	no	1
9343	28	28	Yes	yes	yes	no	no	1
9349	28	28	Yes	yes	yes	no	no	1
9352	28	28	Yes	yes	yes	no	no	1
9354	28	28	Yes	yes	yes	no	no	1
9360	28	28	Yes	yes	yes	no	no	1
9361	28	28	Yes	yes	yes	no	no	1
9367	28	28	Yes	yes	yes	no	no	1
9368	28	28	Yes	yes	yes	no	no	1
9371	28	28	Yes	yes	yes	no	no	1
9377	28	28	Yes	yes	yes	no	no	1
9380	28	28	Yes	yes	yes	no	no	1
9382	28	28	Yes	yes	yes	no	no	1
9403	28	28	Yes	yes	yes	no	no	1
9404	28	28	Yes	yes	yes	no	no	1
9406	28	28	Yes	yes	yes	no	no	1
9409	28	28	Yes	yes	yes	no	no	1
9416	28	28	Yes	yes	yes	no	no	1
9422	28	28	Yes	no	no	yes	no	1
9441	28	28	Yes	yes	yes	no	no	1
9445	28	28	Yes	yes	yes	no	no	1
9446	28	28	Yes	yes	yes	no	no	1
9452	28	28	Yes	no	no	yes	no	1
9466	28	28	Yes	yes	yes	no	no	1
9470	28	28	Yes	yes	yes	no	no	1
9473	28	28	Yes	yes	yes	no	no	1
9474	28	28	Yes	yes	yes	no	no	1
9482	28	28	Yes	yes	yes	no	no	1
9491	28	28	Yes	yes	yes	no	no	1
9500	28	28	Yes	no	no	yes	no	1
9516	28	28	Yes	yes	yes	no	no	1
9519	28	28	Yes	yes	yes	no	no	1
9524	28	28	Yes	yes	yes	no	no	1
9525	28	28	Yes	yes	yes	no	no	1
9528	28	28	Yes	no	no	yes	no	1
9529	28	28	Yes	yes	yes	no	no	1
9534	28	28	Yes	no	no	yes	no	1
9535	28	28	Yes	yes	yes	no	no	1
9541	28	28	Yes	yes	yes	no	no	1
9550	28	28	Yes	yes	yes	no	no	1
9551	28	28	Yes	yes	yes	no	no	1
9553	28	28	Yes	yes	yes	no	no	1
9555	28	28	Yes	yes	yes	no	no	1
9556	28	28	Yes	no	no	yes	no	1
9570	28	28	Yes	yes	yes	no	no	1
9584	28	28	Yes	yes	yes	no	no	1
9588	28	28	Yes	yes	yes	no	no	1
9589	28	28	Yes	yes	yes	no	no	1
9592	28	28	Yes	no	no	yes	no	1
9595	28	28	Yes	yes	yes	no	no	1
9611	28	28	Yes	yes	yes	no	no	1
9612	28	28	Yes	yes	yes	no	no	1
9616	28	28	Yes	yes	yes	no	no	1
9632	28	28	Yes	yes	yes	no	no	1
9636	28	28	Yes	yes	yes	no	no	1
9646	28	28	Yes	yes	yes	no	no	1
9647	28	28	Yes	yes	yes	no	no	1
9648	28	28	Yes	yes	yes	no	no	1
9652	28	28	Yes	yes	yes	no	no	1
9659	28	28	Yes	no	no	yes	no	1
9663	28	28	Yes	yes	yes	no	no	1
9665	28	28	Yes	yes	yes	no	no	1
9667	28	28	Yes	yes	yes	no	no	1
9675	28	28	Yes	yes	yes	no	no	1
9679	28	28	Yes	yes	yes	no	no	1
9683	28	28	Yes	yes	yes	no	no	1
9684	28	28	Yes	yes	yes	no	no	1
9685	28	28	Yes	yes	yes	no	no	1
9689	28	28	Yes	yes	yes	no	no	1
9690	28	28	Yes	yes	yes	no	no	1
9692	28	28	Yes	yes	yes	no	no	1
9698	28	28	Yes	yes	yes	no	no	1
9701	28	28	Yes	yes	yes	no	no	1
9703	28	28	Yes	yes	yes	no	no	1
9709	28	28	Yes	yes	yes	no	no	1
9710	28	28	Yes	no	no	yes	no	1
9711	28	28	Yes	yes	yes	no	no	1
9727	28	28	Yes	no	no	yes	no	1
9736	28	28	Yes	yes	yes	no	no	1
9741	28	28	Yes	no	no	yes	no	1
9744	28	28	Yes	yes	yes	no	no	1
9750	28	28	Yes	yes	yes	no	no	1
9757	28	28	Yes	yes	yes	no	no	1
9766	28	28	Yes	no	no	yes	no	1
9770	28	28	Yes	yes	yes	no	no	1
9774	28	28	Yes	yes	yes	no	no	1
9775	28	28	Yes	yes	yes	no	no	1
9777	28	28	Yes	yes	yes	no	no	1
9780	28	28	Yes	yes	yes	no	no	1
9782	28	28	Yes	yes	yes	no	no	1
9784	28	28	Yes	yes	yes	no	no	1
9786	28	28	Yes	no	no	yes	no	1
9789	28	28	Yes	yes	yes	no	no	1
9791	28	28	Yes	yes	yes	no	no	1
9794	28	28	Yes	no	no	yes	no	1
9797	28	28	Yes	no	no	yes	no	1
9801	28	28	Yes	yes	yes	no	no	1
9802	28	28	Yes	yes	yes	no	no	1
9804	28	28	Yes	yes	yes	no	no	1
9806	28	28	Yes	yes	yes	no	no	1
9807	28	28	Yes	yes	yes	no	no	1
9812	28	28	Yes	no	no	yes	no	1
9814	28	28	Yes	no	no	yes	no	1
9815	28	28	Yes	yes	yes	no	no	1
9830	28	28	Yes	yes	yes	no	no	1
9842	28	28	Yes	no	no	yes	no	1
9847	28	28	Yes	yes	yes	no	no	1
9857	28	28	Yes	yes	yes	no	no	1
9861	28	28	Yes	yes	yes	no	no	1
9867	28	28	Yes	yes	yes	no	no	1
9869	28	28	Yes	yes	yes	no	no	1
9877	28	28	Yes	yes	yes	no	no	1
9878	28	28	Yes	yes	yes	no	no	1
9882	28	28	Yes	yes	yes	no	no	1
9883	28	28	Yes	yes	yes	no	no	1
9884	2	2	Yes	no	no	yes	no	1
9894	28	28	Yes	yes	yes	no	no	1
9897	28	28	Yes	yes	yes	no	no	1
9903	28	28	Yes	no	no	yes	no	1
9905	28	28	Yes	no	no	yes	no	1
9906	28	28	Yes	no	no	yes	no	1
9907	28	28	Yes	yes	yes	no	no	1
9908	28	28	Yes	yes	yes	no	no	1
9909	28	28	Yes	yes	yes	no	no	1
9910	28	28	Yes	yes	yes	no	no	1
9913	28	28	Yes	yes	yes	no	no	1
9917	28	28	Yes	no	no	yes	no	1
9918	28	28	Yes	yes	yes	no	no	1
9919	28	28	Yes	yes	yes	no	no	1
9920	28	28	Yes	yes	yes	no	no	1
9921	28	28	Yes	no	no	yes	no	1
9922	28	28	Yes	yes	yes	no	no	1
9923	28	28	Yes	yes	yes	no	no	1
9926	28	28	Yes	yes	yes	no	no	1
9927	28	28	Yes	yes	yes	no	no	1
9929	28	28	Yes	no	no	yes	no	1
9931	28	28	Yes	yes	yes	no	no	1
9933	28	28	Yes	yes	yes	no	no	1
9938	28	28	Yes	yes	yes	no	no	1
9939	28	28	Yes	yes	yes	no	no	1
9943	28	28	Yes	yes	yes	no	no	1
9948	28	28	Yes	yes	yes	no	no	1
9949	28	28	Yes	no	no	yes	no	1
9958	28	28	Yes	yes	yes	no	no	1
9960	28	28	Yes	yes	yes	no	no	1
9961	28	28	Yes	yes	yes	no	no	1
9967	28	28	Yes	yes	yes	no	no	1
9969	28	28	Yes	yes	yes	no	no	1
9972	28	28	Yes	yes	yes	no	no	1
9973	28	28	Yes	yes	yes	no	no	1
9978	28	28	Yes	yes	yes	no	no	1
9985	28	28	Yes	no	no	yes	no	1
9987	28	28	Yes	yes	yes	no	no	1
9988	28	28	Yes	no	no	yes	no	1
9990	28	28	Yes	yes	yes	no	no	1
9991	28	28	Yes	yes	yes	no	no	1
9993	28	28	Yes	no	no	yes	no	1
10010	28	28	Yes	yes	yes	no	no	1
10011	28	28	Yes	yes	yes	no	no	1
10013	28	28	Yes	yes	yes	no	no	1
10016	28	28	Yes	yes	yes	no	no	1
10018	28	28	Yes	yes	yes	no	no	1
10020	28	28	Yes	yes	yes	no	no	1
10025	28	28	Yes	yes	yes	no	no	1
10044	28	28	Yes	yes	yes	no	no	1
10048	28	28	Yes	yes	yes	no	no	1
10049	28	28	Yes	yes	yes	no	no	1
10051	28	28	Yes	yes	yes	no	no	1
10054	28	28	Yes	yes	yes	no	no	1
10055	28	28	Yes	yes	yes	no	no	1
10057	28	28	Yes	no	no	yes	no	1
10063	28	28	Yes	yes	yes	no	no	1
10067	28	28	Yes	yes	yes	no	no	1
10075	28	28	Yes	yes	yes	no	no	1
10081	28	28	Yes	yes	yes	no	no	1
10084	28	28	Yes	yes	yes	no	no	1
10092	28	28	Yes	yes	yes	no	no	1
10094	28	28	Yes	yes	yes	no	no	1
10095	28	28	Yes	yes	yes	no	no	1
10096	28	28	Yes	yes	yes	no	no	1
10097	28	28	Yes	yes	yes	no	no	1
10098	28	28	Yes	no	no	yes	no	1
10102	28	28	Yes	yes	yes	no	no	1
10105	28	28	Yes	yes	yes	no	no	1
10106	28	28	Yes	yes	yes	no	no	1
10109	28	28	Yes	yes	yes	no	no	1
10113	28	28	Yes	yes	yes	no	no	1
10120	28	28	Yes	yes	yes	no	no	1
10121	28	28	Yes	yes	yes	no	no	1
10123	28	28	Yes	no	no	yes	no	1
10125	28	28	Yes	yes	yes	no	no	1
10128	28	28	Yes	yes	yes	no	no	1
10130	28	28	Yes	yes	yes	no	no	1
10133	28	28	Yes	yes	yes	no	no	1
10134	28	28	Yes	yes	yes	no	no	1
10140	28	28	Yes	no	no	yes	no	1
10142	28	28	Yes	yes	yes	no	no	1
10146	28	28	Yes	yes	yes	no	no	1
10150	28	28	Yes	yes	yes	no	no	1
10151	2	2	Yes	no	no	yes	no	1
10153	28	28	Yes	yes	yes	no	no	1
10155	28	28	Yes	yes	yes	no	no	1
10156	28	28	Yes	no	no	yes	no	1
10159	28	28	Yes	yes	yes	no	no	1
10162	28	28	Yes	yes	yes	no	no	1
10169	28	28	Yes	yes	yes	no	no	1
10171	28	28	Yes	yes	yes	no	no	1
10175	28	28	Yes	no	no	yes	no	1
10181	28	28	Yes	yes	yes	no	no	1
10188	28	28	Yes	yes	yes	no	no	1
10189	28	28	Yes	yes	yes	no	no	1
10190	28	28	Yes	yes	yes	no	no	1
10194	28	28	Yes	no	no	yes	no	1
10197	28	28	Yes	yes	yes	no	no	1
10199	28	28	Yes	yes	yes	no	no	1
10204	28	28	Yes	yes	yes	no	no	1
10206	28	28	Yes	yes	yes	no	no	1
10209	28	28	Yes	yes	yes	no	no	1
10211	28	28	Yes	yes	yes	no	no	1
10212	28	28	Yes	yes	yes	no	no	1
10213	28	28	Yes	yes	yes	no	no	1
10225	28	28	Yes	yes	yes	no	no	1
10227	28	28	Yes	yes	yes	no	no	1
10235	28	28	Yes	yes	yes	no	no	1
10236	28	28	Yes	yes	yes	no	no	1
10240	28	28	Yes	yes	yes	no	no	1
10244	28	28	Yes	yes	yes	no	no	1
10245	28	28	Yes	yes	yes	no	no	1
10248	28	28	Yes	yes	yes	no	no	1
10250	28	28	Yes	yes	yes	no	no	1
10263	28	28	Yes	no	no	yes	no	1
10269	28	28	Yes	yes	yes	no	no	1
10270	28	28	Yes	yes	yes	no	no	1
10273	28	28	Yes	yes	yes	no	no	1
10277	28	28	Yes	yes	yes	no	no	1
10280	28	28	Yes	yes	yes	no	no	1
10285	28	28	Yes	yes	yes	no	no	1
10286	28	28	Yes	yes	yes	no	no	1
10287	28	28	Yes	yes	yes	no	no	1
10289	28	28	Yes	no	no	yes	no	1
10291	28	28	Yes	yes	yes	no	no	1
10299	28	28	Yes	no	no	yes	no	1
10311	28	28	Yes	yes	yes	no	no	1
10312	28	28	Yes	yes	yes	no	no	1
10318	28	28	Yes	yes	yes	no	no	1
10320	28	28	Yes	yes	yes	no	no	1
10328	28	28	Yes	yes	yes	no	no	1
10330	28	28	Yes	yes	yes	no	no	1
10346	28	28	Yes	yes	yes	no	no	1
10347	28	28	Yes	no	no	yes	no	1
10357	2	2	Yes	no	no	yes	no	1
10362	28	28	Yes	no	no	yes	no	1
10370	28	28	Yes	no	no	yes	no	1
10376	28	28	Yes	yes	yes	no	no	1
10379	28	28	Yes	yes	yes	no	no	1
10383	28	28	Yes	yes	yes	no	no	1
10384	4	4	Yes	yes	yes	no	no	1
10397	28	28	Yes	yes	yes	no	no	1
10399	28	28	Yes	no	no	yes	no	1
10410	28	28	Yes	no	no	yes	no	1
10412	28	28	Yes	yes	yes	no	no	1
10422	28	28	Yes	yes	yes	no	no	1
10424	28	28	Yes	yes	yes	no	no	1
10425	28	28	Yes	yes	yes	no	no	1
10430	28	28	Yes	no	no	yes	no	1
10431	2	2	Yes	no	no	yes	no	1
10434	28	28	Yes	yes	yes	no	no	1
10436	28	28	Yes	yes	yes	no	no	1
10438	28	28	Yes	no	no	yes	no	1
10440	28	28	Yes	no	no	yes	no	1
10443	28	28	Yes	yes	yes	no	no	1
10450	28	28	Yes	yes	yes	no	no	1
10455	28	28	Yes	yes	yes	no	no	1
10456	28	28	Yes	yes	yes	no	no	1
10459	28	28	Yes	no	no	yes	no	1
10460	28	28	Yes	yes	yes	no	no	1
10467	28	28	Yes	no	no	yes	no	1
10473	28	28	Yes	yes	yes	no	no	1
10474	28	28	Yes	yes	yes	no	no	1
10476	28	28	Yes	yes	yes	no	no	1
10479	28	28	Yes	yes	yes	no	no	1
10480	28	28	Yes	yes	yes	no	no	1
10482	28	28	Yes	yes	yes	no	no	1
10487	28	28	Yes	yes	yes	no	no	1
10490	28	28	Yes	yes	yes	no	no	1
10492	28	28	Yes	yes	yes	no	no	1
10493	28	28	Yes	yes	yes	no	no	1
10494	28	28	Yes	yes	yes	no	no	1
10498	26	26	Yes	yes	yes	no	no	1
10507	28	28	Yes	yes	yes	no	no	1
10519	28	28	Yes	yes	yes	no	no	1
10521	28	28	Yes	yes	yes	no	no	1
10522	28	28	Yes	yes	yes	no	no	1
10528	28	28	Yes	yes	yes	no	no	1
10535	28	28	Yes	yes	yes	no	no	1
10538	28	28	Yes	no	no	yes	no	1
10539	28	28	Yes	yes	yes	no	no	1
10540	28	28	Yes	yes	yes	no	no	1
10541	28	28	Yes	yes	yes	no	no	1
10542	28	28	Yes	yes	yes	no	no	1
10549	28	28	Yes	yes	yes	no	no	1
10550	28	28	Yes	yes	yes	no	no	1
10552	28	28	Yes	yes	yes	no	no	1
10553	28	28	Yes	yes	yes	no	no	1
10554	28	28	Yes	yes	yes	no	no	1
10557	28	28	Yes	yes	yes	no	no	1
10561	28	28	Yes	yes	yes	no	no	1
10565	28	28	Yes	yes	yes	no	no	1
10567	28	28	Yes	yes	yes	no	no	1
10569	28	28	Yes	yes	yes	no	no	1
10572	28	28	Yes	no	no	yes	no	1
10573	28	28	Yes	yes	yes	no	no	1
10574	28	28	Yes	yes	yes	no	no	1
10575	28	28	Yes	yes	yes	no	no	1
10576	28	28	Yes	yes	yes	no	no	1
10577	28	28	Yes	yes	yes	no	no	1
[truncated: 23,860 more rows]
