# Supplementary material for: Integrative computational approach identifies drug targets in CD4+ T-cell-mediated immune disorders
Source: NPJ Syst Biol Appl. 2021 Jan 22;7:4. doi: 10.1038/s41540-020-00165-3 (PMC7822845; doi:10.1038/s41540-020-00165-3)
Supplement: Supplementary file 1 — Compressed Supplementary Files [file 41540_2020_165_MOESM1_ESM.zip › Supplementary Data/Supplementary Data 11.xlsx]

## Sheet: Naive
Open Sink	Flux			Closed Sink
'Human Recon 1 test human biomass'	NaN			'Human Recon 1 test human biomass'	NaN
'Human Recon 1 test human biomass (noTrTr)'	NaN			'Human Recon 1 test human biomass (noTrTr)'	NaN
'Human Recon 1 test human biomass (maintenance)'	NaN			'Human Recon 1 test human biomass (maintenance)'	NaN
'ATP max, aerobic, glc'	22			'ATP max, aerobic, glc'	22
'ATP max, anaerobic, glc'	2			'ATP max, anaerobic, glc'	2
'ATP max, aerobic, citrate'	15.5			'ATP max, aerobic, citrate'	15.5
'ATP max, aerobic, etoh'	8			'ATP max, aerobic, etoh'	8
'ATP max, aerobic, glu-L'	15.5			'ATP max, aerobic, glu-L'	15.5
'ATP max, aerobic, gln-L'	15.5			'ATP max, aerobic, gln-L'	15.5
'ATP max, aerobic, gly'	0			'ATP max, aerobic, gly'	0
'ATP max, aerobic, lac-L'	10			'ATP max, aerobic, lac-L'	10
'ATP max, aerobic, pro-L'	0			'ATP max, aerobic, pro-L'	0
'ATP production via electron transport chain'	NaN			'ATP production via electron transport chain'	NaN
'gthrd reduces h2o2, GTHP (c) '	4			'gthrd reduces h2o2, GTHP (c) '	4
'gthrd reduces h2o2, GTHP (e) '	0.470588			'gthrd reduces h2o2, GTHP (e) '	0.470588
'gthrd reduces h2o2, GTHP (m) '	4.5			'gthrd reduces h2o2, GTHP (m) '	4.5
'gly -> co2 + nh4'	1			'gly -> co2 + nh4'	1
'12ppd-S(c) -> mthgxl(c)'	1			'12ppd-S(c) -> mthgxl(c)'	1
'12ppd-S(c) -> pyr(c)'	1			'12ppd-S(c) -> pyr(c)'	1
'3pg(c) -> gly(c)'	0.44186			'3pg(c) -> gly(c)'	0.44186
'3pg(c) -> ser-L(c)'	1			'3pg(c) -> ser-L(c)'	1
'4abut(c) -> succ(m)'	1			'4abut(c) -> succ(m)'	1
'4hpro-LT(m) -> glx(m)'	0			'4hpro-LT(m) -> glx(m)'	0
'5aop(c) -> pheme(c)'	0.125			'5aop(c) -> pheme(c)'	0.125
'aact(c) -> mthgxl(c)'	0			'aact(c) -> mthgxl(c)'	0
'acac(m) -> acetone(m)'	1			'acac(m) -> acetone(m)'	1
'acac(m) -> bhb(m)'	0.857143			'acac(m) -> bhb(m)'	0.857143
'acald(c) -> ac(c)'	1			'acald(c) -> ac(c)'	1
'accoa(c) -> pmtcoa(c)'	0			'accoa(c) -> pmtcoa(c)'	0
'pmtcoa(c) -> malcoa(m)'	0			'pmtcoa(c) -> malcoa(m)'	0
'acetone(c) -> mthgxl(c)'	0			'acetone(c) -> mthgxl(c)'	0
'acgal(c) -> udpacgal(c)'	0			'acgal(c) -> udpacgal(c)'	0
'acgam(c) -> cmpacna(c)'	0			'acgam(c) -> cmpacna(c)'	0
'acorn(c) -> orn(c)'	0			'acorn(c) -> orn(c)'	0
'adrnl(c) -> 34dhoxpeg(c)'	0			'adrnl(c) -> 34dhoxpeg(c)'	0
'akg(c) -> glu-L(c) (ALATA_L)'	NaN			'akg(c) -> glu-L(c) (ALATA_L)'	NaN
'akg(c) -> glu-L(c) (ASPTA)'	1000			'akg(c) -> glu-L(c) (ASPTA)'	1000
'akg(m) -> oaa(m)'	1			'akg(m) -> oaa(m)'	1
'akg(m) -> glu-L(m)'	0.875			'akg(m) -> glu-L(m)'	0.875
'akg(m) -> glu-L(m) (ASPTAm)'	0			'akg(m) -> glu-L(m) (ASPTAm)'	0
'ala-B(c) -> msa(m)'	1			'ala-B(c) -> msa(m)'	1
'ala-D(c) -> pyr(c)'	0			'ala-D(c) -> pyr(c)'	0
'ala-L(c) -> ala-D(c)'	1			'ala-L(c) -> ala-D(c)'	1
'ala-L(c) -> pyr(c)'	0			'ala-L(c) -> pyr(c)'	0
'arachd(c) -> malcoa(m)'	0			'arachd(c) -> malcoa(m)'	0
'arachd(r) -> txa2(r)'	0			'arachd(r) -> txa2(r)'	0
'arg-L(c) -> creat(c)'	0			'arg-L(c) -> creat(c)'	0
'arg-L -> glu-L (m)'	0			'arg-L -> glu-L (m)'	0
'arg-L -> no'	0			'arg-L -> no'	0
'arg-L(c) -> pcreat(c)'	0			'arg-L(c) -> pcreat(c)'	0
'ascb-L(c) -> eryth(c)'	0			'ascb-L(c) -> eryth(c)'	0
'ascb-L(c) -> lyxnt(c)'	0			'ascb-L(c) -> lyxnt(c)'	0
'ascb-L(c) -> thrnt(c)'	0			'ascb-L(c) -> thrnt(c)'	0
'ascb-L(c) -> xylnt(c)'	0			'ascb-L(c) -> xylnt(c)'	0
'asn-L(c) -> oaa(c)'	0			'asn-L(c) -> oaa(c)'	0
'asp-L(c) + hco3(c) -> arg-L(c)'	0			'asp-L(c) + hco3(c) -> arg-L(c)'	0
'asp-L(c) -> ala-B(c)'	0.909091			'asp-L(c) -> ala-B(c)'	0.909091
'asp-L(c) -> asn-L(c)'	0.769231			'asp-L(c) -> asn-L(c)'	0.769231
'asp-L(c) -> argsuc(c), asp-L -> fum (via argsuc), 1'	0			'asp-L(c) -> argsuc(c), asp-L -> fum (via argsuc), 1'	0
'argsuc(c) -> fum(c), asp-L -> fum (via argsuc), 2'	1			'argsuc(c) -> fum(c), asp-L -> fum (via argsuc), 2'	1
'asp-L(c) -> dcamp(c), asp-L -> fum (via dcamp), 1'	0.375			'asp-L(c) -> dcamp(c), asp-L -> fum (via dcamp), 1'	0.375
'dcamp(c) -> fum(c), asp-L -> fum (via dcamp), 2'	2			'dcamp(c) -> fum(c), asp-L -> fum (via dcamp), 2'	2
'dcamp(c) -> fum(c), asp-L -> fum (via dcamp), 3'	40.8333			'dcamp(c) -> fum(c), asp-L -> fum (via dcamp), 3'	40.8333
'asp-L(c) -> oaa(c)'	1			'asp-L(c) -> oaa(c)'	1
'carn -> ala-B'	1			'carn -> ala-B'	1
'chol(c) + dag_hs(c) -> pe_hs(c)'	0			'chol(c) + dag_hs(c) -> pe_hs(c)'	0
'choline -> betaine (glyb) -> glycine, 1 [m]'	0			'choline -> betaine (glyb) -> glycine, 1 [m]'	0
'choline -> betaine (glyb) -> glycine, 2 [m]'	0			'choline -> betaine (glyb) -> glycine, 2 [m]'	0
'coke(r) -> pecgoncoa(r)'	0			'coke(r) -> pecgoncoa(r)'	0
'core2(g) -> ksii_core2(g)'	0			'core2(g) -> ksii_core2(g)'	0
'core4(g) -> ksii_core4(g)'	0			'core4(g) -> ksii_core4(g)'	0
'cspg_a[ly] -> gal[ly] + glcur[ly] + xyl-D[ly]'	0			'cspg_a[ly] -> gal[ly] + glcur[ly] + xyl-D[ly]'	0
'cspg_b[ly] -> gal[ly] + glcur[ly] + xyl-D[ly]'	0			'cspg_b[ly] -> gal[ly] + glcur[ly] + xyl-D[ly]'	0
'cspg_c[ly] -> gal[ly] + glcur[ly] + xyl-D[ly]'	0			'cspg_c[ly] -> gal[ly] + glcur[ly] + xyl-D[ly]'	0
'cspg_d[ly] -> gal[ly] + glcur[ly] + xyl-D[ly]'	0			'cspg_d[ly] -> gal[ly] + glcur[ly] + xyl-D[ly]'	0
'cspg_e[ly] -> gal[ly] + glcur[ly] + xyl-D[ly]'	0			'cspg_e[ly] -> gal[ly] + glcur[ly] + xyl-D[ly]'	0
'cys-L + glu-L + gly -> ghtrd'	0.890411			'cys-L + glu-L + gly -> ghtrd'	0.890411
'cys-L -> 3sala -> so4, 1'	0			'cys-L -> 3sala -> so4, 1'	0
'cys-L -> 3sala -> so4, 2'	0			'cys-L -> 3sala -> so4, 2'	0
'cys-L(c) -> hyptaur(c)'	0			'cys-L(c) -> hyptaur(c)'	0
'cystine (Lcystin) -> cys-L'	0			'cystine (Lcystin) -> cys-L'	0
'dhap(c) -> mthgxl(c)'	1			'dhap(c) -> mthgxl(c)'	1
'dmpp(c) -> ggdp(c) (with RPMI medium)'	0			'dmpp(c) -> ggdp(c) (with RPMI medium)'	0
'dna(n) -> dna5mtc(n) (with RPMI medium)'	0			'dna(n) -> dna5mtc(n) (with RPMI medium)'	0
'dolichol_L(c) -> dolmanp_L(r) (with RPMI medium)'	0			'dolichol_L(c) -> dolmanp_L(r) (with RPMI medium)'	0
'dolichol_L(c) -> g3m8mpdol_L(r) (with RPMI medium)'	0			'dolichol_L(c) -> g3m8mpdol_L(r) (with RPMI medium)'	0
'dolichol_U(c) -> dolmanp_U(r) (with RPMI medium)'	0			'dolichol_U(c) -> dolmanp_U(r) (with RPMI medium)'	0
'dolichol_U(c) -> g3m8mpdol_U(r) (with RPMI medium)'	0			'dolichol_U(c) -> g3m8mpdol_U(r) (with RPMI medium)'	0
'dopa(c) -> homoval(c)'	0			'dopa(c) -> homoval(c)'	0
'etoh(c) -> acald(c)'	1			'etoh(c) -> acald(c)'	1
'f6p(c) + g3p(c) -> r5p(c)'	1.8			'f6p(c) + g3p(c) -> r5p(c)'	1.8
'frdp(c) -> dolichol_L(r) (with RPMI medium)'	0			'frdp(c) -> dolichol_L(r) (with RPMI medium)'	0
'frdp(c) -> dolichol_U(r) (with RPMI medium)'	0			'frdp(c) -> dolichol_U(r) (with RPMI medium)'	0
'ade(c) -> amp(c)'	1.03846			'ade(c) -> amp(c)'	1.03846
'adn(c) -> urate(x)'	0			'adn(c) -> urate(x)'	0
'adp(c) -> datp(n)'	0.89726			'adp(c) -> datp(n)'	0.89726
'cdp(c) -> dctp(n)'	0.875			'cdp(c) -> dctp(n)'	0.875
'cmp(c) -> cytd(c)'	1			'cmp(c) -> cytd(c)'	1
'cytd(c) -> ala-B(c)'	0.6			'cytd(c) -> ala-B(c)'	0.6
'dcmp(c) -> ala-B(c)'	0.6			'dcmp(c) -> ala-B(c)'	0.6
'gdp(c) -> dgtp(n)'	0.890511			'gdp(c) -> dgtp(n)'	0.890511
'gln-L + HCO3 -> UMP(c)'	0.375			'gln-L + HCO3 -> UMP(c)'	0.375
'gsn(c) -> urate(x)'	0			'gsn(c) -> urate(x)'	0
'gua(c) -> gmp(c)'	1.04082			'gua(c) -> gmp(c)'	1.04082
'hxan(c) -> imp(c)'	1.03937			'hxan(c) -> imp(c)'	1.03937
'imp(c) -> atp(c)'	0.874126			'imp(c) -> atp(c)'	0.874126
'imp(c) -> gtp(c)'	0.976562			'imp(c) -> gtp(c)'	0.976562
'imp(c) -> urate(x)'	0			'imp(c) -> urate(x)'	0
'prpp(c) -> imp(c)'	0.454545			'prpp(c) -> imp(c)'	0.454545
'pydx(c) -> pydx5p(c)'	1			'pydx(c) -> pydx5p(c)'	1
'thm(c) -> thmpp(c) (with RPMI medium)'	0.5			'thm(c) -> thmpp(c) (with RPMI medium)'	0.5
'thm(e) -> thmpp(m) (with RPMI medium)'	0.5			'thm(e) -> thmpp(m) (with RPMI medium)'	0.5
'thmmp(e) -> thmpp(c) (with RPMI medium)'	1.5			'thmmp(e) -> thmpp(c) (with RPMI medium)'	1.5
'thmmp(e) -> thmpp(m) (with RPMI medium)'	1			'thmmp(e) -> thmpp(m) (with RPMI medium)'	1
'tyr-L(m) -> q10(m)'	0			'tyr-L(m) -> q10(m)'	0
'udp(c) -> dttp(n)'	0.5625			'udp(c) -> dttp(n)'	0.5625
'ump(c) -> ala-B(c)'	0.843284			'ump(c) -> ala-B(c)'	0.843284
'fru(c) -> dhap(c)'	1.83333			'fru(c) -> dhap(c)'	1.83333
'fru(c) -> g3p(c)'	1.83333			'fru(c) -> g3p(c)'	1.83333
'fuc-L(c) -> gdpfuc(c) (with RPMI medium)'	0			'fuc-L(c) -> gdpfuc(c) (with RPMI medium)'	0
'fum(m) -> oaa(m)'	1			'fum(m) -> oaa(m)'	1
'g1p(c) -> dtdprmn(c) (with RPMI medium)'	0			'g1p(c) -> dtdprmn(c) (with RPMI medium)'	0
'g3p(c) -> mthgxl(c)'	1			'g3p(c) -> mthgxl(c)'	1
'g6p(c) -> r5p(c)'	1.18966			'g6p(c) -> r5p(c)'	1.18966
'g6p(c) -> ru5p-D(c)'	1.18966			'g6p(c) -> ru5p-D(c)'	1.18966
'gal(c) -> glc-D(c)'	0.916667			'gal(c) -> glc-D(c)'	0.916667
'gal(c) -> udpgal(c)'	0			'gal(c) -> udpgal(c)'	0
'galgluside_hs(g) -> galgalgalthcrm_hs(g)'	0			'galgluside_hs(g) -> galgalgalthcrm_hs(g)'	0
'galgluside_hs(g) -> acgagbside_hs(g)'	0			'galgluside_hs(g) -> acgagbside_hs(g)'	0
'galgluside_hs(g) -> acnacngalgbside_hs(g)'	0			'galgluside_hs(g) -> acnacngalgbside_hs(g)'	0
'galgluside_hs(g) -> gd1b2_hs(g)'	0			'galgluside_hs(g) -> gd1b2_hs(g)'	0
'galgluside_hs(g) -> gd1c_hs(g)'	0			'galgluside_hs(g) -> gd1c_hs(g)'	0
'galgluside_hs(g) -> gp1c_hs(g)'	0			'galgluside_hs(g) -> gp1c_hs(g)'	0
'galgluside_hs(g) -> gq1balpha_hs(g)'	0			'galgluside_hs(g) -> gq1balpha_hs(g)'	0
'gam6p(c) -> uacgam(c)'	0			'gam6p(c) -> uacgam(c)'	0
'gdpmann(c) -> gdpfuc(c)'	0			'gdpmann(c) -> gdpfuc(c)'	0
'glc-D(c) -> inost(c)'	0.956522			'glc-D(c) -> inost(c)'	0.956522
'glc-D(c) -> lac-L(c) + atp(c) + h2o(c)'	1.63333			'glc-D(c) -> lac-L(c) + atp(c) + h2o(c)'	1.63333
'glc-D(c) -> lac-D(c)'	1.83333			'glc-D(c) -> lac-D(c)'	1.83333
'glc-D(c) -> lcts(g)'	0			'glc-D(c) -> lcts(g)'	0
'glc-D(c) -> pyr(c)'	2			'glc-D(c) -> pyr(c)'	2
'gln-L(c) -> nh4(c)'	2			'gln-L(c) -> nh4(c)'	2
'gln-L(m) -> glu-L(m)'	1			'gln-L(m) -> glu-L(m)'	1
'gln-L(m) -> glu-L(m)'	1			'gln-L(m) -> glu-L(m)'	1
'glu5sa(c) -> pro-L(c)'	0			'glu5sa(c) -> pro-L(c)'	0
'glu-L(c) -> 4abut(c)'	1			'glu-L(c) -> 4abut(c)'	1
'glu-L(c) -> gln-L(c)'	0.939394			'glu-L(c) -> gln-L(c)'	0.939394
'glu-L -> pro-L'	0.786667			'glu-L -> pro-L'	0.786667
'glu-L(m) -> akg(m)'	1			'glu-L(m) -> akg(m)'	1
'gluside_hs(g) -> galgluside_hs(g)'	0			'gluside_hs(g) -> galgluside_hs(g)'	0
'glx(m) -> glyclt(m)'	0			'glx(m) -> glyclt(m)'	0
'gly(c) -> ser-L(c) -> pyr(c), 1'	0			'gly(c) -> ser-L(c) -> pyr(c), 1'	0
'gly(c) -> ser-L(c) -> pyr(c), 2'	0			'gly(c) -> ser-L(c) -> pyr(c), 2'	0
'glyc(c) -> glc-D(c)'	0.5			'glyc(c) -> glc-D(c)'	0.5
'glyc(c) + Rtotal(c) + Rtotal2(c) -> dag_hs(c)'	0.970149			'glyc(c) + Rtotal(c) + Rtotal2(c) -> dag_hs(c)'	0.970149
'glyc(c) + Rtotal(c) -> tag_hs(c) (with RPMI medium)'	0			'glyc(c) + Rtotal(c) -> tag_hs(c) (with RPMI medium)'	0
'glyclt(c) -> gly(c)'	0			'glyclt(c) -> gly(c)'	0
'glygn2(c) -> glc-D(c)'	10.875			'glygn2(c) -> glc-D(c)'	10.875
'glygn2(e) -> glc-D(e) - via AMY2e'	NaN			'glygn2(e) -> glc-D(e) - via AMY2e'	NaN
'glx(c) -> oxa(c)'	1			'glx(c) -> oxa(c)'	1
'ha[l] -> acgam[l] + glcur[l]'	0			'ha[l] -> acgam[l] + glcur[l]'	0
'his-L(c) -> glu-L(c)'	0			'his-L(c) -> glu-L(c)'	0
'his-L(c) -> hista(c)'	0			'his-L(c) -> hista(c)'	0
'hista(c) -> 3mlda(c) (with RPMI medium)'	0			'hista(c) -> 3mlda(c) (with RPMI medium)'	0
'hista(c) -> im4ac(c)'	0			'hista(c) -> im4ac(c)'	0
'hmgcoa(x) -> chsterol(r)'	0.238751			'hmgcoa(x) -> chsterol(r)'	0.238751
'hmgcoa(x) -> frdp(x)'	0.527778			'hmgcoa(x) -> frdp(x)'	0.527778
'hmgcoa(x) -> xoldiolone(r)'	0			'hmgcoa(x) -> xoldiolone(r)'	0
'hmgcoa(x) -> xoltriol(c)'	0			'hmgcoa(x) -> xoltriol(c)'	0
'hpyr(c) -> 2pg(c)'	0.8			'hpyr(c) -> 2pg(c)'	0.8
'hpyr(c) -> glyclt(c)'	1			'hpyr(c) -> glyclt(c)'	1
'hpyr(c) -> glyc-S(c)'	0.888889			'hpyr(c) -> glyc-S(c)'	0.888889
'hspg(l) -> gal(l) + glcur(l) + xyl-D(l)'	0			'hspg(l) -> gal(l) + glcur(l) + xyl-D(l)'	0
'hyptaur(c) -> taur(x)'	0			'hyptaur(c) -> taur(x)'	0
'ile-L(c) -> accoa(c)'	1			'ile-L(c) -> accoa(c)'	1
'inost(c) -> pail_hs(c) (with RPMI medium)'	0			'inost(c) -> pail_hs(c) (with RPMI medium)'	0
'inost(c) -> pail45p_hs(c) (with RPMI medium)'	0			'inost(c) -> pail45p_hs(c) (with RPMI medium)'	0
'inost(c) -> pail4p_hs(c) (with RPMI medium)'	0			'inost(c) -> pail4p_hs(c) (with RPMI medium)'	0
'inost(c) -> xu5p-D(c)'	0			'inost(c) -> xu5p-D(c)'	0
'ipdp(x) -> sql(r)'	0.290155			'ipdp(x) -> sql(r)'	0.290155
'itacon(m) -> pyr(m)'	1			'itacon(m) -> pyr(m)'	1
'ksi[l] -> man[l] + acgam[l] (with RPMI medium)'	0			'ksi[l] -> man[l] + acgam[l] (with RPMI medium)'	0
'ksii_core2(l) -> Ser/Thr(l)'	0			'ksii_core2(l) -> Ser/Thr(l)'	0
'ksii_core4(l) -> Ser/Thr(l)'	0			'ksii_core4(l) -> Ser/Thr(l)'	0
'l2fn2m2masn(g) -> ksi(g) (with RPMI medium)'	0			'l2fn2m2masn(g) -> ksi(g) (with RPMI medium)'	0
'lac-L(c) -> glc-D(c)'	0.416667			'lac-L(c) -> glc-D(c)'	0.416667
'Lcyst(c) -> taur(x)'	0			'Lcyst(c) -> taur(x)'	0
'leu-L(c) -> accoa(c)'	1			'leu-L(c) -> accoa(c)'	1
'lys-L[c] -> accoa[m] (via saccrp-L pathway)'	0.708333			'lys-L[c] -> accoa[m] (via saccrp-L pathway)'	0.708333
'lys-L[x] -> aacoa[m] (via Lpipecol pathway)'	0.5			'lys-L[x] -> aacoa[m] (via Lpipecol pathway)'	0.5
'm8masn(r) -> nm4masn(g)'	0			'm8masn(r) -> nm4masn(g)'	0
'man(c) -> gdpmann(c)'	0			'man(c) -> gdpmann(c)'	0
'man6p(c) -> kdn(c) - via ACNAM9PL2'	0.666667			'man6p(c) -> kdn(c) - via ACNAM9PL2'	0.666667
'mescon(m) -> pyr(m)'	1			'mescon(m) -> pyr(m)'	1
'met-L(c) -> cys-L(c)'	0			'met-L(c) -> cys-L(c)'	0
'mi145p(c) -> inost(c)'	1			'mi145p(c) -> inost(c)'	1
'msa(m) -> ala-B(m)'	0.8			'msa(m) -> ala-B(m)'	0.8
'mthgxl(c) -> 12ppd-S(c)'	0.740741			'mthgxl(c) -> 12ppd-S(c)'	0.740741
'mthgxl(c) -> lac-D(c)'	1			'mthgxl(c) -> lac-D(c)'	1
'n2m2nmasn[l] -> man[l] + acgam[l] (with RPMI medium)'	0			'n2m2nmasn[l] -> man[l] + acgam[l] (with RPMI medium)'	0
'nm4masn(g) -> l2fn2m2masn(g) (with RPMI medium)'	0			'nm4masn(g) -> l2fn2m2masn(g) (with RPMI medium)'	0
'nm4masn(g) -> n2m2nmasn(g) (with RPMI medium)'	0			'nm4masn(g) -> n2m2nmasn(g) (with RPMI medium)'	0
'nm4masn(g) -> s2l2fn2m2masn(g) (with RPMI medium)'	0			'nm4masn(g) -> s2l2fn2m2masn(g) (with RPMI medium)'	0
'o2- -> h2o2 -> o2 + h2o, 1'	0.5			'o2- -> h2o2 -> o2 + h2o, 1'	0.5
'o2- -> h2o2 -> o2 + h2o, 2'	4			'o2- -> h2o2 -> o2 + h2o, 2'	4
'orn(c) -> nh4(c)'	0			'orn(c) -> nh4(c)'	0
'orn(c) -> ptrc(c)'	1			'orn(c) -> ptrc(c)'	1
'orn(c) -> spmd(c)'	0			'orn(c) -> spmd(c)'	0
'orn(c) -> sprm(c)'	0			'orn(c) -> sprm(c)'	0
'pail_hs(c) -> gpi_prot_hs(r) (with RMPI medium)'	0			'pail_hs(c) -> gpi_prot_hs(r) (with RMPI medium)'	0
'pail45p(c) -> mi145p(c)'	1			'pail45p(c) -> mi145p(c)'	1
'phe-L(c) -> pac(c)'	0			'phe-L(c) -> pac(c)'	0
'phe-L(c) -> pacald(c)'	0			'phe-L(c) -> pacald(c)'	0
'phe-L(c) -> peamn(c)'	0			'phe-L(c) -> peamn(c)'	0
'phe-L(c) -> phaccoa(c)'	0			'phe-L(c) -> phaccoa(c)'	0
'phe-L(c) -> pheacgln(c)'	0			'phe-L(c) -> pheacgln(c)'	0
'phe-L(c) -> phpyr(c)'	2			'phe-L(c) -> phpyr(c)'	2
'phe-L(c) -> tyr-L(c)'	0			'phe-L(c) -> tyr-L(c)'	0
'pheme(c) -> bilirub(c)'	0			'pheme(c) -> bilirub(c)'	0
'phytcoa(x) -> dmnoncoa(m)'	0			'phytcoa(x) -> dmnoncoa(m)'	0
'pmtcoa(c) -> crmp_hs(c) (with RPMI medium)'	0			'pmtcoa(c) -> crmp_hs(c) (with RPMI medium)'	0
'pmtcoa(c) -> sphmyln_hs(c) (with RPMI medium)'	0.333333			'pmtcoa(c) -> sphmyln_hs(c) (with RPMI medium)'	0.333333
'ppcoa(m) -> succoa(m)'	0			'ppcoa(m) -> succoa(m)'	0
'pro-L(c) -> glu-L(c)'	0			'pro-L(c) -> glu-L(c)'	0
'ptrc(c) -> ala-B(c)'	0			'ptrc(c) -> ala-B(c)'	0
'ptrc(c) -> spmd(c)'	0			'ptrc(c) -> spmd(c)'	0
'pyr -> fad[m] + h[m] (with RPMI medium)'	1			'pyr -> fad[m] + h[m] (with RPMI medium)'	1
'pyr(c) -> lac-D(c)'	0.708333			'pyr(c) -> lac-D(c)'	0.708333
'pyr -> nad[m] + h[m] (with RPMI medium)'	0			'pyr -> nad[m] + h[m] (with RPMI medium)'	0
'pyr[c] -> accoa[m] + co2(c) + nadh[m]'	1			'pyr[c] -> accoa[m] + co2(c) + nadh[m]'	1
'pyr(c) -> ala-L(c), 1'	0.772727			'pyr(c) -> ala-L(c), 1'	0.772727
'pyr(c) -> ala-L(c), 2'	0			'pyr(c) -> ala-L(c), 2'	0
's2l2fn2m2masn(l) -> man[l] + acgam[l] (with RPMI medium)'	0			's2l2fn2m2masn(l) -> man[l] + acgam[l] (with RPMI medium)'	0
'Ser/Thr[g] + udpacgal[g] -> core2[g] - via GALNTg and DM_core4[g] (with RPMI medium)'	0			'Ser/Thr[g] + udpacgal[g] -> core2[g] - via GALNTg and DM_core4[g] (with RPMI medium)'	0
'Ser/Thr[g] + udpacgal[g] -> core4[g] - via GALNTg and DM_core4[g] (with RPMI medium)'	0			'Ser/Thr[g] + udpacgal[g] -> core4[g] - via GALNTg and DM_core4[g] (with RPMI medium)'	0
'Ser/Thr[g] + udpacgal[g] -> Tn_antigen[g] - via GALNTg (with RPMI medium)'	NaN			'Ser/Thr[g] + udpacgal[g] -> Tn_antigen[g] - via GALNTg (with RPMI medium)'	NaN
'Ser/Thr[g] + udpacgal[g] -> sTn_antigen[g] - via GALNTg and DM_sTn_antigen(g)'	NaN			'Ser/Thr[g] + udpacgal[g] -> sTn_antigen[g] - via GALNTg and DM_sTn_antigen(g)'	NaN
'Ser-Gly/Ala-X-Gly[r] -> cs_pre[g]'	0			'Ser-Gly/Ala-X-Gly[r] -> cs_pre[g]'	0
'Ser-Gly/Ala-X-Gly[r] -> cspg_a[g]'	0			'Ser-Gly/Ala-X-Gly[r] -> cspg_a[g]'	0
'Ser-Gly/Ala-X-Gly[r] -> cspg_c[g]'	0			'Ser-Gly/Ala-X-Gly[r] -> cspg_c[g]'	0
'Ser-Gly/Ala-X-Gly[r] -> cspg_d[g]'	0			'Ser-Gly/Ala-X-Gly[r] -> cspg_d[g]'	0
'Ser-Gly/Ala-X-Gly[r] -> cspg_e[g]'	0			'Ser-Gly/Ala-X-Gly[r] -> cspg_e[g]'	0
'Ser-Gly/Ala-X-Gly[r] -> hspg[g]'	0			'Ser-Gly/Ala-X-Gly[r] -> hspg[g]'	0
'Ser-Gly/Ala-X-Gly[r] -> cspg_b[g]'	0			'Ser-Gly/Ala-X-Gly[r] -> cspg_b[g]'	0
'ser-L(c) -> cys-L(c)'	0			'ser-L(c) -> cys-L(c)'	0
'so4(c) -> paps(c)'	0.47482			'so4(c) -> paps(c)'	0.47482
'spmd(c) -> sprm(c)'	0			'spmd(c) -> sprm(c)'	0
'srtn(c) -> f5hoxkyn(c)'	0			'srtn(c) -> f5hoxkyn(c)'	0
'srtn(c) -> fna5moxam(c)'	0			'srtn(c) -> fna5moxam(c)'	0
'srtn(c) -> nmthsrtn(c)'	0			'srtn(c) -> nmthsrtn(c)'	0
'strch1(e) -> glc-D(e) via AMY1e'	NaN			'strch1(e) -> glc-D(e) via AMY1e'	NaN
'succoa(m) -> oaa(m)'	1			'succoa(m) -> oaa(m)'	1
'taur(x) -> tchola(x)'	0			'taur(x) -> tchola(x)'	0
'thcholstoic(x) -> gchola(x)'	0			'thcholstoic(x) -> gchola(x)'	0
'thcholstoic(x) -> tchola(x)'	0			'thcholstoic(x) -> tchola(x)'	0
'trp-L(c) -> ppcoa(c)'	0			'trp-L(c) -> ppcoa(c)'	0
'trp-L(c) -> accoa(c)'	0.708333			'trp-L(c) -> accoa(c)'	0.708333
'trp-L(c) -> anth(c)'	0			'trp-L(c) -> anth(c)'	0
'trp-L(c) -> id3acald(c)'	0			'trp-L(c) -> id3acald(c)'	0
'trp-L(c) -> kynate(c)'	0			'trp-L(c) -> kynate(c)'	0
'trp-L(c) -> melatn(c)'	0			'trp-L(c) -> melatn(c)'	0
'trp-L(c) -> Lfmkynr(c)'	0			'trp-L(c) -> Lfmkynr(c)'	0
'trp-L(c) -> Lkynr(c)'	0			'trp-L(c) -> Lkynr(c)'	0
'trp-L(c) -> nformanth(c)'	0			'trp-L(c) -> nformanth(c)'	0
'srtn(c) -> 5moxact(c)'	0			'srtn(c) -> 5moxact(c)'	0
'srtn(c) -> 6hoxmelatn(c)'	0			'srtn(c) -> 6hoxmelatn(c)'	0
'trp-L(c) -> quln(c)'	0			'trp-L(c) -> quln(c)'	0
'trp-L(c) -> srtn(c)'	NaN			'trp-L(c) -> srtn(c)'	NaN
'Tyr-ggn(c) -> glygn2(c)'	0			'Tyr-ggn(c) -> glygn2(c)'	0
'tyr-L(c) -> 34hpp(c)'	2			'tyr-L(c) -> 34hpp(c)'	2
'tyr-L(c) -> 4hphac(c)'	0			'tyr-L(c) -> 4hphac(c)'	0
'tyr-L(c) -> adrnl(c)'	0			'tyr-L(c) -> adrnl(c)'	0
'tyr-L(c) -> dopa(c)'	0			'tyr-L(c) -> dopa(c)'	0
'tyr-L(c) -> fum(c) + acac(c)'	0			'tyr-L(c) -> fum(c) + acac(c)'	0
'tyr-L(c) -> melanin(c)'	0			'tyr-L(c) -> melanin(c)'	0
'tyr-L(c) -> nrpphr(c)'	0			'tyr-L(c) -> nrpphr(c)'	0
'uacgamv(c) + udpglcur(c) -> ha[e] - via HAS2'	NaN			'uacgamv(c) + udpglcur(c) -> ha[e] - via HAS2'	NaN
'uacgam(c) -> m8masn(r)'	0			'uacgam(c) -> m8masn(r)'	0
'udpglcur(c) -> xu5p-D(c)'	0.9			'udpglcur(c) -> xu5p-D(c)'	0.9
'ura(c) -> ala-B(c)'	0			'ura(c) -> ala-B(c)'	0
'val-L(c) -> 3aib(c)'	2			'val-L(c) -> 3aib(c)'	2
'val-L(c) -> succoa(m)'	1			'val-L(c) -> succoa(m)'	1
'xoltriol(m) -> thcholstoic(m)'	0			'xoltriol(m) -> thcholstoic(m)'	0
'xylu-D(c) -> glyclt(c)'	0			'xylu-D(c) -> glyclt(c)'	0
'glucose to lactate conversion'	2			'glucose to lactate conversion'	2
'glutamine to glucose conversion - GLUNm'	16.5			'glutamine to glucose conversion - GLUNm'	16.5
'glutamine to glucose conversion - ASPTAm'	0			'glutamine to glucose conversion - ASPTAm'	0
'glutamine to glucose conversion - FUM'	1000			'glutamine to glucose conversion - FUM'	1000
'glutamine to glucose conversion - MDH'	1000			'glutamine to glucose conversion - MDH'	1000
'glutamine to glucose conversion - G6PPer'	NaN			'glutamine to glucose conversion - G6PPer'	NaN
'glutamine to proline conversion - P5CRm'	NaN			'glutamine to proline conversion - P5CRm'	NaN
'glutamine to proline conversion - P5CRxm'	NaN			'glutamine to proline conversion - P5CRxm'	NaN
'glutamine to ornithine conversion - ORNTArm'	NaN			'glutamine to ornithine conversion - ORNTArm'	NaN
'glutamine to citrulline converion - OCBTm'	NaN			'glutamine to citrulline converion - OCBTm'	NaN
'glutamine to lactate - LDH_L'	1000			'glutamine to lactate - LDH_L'	1000
'glutamine to aspartate - ASPTA'	1000			'glutamine to aspartate - ASPTA'	1000
'glutamine to co2 - AKGDm'	2.5			'glutamine to co2 - AKGDm'	2.5
'glutamine to ammonia - GLUNm'	16.5			'glutamine to ammonia - GLUNm'	16.5
'putriscine to methionine (depends on oxygen uptake) - UNK2'	NaN			'putriscine to methionine (depends on oxygen uptake) - UNK2'	NaN
'secretion of alanine'	2			'secretion of alanine'	2
'secretion of lactate'	2			'secretion of lactate'	2
'synthesis of arginine from glutamine - ARGSL'	0			'synthesis of arginine from glutamine - ARGSL'	0
'synthesis of proline from glutamine - P5CR'	0.786667			'synthesis of proline from glutamine - P5CR'	0.786667
'synthesis of proline from glutamine - P5CRm'	NaN			'synthesis of proline from glutamine - P5CRm'	NaN
'synthesis of proline from glutamine - P5CRxm'	NaN			'synthesis of proline from glutamine - P5CRxm'	NaN
'synthesis of alanine from glutamine - ALATA_L'	NaN			'synthesis of alanine from glutamine - ALATA_L'	NaN
'secretion of proline'	0			'secretion of proline'	0
'secretion of arginine'	0			'secretion of arginine'	0
'secretion of ornithine'	0			'secretion of ornithine'	0
'synthesis of spermine from ornithine - SPRMS'	0			'synthesis of spermine from ornithine - SPRMS'	0
'synthesis of spermidine from ornithine - SPMS'	0			'synthesis of spermidine from ornithine - SPMS'	0
'synthesis of nitric oxide from arginine - NOS2'	NaN			'synthesis of nitric oxide from arginine - NOS2'	NaN
'synthesis of cholesterol - DSREDUCr (with RPMI medium)'	NaN			'synthesis of cholesterol - DSREDUCr (with RPMI medium)'	NaN
'de novo purine synthesis - ADSL1'	22			'de novo purine synthesis - ADSL1'	22
'de novo purine synthesis - GMPS2'	7.33333			'de novo purine synthesis - GMPS2'	7.33333
'salvage of purine bases - ADPT'	22			'salvage of purine bases - ADPT'	22
'salvage of purine bases - GUAPRT'	22			'salvage of purine bases - GUAPRT'	22
'salvage of purine bases - HXPRT'	22			'salvage of purine bases - HXPRT'	22
'purine catabolism - XAOx'	NaN			'purine catabolism - XAOx'	NaN
'pyrimidine synthesis (with hco3 uptake) - TMDS'	0			'pyrimidine synthesis (with hco3 uptake) - TMDS'	0
'pyrimidine synthesis (with hco3 uptake) - CTPS2'	0			'pyrimidine synthesis (with hco3 uptake) - CTPS2'	0
'pyrimidine catabolism - UPPN'	NaN			'pyrimidine catabolism - UPPN'	NaN
'pyrimidine catabolism - BUP2'	NaN			'pyrimidine catabolism - BUP2'	NaN
'fructose to glucose conversion - TRIOK'	0			'fructose to glucose conversion - TRIOK'	0
[]	NaN			[]	NaN
'uptake of cholic glycocholate - GCHOLAt3'	NaN			'uptake of cholic glycocholate - GCHOLAt3'	NaN
'uptake of tauro-cholate - TCHOLAt3'	NaN			'uptake of tauro-cholate - TCHOLAt3'	NaN
'Synthesis of fructose-6-phosphate from erythrose-4-phosphate (HMP shunt) - TKT2'	2			'Synthesis of fructose-6-phosphate from erythrose-4-phosphate (HMP shunt) - TKT2'	2
'Malate to pyruvate (malic enzyme) - ME2'	NaN			'Malate to pyruvate (malic enzyme) - ME2'	NaN
'Malate to pyruvate (malic enzyme) - ME2m'	0			'Malate to pyruvate (malic enzyme) - ME2m'	0
'Synthesis of urea (urea cycle) - ARGN (with RPMI medium)'	NaN			'Synthesis of urea (urea cycle) - ARGN (with RPMI medium)'	NaN
'Cysteine to pyruvate - 3SPYRSP'	0			'Cysteine to pyruvate - 3SPYRSP'	0
'Methionine to cysteine - CYSTGL'	NaN			'Methionine to cysteine - CYSTGL'	NaN
'Synthesis of triacylglycerol (TAG reformation) - DGAT'	0			'Synthesis of triacylglycerol (TAG reformation) - DGAT'	0
'Phosphatidylcholine synthesis - PETOHMm_hs'	NaN			'Phosphatidylcholine synthesis - PETOHMm_hs'	NaN
'Synthesis of FMN from riboflavin - RBFK'	NaN			'Synthesis of FMN from riboflavin - RBFK'	NaN
'synthesis of FAD from riboflavin - FMNAT'	NaN			'synthesis of FAD from riboflavin - FMNAT'	NaN
'Synthesis of 5-methyl-tetrahydrofolate from folic acid - MTHFR3'	NaN			'Synthesis of 5-methyl-tetrahydrofolate from folic acid - MTHFR3'	NaN
'Putriscine to GABA - ABUTD'	0			'Putriscine to GABA - ABUTD'	0
'Superoxide dismutase - SPODMm'	0			'Superoxide dismutase - SPODMm'	0
'Availability of bicarbonate from Carbonic anhydrase reaction - H2CO3Dm'	85			'Availability of bicarbonate from Carbonic anhydrase reaction - H2CO3Dm'	85
'Regeneration of citrate (TCA cycle) - CSm'	24			'Regeneration of citrate (TCA cycle) - CSm'	24
'Histidine to FIGLU - IZPN'	NaN			'Histidine to FIGLU - IZPN'	NaN
'binding of guar gum fiber to bile acids - EX_gumgchol(e)'	NaN			'binding of guar gum fiber to bile acids - EX_gumgchol(e)'	NaN
'binding of guar gum fiber to bile acids - GUMTCHOLe'	NaN			'binding of guar gum fiber to bile acids - GUMTCHOLe'	NaN
'binding of guar gum fiber to bile acids - GUMDCHAe'	NaN			'binding of guar gum fiber to bile acids - GUMDCHAe'	NaN
'binding of psyllium fiber to bile acids - PSYGCHe'	NaN			'binding of psyllium fiber to bile acids - PSYGCHe'	NaN
'binding of psyllium fiber to bile acids - PSYTCHe'	NaN			'binding of psyllium fiber to bile acids - PSYTCHe'	NaN
'binding of psyllium fiber to bile acids - PSYTDECHe'	NaN			'binding of psyllium fiber to bile acids - PSYTDECHe'	NaN
'binding to beta glucan fibers to bile acids - BGLUGCHe'	NaN			'binding to beta glucan fibers to bile acids - BGLUGCHe'	NaN
'binding to beta glucan fibers to bile acids - BGLUTCHLe'	NaN			'binding to beta glucan fibers to bile acids - BGLUTCHLe'	NaN
'binding to beta glucan fibers to bile acids - BGLUTDECHOe'	NaN			'binding to beta glucan fibers to bile acids - BGLUTDECHOe'	NaN
'binding of pectin fiber to bile acids - PECGCHLe'	NaN			'binding of pectin fiber to bile acids - PECGCHLe'	NaN
'binding of pectin fiber to bile acids - PECTCHLe'	NaN			'binding of pectin fiber to bile acids - PECTCHLe'	NaN
'binding of pectin fiber to bile acids - PECDCHe'	NaN			'binding of pectin fiber to bile acids - PECDCHe'	NaN
'heme synthesis - FCLTm'	0			'heme synthesis - FCLTm'	0
'heme degradation - HOXG'	0			'heme degradation - HOXG'	0
'valine -> pyruvate'	1			'valine -> pyruvate'	1
'leucine -> pyruvate'	0			'leucine -> pyruvate'	0
'isoleucine -> pyruvate'	0			'isoleucine -> pyruvate'	0
'threonine -> alanine'	0			'threonine -> alanine'	0
'aspartate -> pyruvate'	0			'aspartate -> pyruvate'	0
'serine -> alanine'	0			'serine -> alanine'	0
'glycine -> alanine'	0			'glycine -> alanine'	0
'aspartate -> alanine'	0			'aspartate -> alanine'	0
'tyrosine -> glutamine'	0			'tyrosine -> glutamine'	0
'lysine -> glutamine'	0			'lysine -> glutamine'	0
'phenylalanine -> glutamine'	0			'phenylalanine -> glutamine'	0
'cysteine -> glutamine'	0			'cysteine -> glutamine'	0
'cysteine -> alanine'	0			'cysteine -> alanine'	0
'leucine -> glutamine'	0			'leucine -> glutamine'	0
'leucine -> alanine'	0			'leucine -> alanine'	0
'valine -> glutamine'	0.6			'valine -> glutamine'	0.6
'valine -> alanine'	1			'valine -> alanine'	1
'isoleucine -> glutamine'	0			'isoleucine -> glutamine'	0
'isoleucine -> alanine'	0			'isoleucine -> alanine'	0
'methionine -> glutamine'	0			'methionine -> glutamine'	0
'methionine -> alanine'	0			'methionine -> alanine'	0
'arginine -> ornithine'	0			'arginine -> ornithine'	0
'arginine -> proline'	0			'arginine -> proline'	0
'ornithine -> putrescine'	1			'ornithine -> putrescine'	1
'glutamate -> glutamine'	0.939394			'glutamate -> glutamine'	0.939394
'methionine -> spermine'	0			'methionine -> spermine'	0
'methionine -> spermidine'	0			'methionine -> spermidine'	0
'spermidine -> putrescine'	0			'spermidine -> putrescine'	0
'ADP -> ATP/ adenylate kinase'	NaN			'ADP -> ATP/ adenylate kinase'	NaN
'ADP -> ATP/ adenylate kinase (mitochondrial)'	NaN			'ADP -> ATP/ adenylate kinase (mitochondrial)'	NaN
'phosphocreatine -> creatine/ cytosolic creatine kinase'	0			'phosphocreatine -> creatine/ cytosolic creatine kinase'	0
'creatine -> phosphocreatine/mitochondrial creatine kinase'	0			'creatine -> phosphocreatine/mitochondrial creatine kinase'	0
'fructose -> lactate/ oxidation of fructose'	0			'fructose -> lactate/ oxidation of fructose'	0
'fructose -> glycogen/ glycogenesis'	0			'fructose -> glycogen/ glycogenesis'	0
'glucose -> erythrose/ HMP shunt'	1.40426			'glucose -> erythrose/ HMP shunt'	1.40426
'tag_hs(c) -> mag_hs(c)/ lipolysis'	0			'tag_hs(c) -> mag_hs(c)/ lipolysis'	0
'tag_hs(c) -> glyc(c)/ lipolysis'	1			'tag_hs(c) -> glyc(c)/ lipolysis'	1
'pmtcoa -> acetylCoA/ beta oxidation from pmtcoa'	1			'pmtcoa -> acetylCoA/ beta oxidation from pmtcoa'	1
'odecoa -> acetylCoA/ beta oxidation from oleic acid (with RPMI medium)'	1			'odecoa -> acetylCoA/ beta oxidation from oleic acid (with RPMI medium)'	1
'lnlccoa -> acetylCoA/ beta oxidation from linoleic acid (with RPMI medium)'	1			'lnlccoa -> acetylCoA/ beta oxidation from linoleic acid (with RPMI medium)'	1
'glycerol -> dhap/ glycerol utilizing machinery'	1			'glycerol -> dhap/ glycerol utilizing machinery'	1
'adenine -> amp/ salvage of adenine'	0			'adenine -> amp/ salvage of adenine'	0
'hypoxanthine -> imp/ salvage of hypoxanthine'	0			'hypoxanthine -> imp/ salvage of hypoxanthine'	0
'guanine -> gmp/ salvage of guanine'	20.3333			'guanine -> gmp/ salvage of guanine'	20.3333
'ribose -> imp/ denovo purine synthesis'	0.433071			'ribose -> imp/ denovo purine synthesis'	0.433071
'thymd -> thym/ thymidine phosphorylase'	0			'thymd -> thym/ thymidine phosphorylase'	0
'glutamine -> cmp/ pyrimidine synthesis'	0.375			'glutamine -> cmp/ pyrimidine synthesis'	0.375
'glutamine -> dtmp/ pyrimidine synthesis'	0.277678			'glutamine -> dtmp/ pyrimidine synthesis'	0.277678
'citr_L(c) -> arg_L(c)'	0			'citr_L(c) -> arg_L(c)'	0
'cys_L(c) -> taur(c)'	0			'cys_L(c) -> taur(c)'	0
'gly(c) -> orn(c)'	0			'gly(c) -> orn(c)'	0
'citr_L(c) -> urea(c)/ partial urea cycle in kidney'	0			'citr_L(c) -> urea(c)/ partial urea cycle in kidney'	0
'gthrd(c) -> glycine(c)/ glutathione breakdown via glutamyl-transeptidase'	0			'gthrd(c) -> glycine(c)/ glutathione breakdown via glutamyl-transeptidase'	0
'pro_L(c) -> GABA(c)/ GABA synthesis in kidney'	0			'pro_L(c) -> GABA(c)/ GABA synthesis in kidney'	0
'pro_L(c) -> orn(c)'	0			'pro_L(c) -> orn(c)'	0
'met_L(c) -> hcys_L(c)'	0			'met_L(c) -> hcys_L(c)'	0
'hcys_L(c) -> met_L(c)'	0			'hcys_L(c) -> met_L(c)'	0
'hcys_L(c) -> cys_L(c)'	0			'hcys_L(c) -> cys_L(c)'	0
'lys-L(c) -> glu_L(c) / lysine degradation'	0			'lys-L(c) -> glu_L(c) / lysine degradation'	0
'trp-L(c) -> trypta(c) / tryptophan degradation'	0			'trp-L(c) -> trypta(c) / tryptophan degradation'	0
'kynate(c) -> nicotinamide(c) / nicotinamide from tryptophan metabolite'	0			'kynate(c) -> nicotinamide(c) / nicotinamide from tryptophan metabolite'	0
'pyr(c) -> lac-L(c)/ lactate dehydrogenase'	0.825			'pyr(c) -> lac-L(c)/ lactate dehydrogenase'	0.825
'ATP max, aerobic, pyruvate/ pyruvate dehydrogenase-->TCA->energy'	8.5			'ATP max, aerobic, pyruvate/ pyruvate dehydrogenase-->TCA->energy'	8.5
'gal(c) -> udpg(c)/ galactose utilization'	0			'gal(c) -> udpg(c)/ galactose utilization'	0
'fru(c) -> lac_L(c)/ fructose conversion to glucose & utilization'	2			'fru(c) -> lac_L(c)/ fructose conversion to glucose & utilization'	2
'malcoa(c) -> eicostetcoa(c)/ fatty acid elongation (wtih RPMI medium)'	0			'malcoa(c) -> eicostetcoa(c)/ fatty acid elongation (wtih RPMI medium)'	0
'accoa(c) -> chsterol(r)'	0.156098			'accoa(c) -> chsterol(r)'	0.156098
'inost(c) -> glac(r)'	0			'inost(c) -> glac(r)'	0
'pail_hs(c) -> pail4p_hs(c)/ inositol kinase'	1			'pail_hs(c) -> pail4p_hs(c)/ inositol kinase'	1
'arachd(c) -> prostgh2(c)/ prostaglandin synthesis'	0			'arachd(c) -> prostgh2(c)/ prostaglandin synthesis'	0
'arachd(c) -> prostgd2(r)/ prostaglandin synthesis'	0			'arachd(c) -> prostgd2(r)/ prostaglandin synthesis'	0
'arachd(c) -> prostge2(r)/ prostaglandin synthesis'	0			'arachd(c) -> prostge2(r)/ prostaglandin synthesis'	0
'arachd(c) -> prostgi2(r)/ prostaglandin synthesis'	0			'arachd(c) -> prostgi2(r)/ prostaglandin synthesis'	0
'25hvitd3(m) -> 2425dhvitd3(m)/ 24,25-dihydroxycalciol synthesis (with RPMI medium)'	0			'25hvitd3(m) -> 2425dhvitd3(m)/ 24,25-dihydroxycalciol synthesis (with RPMI medium)'	0
'caro(c) -> retinal(c)/ vitamin A synthesis'	0			'caro(c) -> retinal(c)/ vitamin A synthesis'	0
'synthesis of glutamate from ornithine'	0			'synthesis of glutamate from ornithine'	0
'synthesis of proline from ornithine'	0			'synthesis of proline from ornithine'	0
'visual cycle in retina'	1			'visual cycle in retina'	1
'pail_hs(c) -> pchol_hs(c)'	0			'pail_hs(c) -> pchol_hs(c)'	0
'pail_hs(c) -> pe_hs(c)'	0			'pail_hs(c) -> pe_hs(c)'	0
'pail_hs(c) -> ps_hs(c)'	0			'pail_hs(c) -> ps_hs(c)'	0
'pail_hs(c) -> g3pc(c)'	0			'pail_hs(c) -> g3pc(c)'	0
'dag_hs(c) -> pchol_hs(c)'	0			'dag_hs(c) -> pchol_hs(c)'	0
'dag_hs(c) -> pe_hs(c)'	0			'dag_hs(c) -> pe_hs(c)'	0
'dag_hs(c) -> clpn_hs(c)'	0			'dag_hs(c) -> clpn_hs(c)'	0
'dag_hs(c) -> pgp_hs(c)'	0			'dag_hs(c) -> pgp_hs(c)'	0
'bhb(m) -> acac(m)'	1			'bhb(m) -> acac(m)'	1
'mal_L(m) -> pyr(m)'	1			'mal_L(m) -> pyr(m)'	1
'glu_L(c) -> gln_L(c)'	0.939394			'glu_L(c) -> gln_L(c)'	0.939394
'cys_L(c) -> coa(c)'	1.5			'cys_L(c) -> coa(c)'	1.5
'occoa(m) -> accoa(m)'	1			'occoa(m) -> accoa(m)'	1
'lnlncgcoa(c) -> dlnlcgcoa(c)'	0			'lnlncgcoa(c) -> dlnlcgcoa(c)'	0
'chol(c) -> ach(c)'	0			'chol(c) -> ach(c)'	0
'pyr(m) -> oaa(m)'	0			'pyr(m) -> oaa(m)'	0
'GABA aminotransferase'	0			'GABA aminotransferase'	0
'methionine adenosyltransferase'	0			'methionine adenosyltransferase'	0
'creatine synthesis'	0			'creatine synthesis'	0
'arachd(c) -> leuktrE4(c) (with RPMI medium)'	0			'arachd(c) -> leuktrE4(c) (with RPMI medium)'	0
'arachd(c) -> C06314(c) (with RPMI medium)'	0			'arachd(c) -> C06314(c) (with RPMI medium)'	0
'nrpphr(c) -> 3mox4hoxm(c) (with RPMI medium)'	0			'nrpphr(c) -> 3mox4hoxm(c) (with RPMI medium)'	0
'sbt_D(c) -> fru(c)/sorbitol pathway'	1			'sbt_D(c) -> fru(c)/sorbitol pathway'	1
'Mitochondrial accoa de novo synthesis from glc'	1			'Mitochondrial accoa de novo synthesis from glc'	1
'Mitochondrial succoa de novo synthesis from glc'	0			'Mitochondrial succoa de novo synthesis from glc'	0

## Sheet: TH1
Open sink	Flux				Closed Sink	Flux
'Human Recon 1 test human biomass'	NaN				'Human Recon 1 test human biomass'	NaN
'Human Recon 1 test human biomass (noTrTr)'	NaN				'Human Recon 1 test human biomass (noTrTr)'	NaN
'Human Recon 1 test human biomass (maintenance)'	NaN				'Human Recon 1 test human biomass (maintenance)'	NaN
'ATP max, aerobic, glc'	21.82				'ATP max, aerobic, glc'	21.82
'ATP max, anaerobic, glc'	2				'ATP max, anaerobic, glc'	2
'ATP max, aerobic, citrate'	19.365				'ATP max, aerobic, citrate'	19.365
'ATP max, aerobic, etoh'	10.91				'ATP max, aerobic, etoh'	10.91
'ATP max, aerobic, glu-L'	20.365				'ATP max, aerobic, glu-L'	20.365
'ATP max, aerobic, gln-L'	22.365				'ATP max, aerobic, gln-L'	22.365
'ATP max, aerobic, gly'	6.455				'ATP max, aerobic, gly'	6.455
'ATP max, aerobic, lac-L'	9.91				'ATP max, aerobic, lac-L'	9.91
'ATP max, aerobic, pro-L'	24.335				'ATP max, aerobic, pro-L'	24.335
'ATP production via electron transport chain'	21.82				'ATP production via electron transport chain'	21.82
'gthrd reduces h2o2, GTHP (c) '	0				'gthrd reduces h2o2, GTHP (c) '	0
'gthrd reduces h2o2, GTHP (e) '	0				'gthrd reduces h2o2, GTHP (e) '	0
'gthrd reduces h2o2, GTHP (m) '	0				'gthrd reduces h2o2, GTHP (m) '	0
'gly -> co2 + nh4'	1.00382				'gly -> co2 + nh4'	1.00382
'12ppd-S(c) -> mthgxl(c)'	1				'12ppd-S(c) -> mthgxl(c)'	1
'12ppd-S(c) -> pyr(c)'	1				'12ppd-S(c) -> pyr(c)'	1
'3pg(c) -> gly(c)'	0.0423367				'3pg(c) -> gly(c)'	0.0423367
'3pg(c) -> ser-L(c)'	0.0213354				'3pg(c) -> ser-L(c)'	0.0213354
'4abut(c) -> succ(m)'	1				'4abut(c) -> succ(m)'	1
'4hpro-LT(m) -> glx(m)'	0				'4hpro-LT(m) -> glx(m)'	0
'5aop(c) -> pheme(c)'	0				'5aop(c) -> pheme(c)'	0
'aact(c) -> mthgxl(c)'	0				'aact(c) -> mthgxl(c)'	0
'acac(m) -> acetone(m)'	1				'acac(m) -> acetone(m)'	1
'acac(m) -> bhb(m)'	0				'acac(m) -> bhb(m)'	0
'acald(c) -> ac(c)'	1				'acald(c) -> ac(c)'	1
'accoa(c) -> pmtcoa(c)'	0.259726				'accoa(c) -> pmtcoa(c)'	0.259726
'pmtcoa(c) -> malcoa(m)'	0				'pmtcoa(c) -> malcoa(m)'	0
'acetone(c) -> mthgxl(c)'	0				'acetone(c) -> mthgxl(c)'	0
'acgal(c) -> udpacgal(c)'	0				'acgal(c) -> udpacgal(c)'	0
'acgam(c) -> cmpacna(c)'	0				'acgam(c) -> cmpacna(c)'	0
'acorn(c) -> orn(c)'	0				'acorn(c) -> orn(c)'	0
'adrnl(c) -> 34dhoxpeg(c)'	0				'adrnl(c) -> 34dhoxpeg(c)'	0
'akg(c) -> glu-L(c) (ALATA_L)'	NaN				'akg(c) -> glu-L(c) (ALATA_L)'	NaN
'akg(c) -> glu-L(c) (ASPTA)'	0				'akg(c) -> glu-L(c) (ASPTA)'	0
'akg(m) -> oaa(m)'	1				'akg(m) -> oaa(m)'	1
'akg(m) -> glu-L(m)'	0.867133				'akg(m) -> glu-L(m)'	0.867133
'akg(m) -> glu-L(m) (ASPTAm)'	0				'akg(m) -> glu-L(m) (ASPTAm)'	0
'ala-B(c) -> msa(m)'	1				'ala-B(c) -> msa(m)'	1
'ala-D(c) -> pyr(c)'	0				'ala-D(c) -> pyr(c)'	0
'ala-L(c) -> ala-D(c)'	0				'ala-L(c) -> ala-D(c)'	0
'ala-L(c) -> pyr(c)'	0				'ala-L(c) -> pyr(c)'	0
'arachd(c) -> malcoa(m)'	0				'arachd(c) -> malcoa(m)'	0
'arachd(r) -> txa2(r)'	0				'arachd(r) -> txa2(r)'	0
'arg-L(c) -> creat(c)'	0				'arg-L(c) -> creat(c)'	0
'arg-L -> glu-L (m)'	0				'arg-L -> glu-L (m)'	0
'arg-L -> no'	0				'arg-L -> no'	0
'arg-L(c) -> pcreat(c)'	0				'arg-L(c) -> pcreat(c)'	0
'ascb-L(c) -> eryth(c)'	0				'ascb-L(c) -> eryth(c)'	0
'ascb-L(c) -> lyxnt(c)'	0				'ascb-L(c) -> lyxnt(c)'	0
'ascb-L(c) -> thrnt(c)'	0				'ascb-L(c) -> thrnt(c)'	0
'ascb-L(c) -> xylnt(c)'	0				'ascb-L(c) -> xylnt(c)'	0
'asn-L(c) -> oaa(c)'	0				'asn-L(c) -> oaa(c)'	0
'asp-L(c) + hco3(c) -> arg-L(c)'	0				'asp-L(c) + hco3(c) -> arg-L(c)'	0
'asp-L(c) -> ala-B(c)'	0.82259				'asp-L(c) -> ala-B(c)'	0.82259
'asp-L(c) -> asn-L(c)'	0.82259				'asp-L(c) -> asn-L(c)'	0.82259
'asp-L(c) -> argsuc(c), asp-L -> fum (via argsuc), 1'	0				'asp-L(c) -> argsuc(c), asp-L -> fum (via argsuc), 1'	0
'argsuc(c) -> fum(c), asp-L -> fum (via argsuc), 2'	0				'argsuc(c) -> fum(c), asp-L -> fum (via argsuc), 2'	0
'asp-L(c) -> dcamp(c), asp-L -> fum (via dcamp), 1'	0.0440414				'asp-L(c) -> dcamp(c), asp-L -> fum (via dcamp), 1'	0.0440414
'dcamp(c) -> fum(c), asp-L -> fum (via dcamp), 2'	2				'dcamp(c) -> fum(c), asp-L -> fum (via dcamp), 2'	2
'dcamp(c) -> fum(c), asp-L -> fum (via dcamp), 3'	36.1072				'dcamp(c) -> fum(c), asp-L -> fum (via dcamp), 3'	36.1072
'asp-L(c) -> oaa(c)'	1				'asp-L(c) -> oaa(c)'	1
'carn -> ala-B'	1				'carn -> ala-B'	1
'chol(c) + dag_hs(c) -> pe_hs(c)'	0.291336				'chol(c) + dag_hs(c) -> pe_hs(c)'	0.291336
'choline -> betaine (glyb) -> glycine, 1 [m]'	0				'choline -> betaine (glyb) -> glycine, 1 [m]'	0
'choline -> betaine (glyb) -> glycine, 2 [m]'	0				'choline -> betaine (glyb) -> glycine, 2 [m]'	0
'coke(r) -> pecgoncoa(r)'	0				'coke(r) -> pecgoncoa(r)'	0
'core2(g) -> ksii_core2(g)'	0				'core2(g) -> ksii_core2(g)'	0
'core4(g) -> ksii_core4(g)'	0				'core4(g) -> ksii_core4(g)'	0
'cspg_a[ly] -> gal[ly] + glcur[ly] + xyl-D[ly]'	0				'cspg_a[ly] -> gal[ly] + glcur[ly] + xyl-D[ly]'	0
'cspg_b[ly] -> gal[ly] + glcur[ly] + xyl-D[ly]'	0				'cspg_b[ly] -> gal[ly] + glcur[ly] + xyl-D[ly]'	0
'cspg_c[ly] -> gal[ly] + glcur[ly] + xyl-D[ly]'	0				'cspg_c[ly] -> gal[ly] + glcur[ly] + xyl-D[ly]'	0
'cspg_d[ly] -> gal[ly] + glcur[ly] + xyl-D[ly]'	0				'cspg_d[ly] -> gal[ly] + glcur[ly] + xyl-D[ly]'	0
'cspg_e[ly] -> gal[ly] + glcur[ly] + xyl-D[ly]'	0				'cspg_e[ly] -> gal[ly] + glcur[ly] + xyl-D[ly]'	0
'cys-L + glu-L + gly -> ghtrd'	0				'cys-L + glu-L + gly -> ghtrd'	0
'cys-L -> 3sala -> so4, 1'	0				'cys-L -> 3sala -> so4, 1'	0
'cys-L -> 3sala -> so4, 2'	0				'cys-L -> 3sala -> so4, 2'	0
'cys-L(c) -> hyptaur(c)'	0				'cys-L(c) -> hyptaur(c)'	0
'cystine (Lcystin) -> cys-L'	0				'cystine (Lcystin) -> cys-L'	0
'dhap(c) -> mthgxl(c)'	1				'dhap(c) -> mthgxl(c)'	1
'dmpp(c) -> ggdp(c) (with RPMI medium)'	0				'dmpp(c) -> ggdp(c) (with RPMI medium)'	0
'dna(n) -> dna5mtc(n) (with RPMI medium)'	0				'dna(n) -> dna5mtc(n) (with RPMI medium)'	0
'dolichol_L(c) -> dolmanp_L(r) (with RPMI medium)'	0				'dolichol_L(c) -> dolmanp_L(r) (with RPMI medium)'	0
'dolichol_L(c) -> g3m8mpdol_L(r) (with RPMI medium)'	0				'dolichol_L(c) -> g3m8mpdol_L(r) (with RPMI medium)'	0
'dolichol_U(c) -> dolmanp_U(r) (with RPMI medium)'	0				'dolichol_U(c) -> dolmanp_U(r) (with RPMI medium)'	0
'dolichol_U(c) -> g3m8mpdol_U(r) (with RPMI medium)'	0				'dolichol_U(c) -> g3m8mpdol_U(r) (with RPMI medium)'	0
'dopa(c) -> homoval(c)'	0				'dopa(c) -> homoval(c)'	0
'etoh(c) -> acald(c)'	1				'etoh(c) -> acald(c)'	1
'f6p(c) + g3p(c) -> r5p(c)'	1.8				'f6p(c) + g3p(c) -> r5p(c)'	1.8
'frdp(c) -> dolichol_L(r) (with RPMI medium)'	0.0399829				'frdp(c) -> dolichol_L(r) (with RPMI medium)'	0.0399829
'frdp(c) -> dolichol_U(r) (with RPMI medium)'	0				'frdp(c) -> dolichol_U(r) (with RPMI medium)'	0
'ade(c) -> amp(c)'	0.985271				'ade(c) -> amp(c)'	0.985271
'adn(c) -> urate(x)'	0				'adn(c) -> urate(x)'	0
'adp(c) -> datp(n)'	0.856035				'adp(c) -> datp(n)'	0.856035
'cdp(c) -> dctp(n)'	0.846316				'cdp(c) -> dctp(n)'	0.846316
'cmp(c) -> cytd(c)'	1				'cmp(c) -> cytd(c)'	1
'cytd(c) -> ala-B(c)'	0				'cytd(c) -> ala-B(c)'	0
'dcmp(c) -> ala-B(c)'	0				'dcmp(c) -> ala-B(c)'	0
'gdp(c) -> dgtp(n)'	0.843556				'gdp(c) -> dgtp(n)'	0.843556
'gln-L + HCO3 -> UMP(c)'	0.37534				'gln-L + HCO3 -> UMP(c)'	0.37534
'gsn(c) -> urate(x)'	0				'gsn(c) -> urate(x)'	0
'gua(c) -> gmp(c)'	0.984328				'gua(c) -> gmp(c)'	0.984328
'hxan(c) -> imp(c)'	0.984649				'hxan(c) -> imp(c)'	0.984649
'imp(c) -> atp(c)'	0.797764				'imp(c) -> atp(c)'	0.797764
'imp(c) -> gtp(c)'	0.903947				'imp(c) -> gtp(c)'	0.903947
'imp(c) -> urate(x)'	0				'imp(c) -> urate(x)'	0
'prpp(c) -> imp(c)'	0.0401871				'prpp(c) -> imp(c)'	0.0401871
'pydx(c) -> pydx5p(c)'	1				'pydx(c) -> pydx5p(c)'	1
'thm(c) -> thmpp(c) (with RPMI medium)'	1.12657				'thm(c) -> thmpp(c) (with RPMI medium)'	1.12657
'thm(e) -> thmpp(m) (with RPMI medium)'	1.12432				'thm(e) -> thmpp(m) (with RPMI medium)'	1.12432
'thmmp(e) -> thmpp(c) (with RPMI medium)'	2.12144				'thmmp(e) -> thmpp(c) (with RPMI medium)'	2.12144
'thmmp(e) -> thmpp(m) (with RPMI medium)'	1.624				'thmmp(e) -> thmpp(m) (with RPMI medium)'	1.624
'tyr-L(m) -> q10(m)'	0				'tyr-L(m) -> q10(m)'	0
'udp(c) -> dttp(n)'	0				'udp(c) -> dttp(n)'	0
'ump(c) -> ala-B(c)'	0				'ump(c) -> ala-B(c)'	0
'fru(c) -> dhap(c)'	1.69016				'fru(c) -> dhap(c)'	1.69016
'fru(c) -> g3p(c)'	1.69016				'fru(c) -> g3p(c)'	1.69016
'fuc-L(c) -> gdpfuc(c) (with RPMI medium)'	0				'fuc-L(c) -> gdpfuc(c) (with RPMI medium)'	0
'fum(m) -> oaa(m)'	1				'fum(m) -> oaa(m)'	1
'g1p(c) -> dtdprmn(c) (with RPMI medium)'	0				'g1p(c) -> dtdprmn(c) (with RPMI medium)'	0
'g3p(c) -> mthgxl(c)'	1				'g3p(c) -> mthgxl(c)'	1
'g6p(c) -> r5p(c)'	1.18018				'g6p(c) -> r5p(c)'	1.18018
'g6p(c) -> ru5p-D(c)'	1.18018				'g6p(c) -> ru5p-D(c)'	1.18018
'gal(c) -> glc-D(c)'	0				'gal(c) -> glc-D(c)'	0
'gal(c) -> udpgal(c)'	0				'gal(c) -> udpgal(c)'	0
'galgluside_hs(g) -> galgalgalthcrm_hs(g)'	0				'galgluside_hs(g) -> galgalgalthcrm_hs(g)'	0
'galgluside_hs(g) -> acgagbside_hs(g)'	0				'galgluside_hs(g) -> acgagbside_hs(g)'	0
'galgluside_hs(g) -> acnacngalgbside_hs(g)'	0				'galgluside_hs(g) -> acnacngalgbside_hs(g)'	0
'galgluside_hs(g) -> gd1b2_hs(g)'	0				'galgluside_hs(g) -> gd1b2_hs(g)'	0
'galgluside_hs(g) -> gd1c_hs(g)'	0				'galgluside_hs(g) -> gd1c_hs(g)'	0
'galgluside_hs(g) -> gp1c_hs(g)'	0				'galgluside_hs(g) -> gp1c_hs(g)'	0
'galgluside_hs(g) -> gq1balpha_hs(g)'	0				'galgluside_hs(g) -> gq1balpha_hs(g)'	0
'gam6p(c) -> uacgam(c)'	0				'gam6p(c) -> uacgam(c)'	0
'gdpmann(c) -> gdpfuc(c)'	0				'gdpmann(c) -> gdpfuc(c)'	0
'glc-D(c) -> inost(c)'	0.956179				'glc-D(c) -> inost(c)'	0.956179
'glc-D(c) -> lac-L(c) + atp(c) + h2o(c)'	0				'glc-D(c) -> lac-L(c) + atp(c) + h2o(c)'	0
'glc-D(c) -> lac-D(c)'	1.83207				'glc-D(c) -> lac-D(c)'	1.83207
'glc-D(c) -> lcts(g)'	0				'glc-D(c) -> lcts(g)'	0
'glc-D(c) -> pyr(c)'	2				'glc-D(c) -> pyr(c)'	2
'gln-L(c) -> nh4(c)'	2.03809				'gln-L(c) -> nh4(c)'	2.03809
'gln-L(m) -> glu-L(m)'	1				'gln-L(m) -> glu-L(m)'	1
'gln-L(m) -> glu-L(m)'	1				'gln-L(m) -> glu-L(m)'	1
'glu5sa(c) -> pro-L(c)'	0.893581				'glu5sa(c) -> pro-L(c)'	0.893581
'glu-L(c) -> 4abut(c)'	1				'glu-L(c) -> 4abut(c)'	1
'glu-L(c) -> gln-L(c)'	0.910575				'glu-L(c) -> gln-L(c)'	0.910575
'glu-L -> pro-L'	0.773305				'glu-L -> pro-L'	0.773305
'glu-L(m) -> akg(m)'	1				'glu-L(m) -> akg(m)'	1
'gluside_hs(g) -> galgluside_hs(g)'	0				'gluside_hs(g) -> galgluside_hs(g)'	0
'glx(m) -> glyclt(m)'	0				'glx(m) -> glyclt(m)'	0
'gly(c) -> ser-L(c) -> pyr(c), 1'	0.5				'gly(c) -> ser-L(c) -> pyr(c), 1'	0.5
'gly(c) -> ser-L(c) -> pyr(c), 2'	0				'gly(c) -> ser-L(c) -> pyr(c), 2'	0
'glyc(c) -> glc-D(c)'	0.5				'glyc(c) -> glc-D(c)'	0.5
'glyc(c) + Rtotal(c) + Rtotal2(c) -> dag_hs(c)'	0.973695				'glyc(c) + Rtotal(c) + Rtotal2(c) -> dag_hs(c)'	0.973695
'glyc(c) + Rtotal(c) -> tag_hs(c) (with RPMI medium)'	1.03991				'glyc(c) + Rtotal(c) -> tag_hs(c) (with RPMI medium)'	1.03991
'glyclt(c) -> gly(c)'	0				'glyclt(c) -> gly(c)'	0
'glygn2(c) -> glc-D(c)'	2.9				'glygn2(c) -> glc-D(c)'	2.9
'glygn2(e) -> glc-D(e) - via AMY2e'	NaN				'glygn2(e) -> glc-D(e) - via AMY2e'	NaN
'glx(c) -> oxa(c)'	0				'glx(c) -> oxa(c)'	0
'ha[l] -> acgam[l] + glcur[l]'	2				'ha[l] -> acgam[l] + glcur[l]'	2
'his-L(c) -> glu-L(c)'	0				'his-L(c) -> glu-L(c)'	0
'his-L(c) -> hista(c)'	0				'his-L(c) -> hista(c)'	0
'hista(c) -> 3mlda(c) (with RPMI medium)'	0				'hista(c) -> 3mlda(c) (with RPMI medium)'	0
'hista(c) -> im4ac(c)'	0				'hista(c) -> im4ac(c)'	0
'hmgcoa(x) -> chsterol(r)'	0.239731				'hmgcoa(x) -> chsterol(r)'	0.239731
'hmgcoa(x) -> frdp(x)'	0.52				'hmgcoa(x) -> frdp(x)'	0.52
'hmgcoa(x) -> xoldiolone(r)'	0				'hmgcoa(x) -> xoldiolone(r)'	0
'hmgcoa(x) -> xoltriol(c)'	0				'hmgcoa(x) -> xoltriol(c)'	0
'hpyr(c) -> 2pg(c)'	0.73634				'hpyr(c) -> 2pg(c)'	0.73634
'hpyr(c) -> glyclt(c)'	1				'hpyr(c) -> glyclt(c)'	1
'hpyr(c) -> glyc-S(c)'	0.864865				'hpyr(c) -> glyc-S(c)'	0.864865
'hspg(l) -> gal(l) + glcur(l) + xyl-D(l)'	0				'hspg(l) -> gal(l) + glcur(l) + xyl-D(l)'	0
'hyptaur(c) -> taur(x)'	0				'hyptaur(c) -> taur(x)'	0
'ile-L(c) -> accoa(c)'	1.00485				'ile-L(c) -> accoa(c)'	1.00485
'inost(c) -> pail_hs(c) (with RPMI medium)'	1.01088				'inost(c) -> pail_hs(c) (with RPMI medium)'	1.01088
'inost(c) -> pail45p_hs(c) (with RPMI medium)'	0.568119				'inost(c) -> pail45p_hs(c) (with RPMI medium)'	0.568119
'inost(c) -> pail4p_hs(c) (with RPMI medium)'	0.758352				'inost(c) -> pail4p_hs(c) (with RPMI medium)'	0.758352
'inost(c) -> xu5p-D(c)'	0				'inost(c) -> xu5p-D(c)'	0
'ipdp(x) -> sql(r)'	0.281741				'ipdp(x) -> sql(r)'	0.281741
'itacon(m) -> pyr(m)'	1.0016				'itacon(m) -> pyr(m)'	1.0016
'ksi[l] -> man[l] + acgam[l] (with RPMI medium)'	0				'ksi[l] -> man[l] + acgam[l] (with RPMI medium)'	0
'ksii_core2(l) -> Ser/Thr(l)'	0				'ksii_core2(l) -> Ser/Thr(l)'	0
'ksii_core4(l) -> Ser/Thr(l)'	0				'ksii_core4(l) -> Ser/Thr(l)'	0
'l2fn2m2masn(g) -> ksi(g) (with RPMI medium)'	0				'l2fn2m2masn(g) -> ksi(g) (with RPMI medium)'	0
'lac-L(c) -> glc-D(c)'	0.433333				'lac-L(c) -> glc-D(c)'	0.433333
'Lcyst(c) -> taur(x)'	0				'Lcyst(c) -> taur(x)'	0
'leu-L(c) -> accoa(c)'	1.00314				'leu-L(c) -> accoa(c)'	1.00314
'lys-L[c] -> accoa[m] (via saccrp-L pathway)'	0.618566				'lys-L[c] -> accoa[m] (via saccrp-L pathway)'	0.618566
'lys-L[x] -> aacoa[m] (via Lpipecol pathway)'	0.484375				'lys-L[x] -> aacoa[m] (via Lpipecol pathway)'	0.484375
'm8masn(r) -> nm4masn(g)'	0				'm8masn(r) -> nm4masn(g)'	0
'man(c) -> gdpmann(c)'	0				'man(c) -> gdpmann(c)'	0
'man6p(c) -> kdn(c) - via ACNAM9PL2'	0.666667				'man6p(c) -> kdn(c) - via ACNAM9PL2'	0.666667
'mescon(m) -> pyr(m)'	1.0016				'mescon(m) -> pyr(m)'	1.0016
'met-L(c) -> cys-L(c)'	0				'met-L(c) -> cys-L(c)'	0
'mi145p(c) -> inost(c)'	1				'mi145p(c) -> inost(c)'	1
'msa(m) -> ala-B(m)'	0.8				'msa(m) -> ala-B(m)'	0.8
'mthgxl(c) -> 12ppd-S(c)'	0.724638				'mthgxl(c) -> 12ppd-S(c)'	0.724638
'mthgxl(c) -> lac-D(c)'	1				'mthgxl(c) -> lac-D(c)'	1
'n2m2nmasn[l] -> man[l] + acgam[l] (with RPMI medium)'	0				'n2m2nmasn[l] -> man[l] + acgam[l] (with RPMI medium)'	0
'nm4masn(g) -> l2fn2m2masn(g) (with RPMI medium)'	0				'nm4masn(g) -> l2fn2m2masn(g) (with RPMI medium)'	0
'nm4masn(g) -> n2m2nmasn(g) (with RPMI medium)'	0				'nm4masn(g) -> n2m2nmasn(g) (with RPMI medium)'	0
'nm4masn(g) -> s2l2fn2m2masn(g) (with RPMI medium)'	0				'nm4masn(g) -> s2l2fn2m2masn(g) (with RPMI medium)'	0
'o2- -> h2o2 -> o2 + h2o, 1'	0				'o2- -> h2o2 -> o2 + h2o, 1'	0
'o2- -> h2o2 -> o2 + h2o, 2'	4				'o2- -> h2o2 -> o2 + h2o, 2'	4
'orn(c) -> nh4(c)'	2.03722				'orn(c) -> nh4(c)'	2.03722
'orn(c) -> ptrc(c)'	1				'orn(c) -> ptrc(c)'	1
'orn(c) -> spmd(c)'	0				'orn(c) -> spmd(c)'	0
'orn(c) -> sprm(c)'	0				'orn(c) -> sprm(c)'	0
'pail_hs(c) -> gpi_prot_hs(r) (with RMPI medium)'	0				'pail_hs(c) -> gpi_prot_hs(r) (with RMPI medium)'	0
'pail45p(c) -> mi145p(c)'	1.51858				'pail45p(c) -> mi145p(c)'	1.51858
'phe-L(c) -> pac(c)'	0				'phe-L(c) -> pac(c)'	0
'phe-L(c) -> pacald(c)'	0				'phe-L(c) -> pacald(c)'	0
'phe-L(c) -> peamn(c)'	0				'phe-L(c) -> peamn(c)'	0
'phe-L(c) -> phaccoa(c)'	0				'phe-L(c) -> phaccoa(c)'	0
'phe-L(c) -> pheacgln(c)'	0				'phe-L(c) -> pheacgln(c)'	0
'phe-L(c) -> phpyr(c)'	2				'phe-L(c) -> phpyr(c)'	2
'phe-L(c) -> tyr-L(c)'	0				'phe-L(c) -> tyr-L(c)'	0
'pheme(c) -> bilirub(c)'	0				'pheme(c) -> bilirub(c)'	0
'phytcoa(x) -> dmnoncoa(m)'	0				'phytcoa(x) -> dmnoncoa(m)'	0
'pmtcoa(c) -> crmp_hs(c) (with RPMI medium)'	0				'pmtcoa(c) -> crmp_hs(c) (with RPMI medium)'	0
'pmtcoa(c) -> sphmyln_hs(c) (with RPMI medium)'	0.333333				'pmtcoa(c) -> sphmyln_hs(c) (with RPMI medium)'	0.333333
'ppcoa(m) -> succoa(m)'	0				'ppcoa(m) -> succoa(m)'	0
'pro-L(c) -> glu-L(c)'	2				'pro-L(c) -> glu-L(c)'	2
'ptrc(c) -> ala-B(c)'	1				'ptrc(c) -> ala-B(c)'	1
'ptrc(c) -> spmd(c)'	0				'ptrc(c) -> spmd(c)'	0
'pyr -> fad[m] + h[m] (with RPMI medium)'	1				'pyr -> fad[m] + h[m] (with RPMI medium)'	1
'pyr(c) -> lac-D(c)'	0.698381				'pyr(c) -> lac-D(c)'	0.698381
'pyr -> nad[m] + h[m] (with RPMI medium)'	0				'pyr -> nad[m] + h[m] (with RPMI medium)'	0
'pyr[c] -> accoa[m] + co2(c) + nadh[m]'	1.06697				'pyr[c] -> accoa[m] + co2(c) + nadh[m]'	1.06697
'pyr(c) -> ala-L(c), 1'	0.70327				'pyr(c) -> ala-L(c), 1'	0.70327
'pyr(c) -> ala-L(c), 2'	0				'pyr(c) -> ala-L(c), 2'	0
's2l2fn2m2masn(l) -> man[l] + acgam[l] (with RPMI medium)'	0				's2l2fn2m2masn(l) -> man[l] + acgam[l] (with RPMI medium)'	0
'Ser/Thr[g] + udpacgal[g] -> core2[g] - via GALNTg and DM_core4[g] (with RPMI medium)'	0				'Ser/Thr[g] + udpacgal[g] -> core2[g] - via GALNTg and DM_core4[g] (with RPMI medium)'	0
'Ser/Thr[g] + udpacgal[g] -> core4[g] - via GALNTg and DM_core4[g] (with RPMI medium)'	0				'Ser/Thr[g] + udpacgal[g] -> core4[g] - via GALNTg and DM_core4[g] (with RPMI medium)'	0
'Ser/Thr[g] + udpacgal[g] -> Tn_antigen[g] - via GALNTg (with RPMI medium)'	NaN				'Ser/Thr[g] + udpacgal[g] -> Tn_antigen[g] - via GALNTg (with RPMI medium)'	NaN
'Ser/Thr[g] + udpacgal[g] -> sTn_antigen[g] - via GALNTg and DM_sTn_antigen(g)'	NaN				'Ser/Thr[g] + udpacgal[g] -> sTn_antigen[g] - via GALNTg and DM_sTn_antigen(g)'	NaN
'Ser-Gly/Ala-X-Gly[r] -> cs_pre[g]'	0				'Ser-Gly/Ala-X-Gly[r] -> cs_pre[g]'	0
'Ser-Gly/Ala-X-Gly[r] -> cspg_a[g]'	0				'Ser-Gly/Ala-X-Gly[r] -> cspg_a[g]'	0
'Ser-Gly/Ala-X-Gly[r] -> cspg_c[g]'	0				'Ser-Gly/Ala-X-Gly[r] -> cspg_c[g]'	0
'Ser-Gly/Ala-X-Gly[r] -> cspg_d[g]'	0				'Ser-Gly/Ala-X-Gly[r] -> cspg_d[g]'	0
'Ser-Gly/Ala-X-Gly[r] -> cspg_e[g]'	0				'Ser-Gly/Ala-X-Gly[r] -> cspg_e[g]'	0
'Ser-Gly/Ala-X-Gly[r] -> hspg[g]'	0				'Ser-Gly/Ala-X-Gly[r] -> hspg[g]'	0
'Ser-Gly/Ala-X-Gly[r] -> cspg_b[g]'	0				'Ser-Gly/Ala-X-Gly[r] -> cspg_b[g]'	0
'ser-L(c) -> cys-L(c)'	0				'ser-L(c) -> cys-L(c)'	0
'so4(c) -> paps(c)'	0.035961				'so4(c) -> paps(c)'	0.035961
'spmd(c) -> sprm(c)'	0				'spmd(c) -> sprm(c)'	0
'srtn(c) -> f5hoxkyn(c)'	0				'srtn(c) -> f5hoxkyn(c)'	0
'srtn(c) -> fna5moxam(c)'	0				'srtn(c) -> fna5moxam(c)'	0
'srtn(c) -> nmthsrtn(c)'	0				'srtn(c) -> nmthsrtn(c)'	0
'strch1(e) -> glc-D(e) via AMY1e'	NaN				'strch1(e) -> glc-D(e) via AMY1e'	NaN
'succoa(m) -> oaa(m)'	1				'succoa(m) -> oaa(m)'	1
'taur(x) -> tchola(x)'	0				'taur(x) -> tchola(x)'	0
'thcholstoic(x) -> gchola(x)'	0				'thcholstoic(x) -> gchola(x)'	0
'thcholstoic(x) -> tchola(x)'	0				'thcholstoic(x) -> tchola(x)'	0
'trp-L(c) -> ppcoa(c)'	0				'trp-L(c) -> ppcoa(c)'	0
'trp-L(c) -> accoa(c)'	0.715529				'trp-L(c) -> accoa(c)'	0.715529
'trp-L(c) -> anth(c)'	0				'trp-L(c) -> anth(c)'	0
'trp-L(c) -> id3acald(c)'	0				'trp-L(c) -> id3acald(c)'	0
'trp-L(c) -> kynate(c)'	0				'trp-L(c) -> kynate(c)'	0
'trp-L(c) -> melatn(c)'	0				'trp-L(c) -> melatn(c)'	0
'trp-L(c) -> Lfmkynr(c)'	0				'trp-L(c) -> Lfmkynr(c)'	0
'trp-L(c) -> Lkynr(c)'	0				'trp-L(c) -> Lkynr(c)'	0
'trp-L(c) -> nformanth(c)'	0				'trp-L(c) -> nformanth(c)'	0
'srtn(c) -> 5moxact(c)'	0				'srtn(c) -> 5moxact(c)'	0
'srtn(c) -> 6hoxmelatn(c)'	0				'srtn(c) -> 6hoxmelatn(c)'	0
'trp-L(c) -> quln(c)'	0				'trp-L(c) -> quln(c)'	0
'trp-L(c) -> srtn(c)'	NaN				'trp-L(c) -> srtn(c)'	NaN
'Tyr-ggn(c) -> glygn2(c)'	0				'Tyr-ggn(c) -> glygn2(c)'	0
'tyr-L(c) -> 34hpp(c)'	2				'tyr-L(c) -> 34hpp(c)'	2
'tyr-L(c) -> 4hphac(c)'	0				'tyr-L(c) -> 4hphac(c)'	0
'tyr-L(c) -> adrnl(c)'	0				'tyr-L(c) -> adrnl(c)'	0
'tyr-L(c) -> dopa(c)'	0				'tyr-L(c) -> dopa(c)'	0
'tyr-L(c) -> fum(c) + acac(c)'	0				'tyr-L(c) -> fum(c) + acac(c)'	0
'tyr-L(c) -> melanin(c)'	0				'tyr-L(c) -> melanin(c)'	0
'tyr-L(c) -> nrpphr(c)'	0				'tyr-L(c) -> nrpphr(c)'	0
'uacgamv(c) + udpglcur(c) -> ha[e] - via HAS2'	10.6786				'uacgamv(c) + udpglcur(c) -> ha[e] - via HAS2'	10.6786
'uacgam(c) -> m8masn(r)'	0				'uacgam(c) -> m8masn(r)'	0
'udpglcur(c) -> xu5p-D(c)'	1.9				'udpglcur(c) -> xu5p-D(c)'	1.9
'ura(c) -> ala-B(c)'	0				'ura(c) -> ala-B(c)'	0
'val-L(c) -> 3aib(c)'	2				'val-L(c) -> 3aib(c)'	2
'val-L(c) -> succoa(m)'	1.0551				'val-L(c) -> succoa(m)'	1.0551
'xoltriol(m) -> thcholstoic(m)'	0				'xoltriol(m) -> thcholstoic(m)'	0
'xylu-D(c) -> glyclt(c)'	0.0815012				'xylu-D(c) -> glyclt(c)'	0.0815012
'glucose to lactate conversion'	2				'glucose to lactate conversion'	2
'glutamine to glucose conversion - GLUNm'	23.5				'glutamine to glucose conversion - GLUNm'	23.5
'glutamine to glucose conversion - ASPTAm'	0				'glutamine to glucose conversion - ASPTAm'	0
'glutamine to glucose conversion - FUM'	44.865				'glutamine to glucose conversion - FUM'	44.865
'glutamine to glucose conversion - MDH'	1000				'glutamine to glucose conversion - MDH'	1000
'glutamine to glucose conversion - G6PPer'	5.59125				'glutamine to glucose conversion - G6PPer'	5.59125
'glutamine to proline conversion - P5CRm'	8				'glutamine to proline conversion - P5CRm'	8
'glutamine to proline conversion - P5CRxm'	8				'glutamine to proline conversion - P5CRxm'	8
'glutamine to ornithine conversion - ORNTArm'	NaN				'glutamine to ornithine conversion - ORNTArm'	NaN
'glutamine to citrulline converion - OCBTm'	NaN				'glutamine to citrulline converion - OCBTm'	NaN
'glutamine to lactate - LDH_L'	1000				'glutamine to lactate - LDH_L'	1000
'glutamine to aspartate - ASPTA'	22.365				'glutamine to aspartate - ASPTA'	22.365
'glutamine to co2 - AKGDm'	2.81082				'glutamine to co2 - AKGDm'	2.81082
'glutamine to ammonia - GLUNm'	23.5				'glutamine to ammonia - GLUNm'	23.5
'putriscine to methionine (depends on oxygen uptake) - UNK2'	NaN				'putriscine to methionine (depends on oxygen uptake) - UNK2'	NaN
'secretion of alanine'	1.77629				'secretion of alanine'	1.77629
'secretion of lactate'	2				'secretion of lactate'	2
'synthesis of arginine from glutamine - ARGSL'	NaN				'synthesis of arginine from glutamine - ARGSL'	NaN
'synthesis of proline from glutamine - P5CR'	8				'synthesis of proline from glutamine - P5CR'	8
'synthesis of proline from glutamine - P5CRm'	8				'synthesis of proline from glutamine - P5CRm'	8
'synthesis of proline from glutamine - P5CRxm'	8				'synthesis of proline from glutamine - P5CRxm'	8
'synthesis of alanine from glutamine - ALATA_L'	NaN				'synthesis of alanine from glutamine - ALATA_L'	NaN
'secretion of proline'	0				'secretion of proline'	0
'secretion of arginine'	0				'secretion of arginine'	0
'secretion of ornithine'	0				'secretion of ornithine'	0
'synthesis of spermine from ornithine - SPRMS'	0				'synthesis of spermine from ornithine - SPRMS'	0
'synthesis of spermidine from ornithine - SPMS'	0				'synthesis of spermidine from ornithine - SPMS'	0
'synthesis of nitric oxide from arginine - NOS2'	NaN				'synthesis of nitric oxide from arginine - NOS2'	NaN
'synthesis of cholesterol - DSREDUCr (with RPMI medium)'	0.138497				'synthesis of cholesterol - DSREDUCr (with RPMI medium)'	0.138497
'de novo purine synthesis - ADSL1'	16.6067				'de novo purine synthesis - ADSL1'	16.6067
'de novo purine synthesis - GMPS2'	9.33333				'de novo purine synthesis - GMPS2'	9.33333
'salvage of purine bases - ADPT'	21.82				'salvage of purine bases - ADPT'	21.82
'salvage of purine bases - GUAPRT'	21.82				'salvage of purine bases - GUAPRT'	21.82
'salvage of purine bases - HXPRT'	21.82				'salvage of purine bases - HXPRT'	21.82
'purine catabolism - XAOx'	NaN				'purine catabolism - XAOx'	NaN
'pyrimidine synthesis (with hco3 uptake) - TMDS'	0				'pyrimidine synthesis (with hco3 uptake) - TMDS'	0
'pyrimidine synthesis (with hco3 uptake) - CTPS2'	4.77551				'pyrimidine synthesis (with hco3 uptake) - CTPS2'	4.77551
'pyrimidine catabolism - UPPN'	NaN				'pyrimidine catabolism - UPPN'	NaN
'pyrimidine catabolism - BUP2'	NaN				'pyrimidine catabolism - BUP2'	NaN
'fructose to glucose conversion - TRIOK'	0				'fructose to glucose conversion - TRIOK'	0
[]	NaN				[]	NaN
'uptake of cholic glycocholate - GCHOLAt3'	NaN				'uptake of cholic glycocholate - GCHOLAt3'	NaN
'uptake of tauro-cholate - TCHOLAt3'	NaN				'uptake of tauro-cholate - TCHOLAt3'	NaN
'Synthesis of fructose-6-phosphate from erythrose-4-phosphate (HMP shunt) - TKT2'	2.0623				'Synthesis of fructose-6-phosphate from erythrose-4-phosphate (HMP shunt) - TKT2'	2.0623
'Malate to pyruvate (malic enzyme) - ME2'	NaN				'Malate to pyruvate (malic enzyme) - ME2'	NaN
'Malate to pyruvate (malic enzyme) - ME2m'	0				'Malate to pyruvate (malic enzyme) - ME2m'	0
'Synthesis of urea (urea cycle) - ARGN (with RPMI medium)'	0				'Synthesis of urea (urea cycle) - ARGN (with RPMI medium)'	0
'Cysteine to pyruvate - 3SPYRSP'	0				'Cysteine to pyruvate - 3SPYRSP'	0
'Methionine to cysteine - CYSTGL'	NaN				'Methionine to cysteine - CYSTGL'	NaN
'Synthesis of triacylglycerol (TAG reformation) - DGAT'	0.244947				'Synthesis of triacylglycerol (TAG reformation) - DGAT'	0.244947
'Phosphatidylcholine synthesis - PETOHMm_hs'	NaN				'Phosphatidylcholine synthesis - PETOHMm_hs'	NaN
'Synthesis of FMN from riboflavin - RBFK'	0				'Synthesis of FMN from riboflavin - RBFK'	0
'synthesis of FAD from riboflavin - FMNAT'	0				'synthesis of FAD from riboflavin - FMNAT'	0
'Synthesis of 5-methyl-tetrahydrofolate from folic acid - MTHFR3'	NaN				'Synthesis of 5-methyl-tetrahydrofolate from folic acid - MTHFR3'	NaN
'Putriscine to GABA - ABUTD'	1				'Putriscine to GABA - ABUTD'	1
'Superoxide dismutase - SPODMm'	0.06				'Superoxide dismutase - SPODMm'	0.06
'Availability of bicarbonate from Carbonic anhydrase reaction - H2CO3Dm'	27.64				'Availability of bicarbonate from Carbonic anhydrase reaction - H2CO3Dm'	27.64
'Regeneration of citrate (TCA cycle) - CSm'	17.1171				'Regeneration of citrate (TCA cycle) - CSm'	17.1171
'Histidine to FIGLU - IZPN'	NaN				'Histidine to FIGLU - IZPN'	NaN
'binding of guar gum fiber to bile acids - EX_gumgchol(e)'	NaN				'binding of guar gum fiber to bile acids - EX_gumgchol(e)'	NaN
'binding of guar gum fiber to bile acids - GUMTCHOLe'	NaN				'binding of guar gum fiber to bile acids - GUMTCHOLe'	NaN
'binding of guar gum fiber to bile acids - GUMDCHAe'	NaN				'binding of guar gum fiber to bile acids - GUMDCHAe'	NaN
'binding of psyllium fiber to bile acids - PSYGCHe'	NaN				'binding of psyllium fiber to bile acids - PSYGCHe'	NaN
'binding of psyllium fiber to bile acids - PSYTCHe'	NaN				'binding of psyllium fiber to bile acids - PSYTCHe'	NaN
'binding of psyllium fiber to bile acids - PSYTDECHe'	NaN				'binding of psyllium fiber to bile acids - PSYTDECHe'	NaN
'binding to beta glucan fibers to bile acids - BGLUGCHe'	NaN				'binding to beta glucan fibers to bile acids - BGLUGCHe'	NaN
'binding to beta glucan fibers to bile acids - BGLUTCHLe'	NaN				'binding to beta glucan fibers to bile acids - BGLUTCHLe'	NaN
'binding to beta glucan fibers to bile acids - BGLUTDECHOe'	NaN				'binding to beta glucan fibers to bile acids - BGLUTDECHOe'	NaN
'binding of pectin fiber to bile acids - PECGCHLe'	NaN				'binding of pectin fiber to bile acids - PECGCHLe'	NaN
'binding of pectin fiber to bile acids - PECTCHLe'	NaN				'binding of pectin fiber to bile acids - PECTCHLe'	NaN
'binding of pectin fiber to bile acids - PECDCHe'	NaN				'binding of pectin fiber to bile acids - PECDCHe'	NaN
'heme synthesis - FCLTm'	0				'heme synthesis - FCLTm'	0
'heme degradation - HOXG'	0				'heme degradation - HOXG'	0
'valine -> pyruvate'	1				'valine -> pyruvate'	1
'leucine -> pyruvate'	0.00404172				'leucine -> pyruvate'	0.00404172
'isoleucine -> pyruvate'	0.00539811				'isoleucine -> pyruvate'	0.00539811
'threonine -> alanine'	0.00308438				'threonine -> alanine'	0.00308438
'aspartate -> pyruvate'	0				'aspartate -> pyruvate'	0
'serine -> alanine'	0.00182961				'serine -> alanine'	0.00182961
'glycine -> alanine'	0.00109777				'glycine -> alanine'	0.00109777
'aspartate -> alanine'	0				'aspartate -> alanine'	0
'tyrosine -> glutamine'	0				'tyrosine -> glutamine'	0
'lysine -> glutamine'	0				'lysine -> glutamine'	0
'phenylalanine -> glutamine'	0				'phenylalanine -> glutamine'	0
'cysteine -> glutamine'	0				'cysteine -> glutamine'	0
'cysteine -> alanine'	0				'cysteine -> alanine'	0
'leucine -> glutamine'	0				'leucine -> glutamine'	0
'leucine -> alanine'	0.00403804				'leucine -> alanine'	0.00403804
'valine -> glutamine'	0.664483				'valine -> glutamine'	0.664483
'valine -> alanine'	1				'valine -> alanine'	1
'isoleucine -> glutamine'	0				'isoleucine -> glutamine'	0
'isoleucine -> alanine'	0.00539811				'isoleucine -> alanine'	0.00539811
'methionine -> glutamine'	0				'methionine -> glutamine'	0
'methionine -> alanine'	0				'methionine -> alanine'	0
'arginine -> ornithine'	0				'arginine -> ornithine'	0
'arginine -> proline'	0				'arginine -> proline'	0
'ornithine -> putrescine'	0.940828				'ornithine -> putrescine'	0.940828
'glutamate -> glutamine'	0.872286				'glutamate -> glutamine'	0.872286
'methionine -> spermine'	0				'methionine -> spermine'	0
'methionine -> spermidine'	0				'methionine -> spermidine'	0
'spermidine -> putrescine'	0				'spermidine -> putrescine'	0
'ADP -> ATP/ adenylate kinase'	NaN				'ADP -> ATP/ adenylate kinase'	NaN
'ADP -> ATP/ adenylate kinase (mitochondrial)'	NaN				'ADP -> ATP/ adenylate kinase (mitochondrial)'	NaN
'phosphocreatine -> creatine/ cytosolic creatine kinase'	0				'phosphocreatine -> creatine/ cytosolic creatine kinase'	0
'creatine -> phosphocreatine/mitochondrial creatine kinase'	0				'creatine -> phosphocreatine/mitochondrial creatine kinase'	0
'fructose -> lactate/ oxidation of fructose'	-1.36424e-12				'fructose -> lactate/ oxidation of fructose'	-1.36424e-12
'fructose -> glycogen/ glycogenesis'	0				'fructose -> glycogen/ glycogenesis'	0
'glucose -> erythrose/ HMP shunt'	1.29597				'glucose -> erythrose/ HMP shunt'	1.29597
'tag_hs(c) -> mag_hs(c)/ lipolysis'	0				'tag_hs(c) -> mag_hs(c)/ lipolysis'	0
'tag_hs(c) -> glyc(c)/ lipolysis'	1.03299				'tag_hs(c) -> glyc(c)/ lipolysis'	1.03299
'pmtcoa -> acetylCoA/ beta oxidation from pmtcoa'	0				'pmtcoa -> acetylCoA/ beta oxidation from pmtcoa'	0
'odecoa -> acetylCoA/ beta oxidation from oleic acid (with RPMI medium)'	0.715529				'odecoa -> acetylCoA/ beta oxidation from oleic acid (with RPMI medium)'	0.715529
'lnlccoa -> acetylCoA/ beta oxidation from linoleic acid (with RPMI medium)'	0.715529				'lnlccoa -> acetylCoA/ beta oxidation from linoleic acid (with RPMI medium)'	0.715529
'glycerol -> dhap/ glycerol utilizing machinery'	0.919492				'glycerol -> dhap/ glycerol utilizing machinery'	0.919492
'adenine -> amp/ salvage of adenine'	0.887683				'adenine -> amp/ salvage of adenine'	0.887683
'hypoxanthine -> imp/ salvage of hypoxanthine'	0				'hypoxanthine -> imp/ salvage of hypoxanthine'	0
'guanine -> gmp/ salvage of guanine'	24.1833				'guanine -> gmp/ salvage of guanine'	24.1833
'ribose -> imp/ denovo purine synthesis'	0				'ribose -> imp/ denovo purine synthesis'	0
'thymd -> thym/ thymidine phosphorylase'	0				'thymd -> thym/ thymidine phosphorylase'	0
'glutamine -> cmp/ pyrimidine synthesis'	0.375308				'glutamine -> cmp/ pyrimidine synthesis'	0.375308
'glutamine -> dtmp/ pyrimidine synthesis'	0.0742887				'glutamine -> dtmp/ pyrimidine synthesis'	0.0742887
'citr_L(c) -> arg_L(c)'	0				'citr_L(c) -> arg_L(c)'	0
'cys_L(c) -> taur(c)'	0				'cys_L(c) -> taur(c)'	0
'gly(c) -> orn(c)'	0				'gly(c) -> orn(c)'	0
'citr_L(c) -> urea(c)/ partial urea cycle in kidney'	0				'citr_L(c) -> urea(c)/ partial urea cycle in kidney'	0
'gthrd(c) -> glycine(c)/ glutathione breakdown via glutamyl-transeptidase'	0				'gthrd(c) -> glycine(c)/ glutathione breakdown via glutamyl-transeptidase'	0
'pro_L(c) -> GABA(c)/ GABA synthesis in kidney'	1				'pro_L(c) -> GABA(c)/ GABA synthesis in kidney'	1
'pro_L(c) -> orn(c)'	0				'pro_L(c) -> orn(c)'	0
'met_L(c) -> hcys_L(c)'	0				'met_L(c) -> hcys_L(c)'	0
'hcys_L(c) -> met_L(c)'	0				'hcys_L(c) -> met_L(c)'	0
'hcys_L(c) -> cys_L(c)'	0				'hcys_L(c) -> cys_L(c)'	0
'lys-L(c) -> glu_L(c) / lysine degradation'	0				'lys-L(c) -> glu_L(c) / lysine degradation'	0
'trp-L(c) -> trypta(c) / tryptophan degradation'	0				'trp-L(c) -> trypta(c) / tryptophan degradation'	0
'kynate(c) -> nicotinamide(c) / nicotinamide from tryptophan metabolite'	0				'kynate(c) -> nicotinamide(c) / nicotinamide from tryptophan metabolite'	0
'pyr(c) -> lac-L(c)/ lactate dehydrogenase'	0.802632				'pyr(c) -> lac-L(c)/ lactate dehydrogenase'	0.802632
'ATP max, aerobic, pyruvate/ pyruvate dehydrogenase-->TCA->energy'	8.425				'ATP max, aerobic, pyruvate/ pyruvate dehydrogenase-->TCA->energy'	8.425
'gal(c) -> udpg(c)/ galactose utilization'	0				'gal(c) -> udpg(c)/ galactose utilization'	0
'fru(c) -> lac_L(c)/ fructose conversion to glucose & utilization'	2				'fru(c) -> lac_L(c)/ fructose conversion to glucose & utilization'	2
'malcoa(c) -> eicostetcoa(c)/ fatty acid elongation (wtih RPMI medium)'	0				'malcoa(c) -> eicostetcoa(c)/ fatty acid elongation (wtih RPMI medium)'	0
'accoa(c) -> chsterol(r)'	0.15748				'accoa(c) -> chsterol(r)'	0.15748
'inost(c) -> glac(r)'	0				'inost(c) -> glac(r)'	0
'pail_hs(c) -> pail4p_hs(c)/ inositol kinase'	0.994711				'pail_hs(c) -> pail4p_hs(c)/ inositol kinase'	0.994711
'arachd(c) -> prostgh2(c)/ prostaglandin synthesis'	0				'arachd(c) -> prostgh2(c)/ prostaglandin synthesis'	0
'arachd(c) -> prostgd2(r)/ prostaglandin synthesis'	0				'arachd(c) -> prostgd2(r)/ prostaglandin synthesis'	0
'arachd(c) -> prostge2(r)/ prostaglandin synthesis'	0				'arachd(c) -> prostge2(r)/ prostaglandin synthesis'	0
'arachd(c) -> prostgi2(r)/ prostaglandin synthesis'	0				'arachd(c) -> prostgi2(r)/ prostaglandin synthesis'	0
'25hvitd3(m) -> 2425dhvitd3(m)/ 24,25-dihydroxycalciol synthesis (with RPMI medium)'	0				'25hvitd3(m) -> 2425dhvitd3(m)/ 24,25-dihydroxycalciol synthesis (with RPMI medium)'	0
'caro(c) -> retinal(c)/ vitamin A synthesis'	0				'caro(c) -> retinal(c)/ vitamin A synthesis'	0
'synthesis of glutamate from ornithine'	0.648819				'synthesis of glutamate from ornithine'	0.648819
'synthesis of proline from ornithine'	0.626631				'synthesis of proline from ornithine'	0.626631
'visual cycle in retina'	1				'visual cycle in retina'	1
'pail_hs(c) -> pchol_hs(c)'	0				'pail_hs(c) -> pchol_hs(c)'	0
'pail_hs(c) -> pe_hs(c)'	0.297667				'pail_hs(c) -> pe_hs(c)'	0.297667
'pail_hs(c) -> ps_hs(c)'	0.297667				'pail_hs(c) -> ps_hs(c)'	0.297667
'pail_hs(c) -> g3pc(c)'	0				'pail_hs(c) -> g3pc(c)'	0
'dag_hs(c) -> pchol_hs(c)'	0				'dag_hs(c) -> pchol_hs(c)'	0
'dag_hs(c) -> pe_hs(c)'	0.294502				'dag_hs(c) -> pe_hs(c)'	0.294502
'dag_hs(c) -> clpn_hs(c)'	0				'dag_hs(c) -> clpn_hs(c)'	0
'dag_hs(c) -> pgp_hs(c)'	0.508854				'dag_hs(c) -> pgp_hs(c)'	0.508854
'bhb(m) -> acac(m)'	1				'bhb(m) -> acac(m)'	1
'mal_L(m) -> pyr(m)'	1				'mal_L(m) -> pyr(m)'	1
'glu_L(c) -> gln_L(c)'	0.910575				'glu_L(c) -> gln_L(c)'	0.910575
'cys_L(c) -> coa(c)'	2.47				'cys_L(c) -> coa(c)'	2.47
'occoa(m) -> accoa(m)'	1.00426				'occoa(m) -> accoa(m)'	1.00426
'lnlncgcoa(c) -> dlnlcgcoa(c)'	0.849054				'lnlncgcoa(c) -> dlnlcgcoa(c)'	0.849054
'chol(c) -> ach(c)'	0				'chol(c) -> ach(c)'	0
'pyr(m) -> oaa(m)'	0				'pyr(m) -> oaa(m)'	0
'GABA aminotransferase'	0				'GABA aminotransferase'	0
'methionine adenosyltransferase'	0				'methionine adenosyltransferase'	0
'creatine synthesis'	0				'creatine synthesis'	0
'arachd(c) -> leuktrE4(c) (with RPMI medium)'	0				'arachd(c) -> leuktrE4(c) (with RPMI medium)'	0
'arachd(c) -> C06314(c) (with RPMI medium)'	2.67918				'arachd(c) -> C06314(c) (with RPMI medium)'	2.67918
'nrpphr(c) -> 3mox4hoxm(c) (with RPMI medium)'	0				'nrpphr(c) -> 3mox4hoxm(c) (with RPMI medium)'	0
'sbt_D(c) -> fru(c)/sorbitol pathway'	0				'sbt_D(c) -> fru(c)/sorbitol pathway'	0
'Mitochondrial accoa de novo synthesis from glc'	1.02083				'Mitochondrial accoa de novo synthesis from glc'	1.02083
'Mitochondrial succoa de novo synthesis from glc'	0				'Mitochondrial succoa de novo synthesis from glc'	0

## Sheet: TH2
Open Sink	Flux			Closed Sink	Flux
'Human Recon 1 test human biomass'	NaN			'Human Recon 1 test human biomass'	NaN
'Human Recon 1 test human biomass (noTrTr)'	NaN			'Human Recon 1 test human biomass (noTrTr)'	NaN
'Human Recon 1 test human biomass (maintenance)'	NaN			'Human Recon 1 test human biomass (maintenance)'	NaN
'ATP max, aerobic, glc'	22			'ATP max, aerobic, glc'	22
'ATP max, anaerobic, glc'	2			'ATP max, anaerobic, glc'	2
'ATP max, aerobic, citrate'	15.5			'ATP max, aerobic, citrate'	15.5
'ATP max, aerobic, etoh'	8			'ATP max, aerobic, etoh'	8
'ATP max, aerobic, glu-L'	15.5			'ATP max, aerobic, glu-L'	15.5
'ATP max, aerobic, gln-L'	15.5			'ATP max, aerobic, gln-L'	15.5
'ATP max, aerobic, gly'	0			'ATP max, aerobic, gly'	0
'ATP max, aerobic, lac-L'	10			'ATP max, aerobic, lac-L'	10
'ATP max, aerobic, pro-L'	0			'ATP max, aerobic, pro-L'	0
'ATP production via electron transport chain'	NaN			'ATP production via electron transport chain'	NaN
'gthrd reduces h2o2, GTHP (c) '	4.18182			'gthrd reduces h2o2, GTHP (c) '	4.18182
'gthrd reduces h2o2, GTHP (e) '	0.471795			'gthrd reduces h2o2, GTHP (e) '	0.471795
'gthrd reduces h2o2, GTHP (m) '	4.79126			'gthrd reduces h2o2, GTHP (m) '	4.79126
'gly -> co2 + nh4'	1			'gly -> co2 + nh4'	1
'12ppd-S(c) -> mthgxl(c)'	1			'12ppd-S(c) -> mthgxl(c)'	1
'12ppd-S(c) -> pyr(c)'	1			'12ppd-S(c) -> pyr(c)'	1
'3pg(c) -> gly(c)'	0.44186			'3pg(c) -> gly(c)'	0.44186
'3pg(c) -> ser-L(c)'	1			'3pg(c) -> ser-L(c)'	1
'4abut(c) -> succ(m)'	1			'4abut(c) -> succ(m)'	1
'4hpro-LT(m) -> glx(m)'	0			'4hpro-LT(m) -> glx(m)'	0
'5aop(c) -> pheme(c)'	0			'5aop(c) -> pheme(c)'	0
'aact(c) -> mthgxl(c)'	0			'aact(c) -> mthgxl(c)'	0
'acac(m) -> acetone(m)'	1			'acac(m) -> acetone(m)'	1
'acac(m) -> bhb(m)'	0			'acac(m) -> bhb(m)'	0
'acald(c) -> ac(c)'	1			'acald(c) -> ac(c)'	1
'accoa(c) -> pmtcoa(c)'	0.265306			'accoa(c) -> pmtcoa(c)'	0.265306
'pmtcoa(c) -> malcoa(m)'	0			'pmtcoa(c) -> malcoa(m)'	0
'acetone(c) -> mthgxl(c)'	0			'acetone(c) -> mthgxl(c)'	0
'acgal(c) -> udpacgal(c)'	0			'acgal(c) -> udpacgal(c)'	0
'acgam(c) -> cmpacna(c)'	0			'acgam(c) -> cmpacna(c)'	0
'acorn(c) -> orn(c)'	0			'acorn(c) -> orn(c)'	0
'adrnl(c) -> 34dhoxpeg(c)'	0			'adrnl(c) -> 34dhoxpeg(c)'	0
'akg(c) -> glu-L(c) (ALATA_L)'	NaN			'akg(c) -> glu-L(c) (ALATA_L)'	NaN
'akg(c) -> glu-L(c) (ASPTA)'	1000			'akg(c) -> glu-L(c) (ASPTA)'	1000
'akg(m) -> oaa(m)'	1			'akg(m) -> oaa(m)'	1
'akg(m) -> glu-L(m)'	0.879195			'akg(m) -> glu-L(m)'	0.879195
'akg(m) -> glu-L(m) (ASPTAm)'	0			'akg(m) -> glu-L(m) (ASPTAm)'	0
'ala-B(c) -> msa(m)'	1			'ala-B(c) -> msa(m)'	1
'ala-D(c) -> pyr(c)'	0			'ala-D(c) -> pyr(c)'	0
'ala-L(c) -> ala-D(c)'	1			'ala-L(c) -> ala-D(c)'	1
'ala-L(c) -> pyr(c)'	0			'ala-L(c) -> pyr(c)'	0
'arachd(c) -> malcoa(m)'	0			'arachd(c) -> malcoa(m)'	0
'arachd(r) -> txa2(r)'	0			'arachd(r) -> txa2(r)'	0
'arg-L(c) -> creat(c)'	0			'arg-L(c) -> creat(c)'	0
'arg-L -> glu-L (m)'	0			'arg-L -> glu-L (m)'	0
'arg-L -> no'	0			'arg-L -> no'	0
'arg-L(c) -> pcreat(c)'	0			'arg-L(c) -> pcreat(c)'	0
'ascb-L(c) -> eryth(c)'	0			'ascb-L(c) -> eryth(c)'	0
'ascb-L(c) -> lyxnt(c)'	0			'ascb-L(c) -> lyxnt(c)'	0
'ascb-L(c) -> thrnt(c)'	0			'ascb-L(c) -> thrnt(c)'	0
'ascb-L(c) -> xylnt(c)'	0			'ascb-L(c) -> xylnt(c)'	0
'asn-L(c) -> oaa(c)'	1			'asn-L(c) -> oaa(c)'	1
'asp-L(c) + hco3(c) -> arg-L(c)'	0			'asp-L(c) + hco3(c) -> arg-L(c)'	0
'asp-L(c) -> ala-B(c)'	0.909091			'asp-L(c) -> ala-B(c)'	0.909091
'asp-L(c) -> asn-L(c)'	0.769231			'asp-L(c) -> asn-L(c)'	0.769231
'asp-L(c) -> argsuc(c), asp-L -> fum (via argsuc), 1'	0			'asp-L(c) -> argsuc(c), asp-L -> fum (via argsuc), 1'	0
'argsuc(c) -> fum(c), asp-L -> fum (via argsuc), 2'	0			'argsuc(c) -> fum(c), asp-L -> fum (via argsuc), 2'	0
'asp-L(c) -> dcamp(c), asp-L -> fum (via dcamp), 1'	0.375			'asp-L(c) -> dcamp(c), asp-L -> fum (via dcamp), 1'	0.375
'dcamp(c) -> fum(c), asp-L -> fum (via dcamp), 2'	2			'dcamp(c) -> fum(c), asp-L -> fum (via dcamp), 2'	2
'dcamp(c) -> fum(c), asp-L -> fum (via dcamp), 3'	40.8333			'dcamp(c) -> fum(c), asp-L -> fum (via dcamp), 3'	40.8333
'asp-L(c) -> oaa(c)'	1			'asp-L(c) -> oaa(c)'	1
'carn -> ala-B'	1			'carn -> ala-B'	1
'chol(c) + dag_hs(c) -> pe_hs(c)'	0.508988			'chol(c) + dag_hs(c) -> pe_hs(c)'	0.508988
'choline -> betaine (glyb) -> glycine, 1 [m]'	0			'choline -> betaine (glyb) -> glycine, 1 [m]'	0
'choline -> betaine (glyb) -> glycine, 2 [m]'	0			'choline -> betaine (glyb) -> glycine, 2 [m]'	0
'coke(r) -> pecgoncoa(r)'	0			'coke(r) -> pecgoncoa(r)'	0
'core2(g) -> ksii_core2(g)'	0			'core2(g) -> ksii_core2(g)'	0
'core4(g) -> ksii_core4(g)'	0			'core4(g) -> ksii_core4(g)'	0
'cspg_a[ly] -> gal[ly] + glcur[ly] + xyl-D[ly]'	0			'cspg_a[ly] -> gal[ly] + glcur[ly] + xyl-D[ly]'	0
'cspg_b[ly] -> gal[ly] + glcur[ly] + xyl-D[ly]'	0			'cspg_b[ly] -> gal[ly] + glcur[ly] + xyl-D[ly]'	0
'cspg_c[ly] -> gal[ly] + glcur[ly] + xyl-D[ly]'	0			'cspg_c[ly] -> gal[ly] + glcur[ly] + xyl-D[ly]'	0
'cspg_d[ly] -> gal[ly] + glcur[ly] + xyl-D[ly]'	0			'cspg_d[ly] -> gal[ly] + glcur[ly] + xyl-D[ly]'	0
'cspg_e[ly] -> gal[ly] + glcur[ly] + xyl-D[ly]'	0			'cspg_e[ly] -> gal[ly] + glcur[ly] + xyl-D[ly]'	0
'cys-L + glu-L + gly -> ghtrd'	0.890411			'cys-L + glu-L + gly -> ghtrd'	0.890411
'cys-L -> 3sala -> so4, 1'	0			'cys-L -> 3sala -> so4, 1'	0
'cys-L -> 3sala -> so4, 2'	0			'cys-L -> 3sala -> so4, 2'	0
'cys-L(c) -> hyptaur(c)'	0			'cys-L(c) -> hyptaur(c)'	0
'cystine (Lcystin) -> cys-L'	0			'cystine (Lcystin) -> cys-L'	0
'dhap(c) -> mthgxl(c)'	1			'dhap(c) -> mthgxl(c)'	1
'dmpp(c) -> ggdp(c) (with RPMI medium)'	0			'dmpp(c) -> ggdp(c) (with RPMI medium)'	0
'dna(n) -> dna5mtc(n) (with RPMI medium)'	0			'dna(n) -> dna5mtc(n) (with RPMI medium)'	0
'dolichol_L(c) -> dolmanp_L(r) (with RPMI medium)'	0			'dolichol_L(c) -> dolmanp_L(r) (with RPMI medium)'	0
'dolichol_L(c) -> g3m8mpdol_L(r) (with RPMI medium)'	0			'dolichol_L(c) -> g3m8mpdol_L(r) (with RPMI medium)'	0
'dolichol_U(c) -> dolmanp_U(r) (with RPMI medium)'	0			'dolichol_U(c) -> dolmanp_U(r) (with RPMI medium)'	0
'dolichol_U(c) -> g3m8mpdol_U(r) (with RPMI medium)'	0			'dolichol_U(c) -> g3m8mpdol_U(r) (with RPMI medium)'	0
'dopa(c) -> homoval(c)'	0			'dopa(c) -> homoval(c)'	0
'etoh(c) -> acald(c)'	1			'etoh(c) -> acald(c)'	1
'f6p(c) + g3p(c) -> r5p(c)'	1.8			'f6p(c) + g3p(c) -> r5p(c)'	1.8
'frdp(c) -> dolichol_L(r) (with RPMI medium)'	0.0376588			'frdp(c) -> dolichol_L(r) (with RPMI medium)'	0.0376588
'frdp(c) -> dolichol_U(r) (with RPMI medium)'	0			'frdp(c) -> dolichol_U(r) (with RPMI medium)'	0
'ade(c) -> amp(c)'	1.03846			'ade(c) -> amp(c)'	1.03846
'adn(c) -> urate(x)'	0			'adn(c) -> urate(x)'	0
'adp(c) -> datp(n)'	0.89726			'adp(c) -> datp(n)'	0.89726
'cdp(c) -> dctp(n)'	0.884615			'cdp(c) -> dctp(n)'	0.884615
'cmp(c) -> cytd(c)'	1			'cmp(c) -> cytd(c)'	1
'cytd(c) -> ala-B(c)'	0.798507			'cytd(c) -> ala-B(c)'	0.798507
'dcmp(c) -> ala-B(c)'	0.600662			'dcmp(c) -> ala-B(c)'	0.600662
'gdp(c) -> dgtp(n)'	0.890511			'gdp(c) -> dgtp(n)'	0.890511
'gln-L + HCO3 -> UMP(c)'	0.375325			'gln-L + HCO3 -> UMP(c)'	0.375325
'gsn(c) -> urate(x)'	0			'gsn(c) -> urate(x)'	0
'gua(c) -> gmp(c)'	1.04082			'gua(c) -> gmp(c)'	1.04082
'hxan(c) -> imp(c)'	1.03937			'hxan(c) -> imp(c)'	1.03937
'imp(c) -> atp(c)'	0.874126			'imp(c) -> atp(c)'	0.874126
'imp(c) -> gtp(c)'	0.976562			'imp(c) -> gtp(c)'	0.976562
'imp(c) -> urate(x)'	0			'imp(c) -> urate(x)'	0
'prpp(c) -> imp(c)'	0.454545			'prpp(c) -> imp(c)'	0.454545
'pydx(c) -> pydx5p(c)'	1			'pydx(c) -> pydx5p(c)'	1
'thm(c) -> thmpp(c) (with RPMI medium)'	1.69905			'thm(c) -> thmpp(c) (with RPMI medium)'	1.69905
'thm(e) -> thmpp(m) (with RPMI medium)'	1.69905			'thm(e) -> thmpp(m) (with RPMI medium)'	1.69905
'thmmp(e) -> thmpp(c) (with RPMI medium)'	2.68645			'thmmp(e) -> thmpp(c) (with RPMI medium)'	2.68645
'thmmp(e) -> thmpp(m) (with RPMI medium)'	2			'thmmp(e) -> thmpp(m) (with RPMI medium)'	2
'tyr-L(m) -> q10(m)'	0			'tyr-L(m) -> q10(m)'	0
'udp(c) -> dttp(n)'	0.570796			'udp(c) -> dttp(n)'	0.570796
'ump(c) -> ala-B(c)'	0.843284			'ump(c) -> ala-B(c)'	0.843284
'fru(c) -> dhap(c)'	1.83333			'fru(c) -> dhap(c)'	1.83333
'fru(c) -> g3p(c)'	1.83333			'fru(c) -> g3p(c)'	1.83333
'fuc-L(c) -> gdpfuc(c) (with RPMI medium)'	0			'fuc-L(c) -> gdpfuc(c) (with RPMI medium)'	0
'fum(m) -> oaa(m)'	1			'fum(m) -> oaa(m)'	1
'g1p(c) -> dtdprmn(c) (with RPMI medium)'	0			'g1p(c) -> dtdprmn(c) (with RPMI medium)'	0
'g3p(c) -> mthgxl(c)'	1			'g3p(c) -> mthgxl(c)'	1
'g6p(c) -> r5p(c)'	1.18966			'g6p(c) -> r5p(c)'	1.18966
'g6p(c) -> ru5p-D(c)'	1.18966			'g6p(c) -> ru5p-D(c)'	1.18966
'gal(c) -> glc-D(c)'	0.916667			'gal(c) -> glc-D(c)'	0.916667
'gal(c) -> udpgal(c)'	0			'gal(c) -> udpgal(c)'	0
'galgluside_hs(g) -> galgalgalthcrm_hs(g)'	0			'galgluside_hs(g) -> galgalgalthcrm_hs(g)'	0
'galgluside_hs(g) -> acgagbside_hs(g)'	0			'galgluside_hs(g) -> acgagbside_hs(g)'	0
'galgluside_hs(g) -> acnacngalgbside_hs(g)'	0			'galgluside_hs(g) -> acnacngalgbside_hs(g)'	0
'galgluside_hs(g) -> gd1b2_hs(g)'	0			'galgluside_hs(g) -> gd1b2_hs(g)'	0
'galgluside_hs(g) -> gd1c_hs(g)'	0			'galgluside_hs(g) -> gd1c_hs(g)'	0
'galgluside_hs(g) -> gp1c_hs(g)'	0			'galgluside_hs(g) -> gp1c_hs(g)'	0
'galgluside_hs(g) -> gq1balpha_hs(g)'	0			'galgluside_hs(g) -> gq1balpha_hs(g)'	0
'gam6p(c) -> uacgam(c)'	0			'gam6p(c) -> uacgam(c)'	0
'gdpmann(c) -> gdpfuc(c)'	0			'gdpmann(c) -> gdpfuc(c)'	0
'glc-D(c) -> inost(c)'	0.956522			'glc-D(c) -> inost(c)'	0.956522
'glc-D(c) -> lac-L(c) + atp(c) + h2o(c)'	1.63333			'glc-D(c) -> lac-L(c) + atp(c) + h2o(c)'	1.63333
'glc-D(c) -> lac-D(c)'	1.83333			'glc-D(c) -> lac-D(c)'	1.83333
'glc-D(c) -> lcts(g)'	0			'glc-D(c) -> lcts(g)'	0
'glc-D(c) -> pyr(c)'	2			'glc-D(c) -> pyr(c)'	2
'gln-L(c) -> nh4(c)'	2.06596			'gln-L(c) -> nh4(c)'	2.06596
'gln-L(m) -> glu-L(m)'	1			'gln-L(m) -> glu-L(m)'	1
'gln-L(m) -> glu-L(m)'	1			'gln-L(m) -> glu-L(m)'	1
'glu5sa(c) -> pro-L(c)'	0			'glu5sa(c) -> pro-L(c)'	0
'glu-L(c) -> 4abut(c)'	1			'glu-L(c) -> 4abut(c)'	1
'glu-L(c) -> gln-L(c)'	0.939394			'glu-L(c) -> gln-L(c)'	0.939394
'glu-L -> pro-L'	0.786667			'glu-L -> pro-L'	0.786667
'glu-L(m) -> akg(m)'	1			'glu-L(m) -> akg(m)'	1
'gluside_hs(g) -> galgluside_hs(g)'	0			'gluside_hs(g) -> galgluside_hs(g)'	0
'glx(m) -> glyclt(m)'	0			'glx(m) -> glyclt(m)'	0
'gly(c) -> ser-L(c) -> pyr(c), 1'	0			'gly(c) -> ser-L(c) -> pyr(c), 1'	0
'gly(c) -> ser-L(c) -> pyr(c), 2'	0			'gly(c) -> ser-L(c) -> pyr(c), 2'	0
'glyc(c) -> glc-D(c)'	0.5			'glyc(c) -> glc-D(c)'	0.5
'glyc(c) + Rtotal(c) + Rtotal2(c) -> dag_hs(c)'	0.958702			'glyc(c) + Rtotal(c) + Rtotal2(c) -> dag_hs(c)'	0.958702
'glyc(c) + Rtotal(c) -> tag_hs(c) (with RPMI medium)'	0.990248			'glyc(c) + Rtotal(c) -> tag_hs(c) (with RPMI medium)'	0.990248
'glyclt(c) -> gly(c)'	0			'glyclt(c) -> gly(c)'	0
'glygn2(c) -> glc-D(c)'	2.875			'glygn2(c) -> glc-D(c)'	2.875
'glygn2(e) -> glc-D(e) - via AMY2e'	NaN			'glygn2(e) -> glc-D(e) - via AMY2e'	NaN
'glx(c) -> oxa(c)'	1			'glx(c) -> oxa(c)'	1
'ha[l] -> acgam[l] + glcur[l]'	2.89818			'ha[l] -> acgam[l] + glcur[l]'	2.89818
'his-L(c) -> glu-L(c)'	0			'his-L(c) -> glu-L(c)'	0
'his-L(c) -> hista(c)'	0			'his-L(c) -> hista(c)'	0
'hista(c) -> 3mlda(c) (with RPMI medium)'	0			'hista(c) -> 3mlda(c) (with RPMI medium)'	0
'hista(c) -> im4ac(c)'	0			'hista(c) -> im4ac(c)'	0
'hmgcoa(x) -> chsterol(r)'	0.234869			'hmgcoa(x) -> chsterol(r)'	0.234869
'hmgcoa(x) -> frdp(x)'	0.527778			'hmgcoa(x) -> frdp(x)'	0.527778
'hmgcoa(x) -> xoldiolone(r)'	0			'hmgcoa(x) -> xoldiolone(r)'	0
'hmgcoa(x) -> xoltriol(c)'	0			'hmgcoa(x) -> xoltriol(c)'	0
'hpyr(c) -> 2pg(c)'	0.8			'hpyr(c) -> 2pg(c)'	0.8
'hpyr(c) -> glyclt(c)'	1			'hpyr(c) -> glyclt(c)'	1
'hpyr(c) -> glyc-S(c)'	0.888889			'hpyr(c) -> glyc-S(c)'	0.888889
'hspg(l) -> gal(l) + glcur(l) + xyl-D(l)'	0			'hspg(l) -> gal(l) + glcur(l) + xyl-D(l)'	0
'hyptaur(c) -> taur(x)'	1			'hyptaur(c) -> taur(x)'	1
'ile-L(c) -> accoa(c)'	1.00475			'ile-L(c) -> accoa(c)'	1.00475
'inost(c) -> pail_hs(c) (with RPMI medium)'	0.958015			'inost(c) -> pail_hs(c) (with RPMI medium)'	0.958015
'inost(c) -> pail45p_hs(c) (with RPMI medium)'	0.556769			'inost(c) -> pail45p_hs(c) (with RPMI medium)'	0.556769
'inost(c) -> pail4p_hs(c) (with RPMI medium)'	0.709647			'inost(c) -> pail4p_hs(c) (with RPMI medium)'	0.709647
'inost(c) -> xu5p-D(c)'	0			'inost(c) -> xu5p-D(c)'	0
'ipdp(x) -> sql(r)'	0.290155			'ipdp(x) -> sql(r)'	0.290155
'itacon(m) -> pyr(m)'	1.0014			'itacon(m) -> pyr(m)'	1.0014
'ksi[l] -> man[l] + acgam[l] (with RPMI medium)'	0			'ksi[l] -> man[l] + acgam[l] (with RPMI medium)'	0
'ksii_core2(l) -> Ser/Thr(l)'	0			'ksii_core2(l) -> Ser/Thr(l)'	0
'ksii_core4(l) -> Ser/Thr(l)'	0			'ksii_core4(l) -> Ser/Thr(l)'	0
'l2fn2m2masn(g) -> ksi(g) (with RPMI medium)'	0			'l2fn2m2masn(g) -> ksi(g) (with RPMI medium)'	0
'lac-L(c) -> glc-D(c)'	0.416667			'lac-L(c) -> glc-D(c)'	0.416667
'Lcyst(c) -> taur(x)'	0			'Lcyst(c) -> taur(x)'	0
'leu-L(c) -> accoa(c)'	1.00288			'leu-L(c) -> accoa(c)'	1.00288
'lys-L[c] -> accoa[m] (via saccrp-L pathway)'	0.708333			'lys-L[c] -> accoa[m] (via saccrp-L pathway)'	0.708333
'lys-L[x] -> aacoa[m] (via Lpipecol pathway)'	0.5			'lys-L[x] -> aacoa[m] (via Lpipecol pathway)'	0.5
'm8masn(r) -> nm4masn(g)'	0			'm8masn(r) -> nm4masn(g)'	0
'man(c) -> gdpmann(c)'	0			'man(c) -> gdpmann(c)'	0
'man6p(c) -> kdn(c) - via ACNAM9PL2'	0.666667			'man6p(c) -> kdn(c) - via ACNAM9PL2'	0.666667
'mescon(m) -> pyr(m)'	1.0014			'mescon(m) -> pyr(m)'	1.0014
'met-L(c) -> cys-L(c)'	0			'met-L(c) -> cys-L(c)'	0
'mi145p(c) -> inost(c)'	1			'mi145p(c) -> inost(c)'	1
'msa(m) -> ala-B(m)'	0.8			'msa(m) -> ala-B(m)'	0.8
'mthgxl(c) -> 12ppd-S(c)'	0.740741			'mthgxl(c) -> 12ppd-S(c)'	0.740741
'mthgxl(c) -> lac-D(c)'	1			'mthgxl(c) -> lac-D(c)'	1
'n2m2nmasn[l] -> man[l] + acgam[l] (with RPMI medium)'	0			'n2m2nmasn[l] -> man[l] + acgam[l] (with RPMI medium)'	0
'nm4masn(g) -> l2fn2m2masn(g) (with RPMI medium)'	0			'nm4masn(g) -> l2fn2m2masn(g) (with RPMI medium)'	0
'nm4masn(g) -> n2m2nmasn(g) (with RPMI medium)'	0			'nm4masn(g) -> n2m2nmasn(g) (with RPMI medium)'	0
'nm4masn(g) -> s2l2fn2m2masn(g) (with RPMI medium)'	0			'nm4masn(g) -> s2l2fn2m2masn(g) (with RPMI medium)'	0
'o2- -> h2o2 -> o2 + h2o, 1'	0.5			'o2- -> h2o2 -> o2 + h2o, 1'	0.5
'o2- -> h2o2 -> o2 + h2o, 2'	4			'o2- -> h2o2 -> o2 + h2o, 2'	4
'orn(c) -> nh4(c)'	2.06809			'orn(c) -> nh4(c)'	2.06809
'orn(c) -> ptrc(c)'	1			'orn(c) -> ptrc(c)'	1
'orn(c) -> spmd(c)'	0.375			'orn(c) -> spmd(c)'	0.375
'orn(c) -> sprm(c)'	0.230769			'orn(c) -> sprm(c)'	0.230769
'pail_hs(c) -> gpi_prot_hs(r) (with RMPI medium)'	0			'pail_hs(c) -> gpi_prot_hs(r) (with RMPI medium)'	0
'pail45p(c) -> mi145p(c)'	1.5185			'pail45p(c) -> mi145p(c)'	1.5185
'phe-L(c) -> pac(c)'	0			'phe-L(c) -> pac(c)'	0
'phe-L(c) -> pacald(c)'	0			'phe-L(c) -> pacald(c)'	0
'phe-L(c) -> peamn(c)'	0			'phe-L(c) -> peamn(c)'	0
'phe-L(c) -> phaccoa(c)'	0			'phe-L(c) -> phaccoa(c)'	0
'phe-L(c) -> pheacgln(c)'	0			'phe-L(c) -> pheacgln(c)'	0
'phe-L(c) -> phpyr(c)'	2			'phe-L(c) -> phpyr(c)'	2
'phe-L(c) -> tyr-L(c)'	0			'phe-L(c) -> tyr-L(c)'	0
'pheme(c) -> bilirub(c)'	0			'pheme(c) -> bilirub(c)'	0
'phytcoa(x) -> dmnoncoa(m)'	0			'phytcoa(x) -> dmnoncoa(m)'	0
'pmtcoa(c) -> crmp_hs(c) (with RPMI medium)'	0			'pmtcoa(c) -> crmp_hs(c) (with RPMI medium)'	0
'pmtcoa(c) -> sphmyln_hs(c) (with RPMI medium)'	0.333333			'pmtcoa(c) -> sphmyln_hs(c) (with RPMI medium)'	0.333333
'ppcoa(m) -> succoa(m)'	0			'ppcoa(m) -> succoa(m)'	0
'pro-L(c) -> glu-L(c)'	0			'pro-L(c) -> glu-L(c)'	0
'ptrc(c) -> ala-B(c)'	1			'ptrc(c) -> ala-B(c)'	1
'ptrc(c) -> spmd(c)'	0.375			'ptrc(c) -> spmd(c)'	0.375
'pyr -> fad[m] + h[m] (with RPMI medium)'	1			'pyr -> fad[m] + h[m] (with RPMI medium)'	1
'pyr(c) -> lac-D(c)'	0.708333			'pyr(c) -> lac-D(c)'	0.708333
'pyr -> nad[m] + h[m] (with RPMI medium)'	1			'pyr -> nad[m] + h[m] (with RPMI medium)'	1
'pyr[c] -> accoa[m] + co2(c) + nadh[m]'	1.14187			'pyr[c] -> accoa[m] + co2(c) + nadh[m]'	1.14187
'pyr(c) -> ala-L(c), 1'	0.772727			'pyr(c) -> ala-L(c), 1'	0.772727
'pyr(c) -> ala-L(c), 2'	0			'pyr(c) -> ala-L(c), 2'	0
's2l2fn2m2masn(l) -> man[l] + acgam[l] (with RPMI medium)'	0			's2l2fn2m2masn(l) -> man[l] + acgam[l] (with RPMI medium)'	0
'Ser/Thr[g] + udpacgal[g] -> core2[g] - via GALNTg and DM_core4[g] (with RPMI medium)'	0			'Ser/Thr[g] + udpacgal[g] -> core2[g] - via GALNTg and DM_core4[g] (with RPMI medium)'	0
'Ser/Thr[g] + udpacgal[g] -> core4[g] - via GALNTg and DM_core4[g] (with RPMI medium)'	0			'Ser/Thr[g] + udpacgal[g] -> core4[g] - via GALNTg and DM_core4[g] (with RPMI medium)'	0
'Ser/Thr[g] + udpacgal[g] -> Tn_antigen[g] - via GALNTg (with RPMI medium)'	NaN			'Ser/Thr[g] + udpacgal[g] -> Tn_antigen[g] - via GALNTg (with RPMI medium)'	NaN
'Ser/Thr[g] + udpacgal[g] -> sTn_antigen[g] - via GALNTg and DM_sTn_antigen(g)'	NaN			'Ser/Thr[g] + udpacgal[g] -> sTn_antigen[g] - via GALNTg and DM_sTn_antigen(g)'	NaN
'Ser-Gly/Ala-X-Gly[r] -> cs_pre[g]'	0			'Ser-Gly/Ala-X-Gly[r] -> cs_pre[g]'	0
'Ser-Gly/Ala-X-Gly[r] -> cspg_a[g]'	0			'Ser-Gly/Ala-X-Gly[r] -> cspg_a[g]'	0
'Ser-Gly/Ala-X-Gly[r] -> cspg_c[g]'	0			'Ser-Gly/Ala-X-Gly[r] -> cspg_c[g]'	0
'Ser-Gly/Ala-X-Gly[r] -> cspg_d[g]'	0			'Ser-Gly/Ala-X-Gly[r] -> cspg_d[g]'	0
'Ser-Gly/Ala-X-Gly[r] -> cspg_e[g]'	0			'Ser-Gly/Ala-X-Gly[r] -> cspg_e[g]'	0
'Ser-Gly/Ala-X-Gly[r] -> hspg[g]'	0			'Ser-Gly/Ala-X-Gly[r] -> hspg[g]'	0
'Ser-Gly/Ala-X-Gly[r] -> cspg_b[g]'	0			'Ser-Gly/Ala-X-Gly[r] -> cspg_b[g]'	0
'ser-L(c) -> cys-L(c)'	0			'ser-L(c) -> cys-L(c)'	0
'so4(c) -> paps(c)'	0.47482			'so4(c) -> paps(c)'	0.47482
'spmd(c) -> sprm(c)'	0			'spmd(c) -> sprm(c)'	0
'srtn(c) -> f5hoxkyn(c)'	0			'srtn(c) -> f5hoxkyn(c)'	0
'srtn(c) -> fna5moxam(c)'	0			'srtn(c) -> fna5moxam(c)'	0
'srtn(c) -> nmthsrtn(c)'	0			'srtn(c) -> nmthsrtn(c)'	0
'strch1(e) -> glc-D(e) via AMY1e'	NaN			'strch1(e) -> glc-D(e) via AMY1e'	NaN
'succoa(m) -> oaa(m)'	1			'succoa(m) -> oaa(m)'	1
'taur(x) -> tchola(x)'	0			'taur(x) -> tchola(x)'	0
'thcholstoic(x) -> gchola(x)'	0			'thcholstoic(x) -> gchola(x)'	0
'thcholstoic(x) -> tchola(x)'	0			'thcholstoic(x) -> tchola(x)'	0
'trp-L(c) -> ppcoa(c)'	0			'trp-L(c) -> ppcoa(c)'	0
'trp-L(c) -> accoa(c)'	0.707317			'trp-L(c) -> accoa(c)'	0.707317
'trp-L(c) -> anth(c)'	0			'trp-L(c) -> anth(c)'	0
'trp-L(c) -> id3acald(c)'	0			'trp-L(c) -> id3acald(c)'	0
'trp-L(c) -> kynate(c)'	0			'trp-L(c) -> kynate(c)'	0
'trp-L(c) -> melatn(c)'	0			'trp-L(c) -> melatn(c)'	0
'trp-L(c) -> Lfmkynr(c)'	0			'trp-L(c) -> Lfmkynr(c)'	0
'trp-L(c) -> Lkynr(c)'	0			'trp-L(c) -> Lkynr(c)'	0
'trp-L(c) -> nformanth(c)'	0			'trp-L(c) -> nformanth(c)'	0
'srtn(c) -> 5moxact(c)'	0			'srtn(c) -> 5moxact(c)'	0
'srtn(c) -> 6hoxmelatn(c)'	0			'srtn(c) -> 6hoxmelatn(c)'	0
'trp-L(c) -> quln(c)'	0			'trp-L(c) -> quln(c)'	0
'trp-L(c) -> srtn(c)'	NaN			'trp-L(c) -> srtn(c)'	NaN
'Tyr-ggn(c) -> glygn2(c)'	0			'Tyr-ggn(c) -> glygn2(c)'	0
'tyr-L(c) -> 34hpp(c)'	2			'tyr-L(c) -> 34hpp(c)'	2
'tyr-L(c) -> 4hphac(c)'	0			'tyr-L(c) -> 4hphac(c)'	0
'tyr-L(c) -> adrnl(c)'	0			'tyr-L(c) -> adrnl(c)'	0
'tyr-L(c) -> dopa(c)'	0			'tyr-L(c) -> dopa(c)'	0
'tyr-L(c) -> fum(c) + acac(c)'	0			'tyr-L(c) -> fum(c) + acac(c)'	0
'tyr-L(c) -> melanin(c)'	0			'tyr-L(c) -> melanin(c)'	0
'tyr-L(c) -> nrpphr(c)'	0			'tyr-L(c) -> nrpphr(c)'	0
'uacgamv(c) + udpglcur(c) -> ha[e] - via HAS2'	7.20588			'uacgamv(c) + udpglcur(c) -> ha[e] - via HAS2'	7.20588
'uacgam(c) -> m8masn(r)'	0			'uacgam(c) -> m8masn(r)'	0
'udpglcur(c) -> xu5p-D(c)'	1.9234			'udpglcur(c) -> xu5p-D(c)'	1.9234
'ura(c) -> ala-B(c)'	0			'ura(c) -> ala-B(c)'	0
'val-L(c) -> 3aib(c)'	2			'val-L(c) -> 3aib(c)'	2
'val-L(c) -> succoa(m)'	1.10191			'val-L(c) -> succoa(m)'	1.10191
'xoltriol(m) -> thcholstoic(m)'	0			'xoltriol(m) -> thcholstoic(m)'	0
'xylu-D(c) -> glyclt(c)'	0.797101			'xylu-D(c) -> glyclt(c)'	0.797101
'glucose to lactate conversion'	2			'glucose to lactate conversion'	2
'glutamine to glucose conversion - GLUNm'	16.5			'glutamine to glucose conversion - GLUNm'	16.5
'glutamine to glucose conversion - ASPTAm'	0			'glutamine to glucose conversion - ASPTAm'	0
'glutamine to glucose conversion - FUM'	1000			'glutamine to glucose conversion - FUM'	1000
'glutamine to glucose conversion - MDH'	1000			'glutamine to glucose conversion - MDH'	1000
'glutamine to glucose conversion - G6PPer'	NaN			'glutamine to glucose conversion - G6PPer'	NaN
'glutamine to proline conversion - P5CRm'	0.686047			'glutamine to proline conversion - P5CRm'	0.686047
'glutamine to proline conversion - P5CRxm'	0.686047			'glutamine to proline conversion - P5CRxm'	0.686047
'glutamine to ornithine conversion - ORNTArm'	NaN			'glutamine to ornithine conversion - ORNTArm'	NaN
'glutamine to citrulline converion - OCBTm'	NaN			'glutamine to citrulline converion - OCBTm'	NaN
'glutamine to lactate - LDH_L'	1000			'glutamine to lactate - LDH_L'	1000
'glutamine to aspartate - ASPTA'	1000			'glutamine to aspartate - ASPTA'	1000
'glutamine to co2 - AKGDm'	3.16			'glutamine to co2 - AKGDm'	3.16
'glutamine to ammonia - GLUNm'	16.5			'glutamine to ammonia - GLUNm'	16.5
'putriscine to methionine (depends on oxygen uptake) - UNK2'	NaN			'putriscine to methionine (depends on oxygen uptake) - UNK2'	NaN
'secretion of alanine'	2			'secretion of alanine'	2
'secretion of lactate'	2			'secretion of lactate'	2
'synthesis of arginine from glutamine - ARGSL'	NaN			'synthesis of arginine from glutamine - ARGSL'	NaN
'synthesis of proline from glutamine - P5CR'	0.786667			'synthesis of proline from glutamine - P5CR'	0.786667
'synthesis of proline from glutamine - P5CRm'	0.686047			'synthesis of proline from glutamine - P5CRm'	0.686047
'synthesis of proline from glutamine - P5CRxm'	0.686047			'synthesis of proline from glutamine - P5CRxm'	0.686047
'synthesis of alanine from glutamine - ALATA_L'	NaN			'synthesis of alanine from glutamine - ALATA_L'	NaN
'secretion of proline'	0			'secretion of proline'	0
'secretion of arginine'	0			'secretion of arginine'	0
'secretion of ornithine'	0			'secretion of ornithine'	0
'synthesis of spermine from ornithine - SPRMS'	0.600954			'synthesis of spermine from ornithine - SPRMS'	0.600954
'synthesis of spermidine from ornithine - SPMS'	0.375			'synthesis of spermidine from ornithine - SPMS'	0.375
'synthesis of nitric oxide from arginine - NOS2'	NaN			'synthesis of nitric oxide from arginine - NOS2'	NaN
'synthesis of cholesterol - DSREDUCr (with RPMI medium)'	NaN			'synthesis of cholesterol - DSREDUCr (with RPMI medium)'	NaN
'de novo purine synthesis - ADSL1'	22			'de novo purine synthesis - ADSL1'	22
'de novo purine synthesis - GMPS2'	7.33333			'de novo purine synthesis - GMPS2'	7.33333
'salvage of purine bases - ADPT'	22			'salvage of purine bases - ADPT'	22
'salvage of purine bases - GUAPRT'	22			'salvage of purine bases - GUAPRT'	22
'salvage of purine bases - HXPRT'	22			'salvage of purine bases - HXPRT'	22
'purine catabolism - XAOx'	NaN			'purine catabolism - XAOx'	NaN
'pyrimidine synthesis (with hco3 uptake) - TMDS'	0			'pyrimidine synthesis (with hco3 uptake) - TMDS'	0
'pyrimidine synthesis (with hco3 uptake) - CTPS2'	10.5			'pyrimidine synthesis (with hco3 uptake) - CTPS2'	10.5
'pyrimidine catabolism - UPPN'	NaN			'pyrimidine catabolism - UPPN'	NaN
'pyrimidine catabolism - BUP2'	NaN			'pyrimidine catabolism - BUP2'	NaN
'fructose to glucose conversion - TRIOK'	0			'fructose to glucose conversion - TRIOK'	0
[]	NaN			[]	NaN
'uptake of cholic glycocholate - GCHOLAt3'	NaN			'uptake of cholic glycocholate - GCHOLAt3'	NaN
'uptake of tauro-cholate - TCHOLAt3'	NaN			'uptake of tauro-cholate - TCHOLAt3'	NaN
'Synthesis of fructose-6-phosphate from erythrose-4-phosphate (HMP shunt) - TKT2'	2.15721			'Synthesis of fructose-6-phosphate from erythrose-4-phosphate (HMP shunt) - TKT2'	2.15721
'Malate to pyruvate (malic enzyme) - ME2'	NaN			'Malate to pyruvate (malic enzyme) - ME2'	NaN
'Malate to pyruvate (malic enzyme) - ME2m'	0			'Malate to pyruvate (malic enzyme) - ME2m'	0
'Synthesis of urea (urea cycle) - ARGN (with RPMI medium)'	NaN			'Synthesis of urea (urea cycle) - ARGN (with RPMI medium)'	NaN
'Cysteine to pyruvate - 3SPYRSP'	0			'Cysteine to pyruvate - 3SPYRSP'	0
'Methionine to cysteine - CYSTGL'	NaN			'Methionine to cysteine - CYSTGL'	NaN
'Synthesis of triacylglycerol (TAG reformation) - DGAT'	0.577628			'Synthesis of triacylglycerol (TAG reformation) - DGAT'	0.577628
'Phosphatidylcholine synthesis - PETOHMm_hs'	NaN			'Phosphatidylcholine synthesis - PETOHMm_hs'	NaN
'Synthesis of FMN from riboflavin - RBFK'	0			'Synthesis of FMN from riboflavin - RBFK'	0
'synthesis of FAD from riboflavin - FMNAT'	0			'synthesis of FAD from riboflavin - FMNAT'	0
'Synthesis of 5-methyl-tetrahydrofolate from folic acid - MTHFR3'	NaN			'Synthesis of 5-methyl-tetrahydrofolate from folic acid - MTHFR3'	NaN
'Putriscine to GABA - ABUTD'	1			'Putriscine to GABA - ABUTD'	1
'Superoxide dismutase - SPODMm'	0			'Superoxide dismutase - SPODMm'	0
'Availability of bicarbonate from Carbonic anhydrase reaction - H2CO3Dm'	128			'Availability of bicarbonate from Carbonic anhydrase reaction - H2CO3Dm'	128
'Regeneration of citrate (TCA cycle) - CSm'	14.5714			'Regeneration of citrate (TCA cycle) - CSm'	14.5714
'Histidine to FIGLU - IZPN'	NaN			'Histidine to FIGLU - IZPN'	NaN
'binding of guar gum fiber to bile acids - EX_gumgchol(e)'	NaN			'binding of guar gum fiber to bile acids - EX_gumgchol(e)'	NaN
'binding of guar gum fiber to bile acids - GUMTCHOLe'	NaN			'binding of guar gum fiber to bile acids - GUMTCHOLe'	NaN
'binding of guar gum fiber to bile acids - GUMDCHAe'	NaN			'binding of guar gum fiber to bile acids - GUMDCHAe'	NaN
'binding of psyllium fiber to bile acids - PSYGCHe'	NaN			'binding of psyllium fiber to bile acids - PSYGCHe'	NaN
'binding of psyllium fiber to bile acids - PSYTCHe'	NaN			'binding of psyllium fiber to bile acids - PSYTCHe'	NaN
'binding of psyllium fiber to bile acids - PSYTDECHe'	NaN			'binding of psyllium fiber to bile acids - PSYTDECHe'	NaN
'binding to beta glucan fibers to bile acids - BGLUGCHe'	NaN			'binding to beta glucan fibers to bile acids - BGLUGCHe'	NaN
'binding to beta glucan fibers to bile acids - BGLUTCHLe'	NaN			'binding to beta glucan fibers to bile acids - BGLUTCHLe'	NaN
'binding to beta glucan fibers to bile acids - BGLUTDECHOe'	NaN			'binding to beta glucan fibers to bile acids - BGLUTDECHOe'	NaN
'binding of pectin fiber to bile acids - PECGCHLe'	NaN			'binding of pectin fiber to bile acids - PECGCHLe'	NaN
'binding of pectin fiber to bile acids - PECTCHLe'	NaN			'binding of pectin fiber to bile acids - PECTCHLe'	NaN
'binding of pectin fiber to bile acids - PECDCHe'	NaN			'binding of pectin fiber to bile acids - PECDCHe'	NaN
'heme synthesis - FCLTm'	0			'heme synthesis - FCLTm'	0
'heme degradation - HOXG'	0			'heme degradation - HOXG'	0
'valine -> pyruvate'	1			'valine -> pyruvate'	1
'leucine -> pyruvate'	0.00361695			'leucine -> pyruvate'	0.00361695
'isoleucine -> pyruvate'	0.00529101			'isoleucine -> pyruvate'	0.00529101
'threonine -> alanine'	0.0026455			'threonine -> alanine'	0.0026455
'aspartate -> pyruvate'	0			'aspartate -> pyruvate'	0
'serine -> alanine'	0			'serine -> alanine'	0
'glycine -> alanine'	0			'glycine -> alanine'	0
'aspartate -> alanine'	0			'aspartate -> alanine'	0
'tyrosine -> glutamine'	0			'tyrosine -> glutamine'	0
'lysine -> glutamine'	0			'lysine -> glutamine'	0
'phenylalanine -> glutamine'	0			'phenylalanine -> glutamine'	0
'cysteine -> glutamine'	0			'cysteine -> glutamine'	0
'cysteine -> alanine'	0			'cysteine -> alanine'	0
'leucine -> glutamine'	0			'leucine -> glutamine'	0
'leucine -> alanine'	0.00361384			'leucine -> alanine'	0.00361384
'valine -> glutamine'	0.746888			'valine -> glutamine'	0.746888
'valine -> alanine'	1			'valine -> alanine'	1
'isoleucine -> glutamine'	0			'isoleucine -> glutamine'	0
'isoleucine -> alanine'	0.00529101			'isoleucine -> alanine'	0.00529101
'methionine -> glutamine'	0			'methionine -> glutamine'	0
'methionine -> alanine'	0			'methionine -> alanine'	0
'arginine -> ornithine'	0			'arginine -> ornithine'	0
'arginine -> proline'	0			'arginine -> proline'	0
'ornithine -> putrescine'	1			'ornithine -> putrescine'	1
'glutamate -> glutamine'	0.939394			'glutamate -> glutamine'	0.939394
'methionine -> spermine'	0			'methionine -> spermine'	0
'methionine -> spermidine'	0			'methionine -> spermidine'	0
'spermidine -> putrescine'	0			'spermidine -> putrescine'	0
'ADP -> ATP/ adenylate kinase'	NaN			'ADP -> ATP/ adenylate kinase'	NaN
'ADP -> ATP/ adenylate kinase (mitochondrial)'	NaN			'ADP -> ATP/ adenylate kinase (mitochondrial)'	NaN
'phosphocreatine -> creatine/ cytosolic creatine kinase'	0			'phosphocreatine -> creatine/ cytosolic creatine kinase'	0
'creatine -> phosphocreatine/mitochondrial creatine kinase'	0			'creatine -> phosphocreatine/mitochondrial creatine kinase'	0
'fructose -> lactate/ oxidation of fructose'	0			'fructose -> lactate/ oxidation of fructose'	0
'fructose -> glycogen/ glycogenesis'	0			'fructose -> glycogen/ glycogenesis'	0
'glucose -> erythrose/ HMP shunt'	1.40426			'glucose -> erythrose/ HMP shunt'	1.40426
'tag_hs(c) -> mag_hs(c)/ lipolysis'	0			'tag_hs(c) -> mag_hs(c)/ lipolysis'	0
'tag_hs(c) -> glyc(c)/ lipolysis'	1.03307			'tag_hs(c) -> glyc(c)/ lipolysis'	1.03307
'pmtcoa -> acetylCoA/ beta oxidation from pmtcoa'	1.00995			'pmtcoa -> acetylCoA/ beta oxidation from pmtcoa'	1.00995
'odecoa -> acetylCoA/ beta oxidation from oleic acid (with RPMI medium)'	0.708333			'odecoa -> acetylCoA/ beta oxidation from oleic acid (with RPMI medium)'	0.708333
'lnlccoa -> acetylCoA/ beta oxidation from linoleic acid (with RPMI medium)'	0.708333			'lnlccoa -> acetylCoA/ beta oxidation from linoleic acid (with RPMI medium)'	0.708333
'glycerol -> dhap/ glycerol utilizing machinery'	1			'glycerol -> dhap/ glycerol utilizing machinery'	1
'adenine -> amp/ salvage of adenine'	0.952			'adenine -> amp/ salvage of adenine'	0.952
'hypoxanthine -> imp/ salvage of hypoxanthine'	0			'hypoxanthine -> imp/ salvage of hypoxanthine'	0
'guanine -> gmp/ salvage of guanine'	20.3333			'guanine -> gmp/ salvage of guanine'	20.3333
'ribose -> imp/ denovo purine synthesis'	0.433071			'ribose -> imp/ denovo purine synthesis'	0.433071
'thymd -> thym/ thymidine phosphorylase'	0			'thymd -> thym/ thymidine phosphorylase'	0
'glutamine -> cmp/ pyrimidine synthesis'	0.375325			'glutamine -> cmp/ pyrimidine synthesis'	0.375325
'glutamine -> dtmp/ pyrimidine synthesis'	0.277642			'glutamine -> dtmp/ pyrimidine synthesis'	0.277642
'citr_L(c) -> arg_L(c)'	0			'citr_L(c) -> arg_L(c)'	0
'cys_L(c) -> taur(c)'	0			'cys_L(c) -> taur(c)'	0
'gly(c) -> orn(c)'	0			'gly(c) -> orn(c)'	0
'citr_L(c) -> urea(c)/ partial urea cycle in kidney'	0			'citr_L(c) -> urea(c)/ partial urea cycle in kidney'	0
'gthrd(c) -> glycine(c)/ glutathione breakdown via glutamyl-transeptidase'	0			'gthrd(c) -> glycine(c)/ glutathione breakdown via glutamyl-transeptidase'	0
'pro_L(c) -> GABA(c)/ GABA synthesis in kidney'	0			'pro_L(c) -> GABA(c)/ GABA synthesis in kidney'	0
'pro_L(c) -> orn(c)'	0			'pro_L(c) -> orn(c)'	0
'met_L(c) -> hcys_L(c)'	0			'met_L(c) -> hcys_L(c)'	0
'hcys_L(c) -> met_L(c)'	0			'hcys_L(c) -> met_L(c)'	0
'hcys_L(c) -> cys_L(c)'	0			'hcys_L(c) -> cys_L(c)'	0
'lys-L(c) -> glu_L(c) / lysine degradation'	0			'lys-L(c) -> glu_L(c) / lysine degradation'	0
'trp-L(c) -> trypta(c) / tryptophan degradation'	0			'trp-L(c) -> trypta(c) / tryptophan degradation'	0
'kynate(c) -> nicotinamide(c) / nicotinamide from tryptophan metabolite'	0			'kynate(c) -> nicotinamide(c) / nicotinamide from tryptophan metabolite'	0
'pyr(c) -> lac-L(c)/ lactate dehydrogenase'	0.825			'pyr(c) -> lac-L(c)/ lactate dehydrogenase'	0.825
'ATP max, aerobic, pyruvate/ pyruvate dehydrogenase-->TCA->energy'	8.5			'ATP max, aerobic, pyruvate/ pyruvate dehydrogenase-->TCA->energy'	8.5
'gal(c) -> udpg(c)/ galactose utilization'	0			'gal(c) -> udpg(c)/ galactose utilization'	0
'fru(c) -> lac_L(c)/ fructose conversion to glucose & utilization'	2			'fru(c) -> lac_L(c)/ fructose conversion to glucose & utilization'	2
'malcoa(c) -> eicostetcoa(c)/ fatty acid elongation (wtih RPMI medium)'	1.22306			'malcoa(c) -> eicostetcoa(c)/ fatty acid elongation (wtih RPMI medium)'	1.22306
'accoa(c) -> chsterol(r)'	0.154589			'accoa(c) -> chsterol(r)'	0.154589
'inost(c) -> glac(r)'	0			'inost(c) -> glac(r)'	0
'pail_hs(c) -> pail4p_hs(c)/ inositol kinase'	1			'pail_hs(c) -> pail4p_hs(c)/ inositol kinase'	1
'arachd(c) -> prostgh2(c)/ prostaglandin synthesis'	0			'arachd(c) -> prostgh2(c)/ prostaglandin synthesis'	0
'arachd(c) -> prostgd2(r)/ prostaglandin synthesis'	0			'arachd(c) -> prostgd2(r)/ prostaglandin synthesis'	0
'arachd(c) -> prostge2(r)/ prostaglandin synthesis'	0			'arachd(c) -> prostge2(r)/ prostaglandin synthesis'	0
'arachd(c) -> prostgi2(r)/ prostaglandin synthesis'	0			'arachd(c) -> prostgi2(r)/ prostaglandin synthesis'	0
'25hvitd3(m) -> 2425dhvitd3(m)/ 24,25-dihydroxycalciol synthesis (with RPMI medium)'	0			'25hvitd3(m) -> 2425dhvitd3(m)/ 24,25-dihydroxycalciol synthesis (with RPMI medium)'	0
'caro(c) -> retinal(c)/ vitamin A synthesis'	0			'caro(c) -> retinal(c)/ vitamin A synthesis'	0
'synthesis of glutamate from ornithine'	0.691983			'synthesis of glutamate from ornithine'	0.691983
'synthesis of proline from ornithine'	0.647541			'synthesis of proline from ornithine'	0.647541
'visual cycle in retina'	1			'visual cycle in retina'	1
'pail_hs(c) -> pchol_hs(c)'	0			'pail_hs(c) -> pchol_hs(c)'	0
'pail_hs(c) -> pe_hs(c)'	0			'pail_hs(c) -> pe_hs(c)'	0
'pail_hs(c) -> ps_hs(c)'	0.509111			'pail_hs(c) -> ps_hs(c)'	0.509111
'pail_hs(c) -> g3pc(c)'	0			'pail_hs(c) -> g3pc(c)'	0
'dag_hs(c) -> pchol_hs(c)'	0			'dag_hs(c) -> pchol_hs(c)'	0
'dag_hs(c) -> pe_hs(c)'	0.509111			'dag_hs(c) -> pe_hs(c)'	0.509111
'dag_hs(c) -> clpn_hs(c)'	0			'dag_hs(c) -> clpn_hs(c)'	0
'dag_hs(c) -> pgp_hs(c)'	0			'dag_hs(c) -> pgp_hs(c)'	0
'bhb(m) -> acac(m)'	1			'bhb(m) -> acac(m)'	1
'mal_L(m) -> pyr(m)'	1			'mal_L(m) -> pyr(m)'	1
'glu_L(c) -> gln_L(c)'	0.939394			'glu_L(c) -> gln_L(c)'	0.939394
'cys_L(c) -> coa(c)'	1.5			'cys_L(c) -> coa(c)'	1.5
'occoa(m) -> accoa(m)'	1.00411			'occoa(m) -> accoa(m)'	1.00411
'lnlncgcoa(c) -> dlnlcgcoa(c)'	0.897074			'lnlncgcoa(c) -> dlnlcgcoa(c)'	0.897074
'chol(c) -> ach(c)'	0			'chol(c) -> ach(c)'	0
'pyr(m) -> oaa(m)'	0			'pyr(m) -> oaa(m)'	0
'GABA aminotransferase'	0			'GABA aminotransferase'	0
'methionine adenosyltransferase'	0			'methionine adenosyltransferase'	0
'creatine synthesis'	0			'creatine synthesis'	0
'arachd(c) -> leuktrE4(c) (with RPMI medium)'	0			'arachd(c) -> leuktrE4(c) (with RPMI medium)'	0
'arachd(c) -> C06314(c) (with RPMI medium)'	2.51019			'arachd(c) -> C06314(c) (with RPMI medium)'	2.51019
'nrpphr(c) -> 3mox4hoxm(c) (with RPMI medium)'	0			'nrpphr(c) -> 3mox4hoxm(c) (with RPMI medium)'	0
'sbt_D(c) -> fru(c)/sorbitol pathway'	1			'sbt_D(c) -> fru(c)/sorbitol pathway'	1
'Mitochondrial accoa de novo synthesis from glc'	1.05675			'Mitochondrial accoa de novo synthesis from glc'	1.05675
'Mitochondrial succoa de novo synthesis from glc'	0			'Mitochondrial succoa de novo synthesis from glc'	0

## Sheet: TH17
Open Sink	Flux			Closed Sink	Flux
'Human Recon 1 test human biomass'	NaN			'Human Recon 1 test human biomass'	NaN
'Human Recon 1 test human biomass (noTrTr)'	NaN			'Human Recon 1 test human biomass (noTrTr)'	NaN
'Human Recon 1 test human biomass (maintenance)'	NaN			'Human Recon 1 test human biomass (maintenance)'	NaN
'ATP max, aerobic, glc'	22			'ATP max, aerobic, glc'	22
'ATP max, anaerobic, glc'	2			'ATP max, anaerobic, glc'	2
'ATP max, aerobic, citrate'	15.5			'ATP max, aerobic, citrate'	15.5
'ATP max, aerobic, etoh'	8			'ATP max, aerobic, etoh'	8
'ATP max, aerobic, glu-L'	15.5			'ATP max, aerobic, glu-L'	15.5
'ATP max, aerobic, gln-L'	15.5			'ATP max, aerobic, gln-L'	15.5
'ATP max, aerobic, gly'	0			'ATP max, aerobic, gly'	0
'ATP max, aerobic, lac-L'	10			'ATP max, aerobic, lac-L'	10
'ATP max, aerobic, pro-L'	10.5			'ATP max, aerobic, pro-L'	10.5
'ATP production via electron transport chain'	NaN			'ATP production via electron transport chain'	NaN
'gthrd reduces h2o2, GTHP (c) '	4.06417			'gthrd reduces h2o2, GTHP (c) '	4.06417
'gthrd reduces h2o2, GTHP (e) '	0.471026			'gthrd reduces h2o2, GTHP (e) '	0.471026
'gthrd reduces h2o2, GTHP (m) '	4.71951			'gthrd reduces h2o2, GTHP (m) '	4.71951
'gly -> co2 + nh4'	1			'gly -> co2 + nh4'	1
'12ppd-S(c) -> mthgxl(c)'	1			'12ppd-S(c) -> mthgxl(c)'	1
'12ppd-S(c) -> pyr(c)'	1			'12ppd-S(c) -> pyr(c)'	1
'3pg(c) -> gly(c)'	1.66667			'3pg(c) -> gly(c)'	1.66667
'3pg(c) -> ser-L(c)'	1			'3pg(c) -> ser-L(c)'	1
'4abut(c) -> succ(m)'	1			'4abut(c) -> succ(m)'	1
'4hpro-LT(m) -> glx(m)'	3.0087			'4hpro-LT(m) -> glx(m)'	3.0087
'5aop(c) -> pheme(c)'	0.125			'5aop(c) -> pheme(c)'	0.125
'aact(c) -> mthgxl(c)'	0			'aact(c) -> mthgxl(c)'	0
'acac(m) -> acetone(m)'	1			'acac(m) -> acetone(m)'	1
'acac(m) -> bhb(m)'	0.857143			'acac(m) -> bhb(m)'	0.857143
'acald(c) -> ac(c)'	1			'acald(c) -> ac(c)'	1
'accoa(c) -> pmtcoa(c)'	0.275862			'accoa(c) -> pmtcoa(c)'	0.275862
'pmtcoa(c) -> malcoa(m)'	0.625			'pmtcoa(c) -> malcoa(m)'	0.625
'acetone(c) -> mthgxl(c)'	0			'acetone(c) -> mthgxl(c)'	0
'acgal(c) -> udpacgal(c)'	0.410959			'acgal(c) -> udpacgal(c)'	0.410959
'acgam(c) -> cmpacna(c)'	0.352941			'acgam(c) -> cmpacna(c)'	0.352941
'acorn(c) -> orn(c)'	1			'acorn(c) -> orn(c)'	1
'adrnl(c) -> 34dhoxpeg(c)'	0			'adrnl(c) -> 34dhoxpeg(c)'	0
'akg(c) -> glu-L(c) (ALATA_L)'	NaN			'akg(c) -> glu-L(c) (ALATA_L)'	NaN
'akg(c) -> glu-L(c) (ASPTA)'	1000			'akg(c) -> glu-L(c) (ASPTA)'	1000
'akg(m) -> oaa(m)'	1			'akg(m) -> oaa(m)'	1
'akg(m) -> glu-L(m)'	0.875			'akg(m) -> glu-L(m)'	0.875
'akg(m) -> glu-L(m) (ASPTAm)'	4.66667			'akg(m) -> glu-L(m) (ASPTAm)'	4.66667
'ala-B(c) -> msa(m)'	1			'ala-B(c) -> msa(m)'	1
'ala-D(c) -> pyr(c)'	0			'ala-D(c) -> pyr(c)'	0
'ala-L(c) -> ala-D(c)'	1			'ala-L(c) -> ala-D(c)'	1
'ala-L(c) -> pyr(c)'	0			'ala-L(c) -> pyr(c)'	0
'arachd(c) -> malcoa(m)'	0.0446429			'arachd(c) -> malcoa(m)'	0.0446429
'arachd(r) -> txa2(r)'	0			'arachd(r) -> txa2(r)'	0
'arg-L(c) -> creat(c)'	0			'arg-L(c) -> creat(c)'	0
'arg-L -> glu-L (m)'	0.512852			'arg-L -> glu-L (m)'	0.512852
'arg-L -> no'	0			'arg-L -> no'	0
'arg-L(c) -> pcreat(c)'	0			'arg-L(c) -> pcreat(c)'	0
'ascb-L(c) -> eryth(c)'	0			'ascb-L(c) -> eryth(c)'	0
'ascb-L(c) -> lyxnt(c)'	0			'ascb-L(c) -> lyxnt(c)'	0
'ascb-L(c) -> thrnt(c)'	0			'ascb-L(c) -> thrnt(c)'	0
'ascb-L(c) -> xylnt(c)'	0			'ascb-L(c) -> xylnt(c)'	0
'asn-L(c) -> oaa(c)'	1			'asn-L(c) -> oaa(c)'	1
'asp-L(c) + hco3(c) -> arg-L(c)'	0			'asp-L(c) + hco3(c) -> arg-L(c)'	0
'asp-L(c) -> ala-B(c)'	0.909091			'asp-L(c) -> ala-B(c)'	0.909091
'asp-L(c) -> asn-L(c)'	0.769231			'asp-L(c) -> asn-L(c)'	0.769231
'asp-L(c) -> argsuc(c), asp-L -> fum (via argsuc), 1'	0			'asp-L(c) -> argsuc(c), asp-L -> fum (via argsuc), 1'	0
'argsuc(c) -> fum(c), asp-L -> fum (via argsuc), 2'	1.51985			'argsuc(c) -> fum(c), asp-L -> fum (via argsuc), 2'	1.51985
'asp-L(c) -> dcamp(c), asp-L -> fum (via dcamp), 1'	0.375			'asp-L(c) -> dcamp(c), asp-L -> fum (via dcamp), 1'	0.375
'dcamp(c) -> fum(c), asp-L -> fum (via dcamp), 2'	3.66667			'dcamp(c) -> fum(c), asp-L -> fum (via dcamp), 2'	3.66667
'dcamp(c) -> fum(c), asp-L -> fum (via dcamp), 3'	40.8333			'dcamp(c) -> fum(c), asp-L -> fum (via dcamp), 3'	40.8333
'asp-L(c) -> oaa(c)'	1			'asp-L(c) -> oaa(c)'	1
'carn -> ala-B'	0			'carn -> ala-B'	0
'chol(c) + dag_hs(c) -> pe_hs(c)'	0.58324			'chol(c) + dag_hs(c) -> pe_hs(c)'	0.58324
'choline -> betaine (glyb) -> glycine, 1 [m]'	0			'choline -> betaine (glyb) -> glycine, 1 [m]'	0
'choline -> betaine (glyb) -> glycine, 2 [m]'	0			'choline -> betaine (glyb) -> glycine, 2 [m]'	0
'coke(r) -> pecgoncoa(r)'	0			'coke(r) -> pecgoncoa(r)'	0
'core2(g) -> ksii_core2(g)'	0			'core2(g) -> ksii_core2(g)'	0
'core4(g) -> ksii_core4(g)'	0			'core4(g) -> ksii_core4(g)'	0
'cspg_a[ly] -> gal[ly] + glcur[ly] + xyl-D[ly]'	0			'cspg_a[ly] -> gal[ly] + glcur[ly] + xyl-D[ly]'	0
'cspg_b[ly] -> gal[ly] + glcur[ly] + xyl-D[ly]'	0			'cspg_b[ly] -> gal[ly] + glcur[ly] + xyl-D[ly]'	0
'cspg_c[ly] -> gal[ly] + glcur[ly] + xyl-D[ly]'	0			'cspg_c[ly] -> gal[ly] + glcur[ly] + xyl-D[ly]'	0
'cspg_d[ly] -> gal[ly] + glcur[ly] + xyl-D[ly]'	0			'cspg_d[ly] -> gal[ly] + glcur[ly] + xyl-D[ly]'	0
'cspg_e[ly] -> gal[ly] + glcur[ly] + xyl-D[ly]'	0			'cspg_e[ly] -> gal[ly] + glcur[ly] + xyl-D[ly]'	0
'cys-L + glu-L + gly -> ghtrd'	0.913043			'cys-L + glu-L + gly -> ghtrd'	0.913043
'cys-L -> 3sala -> so4, 1'	0			'cys-L -> 3sala -> so4, 1'	0
'cys-L -> 3sala -> so4, 2'	0			'cys-L -> 3sala -> so4, 2'	0
'cys-L(c) -> hyptaur(c)'	0.0272953			'cys-L(c) -> hyptaur(c)'	0.0272953
'cystine (Lcystin) -> cys-L'	1.72727			'cystine (Lcystin) -> cys-L'	1.72727
'dhap(c) -> mthgxl(c)'	1			'dhap(c) -> mthgxl(c)'	1
'dmpp(c) -> ggdp(c) (with RPMI medium)'	0			'dmpp(c) -> ggdp(c) (with RPMI medium)'	0
'dna(n) -> dna5mtc(n) (with RPMI medium)'	0			'dna(n) -> dna5mtc(n) (with RPMI medium)'	0
'dolichol_L(c) -> dolmanp_L(r) (with RPMI medium)'	0			'dolichol_L(c) -> dolmanp_L(r) (with RPMI medium)'	0
'dolichol_L(c) -> g3m8mpdol_L(r) (with RPMI medium)'	0			'dolichol_L(c) -> g3m8mpdol_L(r) (with RPMI medium)'	0
'dolichol_U(c) -> dolmanp_U(r) (with RPMI medium)'	0			'dolichol_U(c) -> dolmanp_U(r) (with RPMI medium)'	0
'dolichol_U(c) -> g3m8mpdol_U(r) (with RPMI medium)'	0			'dolichol_U(c) -> g3m8mpdol_U(r) (with RPMI medium)'	0
'dopa(c) -> homoval(c)'	0			'dopa(c) -> homoval(c)'	0
'etoh(c) -> acald(c)'	1			'etoh(c) -> acald(c)'	1
'f6p(c) + g3p(c) -> r5p(c)'	1.8			'f6p(c) + g3p(c) -> r5p(c)'	1.8
'frdp(c) -> dolichol_L(r) (with RPMI medium)'	0.0604611			'frdp(c) -> dolichol_L(r) (with RPMI medium)'	0.0604611
'frdp(c) -> dolichol_U(r) (with RPMI medium)'	0			'frdp(c) -> dolichol_U(r) (with RPMI medium)'	0
'ade(c) -> amp(c)'	1.03846			'ade(c) -> amp(c)'	1.03846
'adn(c) -> urate(x)'	0			'adn(c) -> urate(x)'	0
'adp(c) -> datp(n)'	0.89726			'adp(c) -> datp(n)'	0.89726
'cdp(c) -> dctp(n)'	0.875			'cdp(c) -> dctp(n)'	0.875
'cmp(c) -> cytd(c)'	1			'cmp(c) -> cytd(c)'	1
'cytd(c) -> ala-B(c)'	1			'cytd(c) -> ala-B(c)'	1
'dcmp(c) -> ala-B(c)'	1			'dcmp(c) -> ala-B(c)'	1
'gdp(c) -> dgtp(n)'	0.890511			'gdp(c) -> dgtp(n)'	0.890511
'gln-L + HCO3 -> UMP(c)'	0.375			'gln-L + HCO3 -> UMP(c)'	0.375
'gsn(c) -> urate(x)'	0			'gsn(c) -> urate(x)'	0
'gua(c) -> gmp(c)'	1.04082			'gua(c) -> gmp(c)'	1.04082
'hxan(c) -> imp(c)'	1.03937			'hxan(c) -> imp(c)'	1.03937
'imp(c) -> atp(c)'	0.874126			'imp(c) -> atp(c)'	0.874126
'imp(c) -> gtp(c)'	0.976562			'imp(c) -> gtp(c)'	0.976562
'imp(c) -> urate(x)'	0			'imp(c) -> urate(x)'	0
'prpp(c) -> imp(c)'	0.454545			'prpp(c) -> imp(c)'	0.454545
'pydx(c) -> pydx5p(c)'	1			'pydx(c) -> pydx5p(c)'	1
'thm(c) -> thmpp(c) (with RPMI medium)'	2			'thm(c) -> thmpp(c) (with RPMI medium)'	2
'thm(e) -> thmpp(m) (with RPMI medium)'	2			'thm(e) -> thmpp(m) (with RPMI medium)'	2
'thmmp(e) -> thmpp(c) (with RPMI medium)'	3			'thmmp(e) -> thmpp(c) (with RPMI medium)'	3
'thmmp(e) -> thmpp(m) (with RPMI medium)'	2			'thmmp(e) -> thmpp(m) (with RPMI medium)'	2
'tyr-L(m) -> q10(m)'	0			'tyr-L(m) -> q10(m)'	0
'udp(c) -> dttp(n)'	0.5625			'udp(c) -> dttp(n)'	0.5625
'ump(c) -> ala-B(c)'	1.5			'ump(c) -> ala-B(c)'	1.5
'fru(c) -> dhap(c)'	1.83333			'fru(c) -> dhap(c)'	1.83333
'fru(c) -> g3p(c)'	1.83333			'fru(c) -> g3p(c)'	1.83333
'fuc-L(c) -> gdpfuc(c) (with RPMI medium)'	0			'fuc-L(c) -> gdpfuc(c) (with RPMI medium)'	0
'fum(m) -> oaa(m)'	1			'fum(m) -> oaa(m)'	1
'g1p(c) -> dtdprmn(c) (with RPMI medium)'	0			'g1p(c) -> dtdprmn(c) (with RPMI medium)'	0
'g3p(c) -> mthgxl(c)'	1			'g3p(c) -> mthgxl(c)'	1
'g6p(c) -> r5p(c)'	1.18966			'g6p(c) -> r5p(c)'	1.18966
'g6p(c) -> ru5p-D(c)'	1.18966			'g6p(c) -> ru5p-D(c)'	1.18966
'gal(c) -> glc-D(c)'	0.916667			'gal(c) -> glc-D(c)'	0.916667
'gal(c) -> udpgal(c)'	0.380403			'gal(c) -> udpgal(c)'	0.380403
'galgluside_hs(g) -> galgalgalthcrm_hs(g)'	0			'galgluside_hs(g) -> galgalgalthcrm_hs(g)'	0
'galgluside_hs(g) -> acgagbside_hs(g)'	0			'galgluside_hs(g) -> acgagbside_hs(g)'	0
'galgluside_hs(g) -> acnacngalgbside_hs(g)'	0			'galgluside_hs(g) -> acnacngalgbside_hs(g)'	0
'galgluside_hs(g) -> gd1b2_hs(g)'	0			'galgluside_hs(g) -> gd1b2_hs(g)'	0
'galgluside_hs(g) -> gd1c_hs(g)'	0			'galgluside_hs(g) -> gd1c_hs(g)'	0
'galgluside_hs(g) -> gp1c_hs(g)'	0			'galgluside_hs(g) -> gp1c_hs(g)'	0
'galgluside_hs(g) -> gq1balpha_hs(g)'	0			'galgluside_hs(g) -> gq1balpha_hs(g)'	0
'gam6p(c) -> uacgam(c)'	0.354067			'gam6p(c) -> uacgam(c)'	0.354067
'gdpmann(c) -> gdpfuc(c)'	0			'gdpmann(c) -> gdpfuc(c)'	0
'glc-D(c) -> inost(c)'	0.956522			'glc-D(c) -> inost(c)'	0.956522
'glc-D(c) -> lac-L(c) + atp(c) + h2o(c)'	1.63333			'glc-D(c) -> lac-L(c) + atp(c) + h2o(c)'	1.63333
'glc-D(c) -> lac-D(c)'	1.83333			'glc-D(c) -> lac-D(c)'	1.83333
'glc-D(c) -> lcts(g)'	0			'glc-D(c) -> lcts(g)'	0
'glc-D(c) -> pyr(c)'	2			'glc-D(c) -> pyr(c)'	2
'gln-L(c) -> nh4(c)'	2.0775			'gln-L(c) -> nh4(c)'	2.0775
'gln-L(m) -> glu-L(m)'	1			'gln-L(m) -> glu-L(m)'	1
'gln-L(m) -> glu-L(m)'	1			'gln-L(m) -> glu-L(m)'	1
'glu5sa(c) -> pro-L(c)'	0.9			'glu5sa(c) -> pro-L(c)'	0.9
'glu-L(c) -> 4abut(c)'	1			'glu-L(c) -> 4abut(c)'	1
'glu-L(c) -> gln-L(c)'	0.939394			'glu-L(c) -> gln-L(c)'	0.939394
'glu-L -> pro-L'	0.8			'glu-L -> pro-L'	0.8
'glu-L(m) -> akg(m)'	1			'glu-L(m) -> akg(m)'	1
'gluside_hs(g) -> galgluside_hs(g)'	0.5			'gluside_hs(g) -> galgluside_hs(g)'	0.5
'glx(m) -> glyclt(m)'	0			'glx(m) -> glyclt(m)'	0
'gly(c) -> ser-L(c) -> pyr(c), 1'	0			'gly(c) -> ser-L(c) -> pyr(c), 1'	0
'gly(c) -> ser-L(c) -> pyr(c), 2'	0			'gly(c) -> ser-L(c) -> pyr(c), 2'	0
'glyc(c) -> glc-D(c)'	0.5			'glyc(c) -> glc-D(c)'	0.5
'glyc(c) + Rtotal(c) + Rtotal2(c) -> dag_hs(c)'	0.970149			'glyc(c) + Rtotal(c) + Rtotal2(c) -> dag_hs(c)'	0.970149
'glyc(c) + Rtotal(c) -> tag_hs(c) (with RPMI medium)'	1.52812			'glyc(c) + Rtotal(c) -> tag_hs(c) (with RPMI medium)'	1.52812
'glyclt(c) -> gly(c)'	0			'glyclt(c) -> gly(c)'	0
'glygn2(c) -> glc-D(c)'	2.875			'glygn2(c) -> glc-D(c)'	2.875
'glygn2(e) -> glc-D(e) - via AMY2e'	NaN			'glygn2(e) -> glc-D(e) - via AMY2e'	NaN
'glx(c) -> oxa(c)'	1			'glx(c) -> oxa(c)'	1
'ha[l] -> acgam[l] + glcur[l]'	3.02917			'ha[l] -> acgam[l] + glcur[l]'	3.02917
'his-L(c) -> glu-L(c)'	0			'his-L(c) -> glu-L(c)'	0
'his-L(c) -> hista(c)'	0			'his-L(c) -> hista(c)'	0
'hista(c) -> 3mlda(c) (with RPMI medium)'	0			'hista(c) -> 3mlda(c) (with RPMI medium)'	0
'hista(c) -> im4ac(c)'	0			'hista(c) -> im4ac(c)'	0
'hmgcoa(x) -> chsterol(r)'	0.238751			'hmgcoa(x) -> chsterol(r)'	0.238751
'hmgcoa(x) -> frdp(x)'	0.527778			'hmgcoa(x) -> frdp(x)'	0.527778
'hmgcoa(x) -> xoldiolone(r)'	0			'hmgcoa(x) -> xoldiolone(r)'	0
'hmgcoa(x) -> xoltriol(c)'	0			'hmgcoa(x) -> xoltriol(c)'	0
'hpyr(c) -> 2pg(c)'	0.8			'hpyr(c) -> 2pg(c)'	0.8
'hpyr(c) -> glyclt(c)'	1.2			'hpyr(c) -> glyclt(c)'	1.2
'hpyr(c) -> glyc-S(c)'	0.888889			'hpyr(c) -> glyc-S(c)'	0.888889
'hspg(l) -> gal(l) + glcur(l) + xyl-D(l)'	0			'hspg(l) -> gal(l) + glcur(l) + xyl-D(l)'	0
'hyptaur(c) -> taur(x)'	0			'hyptaur(c) -> taur(x)'	0
'ile-L(c) -> accoa(c)'	1			'ile-L(c) -> accoa(c)'	1
'inost(c) -> pail_hs(c) (with RPMI medium)'	1.52651			'inost(c) -> pail_hs(c) (with RPMI medium)'	1.52651
'inost(c) -> pail45p_hs(c) (with RPMI medium)'	1.02858			'inost(c) -> pail45p_hs(c) (with RPMI medium)'	1.02858
'inost(c) -> pail4p_hs(c) (with RPMI medium)'	1.22903			'inost(c) -> pail4p_hs(c) (with RPMI medium)'	1.22903
'inost(c) -> xu5p-D(c)'	0			'inost(c) -> xu5p-D(c)'	0
'ipdp(x) -> sql(r)'	0.290155			'ipdp(x) -> sql(r)'	0.290155
'itacon(m) -> pyr(m)'	1			'itacon(m) -> pyr(m)'	1
'ksi[l] -> man[l] + acgam[l] (with RPMI medium)'	0			'ksi[l] -> man[l] + acgam[l] (with RPMI medium)'	0
'ksii_core2(l) -> Ser/Thr(l)'	0			'ksii_core2(l) -> Ser/Thr(l)'	0
'ksii_core4(l) -> Ser/Thr(l)'	0			'ksii_core4(l) -> Ser/Thr(l)'	0
'l2fn2m2masn(g) -> ksi(g) (with RPMI medium)'	0			'l2fn2m2masn(g) -> ksi(g) (with RPMI medium)'	0
'lac-L(c) -> glc-D(c)'	0.416667			'lac-L(c) -> glc-D(c)'	0.416667
'Lcyst(c) -> taur(x)'	0			'Lcyst(c) -> taur(x)'	0
'leu-L(c) -> accoa(c)'	1			'leu-L(c) -> accoa(c)'	1
'lys-L[c] -> accoa[m] (via saccrp-L pathway)'	0.638889			'lys-L[c] -> accoa[m] (via saccrp-L pathway)'	0.638889
'lys-L[x] -> aacoa[m] (via Lpipecol pathway)'	0.5			'lys-L[x] -> aacoa[m] (via Lpipecol pathway)'	0.5
'm8masn(r) -> nm4masn(g)'	0			'm8masn(r) -> nm4masn(g)'	0
'man(c) -> gdpmann(c)'	0			'man(c) -> gdpmann(c)'	0
'man6p(c) -> kdn(c) - via ACNAM9PL2'	0.666667			'man6p(c) -> kdn(c) - via ACNAM9PL2'	0.666667
'mescon(m) -> pyr(m)'	1			'mescon(m) -> pyr(m)'	1
'met-L(c) -> cys-L(c)'	0			'met-L(c) -> cys-L(c)'	0
'mi145p(c) -> inost(c)'	1			'mi145p(c) -> inost(c)'	1
'msa(m) -> ala-B(m)'	0.8			'msa(m) -> ala-B(m)'	0.8
'mthgxl(c) -> 12ppd-S(c)'	0.740741			'mthgxl(c) -> 12ppd-S(c)'	0.740741
'mthgxl(c) -> lac-D(c)'	1			'mthgxl(c) -> lac-D(c)'	1
'n2m2nmasn[l] -> man[l] + acgam[l] (with RPMI medium)'	0			'n2m2nmasn[l] -> man[l] + acgam[l] (with RPMI medium)'	0
'nm4masn(g) -> l2fn2m2masn(g) (with RPMI medium)'	0			'nm4masn(g) -> l2fn2m2masn(g) (with RPMI medium)'	0
'nm4masn(g) -> n2m2nmasn(g) (with RPMI medium)'	0			'nm4masn(g) -> n2m2nmasn(g) (with RPMI medium)'	0
'nm4masn(g) -> s2l2fn2m2masn(g) (with RPMI medium)'	0			'nm4masn(g) -> s2l2fn2m2masn(g) (with RPMI medium)'	0
'o2- -> h2o2 -> o2 + h2o, 1'	0.5			'o2- -> h2o2 -> o2 + h2o, 1'	0.5
'o2- -> h2o2 -> o2 + h2o, 2'	98			'o2- -> h2o2 -> o2 + h2o, 2'	98
'orn(c) -> nh4(c)'	2.0925			'orn(c) -> nh4(c)'	2.0925
'orn(c) -> ptrc(c)'	1			'orn(c) -> ptrc(c)'	1
'orn(c) -> spmd(c)'	0.375			'orn(c) -> spmd(c)'	0.375
'orn(c) -> sprm(c)'	0.230769			'orn(c) -> sprm(c)'	0.230769
'pail_hs(c) -> gpi_prot_hs(r) (with RMPI medium)'	0			'pail_hs(c) -> gpi_prot_hs(r) (with RMPI medium)'	0
'pail45p(c) -> mi145p(c)'	1.5			'pail45p(c) -> mi145p(c)'	1.5
'phe-L(c) -> pac(c)'	0			'phe-L(c) -> pac(c)'	0
'phe-L(c) -> pacald(c)'	0			'phe-L(c) -> pacald(c)'	0
'phe-L(c) -> peamn(c)'	0			'phe-L(c) -> peamn(c)'	0
'phe-L(c) -> phaccoa(c)'	0			'phe-L(c) -> phaccoa(c)'	0
'phe-L(c) -> pheacgln(c)'	0			'phe-L(c) -> pheacgln(c)'	0
'phe-L(c) -> phpyr(c)'	2			'phe-L(c) -> phpyr(c)'	2
'phe-L(c) -> tyr-L(c)'	0			'phe-L(c) -> tyr-L(c)'	0
'pheme(c) -> bilirub(c)'	0			'pheme(c) -> bilirub(c)'	0
'phytcoa(x) -> dmnoncoa(m)'	0			'phytcoa(x) -> dmnoncoa(m)'	0
'pmtcoa(c) -> crmp_hs(c) (with RPMI medium)'	2.3734			'pmtcoa(c) -> crmp_hs(c) (with RPMI medium)'	2.3734
'pmtcoa(c) -> sphmyln_hs(c) (with RPMI medium)'	0.333333			'pmtcoa(c) -> sphmyln_hs(c) (with RPMI medium)'	0.333333
'ppcoa(m) -> succoa(m)'	0.625			'ppcoa(m) -> succoa(m)'	0.625
'pro-L(c) -> glu-L(c)'	0.566038			'pro-L(c) -> glu-L(c)'	0.566038
'ptrc(c) -> ala-B(c)'	0			'ptrc(c) -> ala-B(c)'	0
'ptrc(c) -> spmd(c)'	0			'ptrc(c) -> spmd(c)'	0
'pyr -> fad[m] + h[m] (with RPMI medium)'	1			'pyr -> fad[m] + h[m] (with RPMI medium)'	1
'pyr(c) -> lac-D(c)'	0.708333			'pyr(c) -> lac-D(c)'	0.708333
'pyr -> nad[m] + h[m] (with RPMI medium)'	0			'pyr -> nad[m] + h[m] (with RPMI medium)'	0
'pyr[c] -> accoa[m] + co2(c) + nadh[m]'	1.16352			'pyr[c] -> accoa[m] + co2(c) + nadh[m]'	1.16352
'pyr(c) -> ala-L(c), 1'	0.772727			'pyr(c) -> ala-L(c), 1'	0.772727
'pyr(c) -> ala-L(c), 2'	0			'pyr(c) -> ala-L(c), 2'	0
's2l2fn2m2masn(l) -> man[l] + acgam[l] (with RPMI medium)'	0			's2l2fn2m2masn(l) -> man[l] + acgam[l] (with RPMI medium)'	0
'Ser/Thr[g] + udpacgal[g] -> core2[g] - via GALNTg and DM_core4[g] (with RPMI medium)'	0			'Ser/Thr[g] + udpacgal[g] -> core2[g] - via GALNTg and DM_core4[g] (with RPMI medium)'	0
'Ser/Thr[g] + udpacgal[g] -> core4[g] - via GALNTg and DM_core4[g] (with RPMI medium)'	0			'Ser/Thr[g] + udpacgal[g] -> core4[g] - via GALNTg and DM_core4[g] (with RPMI medium)'	0
'Ser/Thr[g] + udpacgal[g] -> Tn_antigen[g] - via GALNTg (with RPMI medium)'	NaN			'Ser/Thr[g] + udpacgal[g] -> Tn_antigen[g] - via GALNTg (with RPMI medium)'	NaN
'Ser/Thr[g] + udpacgal[g] -> sTn_antigen[g] - via GALNTg and DM_sTn_antigen(g)'	NaN			'Ser/Thr[g] + udpacgal[g] -> sTn_antigen[g] - via GALNTg and DM_sTn_antigen(g)'	NaN
'Ser-Gly/Ala-X-Gly[r] -> cs_pre[g]'	0			'Ser-Gly/Ala-X-Gly[r] -> cs_pre[g]'	0
'Ser-Gly/Ala-X-Gly[r] -> cspg_a[g]'	0			'Ser-Gly/Ala-X-Gly[r] -> cspg_a[g]'	0
'Ser-Gly/Ala-X-Gly[r] -> cspg_c[g]'	0			'Ser-Gly/Ala-X-Gly[r] -> cspg_c[g]'	0
'Ser-Gly/Ala-X-Gly[r] -> cspg_d[g]'	0			'Ser-Gly/Ala-X-Gly[r] -> cspg_d[g]'	0
'Ser-Gly/Ala-X-Gly[r] -> cspg_e[g]'	0			'Ser-Gly/Ala-X-Gly[r] -> cspg_e[g]'	0
'Ser-Gly/Ala-X-Gly[r] -> hspg[g]'	0			'Ser-Gly/Ala-X-Gly[r] -> hspg[g]'	0
'Ser-Gly/Ala-X-Gly[r] -> cspg_b[g]'	0			'Ser-Gly/Ala-X-Gly[r] -> cspg_b[g]'	0
'ser-L(c) -> cys-L(c)'	0			'ser-L(c) -> cys-L(c)'	0
'so4(c) -> paps(c)'	0.47482			'so4(c) -> paps(c)'	0.47482
'spmd(c) -> sprm(c)'	0			'spmd(c) -> sprm(c)'	0
'srtn(c) -> f5hoxkyn(c)'	0			'srtn(c) -> f5hoxkyn(c)'	0
'srtn(c) -> fna5moxam(c)'	0			'srtn(c) -> fna5moxam(c)'	0
'srtn(c) -> nmthsrtn(c)'	0			'srtn(c) -> nmthsrtn(c)'	0
'strch1(e) -> glc-D(e) via AMY1e'	NaN			'strch1(e) -> glc-D(e) via AMY1e'	NaN
'succoa(m) -> oaa(m)'	2.66667			'succoa(m) -> oaa(m)'	2.66667
'taur(x) -> tchola(x)'	0			'taur(x) -> tchola(x)'	0
'thcholstoic(x) -> gchola(x)'	0			'thcholstoic(x) -> gchola(x)'	0
'thcholstoic(x) -> tchola(x)'	0			'thcholstoic(x) -> tchola(x)'	0
'trp-L(c) -> ppcoa(c)'	0			'trp-L(c) -> ppcoa(c)'	0
'trp-L(c) -> accoa(c)'	0			'trp-L(c) -> accoa(c)'	0
'trp-L(c) -> anth(c)'	0			'trp-L(c) -> anth(c)'	0
'trp-L(c) -> id3acald(c)'	0			'trp-L(c) -> id3acald(c)'	0
'trp-L(c) -> kynate(c)'	0			'trp-L(c) -> kynate(c)'	0
'trp-L(c) -> melatn(c)'	0			'trp-L(c) -> melatn(c)'	0
'trp-L(c) -> Lfmkynr(c)'	0			'trp-L(c) -> Lfmkynr(c)'	0
'trp-L(c) -> Lkynr(c)'	0			'trp-L(c) -> Lkynr(c)'	0
'trp-L(c) -> nformanth(c)'	0			'trp-L(c) -> nformanth(c)'	0
'srtn(c) -> 5moxact(c)'	0			'srtn(c) -> 5moxact(c)'	0
'srtn(c) -> 6hoxmelatn(c)'	0			'srtn(c) -> 6hoxmelatn(c)'	0
'trp-L(c) -> quln(c)'	0			'trp-L(c) -> quln(c)'	0
'trp-L(c) -> srtn(c)'	NaN			'trp-L(c) -> srtn(c)'	NaN
'Tyr-ggn(c) -> glygn2(c)'	0			'Tyr-ggn(c) -> glygn2(c)'	0
'tyr-L(c) -> 34hpp(c)'	2			'tyr-L(c) -> 34hpp(c)'	2
'tyr-L(c) -> 4hphac(c)'	0			'tyr-L(c) -> 4hphac(c)'	0
'tyr-L(c) -> adrnl(c)'	0			'tyr-L(c) -> adrnl(c)'	0
'tyr-L(c) -> dopa(c)'	0			'tyr-L(c) -> dopa(c)'	0
'tyr-L(c) -> fum(c) + acac(c)'	0			'tyr-L(c) -> fum(c) + acac(c)'	0
'tyr-L(c) -> melanin(c)'	0			'tyr-L(c) -> melanin(c)'	0
'tyr-L(c) -> nrpphr(c)'	0			'tyr-L(c) -> nrpphr(c)'	0
'uacgamv(c) + udpglcur(c) -> ha[e] - via HAS2'	9.85294			'uacgamv(c) + udpglcur(c) -> ha[e] - via HAS2'	9.85294
'uacgam(c) -> m8masn(r)'	0			'uacgam(c) -> m8masn(r)'	0
'udpglcur(c) -> xu5p-D(c)'	1.9			'udpglcur(c) -> xu5p-D(c)'	1.9
'ura(c) -> ala-B(c)'	0			'ura(c) -> ala-B(c)'	0
'val-L(c) -> 3aib(c)'	2			'val-L(c) -> 3aib(c)'	2
'val-L(c) -> succoa(m)'	1.1171			'val-L(c) -> succoa(m)'	1.1171
'xoltriol(m) -> thcholstoic(m)'	0			'xoltriol(m) -> thcholstoic(m)'	0
'xylu-D(c) -> glyclt(c)'	2.5			'xylu-D(c) -> glyclt(c)'	2.5
'glucose to lactate conversion'	2			'glucose to lactate conversion'	2
'glutamine to glucose conversion - GLUNm'	16.5			'glutamine to glucose conversion - GLUNm'	16.5
'glutamine to glucose conversion - ASPTAm'	5.5			'glutamine to glucose conversion - ASPTAm'	5.5
'glutamine to glucose conversion - FUM'	1000			'glutamine to glucose conversion - FUM'	1000
'glutamine to glucose conversion - MDH'	1000			'glutamine to glucose conversion - MDH'	1000
'glutamine to glucose conversion - G6PPer'	5.5			'glutamine to glucose conversion - G6PPer'	5.5
'glutamine to proline conversion - P5CRm'	NaN			'glutamine to proline conversion - P5CRm'	NaN
'glutamine to proline conversion - P5CRxm'	NaN			'glutamine to proline conversion - P5CRxm'	NaN
'glutamine to ornithine conversion - ORNTArm'	0			'glutamine to ornithine conversion - ORNTArm'	0
'glutamine to citrulline converion - OCBTm'	NaN			'glutamine to citrulline converion - OCBTm'	NaN
'glutamine to lactate - LDH_L'	1000			'glutamine to lactate - LDH_L'	1000
'glutamine to aspartate - ASPTA'	1000			'glutamine to aspartate - ASPTA'	1000
'glutamine to co2 - AKGDm'	3.25			'glutamine to co2 - AKGDm'	3.25
'glutamine to ammonia - GLUNm'	16.5			'glutamine to ammonia - GLUNm'	16.5
'putriscine to methionine (depends on oxygen uptake) - UNK2'	NaN			'putriscine to methionine (depends on oxygen uptake) - UNK2'	NaN
'secretion of alanine'	0			'secretion of alanine'	0
'secretion of lactate'	2			'secretion of lactate'	2
'synthesis of arginine from glutamine - ARGSL'	0			'synthesis of arginine from glutamine - ARGSL'	0
'synthesis of proline from glutamine - P5CR'	1.29268			'synthesis of proline from glutamine - P5CR'	1.29268
'synthesis of proline from glutamine - P5CRm'	NaN			'synthesis of proline from glutamine - P5CRm'	NaN
'synthesis of proline from glutamine - P5CRxm'	NaN			'synthesis of proline from glutamine - P5CRxm'	NaN
'synthesis of alanine from glutamine - ALATA_L'	NaN			'synthesis of alanine from glutamine - ALATA_L'	NaN
'secretion of proline'	0			'secretion of proline'	0
'secretion of arginine'	0			'secretion of arginine'	0
'secretion of ornithine'	0			'secretion of ornithine'	0
'synthesis of spermine from ornithine - SPRMS'	0.6			'synthesis of spermine from ornithine - SPRMS'	0.6
'synthesis of spermidine from ornithine - SPMS'	0.375			'synthesis of spermidine from ornithine - SPMS'	0.375
'synthesis of nitric oxide from arginine - NOS2'	NaN			'synthesis of nitric oxide from arginine - NOS2'	NaN
'synthesis of cholesterol - DSREDUCr (with RPMI medium)'	NaN			'synthesis of cholesterol - DSREDUCr (with RPMI medium)'	NaN
'de novo purine synthesis - ADSL1'	22			'de novo purine synthesis - ADSL1'	22
'de novo purine synthesis - GMPS2'	7.33333			'de novo purine synthesis - GMPS2'	7.33333
'salvage of purine bases - ADPT'	22			'salvage of purine bases - ADPT'	22
'salvage of purine bases - GUAPRT'	22			'salvage of purine bases - GUAPRT'	22
'salvage of purine bases - HXPRT'	22			'salvage of purine bases - HXPRT'	22
'purine catabolism - XAOx'	NaN			'purine catabolism - XAOx'	NaN
'pyrimidine synthesis (with hco3 uptake) - TMDS'	0.846154			'pyrimidine synthesis (with hco3 uptake) - TMDS'	0.846154
'pyrimidine synthesis (with hco3 uptake) - CTPS2'	3			'pyrimidine synthesis (with hco3 uptake) - CTPS2'	3
'pyrimidine catabolism - UPPN'	NaN			'pyrimidine catabolism - UPPN'	NaN
'pyrimidine catabolism - BUP2'	NaN			'pyrimidine catabolism - BUP2'	NaN
'fructose to glucose conversion - TRIOK'	0			'fructose to glucose conversion - TRIOK'	0
[]	NaN			[]	NaN
'uptake of cholic glycocholate - GCHOLAt3'	NaN			'uptake of cholic glycocholate - GCHOLAt3'	NaN
'uptake of tauro-cholate - TCHOLAt3'	NaN			'uptake of tauro-cholate - TCHOLAt3'	NaN
'Synthesis of fructose-6-phosphate from erythrose-4-phosphate (HMP shunt) - TKT2'	2.18557			'Synthesis of fructose-6-phosphate from erythrose-4-phosphate (HMP shunt) - TKT2'	2.18557
'Malate to pyruvate (malic enzyme) - ME2'	NaN			'Malate to pyruvate (malic enzyme) - ME2'	NaN
'Malate to pyruvate (malic enzyme) - ME2m'	22			'Malate to pyruvate (malic enzyme) - ME2m'	22
'Synthesis of urea (urea cycle) - ARGN (with RPMI medium)'	NaN			'Synthesis of urea (urea cycle) - ARGN (with RPMI medium)'	NaN
'Cysteine to pyruvate - 3SPYRSP'	0			'Cysteine to pyruvate - 3SPYRSP'	0
'Methionine to cysteine - CYSTGL'	NaN			'Methionine to cysteine - CYSTGL'	NaN
'Synthesis of triacylglycerol (TAG reformation) - DGAT'	2.71429			'Synthesis of triacylglycerol (TAG reformation) - DGAT'	2.71429
'Phosphatidylcholine synthesis - PETOHMm_hs'	NaN			'Phosphatidylcholine synthesis - PETOHMm_hs'	NaN
'Synthesis of FMN from riboflavin - RBFK'	0			'Synthesis of FMN from riboflavin - RBFK'	0
'synthesis of FAD from riboflavin - FMNAT'	0			'synthesis of FAD from riboflavin - FMNAT'	0
'Synthesis of 5-methyl-tetrahydrofolate from folic acid - MTHFR3'	NaN			'Synthesis of 5-methyl-tetrahydrofolate from folic acid - MTHFR3'	NaN
'Putriscine to GABA - ABUTD'	0			'Putriscine to GABA - ABUTD'	0
'Superoxide dismutase - SPODMm'	0			'Superoxide dismutase - SPODMm'	0
'Availability of bicarbonate from Carbonic anhydrase reaction - H2CO3Dm'	1000			'Availability of bicarbonate from Carbonic anhydrase reaction - H2CO3Dm'	1000
'Regeneration of citrate (TCA cycle) - CSm'	24			'Regeneration of citrate (TCA cycle) - CSm'	24
'Histidine to FIGLU - IZPN'	NaN			'Histidine to FIGLU - IZPN'	NaN
'binding of guar gum fiber to bile acids - EX_gumgchol(e)'	NaN			'binding of guar gum fiber to bile acids - EX_gumgchol(e)'	NaN
'binding of guar gum fiber to bile acids - GUMTCHOLe'	NaN			'binding of guar gum fiber to bile acids - GUMTCHOLe'	NaN
'binding of guar gum fiber to bile acids - GUMDCHAe'	NaN			'binding of guar gum fiber to bile acids - GUMDCHAe'	NaN
'binding of psyllium fiber to bile acids - PSYGCHe'	NaN			'binding of psyllium fiber to bile acids - PSYGCHe'	NaN
'binding of psyllium fiber to bile acids - PSYTCHe'	NaN			'binding of psyllium fiber to bile acids - PSYTCHe'	NaN
'binding of psyllium fiber to bile acids - PSYTDECHe'	NaN			'binding of psyllium fiber to bile acids - PSYTDECHe'	NaN
'binding to beta glucan fibers to bile acids - BGLUGCHe'	NaN			'binding to beta glucan fibers to bile acids - BGLUGCHe'	NaN
'binding to beta glucan fibers to bile acids - BGLUTCHLe'	NaN			'binding to beta glucan fibers to bile acids - BGLUTCHLe'	NaN
'binding to beta glucan fibers to bile acids - BGLUTDECHOe'	NaN			'binding to beta glucan fibers to bile acids - BGLUTDECHOe'	NaN
'binding of pectin fiber to bile acids - PECGCHLe'	NaN			'binding of pectin fiber to bile acids - PECGCHLe'	NaN
'binding of pectin fiber to bile acids - PECTCHLe'	NaN			'binding of pectin fiber to bile acids - PECTCHLe'	NaN
'binding of pectin fiber to bile acids - PECDCHe'	NaN			'binding of pectin fiber to bile acids - PECDCHe'	NaN
'heme synthesis - FCLTm'	0.140575			'heme synthesis - FCLTm'	0.140575
'heme degradation - HOXG'	0.140575			'heme degradation - HOXG'	0.140575
'valine -> pyruvate'	1			'valine -> pyruvate'	1
'leucine -> pyruvate'	0			'leucine -> pyruvate'	0
'isoleucine -> pyruvate'	0			'isoleucine -> pyruvate'	0
'threonine -> alanine'	0			'threonine -> alanine'	0
'aspartate -> pyruvate'	0			'aspartate -> pyruvate'	0
'serine -> alanine'	0			'serine -> alanine'	0
'glycine -> alanine'	0			'glycine -> alanine'	0
'aspartate -> alanine'	0			'aspartate -> alanine'	0
'tyrosine -> glutamine'	0			'tyrosine -> glutamine'	0
'lysine -> glutamine'	0			'lysine -> glutamine'	0
'phenylalanine -> glutamine'	0			'phenylalanine -> glutamine'	0
'cysteine -> glutamine'	0.314286			'cysteine -> glutamine'	0.314286
'cysteine -> alanine'	0.5			'cysteine -> alanine'	0.5
'leucine -> glutamine'	0			'leucine -> glutamine'	0
'leucine -> alanine'	0			'leucine -> alanine'	0
'valine -> glutamine'	0.76161			'valine -> glutamine'	0.76161
'valine -> alanine'	1			'valine -> alanine'	1
'isoleucine -> glutamine'	0			'isoleucine -> glutamine'	0
'isoleucine -> alanine'	0			'isoleucine -> alanine'	0
'methionine -> glutamine'	0			'methionine -> glutamine'	0
'methionine -> alanine'	0			'methionine -> alanine'	0
'arginine -> ornithine'	0.509113			'arginine -> ornithine'	0.509113
'arginine -> proline'	0.509113			'arginine -> proline'	0.509113
'ornithine -> putrescine'	1			'ornithine -> putrescine'	1
'glutamate -> glutamine'	0.939394			'glutamate -> glutamine'	0.939394
'methionine -> spermine'	0			'methionine -> spermine'	0
'methionine -> spermidine'	0			'methionine -> spermidine'	0
'spermidine -> putrescine'	0			'spermidine -> putrescine'	0
'ADP -> ATP/ adenylate kinase'	NaN			'ADP -> ATP/ adenylate kinase'	NaN
'ADP -> ATP/ adenylate kinase (mitochondrial)'	NaN			'ADP -> ATP/ adenylate kinase (mitochondrial)'	NaN
'phosphocreatine -> creatine/ cytosolic creatine kinase'	0			'phosphocreatine -> creatine/ cytosolic creatine kinase'	0
'creatine -> phosphocreatine/mitochondrial creatine kinase'	0			'creatine -> phosphocreatine/mitochondrial creatine kinase'	0
'fructose -> lactate/ oxidation of fructose'	0			'fructose -> lactate/ oxidation of fructose'	0
'fructose -> glycogen/ glycogenesis'	0			'fructose -> glycogen/ glycogenesis'	0
'glucose -> erythrose/ HMP shunt'	1.40426			'glucose -> erythrose/ HMP shunt'	1.40426
'tag_hs(c) -> mag_hs(c)/ lipolysis'	1			'tag_hs(c) -> mag_hs(c)/ lipolysis'	1
'tag_hs(c) -> glyc(c)/ lipolysis'	1			'tag_hs(c) -> glyc(c)/ lipolysis'	1
'pmtcoa -> acetylCoA/ beta oxidation from pmtcoa'	1			'pmtcoa -> acetylCoA/ beta oxidation from pmtcoa'	1
'odecoa -> acetylCoA/ beta oxidation from oleic acid (with RPMI medium)'	1			'odecoa -> acetylCoA/ beta oxidation from oleic acid (with RPMI medium)'	1
'lnlccoa -> acetylCoA/ beta oxidation from linoleic acid (with RPMI medium)'	1.07143			'lnlccoa -> acetylCoA/ beta oxidation from linoleic acid (with RPMI medium)'	1.07143
'glycerol -> dhap/ glycerol utilizing machinery'	1			'glycerol -> dhap/ glycerol utilizing machinery'	1
'adenine -> amp/ salvage of adenine'	0			'adenine -> amp/ salvage of adenine'	0
'hypoxanthine -> imp/ salvage of hypoxanthine'	0			'hypoxanthine -> imp/ salvage of hypoxanthine'	0
'guanine -> gmp/ salvage of guanine'	20.3333			'guanine -> gmp/ salvage of guanine'	20.3333
'ribose -> imp/ denovo purine synthesis'	0.433071			'ribose -> imp/ denovo purine synthesis'	0.433071
'thymd -> thym/ thymidine phosphorylase'	0			'thymd -> thym/ thymidine phosphorylase'	0
'glutamine -> cmp/ pyrimidine synthesis'	0.375			'glutamine -> cmp/ pyrimidine synthesis'	0.375
'glutamine -> dtmp/ pyrimidine synthesis'	0.277678			'glutamine -> dtmp/ pyrimidine synthesis'	0.277678
'citr_L(c) -> arg_L(c)'	0			'citr_L(c) -> arg_L(c)'	0
'cys_L(c) -> taur(c)'	0.0275			'cys_L(c) -> taur(c)'	0.0275
'gly(c) -> orn(c)'	0			'gly(c) -> orn(c)'	0
'citr_L(c) -> urea(c)/ partial urea cycle in kidney'	0			'citr_L(c) -> urea(c)/ partial urea cycle in kidney'	0
'gthrd(c) -> glycine(c)/ glutathione breakdown via glutamyl-transeptidase'	0			'gthrd(c) -> glycine(c)/ glutathione breakdown via glutamyl-transeptidase'	0
'pro_L(c) -> GABA(c)/ GABA synthesis in kidney'	0.416667			'pro_L(c) -> GABA(c)/ GABA synthesis in kidney'	0.416667
'pro_L(c) -> orn(c)'	0.267857			'pro_L(c) -> orn(c)'	0.267857
'met_L(c) -> hcys_L(c)'	0			'met_L(c) -> hcys_L(c)'	0
'hcys_L(c) -> met_L(c)'	0			'hcys_L(c) -> met_L(c)'	0
'hcys_L(c) -> cys_L(c)'	0			'hcys_L(c) -> cys_L(c)'	0
'lys-L(c) -> glu_L(c) / lysine degradation'	0			'lys-L(c) -> glu_L(c) / lysine degradation'	0
'trp-L(c) -> trypta(c) / tryptophan degradation'	0			'trp-L(c) -> trypta(c) / tryptophan degradation'	0
'kynate(c) -> nicotinamide(c) / nicotinamide from tryptophan metabolite'	0			'kynate(c) -> nicotinamide(c) / nicotinamide from tryptophan metabolite'	0
'pyr(c) -> lac-L(c)/ lactate dehydrogenase'	0.825			'pyr(c) -> lac-L(c)/ lactate dehydrogenase'	0.825
'ATP max, aerobic, pyruvate/ pyruvate dehydrogenase-->TCA->energy'	8.5			'ATP max, aerobic, pyruvate/ pyruvate dehydrogenase-->TCA->energy'	8.5
'gal(c) -> udpg(c)/ galactose utilization'	0.380403			'gal(c) -> udpg(c)/ galactose utilization'	0.380403
'fru(c) -> lac_L(c)/ fructose conversion to glucose & utilization'	2			'fru(c) -> lac_L(c)/ fructose conversion to glucose & utilization'	2
'malcoa(c) -> eicostetcoa(c)/ fatty acid elongation (wtih RPMI medium)'	0			'malcoa(c) -> eicostetcoa(c)/ fatty acid elongation (wtih RPMI medium)'	0
'accoa(c) -> chsterol(r)'	0.157895			'accoa(c) -> chsterol(r)'	0.157895
'inost(c) -> glac(r)'	0			'inost(c) -> glac(r)'	0
'pail_hs(c) -> pail4p_hs(c)/ inositol kinase'	1			'pail_hs(c) -> pail4p_hs(c)/ inositol kinase'	1
'arachd(c) -> prostgh2(c)/ prostaglandin synthesis'	0			'arachd(c) -> prostgh2(c)/ prostaglandin synthesis'	0
'arachd(c) -> prostgd2(r)/ prostaglandin synthesis'	0			'arachd(c) -> prostgd2(r)/ prostaglandin synthesis'	0
'arachd(c) -> prostge2(r)/ prostaglandin synthesis'	0			'arachd(c) -> prostge2(r)/ prostaglandin synthesis'	0
'arachd(c) -> prostgi2(r)/ prostaglandin synthesis'	0			'arachd(c) -> prostgi2(r)/ prostaglandin synthesis'	0
'25hvitd3(m) -> 2425dhvitd3(m)/ 24,25-dihydroxycalciol synthesis (with RPMI medium)'	0			'25hvitd3(m) -> 2425dhvitd3(m)/ 24,25-dihydroxycalciol synthesis (with RPMI medium)'	0
'caro(c) -> retinal(c)/ vitamin A synthesis'	0			'caro(c) -> retinal(c)/ vitamin A synthesis'	0
'synthesis of glutamate from ornithine'	1			'synthesis of glutamate from ornithine'	1
'synthesis of proline from ornithine'	1			'synthesis of proline from ornithine'	1
'visual cycle in retina'	1			'visual cycle in retina'	1
'pail_hs(c) -> pchol_hs(c)'	0			'pail_hs(c) -> pchol_hs(c)'	0
'pail_hs(c) -> pe_hs(c)'	0.58377			'pail_hs(c) -> pe_hs(c)'	0.58377
'pail_hs(c) -> ps_hs(c)'	0.58377			'pail_hs(c) -> ps_hs(c)'	0.58377
'pail_hs(c) -> g3pc(c)'	0			'pail_hs(c) -> g3pc(c)'	0
'dag_hs(c) -> pchol_hs(c)'	0			'dag_hs(c) -> pchol_hs(c)'	0
'dag_hs(c) -> pe_hs(c)'	0.58377			'dag_hs(c) -> pe_hs(c)'	0.58377
'dag_hs(c) -> clpn_hs(c)'	0			'dag_hs(c) -> clpn_hs(c)'	0
'dag_hs(c) -> pgp_hs(c)'	0.5			'dag_hs(c) -> pgp_hs(c)'	0.5
'bhb(m) -> acac(m)'	1			'bhb(m) -> acac(m)'	1
'mal_L(m) -> pyr(m)'	1			'mal_L(m) -> pyr(m)'	1
'glu_L(c) -> gln_L(c)'	0.939394			'glu_L(c) -> gln_L(c)'	0.939394
'cys_L(c) -> coa(c)'	11			'cys_L(c) -> coa(c)'	11
'occoa(m) -> accoa(m)'	1			'occoa(m) -> accoa(m)'	1
'lnlncgcoa(c) -> dlnlcgcoa(c)'	0.901639			'lnlncgcoa(c) -> dlnlcgcoa(c)'	0.901639
'chol(c) -> ach(c)'	0			'chol(c) -> ach(c)'	0
'pyr(m) -> oaa(m)'	0.894737			'pyr(m) -> oaa(m)'	0.894737
'GABA aminotransferase'	0			'GABA aminotransferase'	0
'methionine adenosyltransferase'	0			'methionine adenosyltransferase'	0
'creatine synthesis'	0			'creatine synthesis'	0
'arachd(c) -> leuktrE4(c) (with RPMI medium)'	0			'arachd(c) -> leuktrE4(c) (with RPMI medium)'	0
'arachd(c) -> C06314(c) (with RPMI medium)'	3.81872			'arachd(c) -> C06314(c) (with RPMI medium)'	3.81872
'nrpphr(c) -> 3mox4hoxm(c) (with RPMI medium)'	0			'nrpphr(c) -> 3mox4hoxm(c) (with RPMI medium)'	0
'sbt_D(c) -> fru(c)/sorbitol pathway'	1			'sbt_D(c) -> fru(c)/sorbitol pathway'	1
'Mitochondrial accoa de novo synthesis from glc'	1.06541			'Mitochondrial accoa de novo synthesis from glc'	1.06541
'Mitochondrial succoa de novo synthesis from glc'	1.03604			'Mitochondrial succoa de novo synthesis from glc'	1.03604
