# Supplementary material for: Integrative computational approach identifies drug targets in CD4+ T-cell-mediated immune disorders
Source: NPJ Syst Biol Appl. 2021 Jan 22;7:4. doi: 10.1038/s41540-020-00165-3 (PMC7822845; doi:10.1038/s41540-020-00165-3)
Supplement: Supplementary file 1 — Compressed Supplementary Files [file 41540_2020_165_MOESM1_ESM.zip › Supplementary Data/Supplementary Data 2.xlsx]

## Sheet: Sheet1
Naïve			Th1			Th2			Th17
Entrez	Gene Symbol		Entrez	Gene Symbol		Entrez	Gene Symbol		Entrez	Gene Symbol				Entrez IDs and Gene Symbols of active metabolic genes in different CD4+ T cell subtypes
18	ABAT		18	ABAT		18	ABAT		18	ABAT
19	ABCA1		30	ACAA1		30	ACAA1		19	ABCA1
30	ACAA1		34	ACADM		34	ACADM		30	ACAA1
34	ACADM		35	ACADS		35	ACADS		31	ACACA
35	ACADS		37	ACADVL		36	ACADSB		34	ACADM
36	ACADSB		38	ACAT1		37	ACADVL		35	ACADS
37	ACADVL		39	ACAT2		38	ACAT1		36	ACADSB
38	ACAT1		47	ACLY		39	ACAT2		37	ACADVL
39	ACAT2		50	ACO2		47	ACLY		38	ACAT1
47	ACLY		52	ACP1		50	ACO2		39	ACAT2
48	ACO1		53	ACP2		51	ACOX1		47	ACLY
50	ACO2		54	ACP5		52	ACP1		48	ACO1
51	ACOX1		87	ACTN1		53	ACP2		50	ACO2
52	ACP1		90	ACVR1		54	ACP5		51	ACOX1
53	ACP2		97	ACYP1		87	ACTN1		52	ACP1
87	ACTN1		98	ACYP2		90	ACVR1		54	ACP5
97	ACYP1		100	ADA		97	ACYP1		87	ACTN1
98	ACYP2		113	ADCY7		98	ACYP2		90	ACVR1
100	ADA		128	ADH5		100	ADA		95	ACY1
113	ADCY7		132	ADK		109	ADCY3		97	ACYP1
128	ADH5		158	ADSL		113	ADCY7		98	ACYP2
132	ADK		159	ADSS2		128	ADH5		100	ADA
158	ADSL		175	AGA		132	ADK		109	ADCY3
159	ADSS2		178	AGL		158	ADSL		113	ADCY7
175	AGA		203	AK1		159	ADSS2		128	ADH5
178	AGL		204	AK2		178	AGL		132	ADK
191	AHCY		210	ALAD		191	AHCY		158	ADSL
204	AK2		211	ALAS1		204	AK2		159	ADSS2
210	ALAD		219	ALDH1B1		205	AK4		175	AGA
219	ALDH1B1		223	ALDH9A1		210	ALAD		178	AGL
223	ALDH9A1		230	ALDOC		211	ALAS1		191	AHCY
224	ALDH3A2		231	AKR1B1		219	ALDH1B1		203	AK1
225	ABCD2		262	AMD1		223	ALDH9A1		204	AK2
226	ALDOA		271	AMPD2		224	ALDH3A2		210	ALAD
230	ALDOC		275	AMT		226	ALDOA		211	ALAS1
231	AKR1B1		292	SLC25A5		230	ALDOC		215	ABCD1
240	ALOX5		293	SLC25A6		231	AKR1B1		219	ALDH1B1
262	AMD1		353	APRT		262	AMD1		223	ALDH9A1
271	AMPD2		384	ARG2		271	AMPD2		224	ALDH3A2
272	AMPD3		427	ASAH1		272	AMPD3		226	ALDOA
292	SLC25A5		440	ASNS		292	SLC25A5		230	ALDOC
293	SLC25A6		471	ATIC		293	SLC25A6		231	AKR1B1
353	APRT		476	ATP1A1		353	APRT		262	AMD1
427	ASAH1		481	ATP1B1		360	AQP3		271	AMPD2
435	ASL		483	ATP1B3		427	ASAH1		272	AMPD3
440	ASNS		490	ATP2B1		440	ASNS		275	AMT
471	ATIC		493	ATP2B4		471	ATIC		276	AMY1A
476	ATP1A1		498	ATP5F1A		476	ATP1A1		277	AMY1B
483	ATP1B3		506	ATP5F1B		481	ATP1B1		278	AMY1C
490	ATP2B1		509	ATP5F1C		483	ATP1B3		279	AMY2A
493	ATP2B4		513	ATP5F1D		490	ATP2B1		291	SLC25A4
498	ATP5F1A		515	ATP5PB		493	ATP2B4		292	SLC25A5
506	ATP5F1B		516	ATP5MC1		498	ATP5F1A		293	SLC25A6
509	ATP5F1C		521	ATP5ME		506	ATP5F1B		353	APRT
513	ATP5F1D		522	ATP5PF		509	ATP5F1C		360	AQP3
514	ATP5F1E		523	ATP6V1A		513	ATP5F1D		410	ARSA
515	ATP5PB		526	ATP6V1B2		515	ATP5PB		427	ASAH1
517	ATP5MC2		527	ATP6V0C		517	ATP5MC2		435	ASL
518	ATP5MC3		528	ATP6V1C1		521	ATP5ME		440	ASNS
521	ATP5ME		529	ATP6V1E1		522	ATP5PF		471	ATIC
522	ATP5PF		533	ATP6V0B		523	ATP6V1A		476	ATP1A1
523	ATP6V1A		535	ATP6V0A1		526	ATP6V1B2		480	ATP1A4
526	ATP6V1B2		549	AUH		527	ATP6V0C		481	ATP1B1
527	ATP6V0C		586	BCAT1		528	ATP6V1C1		483	ATP1B3
528	ATP6V1C1		587	BCAT2		529	ATP6V1E1		493	ATP2B4
529	ATP6V1E1		593	BCKDHA		533	ATP6V0B		498	ATP5F1A
533	ATP6V0B		594	BCKDHB		535	ATP6V0A1		506	ATP5F1B
535	ATP6V0A1		622	BDH1		549	AUH		509	ATP5F1C
549	AUH		644	BLVRA		586	BCAT1		513	ATP5F1D
587	BCAT2		645	BLVRB		587	BCAT2		514	ATP5F1E
593	BCKDHA		788	SLC25A20		593	BCKDHA		515	ATP5PB
594	BCKDHB		847	CAT		594	BCKDHB		516	ATP5MC1
622	BDH1		873	CBR1		622	BDH1		517	ATP5MC2
644	BLVRA		874	CBR3		644	BLVRA		518	ATP5MC3
645	BLVRB		890	CCNA2		645	BLVRB		521	ATP5ME
669	BPGM		952	CD38		669	BPGM		522	ATP5PF
686	BTD		1120	CHKB		682	BSG		523	ATP6V1A
788	SLC25A20		1155	TBCB		788	SLC25A20		526	ATP6V1B2
790	CAD		1200	TPP1		790	CAD		527	ATP6V0C
847	CAT		1267	CNP		847	CAT		528	ATP6V1C1
873	CBR1		1312	COMT		873	CBR1		529	ATP6V1E1
874	CBR3		1327	COX4I1		874	CBR3		533	ATP6V0B
883	KYAT1		1329	COX5B		952	CD38		549	AUH
952	CD38		1337	COX6A1		1120	CHKB		587	BCAT2
1120	CHKB		1340	COX6B1		1155	TBCB		593	BCKDHA
1155	TBCB		1345	COX6C		1200	TPP1		594	BCKDHB
1200	TPP1		1347	COX7A2		1267	CNP		622	BDH1
1267	CNP		1350	COX7C		1312	COMT		644	BLVRA
1312	COMT		1351	COX8A		1327	COX4I1		645	BLVRB
1327	COX4I1		1371	CPOX		1329	COX5B		669	BPGM
1329	COX5B		1376	CPT2		1337	COX6A1		682	BSG
1337	COX6A1		1431	CS		1340	COX6B1		760	CA2
1340	COX6B1		1487	CTBP1		1345	COX6C		788	SLC25A20
1345	COX6C		1503	CTPS1		1347	COX7A2		790	CAD
1347	COX7A2		1537	CYC1		1350	COX7C		847	CAT
1349	COX7B		1606	DGKA		1351	COX8A		873	CBR1
1350	COX7C		1622	DBI		1371	CPOX		874	CBR3
1351	COX8A		1632	ECI1		1374	CPT1A		883	KYAT1
1371	CPOX		1635	DCTD		1376	CPT2		952	CD38
1374	CPT1A		1666	DECR1		1431	CS		953	ENTPD1
1375	CPT1B		1717	DHCR7		1487	CTBP1		955	ENTPD6
1376	CPT2		1718	DHCR24		1503	CTPS1		1066	CES1
1384	CRAT		1719	DHFR		1537	CYC1		1118	CHIT1
1431	CS		1723	DHODH		1595	CYP51A1		1120	CHKB
1487	CTBP1		1727	CYB5R3		1606	DGKA		1155	TBCB
1503	CTPS1		1737	DLAT		1622	DBI		1200	TPP1
1537	CYC1		1738	DLD		1629	DBT		1267	CNP
1595	CYP51A1		1743	DLST		1632	ECI1		1312	COMT
1606	DGKA		1806	DPYD		1633	DCK		1327	COX4I1
1622	DBI		1808	DPYSL2		1635	DCTD		1329	COX5B
1629	DBT		1836	SLC26A2		1666	DECR1		1337	COX6A1
1632	ECI1		1854	DUT		1716	DGUOK		1340	COX6B1
1633	DCK		1890	TYMP		1717	DHCR7		1345	COX6C
1635	DCTD		1891	ECH1		1723	DHODH		1347	COX7A2
1666	DECR1		2023	ENO1		1727	CYB5R3		1349	COX7B
1716	DGUOK		2030	SLC29A1		1728	NQO1		1350	COX7C
1723	DHODH		2053	EPHX2		1737	DLAT		1351	COX8A
1727	CYB5R3		2098	ESD		1738	DLD		1371	CPOX
1737	DLAT		2108	ETFA		1743	DLST		1374	CPT1A
1738	DLD		2109	ETFB		1806	DPYD		1375	CPT1B
1743	DLST		2110	ETFDH		1808	DPYSL2		1376	CPT2
1806	DPYD		2131	EXT1		1841	DTYMK		1384	CRAT
1808	DPYSL2		2171	FABP5		1854	DUT		1431	CS
1841	DTYMK		2181	ACSL3		1890	TYMP		1468	SLC25A10
1854	DUT		2182	ACSL4		1891	ECH1		1487	CTBP1
1890	TYMP		2194	FASN		1892	ECHS1		1503	CTPS1
1891	ECH1		2203	FBP1		2023	ENO1		1537	CYC1
1892	ECHS1		2222	FDFT1		2026	ENO2		1606	DGKA
2023	ENO1		2224	FDPS		2030	SLC29A1		1609	DGKQ
2026	ENO2		2235	FECH		2053	EPHX2		1622	DBI
2027	ENO3		2271	FH		2098	ESD		1629	DBT
2053	EPHX2		2495	FTH1		2108	ETFA		1632	ECI1
2098	ESD		2512	FTL		2109	ETFB		1633	DCK
2108	ETFA		2517	FUCA1		2110	ETFDH		1635	DCTD
2109	ETFB		2531	KDSR		2171	FABP5		1636	ACE
2110	ETFDH		2539	G6PD		2180	ACSL1		1646	AKR1C2
2171	FABP5		2548	GAA		2181	ACSL3		1666	DECR1
2180	ACSL1		2584	GALK1		2182	ACSL4		1716	DGUOK
2181	ACSL3		2585	GALK2		2194	FASN		1717	DHCR7
2182	ACSL4		2590	GALNT2		2222	FDFT1		1723	DHODH
2194	FASN		2592	GALT		2224	FDPS		1727	CYB5R3
2203	FBP1		2595	GANC		2235	FECH		1737	DLAT
2222	FDFT1		2597	GAPDH		2271	FH		1738	DLD
2224	FDPS		2618	GART		2356	FPGS		1743	DLST
2235	FECH		2632	GBE1		2495	FTH1		1757	SARDH
2271	FH		2639	GCDH		2512	FTL		1806	DPYD
2495	FTH1		2653	GCSH		2531	KDSR		1808	DPYSL2
2512	FTL		2683	B4GALT1		2539	G6PD		1841	DTYMK
2517	FUCA1		2710	GK		2548	GAA		1854	DUT
2531	KDSR		2717	GLA		2582	GALE		1890	TYMP
2539	G6PD		2720	GLB1		2584	GALK1		1891	ECH1
2548	GAA		2729	GCLC		2585	GALK2		1892	ECHS1
2581	GALC		2739	GLO1		2589	GALNT1		2023	ENO1
2582	GALE		2744	GLS		2590	GALNT2		2026	ENO2
2584	GALK1		2745	GLRX		2592	GALT		2027	ENO3
2585	GALK2		2746	GLUD1		2597	GAPDH		2053	EPHX2
2589	GALNT1		2762	GMDS		2618	GART		2098	ESD
2590	GALNT2		2799	GNS		2632	GBE1		2108	ETFA
2592	GALT		2805	GOT1		2639	GCDH		2109	ETFB
2597	GAPDH		2806	GOT2		2653	GCSH		2110	ETFDH
2618	GART		2821	GPI		2673	GFPT1		2132	EXT2
2629	GBA		2876	GPX1		2678	GGT1		2137	EXTL3
2632	GBE1		2878	GPX3		2683	B4GALT1		2171	FABP5
2639	GCDH		2879	GPX4		2710	GK		2180	ACSL1
2653	GCSH		2882	GPX7		2717	GLA		2181	ACSL3
2673	GFPT1		2936	GSR		2720	GLB1		2182	ACSL4
2678	GGT1		2937	GSS		2729	GCLC		2184	FAH
2683	B4GALT1		2946	GSTM2		2730	GCLM		2194	FASN
2717	GLA		2987	GUK1		2739	GLO1		2222	FDFT1
2720	GLB1		2992	GYG1		2744	GLS		2224	FDPS
2729	GCLC		2997	GYS1		2745	GLRX		2235	FECH
2730	GCLM		3028	HSD17B10		2746	GLUD1		2271	FH
2739	GLO1		3029	HAGH		2752	GLUL		2356	FPGS
2744	GLS		3030	HADHA		2799	GNS		2495	FTH1
2745	GLRX		3032	HADHB		2805	GOT1		2512	FTL
2746	GLUD1		3033	HADH		2806	GOT2		2517	FUCA1
2752	GLUL		3069	HDLBP		2820	GPD2		2519	FUCA2
2760	GM2A		3073	HEXA		2821	GPI		2528	FUT6
2762	GMDS		3074	HEXB		2876	GPX1		2531	KDSR
2799	GNS		3098	HK1		2878	GPX3		2539	G6PD
2805	GOT1		3099	HK2		2879	GPX4		2548	GAA
2806	GOT2		3151	HMGN2		2882	GPX7		2581	GALC
2820	GPD2		3155	HMGCL		2936	GSR		2582	GALE
2821	GPI		3156	HMGCR		2937	GSS		2584	GALK1
2876	GPX1		3163	HMOX2		2944	GSTM1		2585	GALK2
2878	GPX3		3248	HPGD		2946	GSTM2		2588	GALNS
2879	GPX4		3251	HPRT1		2987	GUK1		2589	GALNT1
2882	GPX7		3417	IDH1		2990	GUSB		2590	GALNT2
2936	GSR		3418	IDH2		2992	GYG1		2592	GALT
2937	GSS		3419	IDH3A		2997	GYS1		2593	GAMT
2944	GSTM1		3420	IDH3B		3028	HSD17B10		2597	GAPDH
2946	GSTM2		3421	IDH3G		3029	HAGH		2618	GART
2987	GUK1		3422	IDI1		3030	HADHA		2629	GBA
2990	GUSB		3423	IDS		3032	HADHB		2632	GBE1
2992	GYG1		3612	IMPA1		3033	HADH		2639	GCDH
2997	GYS1		3614	IMPDH1		3069	HDLBP		2653	GCSH
3028	HSD17B10		3615	IMPDH2		3073	HEXA		2673	GFPT1
3029	HAGH		3632	INPP5A		3074	HEXB		2678	GGT1
3030	HADHA		3633	INPP5B		3098	HK1		2683	B4GALT1
3032	HADHB		3635	INPP5D		3099	HK2		2710	GK
3033	HADH		3658	IREB2		3145	HMBS		2713	GK3P
3069	HDLBP		3703	STT3A		3151	HMGN2		2717	GLA
3073	HEXA		3704	ITPA		3155	HMGCL		2720	GLB1
3074	HEXB		3707	ITPKB		3156	HMGCR		2729	GCLC
3098	HK1		3712	IVD		3157	HMGCS1		2730	GCLM
3145	HMBS		3930	LBR		3163	HMOX2		2739	GLO1
3151	HMGN2		3939	LDHA		3248	HPGD		2744	GLS
3155	HMGCL		3945	LDHB		3251	HPRT1		2745	GLRX
3156	HMGCR		3988	LIPA		3295	HSD17B4		2746	GLUD1
3163	HMOX2		3991	LIPE		3417	IDH1		2747	GLUD2
3251	HPRT1		3992	FADS1		3418	IDH2		2752	GLUL
3295	HSD17B4		4047	LSS		3419	IDH3A		2760	GM2A
3340	NDST1		4048	LTA4H		3420	IDH3B		2762	GMDS
3418	IDH2		4125	MAN2B1		3421	IDH3G		2799	GNS
3419	IDH3A		4144	MAT2A		3422	IDI1		2805	GOT1
3420	IDH3B		4190	MDH1		3423	IDS		2806	GOT2
3421	IDH3G		4200	ME2		3612	IMPA1		2820	GPD2
3422	IDI1		4259	MGST3		3614	IMPDH1		2821	GPI
3423	IDS		4297	KMT2A		3615	IMPDH2		2876	GPX1
3612	IMPA1		4351	MPI		3628	INPP1		2878	GPX3
3614	IMPDH1		4363	ABCC1		3631	INPP4A		2879	GPX4
3615	IMPDH2		4512	COX1		3633	INPP5B		2882	GPX7
3628	INPP1		4513	COX2		3635	INPP5D		2936	GSR
3631	INPP4A		4514	COX3		3658	IREB2		2937	GSS
3633	INPP5B		4519	CYTB		3703	STT3A		2944	GSTM1
3635	INPP5D		4522	MTHFD1		3704	ITPA		2946	GSTM2
3636	INPPL1		4535	ND1		3707	ITPKB		2954	GSTZ1
3658	IREB2		4536	ND2		3712	IVD		2987	GUK1
3703	STT3A		4537	ND3		3930	LBR		2990	GUSB
3704	ITPA		4538	ND4		3939	LDHA		2992	GYG1
3707	ITPKB		4539	ND4L		3945	LDHB		2997	GYS1
3712	IVD		4540	ND5		3988	LIPA		3028	HSD17B10
3930	LBR		4541	ND6		3992	FADS1		3029	HAGH
3939	LDHA		4548	MTR		4047	LSS		3030	HADHA
3945	LDHB		4594	MMUT		4048	LTA4H		3032	HADHB
3988	LIPA		4598	MVK		4125	MAN2B1		3033	HADH
3991	LIPE		4669	NAGLU		4144	MAT2A		3069	HDLBP
4047	LSS		4694	NDUFA1		4190	MDH1		3073	HEXA
4048	LTA4H		4696	NDUFA3		4191	MDH2		3074	HEXB
4125	MAN2B1		4697	NDUFA4		4200	ME2		3098	HK1
4144	MAT2A		4698	NDUFA5		4249	MGAT5		3099	HK2
4190	MDH1		4700	NDUFA6		4259	MGST3		3145	HMBS
4191	MDH2		4701	NDUFA7		4297	KMT2A		3151	HMGN2
4200	ME2		4702	NDUFA8		4329	ALDH6A1		3155	HMGCL
4249	MGAT5		4704	NDUFA9		4351	MPI		3157	HMGCS1
4259	MGST3		4705	NDUFA10		4357	MPST		3163	HMOX2
4297	KMT2A		4706	NDUFAB1		4363	ABCC1		3251	HPRT1
4329	ALDH6A1		4708	NDUFB2		4507	MTAP		3295	HSD17B4
4351	MPI		4709	NDUFB3		4512	COX1		3417	IDH1
4363	ABCC1		4710	NDUFB4		4513	COX2		3418	IDH2
4507	MTAP		4711	NDUFB5		4514	COX3		3419	IDH3A
4512	COX1		4712	NDUFB6		4519	CYTB		3420	IDH3B
4513	COX2		4713	NDUFB7		4522	MTHFD1		3421	IDH3G
4514	COX3		4714	NDUFB8		4535	ND1		3422	IDI1
4519	CYTB		4715	NDUFB9		4536	ND2		3423	IDS
4522	MTHFD1		4716	NDUFB10		4537	ND3		3425	IDUA
4535	ND1		4717	NDUFC1		4538	ND4		3612	IMPA1
4536	ND2		4718	NDUFC2		4539	ND4L		3613	IMPA2
4537	ND3		4719	NDUFS1		4540	ND5		3614	IMPDH1
4538	ND4		4720	NDUFS2		4548	MTR		3615	IMPDH2
4539	ND4L		4722	NDUFS3		4594	MMUT		3635	INPP5D
4540	ND5		4723	NDUFV1		4598	MVK		3636	INPPL1
4548	MTR		4724	NDUFS4		4668	NAGA		3658	IREB2
4594	MMUT		4725	NDUFS5		4669	NAGLU		3703	STT3A
4598	MVK		4726	NDUFS6		4694	NDUFA1		3704	ITPA
4668	NAGA		4728	NDUFS8		4695	NDUFA2		3707	ITPKB
4669	NAGLU		4729	NDUFV2		4696	NDUFA3		3712	IVD
4694	NDUFA1		4731	NDUFV3		4697	NDUFA4		3930	LBR
4695	NDUFA2		4758	NEU1		4698	NDUFA5		3939	LDHA
4696	NDUFA3		4801	NFYB		4700	NDUFA6		3945	LDHB
4697	NDUFA4		4830	NME1		4701	NDUFA7		3988	LIPA
4698	NDUFA5		4831	NME2		4702	NDUFA8		3991	LIPE
4700	NDUFA6		4832	NME3		4704	NDUFA9		3992	FADS1
4701	NDUFA7		4860	PNP		4705	NDUFA10		4023	LPL
4702	NDUFA8		4864	NPC1		4706	NDUFAB1		4047	LSS
4704	NDUFA9		4905	NSF		4707	NDUFB1		4048	LTA4H
4705	NDUFA10		4907	NT5E		4708	NDUFB2		4125	MAN2B1
4706	NDUFAB1		4942	OAT		4709	NDUFB3		4126	MANBA
4707	NDUFB1		4953	ODC1		4710	NDUFB4		4144	MAT2A
4708	NDUFB2		4967	OGDH		4711	NDUFB5		4190	MDH1
4709	NDUFB3		5019	OXCT1		4712	NDUFB6		4191	MDH2
4710	NDUFB4		5048	PAFAH1B1		4713	NDUFB7		4200	ME2
4711	NDUFB5		5050	PAFAH1B3		4714	NDUFB8		4249	MGAT5
4712	NDUFB6		5052	PRDX1		4715	NDUFB9		4258	MGST2
4713	NDUFB7		5106	PCK2		4716	NDUFB10		4259	MGST3
4714	NDUFB8		5140	PDE3B		4717	NDUFC1		4297	KMT2A
4715	NDUFB9		5142	PDE4B		4718	NDUFC2		4329	ALDH6A1
4716	NDUFB10		5144	PDE4D		4719	NDUFS1		4351	MPI
4717	NDUFC1		5147	PDE6D		4720	NDUFS2		4357	MPST
4718	NDUFC2		5149	PDE6H		4722	NDUFS3		4363	ABCC1
4719	NDUFS1		5150	PDE7A		4723	NDUFV1		4507	MTAP
4720	NDUFS2		5160	PDHA1		4724	NDUFS4		4512	COX1
4722	NDUFS3		5162	PDHB		4725	NDUFS5		4513	COX2
4723	NDUFV1		5184	PEPD		4726	NDUFS6		4514	COX3
4724	NDUFS4		5198	PFAS		4728	NDUFS8		4519	CYTB
4725	NDUFS5		5209	PFKFB3		4729	NDUFV2		4522	MTHFD1
4726	NDUFS6		5213	PFKM		4731	NDUFV3		4535	ND1
4728	NDUFS8		5214	PFKP		4758	NEU1		4536	ND2
4729	NDUFV2		5223	PGAM1		4801	NFYB		4537	ND3
4731	NDUFV3		5230	PGK1		4830	NME1		4538	ND4
4801	NFYB		5236	PGM1		4831	NME2		4539	ND4L
4830	NME1		5238	PGM3		4832	NME3		4540	ND5
4831	NME2		5286	PIK3C2A		4860	PNP		4548	MTR
4832	NME3		5287	PIK3C2B		4864	NPC1		4594	MMUT
4860	PNP		5289	PIK3C3		4905	NSF		4597	MVD
4864	NPC1		5290	PIK3CA		4942	OAT		4598	MVK
4905	NSF		5291	PIK3CB		4953	ODC1		4668	NAGA
4907	NT5E		5293	PIK3CD		4967	OGDH		4669	NAGLU
4942	OAT		5294	PIK3CG		5019	OXCT1		4694	NDUFA1
4953	ODC1		5295	PIK3R1		5033	P4HA1		4695	NDUFA2
4967	OGDH		5297	PI4KA		5048	PAFAH1B1		4696	NDUFA3
5019	OXCT1		5298	PI4KB		5049	PAFAH1B2		4697	NDUFA4
5033	P4HA1		5305	PIP4K2A		5050	PAFAH1B3		4698	NDUFA5
5048	PAFAH1B1		5315	PKM		5051	PAFAH2		4700	NDUFA6
5049	PAFAH1B2		5335	PLCG1		5052	PRDX1		4701	NDUFA7
5050	PAFAH1B3		5372	PMM1		5106	PCK2		4702	NDUFA8
5051	PAFAH2		5373	PMM2		5130	PCYT1A		4704	NDUFA9
5052	PRDX1		5464	PPA1		5140	PDE3B		4705	NDUFA10
5106	PCK2		5471	PPAT		5142	PDE4B		4706	NDUFAB1
5130	PCYT1A		5476	CTSA		5144	PDE4D		4707	NDUFB1
5140	PDE3B		5498	PPOX		5147	PDE6D		4708	NDUFB2
5142	PDE4B		5538	PPT1		5149	PDE6H		4709	NDUFB3
5144	PDE4D		5631	PRPS1		5150	PDE7A		4710	NDUFB4
5147	PDE6D		5634	PRPS2		5160	PDHA1		4711	NDUFB5
5149	PDE6H		5660	PSAP		5162	PDHB		4712	NDUFB6
5160	PDHA1		5723	PSPH		5184	PEPD		4713	NDUFB7
5162	PDHB		5728	PTEN		5198	PFAS		4714	NDUFB8
5184	PEPD		5825	ABCD3		5209	PFKFB3		4715	NDUFB9
5198	PFAS		5831	PYCR1		5211	PFKL		4716	NDUFB10
5209	PFKFB3		5832	ALDH18A1		5213	PFKM		4717	NDUFC1
5211	PFKL		5834	PYGB		5214	PFKP		4718	NDUFC2
5213	PFKM		5860	QDPR		5223	PGAM1		4719	NDUFS1
5214	PFKP		5950	RBP4		5226	PGD		4720	NDUFS2
5223	PGAM1		6120	RPE		5230	PGK1		4722	NDUFS3
5226	PGD		6240	RRM1		5236	PGM1		4723	NDUFV1
5230	PGK1		6241	RRM2		5243	ABCB1		4724	NDUFS4
5236	PGM1		6303	SAT1		5279	PIGC		4725	NDUFS5
5243	ABCB1		6342	SCP2		5286	PIK3C2A		4726	NDUFS6
5286	PIK3C2A		6389	SDHA		5287	PIK3C2B		4728	NDUFS8
5287	PIK3C2B		6390	SDHB		5289	PIK3C3		4729	NDUFV2
5289	PIK3C3		6391	SDHC		5290	PIK3CA		4731	NDUFV3
5290	PIK3CA		6392	SDHD		5291	PIK3CB		4758	NEU1
5291	PIK3CB		6419	SETMAR		5293	PIK3CD		4801	NFYB
5293	PIK3CD		6448	SGSH		5294	PIK3CG		4830	NME1
5295	PIK3R1		6470	SHMT1		5295	PIK3R1		4831	NME2
5296	PIK3R2		6472	SHMT2		5297	PI4KA		4832	NME3
5297	PI4KA		6510	SLC1A5		5298	PI4KB		4860	PNP
5298	PI4KB		6513	SLC2A1		5305	PIP4K2A		4864	NPC1
5305	PIP4K2A		6515	SLC2A3		5315	PKM		4905	NSF
5315	PKM		6526	SLC5A3		5334	PLCL1		4942	OAT
5330	PLCB2		6558	SLC12A2		5335	PLCG1		4953	ODC1
5334	PLCL1		6574	SLC20A1		5372	PMM1		4967	OGDH
5335	PLCG1		6611	SMS		5373	PMM2		5019	OXCT1
5336	PLCG2		6646	SOAT1		5464	PPA1		5033	P4HA1
5372	PMM1		6647	SOD1		5471	PPAT		5048	PAFAH1B1
5373	PMM2		6648	SOD2		5476	CTSA		5049	PAFAH1B2
5464	PPA1		6675	UAP1		5498	PPOX		5050	PAFAH1B3
5471	PPAT		6713	SQLE		5538	PPT1		5052	PRDX1
5476	CTSA		6723	SRM		5631	PRPS1		5091	PC
5498	PPOX		6839	SUV39H1		5634	PRPS2		5092	PCBD1
5538	PPT1		6888	TALDO1		5660	PSAP		5106	PCK2
5631	PRPS1		7001	PRDX2		5723	PSPH		5130	PCYT1A
5634	PRPS2		7083	TK1		5728	PTEN		5140	PDE3B
5660	PSAP		7086	TKT		5825	ABCD3		5142	PDE4B
5723	PSPH		7167	TPI1		5831	PYCR1		5144	PDE4D
5728	PTEN		7264	GFUS		5832	ALDH18A1		5147	PDE6D
5825	ABCD3		7298	TYMS		5833	PCYT2		5149	PDE6H
5832	ALDH18A1		7351	UCP2		5834	PYGB		5160	PDHA1
5833	PCYT2		7358	UGDH		5860	QDPR		5162	PDHB
5834	PYGB		7360	UGP2		5950	RBP4		5184	PEPD
5860	QDPR		7372	UMPS		6120	RPE		5198	PFAS
5950	RBP4		7378	UPP1		6240	RRM1		5209	PFKFB3
6240	RRM1		7381	UQCRB		6241	RRM2		5211	PFKL
6241	RRM2		7384	UQCRC1		6303	SAT1		5213	PFKM
6296	ACSM3		7385	UQCRC2		6307	MSMO1		5214	PFKP
6303	SAT1		7386	UQCRFS1		6342	SCP2		5223	PGAM1
6307	MSMO1		7388	UQCRH		6389	SDHA		5226	PGD
6342	SCP2		7389	UROD		6390	SDHB		5230	PGK1
6389	SDHA		7468	NSD2		6391	SDHC		5236	PGM1
6390	SDHB		7915	ALDH5A1		6392	SDHD		5238	PGM3
6391	SDHC		7923	HSD17B8		6448	SGSH		5279	PIGC
6392	SDHD		8034	SLC25A16		6472	SHMT2		5286	PIK3C2A
6448	SGSH		8085	KMT2D		6482	ST3GAL1		5287	PIK3C2B
6472	SHMT2		8140	SLC7A5		6510	SLC1A5		5289	PIK3C3
6513	SLC2A1		8394	PIP5K1A		6513	SLC2A1		5290	PIK3CA
6515	SLC2A3		8396	PIP4K2B		6515	SLC2A3		5293	PIK3CD
6520	SLC3A2		8398	PLA2G6		6520	SLC3A2		5295	PIK3R1
6541	SLC7A1		8402	SLC25A11		6533	SLC6A6		5296	PIK3R2
6558	SLC12A2		8446	DUSP11		6541	SLC7A1		5297	PI4KA
6566	SLC16A1		8473	OGT		6558	SLC12A2		5298	PI4KB
6574	SLC20A1		8509	NDST2		6566	SLC16A1		5305	PIP4K2A
6576	SLC25A1		8526	DGKE		6576	SLC25A1		5315	PKM
6611	SMS		8527	DGKD		6611	SMS		5330	PLCB2
6646	SOAT1		8560	DEGS1		6646	SOAT1		5333	PLCD1
6647	SOD1		8566	PDXK		6647	SOD1		5335	PLCG1
6648	SOD2		8574	AKR7A2		6648	SOD2		5338	PLD2
6652	SORD		8604	SLC25A12		6652	SORD		5372	PMM1
6675	UAP1		8611	PLPP1		6675	UAP1		5373	PMM2
6723	SRM		8733	GPAA1		6713	SQLE		5464	PPA1
6799	SULT1A2		8760	CDS2		6723	SRM		5471	PPAT
6817	SULT1A1		8790	FPGT		6817	SULT1A1		5476	CTSA
6818	SULT1A3		8801	SUCLG2		6839	SUV39H1		5498	PPOX
6839	SUV39H1		8802	SUCLG1		6888	TALDO1		5538	PPT1
6888	TALDO1		8803	SUCLA2		7001	PRDX2		5631	PRPS1
7001	PRDX2		8821	INPP4B		7086	TKT		5634	PRPS2
7086	TKT		8833	GMPS		7167	TPI1		5660	PSAP
7167	TPI1		8867	SYNJ1		7264	GFUS		5723	PSPH
7264	GFUS		8871	SYNJ2		7296	TXNRD1		5728	PTEN
7296	TXNRD1		8879	SGPL1		7351	UCP2		5730	PTGDS
7351	UCP2		8884	SLC5A6		7357	UGCG		5825	ABCD3
7357	UGCG		8897	MTMR3		7358	UGDH		5832	ALDH18A1
7358	UGDH		8898	MTMR2		7360	UGP2		5833	PCYT2
7360	UGP2		8974	P4HA2		7372	UMPS		5834	PYGB
7372	UMPS		8992	ATP6V0E1		7378	UPP1		5860	QDPR
7378	UPP1		9045	RPL14		7381	UQCRB		5950	RBP4
7381	UQCRB		9061	PAPSS1		7384	UQCRC1		5973	RENBP
7384	UQCRC1		9107	MTMR6		7385	UQCRC2		6120	RPE
7385	UQCRC2		9114	ATP6V0D1		7386	UQCRFS1		6240	RRM1
7386	UQCRFS1		9123	SLC16A3		7388	UQCRH		6241	RRM2
7388	UQCRH		9167	COX7A2L		7389	UROD		6303	SAT1
7389	UROD		9194	SLC16A7		7468	NSD2		6307	MSMO1
7390	UROS		9197	SLC33A1		7915	ALDH5A1		6342	SCP2
7915	ALDH5A1		9249	DHRS3		7923	HSD17B8		6389	SDHA
7923	HSD17B8		9296	ATP6V1F		8034	SLC25A16		6390	SDHB
8034	SLC25A16		9334	B4GALT5		8050	PDHX		6391	SDHC
8050	PDHX		9377	COX5A		8394	PIP5K1A		6392	SDHD
8394	PIP5K1A		9380	GRHPR		8396	PIP4K2B		6419	SETMAR
8396	PIP4K2B		9453	GGPS1		8398	PLA2G6		6448	SGSH
8402	SLC25A11		9488	PIGB		8402	SLC25A11		6470	SHMT1
8446	DUSP11		9497	SLC4A7		8446	DUSP11		6472	SHMT2
8473	OGT		9517	SPTLC2		8473	OGT		6482	ST3GAL1
8509	NDST2		9524	TECR		8525	DGKZ		6484	ST3GAL4
8525	DGKZ		9550	ATP6V1G1		8560	DEGS1		6510	SLC1A5
8560	DEGS1		9551	ATP5MF		8566	PDXK		6513	SLC2A1
8566	PDXK		9562	MINPP1		8574	AKR7A2		6515	SLC2A3
8574	AKR7A2		9583	ENTPD4		8604	SLC25A12		6520	SLC3A2
8604	SLC25A12		9588	PRDX6		8733	GPAA1		6521	SLC4A1
8611	PLPP1		9653	HS2ST1		8760	CDS2		6522	SLC4A2
8644	AKR1C3		9663	LPIN2		8776	MTMR1		6541	SLC7A1
8694	DGAT1		9739	SETD1A		8790	FPGT		6566	SLC16A1
8702	B4GALT4		9757	KMT2B		8801	SUCLG2		6574	SLC20A1
8703	B4GALT3		9789	SPCS2		8802	SUCLG1		6576	SLC25A1
8733	GPAA1		9791	PTDSS1		8803	SUCLA2		6609	SMPD1
8760	CDS2		9807	IP6K1		8821	INPP4B		6611	SMS
8776	MTMR1		9869	SETDB1		8833	GMPS		6647	SOD1
8790	FPGT		9896	FIG4		8836	GGH		6648	SOD2
8801	SUCLG2		9917	FAM20B		8867	SYNJ1		6652	SORD
8802	SUCLG1		9990	SLC12A6		8871	SYNJ2		6675	UAP1
8803	SUCLA2		10007	GNPDA1		8879	SGPL1		6697	SPR
8821	INPP4B		10020	GNE		8974	P4HA2		6723	SRM
8833	GMPS		10026	PIGK		8992	ATP6V0E1		6817	SULT1A1
8836	GGH		10087	CERT1		9045	RPL14		6818	SULT1A3
8867	SYNJ1		10135	NAMPT		9057	SLC7A6		6839	SUV39H1
8871	SYNJ2		10165	SLC25A13		9061	PAPSS1		6888	TALDO1
8879	SGPL1		10201	NME6		9107	MTMR6		6916	TBXAS1
8897	MTMR3		10229	COQ7		9114	ATP6V0D1		7001	PRDX2
8992	ATP6V0E1		10312	TCIRG1		9123	SLC16A3		7086	TKT
9045	RPL14		10380	BPNT1		9167	COX7A2L		7167	TPI1
9057	SLC7A6		10390	CEPT1		9194	SLC16A7		7263	TST
9061	PAPSS1		10396	ATP8A1		9197	SLC33A1		7264	GFUS
9107	MTMR6		10423	CDIPT		9296	ATP6V1F		7296	TXNRD1
9114	ATP6V0D1		10449	ACAA2		9334	B4GALT5		7351	UCP2
9167	COX7A2L		10455	ECI2		9377	COX5A		7352	UCP3
9194	SLC16A7		10476	ATP5PD		9380	GRHPR		7357	UGCG
9197	SLC33A1		10478	SLC25A17		9453	GGPS1		7358	UGDH
9249	DHRS3		10553	HTATIP2		9497	SLC4A7		7360	UGP2
9296	ATP6V1F		10554	AGPAT1		9517	SPTLC2		7372	UMPS
9334	B4GALT5		10555	AGPAT2		9524	TECR		7378	UPP1
9377	COX5A		10558	SPTLC1		9550	ATP6V1G1		7381	UQCRB
9380	GRHPR		10559	SLC35A1		9551	ATP5MF		7384	UQCRC1
9453	GGPS1		10587	TXNRD2		9562	MINPP1		7385	UQCRC2
9489	PGS1		10588	MTHFS		9583	ENTPD4		7386	UQCRFS1
9497	SLC4A7		10606	PAICS		9588	PRDX6		7388	UQCRH
9517	SPTLC2		10632	ATP5MG		9653	HS2ST1		7389	UROD
9524	TECR		10723	SLC12A7		9663	LPIN2		7390	UROS
9550	ATP6V1G1		10724	OGA		9739	SETD1A		7468	NSD2
9551	ATP5MF		10728	PTGES3		9757	KMT2B		7915	ALDH5A1
9562	MINPP1		10768	AHCYL1		9789	SPCS2		7923	HSD17B8
9563	H6PD		10797	MTHFD2		9791	PTDSS1		8034	SLC25A16
9583	ENTPD4		10870	HCST		9807	IP6K1		8050	PDHX
9588	PRDX6		10901	DHRS4		9869	SETDB1		8085	KMT2D
9653	HS2ST1		10928	RALBP1		9896	FIG4		8310	ACOX3
9663	LPIN2		10935	PRDX3		9917	FAM20B		8396	PIP4K2B
9757	KMT2B		10948	STARD3		9990	SLC12A6		8398	PLA2G6
9789	SPCS2		10999	SLC27A4		10005	ACOT8		8402	SLC25A11
9791	PTDSS1		11001	SLC27A2		10007	GNPDA1		8446	DUSP11
9807	IP6K1		11112	HIBADH		10020	GNE		8473	OGT
9869	SETDB1		11164	NUDT5		10026	PIGK		8509	NDST2
9896	FIG4		11238	CA5B		10087	CERT1		8525	DGKZ
9917	FAM20B		11285	B4GALT7		10135	NAMPT		8527	DGKD
9990	SLC12A6		11332	ACOT7		10165	SLC25A13		8560	DEGS1
10005	ACOT8		22856	CHSY1		10201	NME6		8566	PDXK
10007	GNPDA1		22876	INPP5F		10229	COQ7		8574	AKR7A2
10020	GNE		22908	SACM1L		10312	TCIRG1		8604	SLC25A12
10026	PIGK		22934	RPIA		10327	AKR1A1		8659	ALDH4A1
10135	NAMPT		22978	NT5C2		10380	BPNT1		8694	DGAT1
10165	SLC25A13		23067	SETD1B		10390	CEPT1		8703	B4GALT3
10201	NME6		23175	LPIN1		10396	ATP8A1		8705	B3GALT4
10229	COQ7		23203	PMPCA		10423	CDIPT		8733	GPAA1
10257	ABCC4		23262	PPIP5K2		10449	ACAA2		8760	CDS2
10312	TCIRG1		23305	ACSL6		10455	ECI2		8776	MTMR1
10327	AKR1A1		23396	PIP5K1C		10476	ATP5PD		8801	SUCLG2
10380	BPNT1		23417	MLYCD		10478	SLC25A17		8802	SUCLG1
10390	CEPT1		23443	SLC35A3		10553	HTATIP2		8803	SUCLA2
10396	ATP8A1		23464	GCAT		10554	AGPAT1		8821	INPP4B
10423	CDIPT		23478	SEC11A		10558	SPTLC1		8833	GMPS
10449	ACAA2		23530	NNT		10559	SLC35A1		8836	GGH
10455	ECI2		23545	ATP6V0A2		10587	TXNRD2		8871	SYNJ2
10476	ATP5PD		23657	SLC7A11		10588	MTHFS		8877	SPHK1
10478	SLC25A17		23761	PISD		10606	PAICS		8879	SGPL1
10553	HTATIP2		25796	PGLS		10632	ATP5MG		8884	SLC5A6
10554	AGPAT1		25874	MPC2		10654	PMVK		8974	P4HA2
10558	SPTLC1		25902	MTHFD1L		10682	EBP		8992	ATP6V0E1
10559	SLC35A1		26007	TKFC		10723	SLC12A7		9045	RPL14
10587	TXNRD2		26061	HACL1		10724	OGA		9061	PAPSS1
10588	MTHFS		26227	PHGDH		10728	PTGES3		9091	PIGQ
10606	PAICS		26229	B3GAT3		10768	AHCYL1		9107	MTMR6
10632	ATP5MG		26275	HIBCH		10870	HCST		9114	ATP6V0D1
10654	PMVK		26503	SLC17A5		10901	DHRS4		9123	SLC16A3
10682	EBP		27010	TPK1		10928	RALBP1		9167	COX7A2L
10723	SLC12A7		27068	PPA2		10935	PRDX3		9197	SLC33A1
10724	OGA		27089	UQCRQ		10948	STARD3		9249	DHRS3
10728	PTGES3		28972	SPCS1		10965	ACOT2		9296	ATP6V1F
10768	AHCYL1		28976	ACAD9		10975	UQCR11		9334	B4GALT5
10870	HCST		29072	SETD2		10999	SLC27A4		9377	COX5A
10901	DHRS4		29085	PHPT1		11001	SLC27A2		9380	GRHPR
10919	EHMT2		29796	UQCR10		11102	RPP14		9489	PGS1
10928	RALBP1		29880	ALG5		11112	HIBADH		9497	SLC4A7
10935	PRDX3		29920	PYCR2		11164	NUDT5		9517	SPTLC2
10948	STARD3		29922	NME7		11212	PLPBP		9524	TECR
10965	ACOT2		29925	GMPPB		11238	CA5B		9550	ATP6V1G1
10975	UQCR11		29926	GMPPA		11285	B4GALT7		9551	ATP5MF
11102	RPP14		29956	CERS2		11332	ACOT7		9583	ENTPD4
11112	HIBADH		30833	NT5C		22876	INPP5F		9588	PRDX6
11164	NUDT5		50484	RRM2B		22908	SACM1L		9653	HS2ST1
11212	PLPBP		50808	AK3		22934	RPIA		9663	LPIN2
11238	CA5B		50814	NSDHL		22978	NT5C2		9739	SETD1A
11285	B4GALT7		51004	COQ6		23067	SETD1B		9757	KMT2B
11332	ACOT7		51071	DERA		23175	LPIN1		9789	SPCS2
11343	MGLL		51079	NDUFA13		23203	PMPCA		9791	PTDSS1
22876	INPP5F		51102	MECR		23250	ATP11A		9807	IP6K1
22908	SACM1L		51109	RDH11		23262	PPIP5K2		9869	SETDB1
22934	RPIA		51144	HSD17B12		23305	ACSL6		9896	FIG4
22978	NT5C2		51170	HSD17B11		23396	PIP5K1C		9917	FAM20B
23067	SETD1B		51181	DCXR		23417	MLYCD		9990	SLC12A6
23175	LPIN1		51205	ACP6		23443	SLC35A3		10005	ACOT8
23203	PMPCA		51251	NT5C3A		23478	SEC11A		10007	GNPDA1
23250	ATP11A		51292	GMPR2		23530	NNT		10020	GNE
23262	PPIP5K2		51478	HSD17B7		23533	PIK3R5		10026	PIGK
23305	ACSL6		51496	CTDSPL2		23545	ATP6V0A2		10057	ABCC5
23396	PIP5K1C		51604	PIGT		23761	PISD		10087	CERT1
23417	MLYCD		51606	ATP6V1H		25796	PGLS		10135	NAMPT
23443	SLC35A3		51703	ACSL5		25874	MPC2		10166	SLC25A15
23478	SEC11A		51706	CYB5R1		25902	MTHFD1L		10201	NME6
23530	NNT		51727	CMPK1		26007	TKFC		10229	COQ7
23545	ATP6V0A2		51741	WWOX		26061	HACL1		10312	TCIRG1
25796	PGLS		51805	COQ3		26227	PHGDH		10327	AKR1A1
25874	MPC2		51809	GALNT7		26229	B3GAT3		10380	BPNT1
26007	TKFC		54187	NANS		26275	HIBCH		10390	CEPT1
26061	HACL1		54407	SLC38A2		26503	SLC17A5		10396	ATP8A1
26227	PHGDH		54480	CHPF2		27010	TPK1		10423	CDIPT
26229	B3GAT3		54539	NDUFB11		27034	ACAD8		10449	ACAA2
26275	HIBCH		54904	NSD3		27068	PPA2		10455	ECI2
26289	AK5		54981	NMRK1		27089	UQCRQ		10476	ATP5PD
27010	TPK1		54995	OXSM		27284	SULT1B1		10478	SLC25A17
27034	ACAD8		55163	PNPO		27430	MAT2B		10553	HTATIP2
27068	PPA2		55191	NADSYN1		28972	SPCS1		10554	AGPAT1
27089	UQCRQ		55229	PANK4		28976	ACAD9		10555	AGPAT2
27284	SULT1B1		55256	ADI1		29072	SETD2		10558	SPTLC1
27430	MAT2B		55276	PGM2		29085	PHPT1		10587	TXNRD2
28972	SPCS1		55293	UEVLD		29796	UQCR10		10588	MTHFS
28976	ACAD9		55312	RFK		29880	ALG5		10606	PAICS
29072	SETD2		55326	AGPAT5		29920	PYCR2		10632	ATP5MG
29085	PHPT1		55361	PI4K2A		29922	NME7		10654	PMVK
29796	UQCR10		55500	ETNK1		29925	GMPPB		10682	EBP
29880	ALG5		55577	NAGK		29926	GMPPA		10723	SLC12A7
29920	PYCR2		55624	POMGNT1		29956	CERS2		10724	OGA
29925	GMPPB		55627	SMPD4		29968	PSAT1		10728	PTGES3
29926	GMPPA		55748	CNDP2		30833	NT5C		10768	AHCYL1
29956	CERS2		55750	AGK		50484	RRM2B		10797	MTHFD2
29968	PSAT1		55825	PECR		50808	AK3		10870	HCST
30061	SLC40A1		55830	GLT8D1		50814	NSDHL		10901	DHRS4
30833	NT5C		55856	ACOT13		51004	COQ6		10919	EHMT2
50808	AK3		55902	ACSS2		51056	LAP3		10928	RALBP1
50814	NSDHL		55904	KMT2E		51071	DERA		10935	PRDX3
51004	COQ6		55907	CMAS		51079	NDUFA13		10948	STARD3
51056	LAP3		55967	NDUFA12		51102	MECR		10965	ACOT2
51071	DERA		56261	GPCPD1		51109	RDH11		10975	UQCR11
51079	NDUFA13		56886	UGGT1		51144	HSD17B12		10998	SLC27A5
51109	RDH11		56894	AGPAT3		51170	HSD17B11		11000	SLC27A3
51144	HSD17B12		56898	BDH2		51181	DCXR		11001	SLC27A2
51170	HSD17B11		56922	MCCC1		51205	ACP6		11102	RPP14
51181	DCXR		56954	NIT2		51228	GLTP		11112	HIBADH
51205	ACP6		56983	POGLUT1		51251	NT5C3A		11164	NUDT5
51228	GLTP		56994	CHPT1		51292	GMPR2		11182	SLC2A6
51251	NT5C3A		57026	PDXP		51382	ATP6V1D		11212	PLPBP
51292	GMPR2		57171	DOLPP1		51478	HSD17B7		11226	GALNT6
51382	ATP6V1D		57665	RDH14		51495	HACD3		11238	CA5B
51478	HSD17B7		57704	GBA2		51496	CTDSPL2		11285	B4GALT7
51495	HACD3		58478	ENOPH1		51606	ATP6V1H		11332	ACOT7
51496	CTDSPL2		58508	KMT2C		51660	MPC1		11343	MGLL
51604	PIGT		60481	ELOVL5		51703	ACSL5		22856	CHSY1
51606	ATP6V1H		60559	SPCS3		51706	CYB5R1		22876	INPP5F
51660	MPC1		64087	MCCC2		51727	CMPK1		22908	SACM1L
51703	ACSL5		64324	NSD1		51805	COQ3		22934	RPIA
51706	CYB5R1		64834	ELOVL1		51809	GALNT7		22978	NT5C2
51727	CMPK1		65220	NADK		54187	NANS		23175	LPIN1
51741	WWOX		79017	GGCT		54407	SLC38A2		23203	PMPCA
51809	GALNT7		79077	DCTPP1		54539	NDUFB11		23250	ATP11A
54187	NANS		79178	THTPA		54677	CROT		23262	PPIP5K2
54407	SLC38A2		79581	SLC52A2		54904	NSD3		23396	PIP5K1C
54539	NDUFB11		79672	FN3KRP		54963	UCKL1		23464	GCAT
54677	CROT		79707	NOL9		54981	NMRK1		23478	SEC11A
54872	PIGG		79717	PPCS		54995	OXSM		23530	NNT
54904	NSD3		79751	SLC25A22		55066	PDPR		23545	ATP6V0A2
54963	UCKL1		79813	EHMT1		55163	PNPO		23646	PLD3
54981	NMRK1		79814	AGMAT		55229	PANK4		25796	PGLS
54995	OXSM		79896	THNSL1		55256	ADI1		25874	MPC2
55066	PDPR		79966	SCD5		55268	ECHDC2		25902	MTHFD1L
55163	PNPO		80025	PANK2		55276	PGM2		26007	TKFC
55191	NADSYN1		80146	UXS1		55293	UEVLD		26061	HACL1
55229	PANK4		80162	PGGHG		55312	RFK		26227	PHGDH
55256	ADI1		80308	FLAD1		55326	AGPAT5		26229	B3GAT3
55268	ECHDC2		80347	COASY		55361	PI4K2A		26275	HIBCH
55276	PGM2		80854	SETD7		55454	CSGALNACT2		26503	SLC17A5
55326	AGPAT5		81537	SGPP1		55500	ETNK1		27010	TPK1
55361	PI4K2A		81539	SLC38A1		55577	NAGK		27034	ACAD8
55454	CSGALNACT2		81894	SLC25A28		55627	SMPD4		27068	PPA2
55500	ETNK1		83549	UCK1		55748	CNDP2		27089	UQCRQ
55568	GALNT10		84274	COQ5		55750	AGK		27430	MAT2B
55577	NAGK		84513	PLPP5		55790	CSGALNACT1		28972	SPCS1
55624	POMGNT1		84532	ACSS1		55825	PECR		28976	ACAD9
55627	SMPD4		84693	MCEE		55830	GLT8D1		29072	SETD2
55748	CNDP2		84720	PIGO		55856	ACOT13		29085	PHPT1
55750	AGK		84920	ALG10		55902	ACSS2		29796	UQCR10
55790	CSGALNACT1		85007	PHYKPL		55904	KMT2E		29880	ALG5
55825	PECR		90701	SEC11C		55907	CMAS		29920	PYCR2
55830	GLT8D1		91012	CERS5		55967	NDUFA12		29922	NME7
55856	ACOT13		92579	G6PC3		56261	GPCPD1		29925	GMPPB
55904	KMT2E		92745	SLC38A5		56623	INPP5E		29926	GMPPA
55907	CMAS		93100	NAPRT		56886	UGGT1		29956	CERS2
55967	NDUFA12		94005	PIGS		56894	AGPAT3		29968	PSAT1
56261	GPCPD1		113189	CHST14		56898	BDH2		30815	ST6GALNAC6
56474	CTPS2		114971	PTPMT1		56922	MCCC1		30833	NT5C
56623	INPP5E		118881	COMTD1		56954	NIT2		50515	CHST11
56886	UGGT1		124583	CANT1		56983	POGLUT1		50808	AK3
56898	BDH2		126328	NDUFA11		57171	DOLPP1		50814	NSDHL
56922	MCCC1		126792	B3GALT6		57198	ATP8B2		51004	COQ6
56954	NIT2		128869	PIGU		57665	RDH14		51005	AMDHD2
57171	DOLPP1		129607	CMPK2		58478	ENOPH1		51056	LAP3
57194	ATP10A		132789	GNPDA2		58508	KMT2C		51071	DERA
57198	ATP8B2		137964	GPAT4		60386	SLC25A19		51079	NDUFA13
57665	RDH14		139596	UPRT		60481	ELOVL5		51102	MECR
58478	ENOPH1		140838	NANP		60559	SPCS3		51109	RDH11
60481	ELOVL5		144195	SLC2A14		64077	LHPP		51144	HSD17B12
60559	SPCS3		145173	B3GLCT		64080	RBKS		51170	HSD17B11
64077	LHPP		145553	MDP1		64087	MCCC2		51181	DCXR
64080	RBKS		170384	FUT11		64419	MTMR14		51205	ACP6
64087	MCCC2		171425	CLYBL		64802	NMNAT1		51228	GLTP
64174	DPEP2		192286	HIGD2A		64834	ELOVL1		51251	NT5C3A
64419	MTMR14		201562	HACD2		64841	GNPNAT1		51292	GMPR2
64834	ELOVL1		201595	STT3B		65220	NADK		51382	ATP6V1D
65220	NADK		221955	DAGLB		79017	GGCT		51477	ISYNA1
65985	AACS		253558	LCLAT1		79077	DCTPP1		51478	HSD17B7
79017	GGCT		253782	CERS6		79178	THTPA		51495	HACD3
79178	THTPA		283209	PGM2L1		79581	SLC52A2		51496	CTDSPL2
79581	SLC52A2		284273	ZADH2		79586	CHPF		51604	PIGT
79672	FN3KRP		286016	TPI1P2		79672	FN3KRP		51606	ATP6V1H
79707	NOL9		286410	ATP11C		79707	NOL9		51660	MPC1
79717	PPCS		347734	SLC35B2		79717	PPCS		51703	ACSL5
79751	SLC25A22		374291	NDUFS7		79751	SLC25A22		51706	CYB5R1
79813	EHMT1		375056	MIA3		79813	EHMT1		51727	CMPK1
79814	AGMAT		401494	HACD4		79814	AGMAT		51805	COQ3
79896	THNSL1		641371	ACOT1		80025	PANK2		51809	GALNT7
80025	PANK2		100137049	PLA2G4B		80142	PTGES2		54187	NANS
80142	PTGES2					80146	UXS1		54407	SLC38A2
80146	UXS1					80308	FLAD1		54539	NDUFB11
80162	PGGHG					80347	COASY		54579	UGT1A5
80271	ITPKC					81537	SGPP1		54600	UGT1A9
80308	FLAD1					81539	SLC38A1		54658	UGT1A1
80347	COASY					83549	UCK1		54659	UGT1A3
81537	SGPP1					84105	PCBD2		54872	PIGG
81539	SLC38A1					84274	COQ5		54904	NSD3
81894	SLC25A28					84513	PLPP5		54963	UCKL1
83852	SETDB2					84532	ACSS1		54965	PIGX
84274	COQ5					84693	MCEE		54981	NMRK1
84532	ACSS1					84720	PIGO		54995	OXSM
84693	MCEE					84869	CBR4		55066	PDPR
84720	PIGO					84890	ADO		55163	PNPO
84869	CBR4					84920	ALG10		55191	NADSYN1
84890	ADO					85007	PHYKPL		55217	TMLHE
85007	PHYKPL					85465	SELENOI		55229	PANK4
90701	SEC11C					90701	SEC11C		55256	ADI1
91012	CERS5					91012	CERS5		55268	ECHDC2
93100	NAPRT					93100	NAPRT		55276	PGM2
94005	PIGS					93183	PIGM		55312	RFK
112483	SAT2					94005	PIGS		55326	AGPAT5
112724	RDH13					112483	SAT2		55361	PI4K2A
114971	PTPMT1					112724	RDH13		55454	CSGALNACT2
126328	NDUFA11					114971	PTPMT1		55500	ETNK1
128869	PIGU					118881	COMTD1		55501	CHST12
132789	GNPDA2					124583	CANT1		55577	NAGK
166785	MMAA					126328	NDUFA11		55624	POMGNT1
171425	CLYBL					126792	B3GALT6		55627	SMPD4
192286	HIGD2A					128869	PIGU		55748	CNDP2
197258	FCSK					129607	CMPK2		55750	AGK
200576	PIKFYVE					132789	GNPDA2		55825	PECR
201562	HACD2					137964	GPAT4		55830	GLT8D1
253782	CERS6					139596	UPRT		55856	ACOT13
284004	HEXD					140838	NANP		55902	ACSS2
284129	SLC26A11					144195	SLC2A14		55904	KMT2E
286016	TPI1P2					145173	B3GLCT		55907	CMAS
374291	NDUFS7					145553	MDP1		55967	NDUFA12
375056	MIA3					154141	MBOAT1		56261	GPCPD1
728441	GGT2					166785	MMAA		56474	CTPS2
100137049	PLA2G4B					170384	FUT11		56623	INPP5E
100526794	NT5C1B-RDH14					171425	CLYBL		56848	SPHK2
						192286	HIGD2A		56886	UGGT1
						200576	PIKFYVE		56894	AGPAT3
						201562	HACD2		56913	C1GALT1
						201595	STT3B		56922	MCCC1
						221955	DAGLB		56954	NIT2
						253558	LCLAT1		56983	POGLUT1
						253782	CERS6		57026	PDXP
						283209	PGM2L1		57104	PNPLA2
						284273	ZADH2		57171	DOLPP1
						286016	TPI1P2		57665	RDH14
						286410	ATP11C		58478	ENOPH1
						347734	SLC35B2		58508	KMT2C
						374291	NDUFS7		60386	SLC25A19
						375056	MIA3		60481	ELOVL5
						401494	HACD4		60559	SPCS3
						403313	PLPP6		64077	LHPP
						100137049	PLA2G4B		64080	RBKS
									64087	MCCC2
									64132	XYLT2
									64174	DPEP2
									64180	DPEP3
									64419	MTMR14
									64754	SMYD3
									64781	CERK
									64834	ELOVL1
									64841	GNPNAT1
									65263	PYCR3
									65985	AACS
									79017	GGCT
									79077	DCTPP1
									79087	ALG12
									79178	THTPA
									79581	SLC52A2
									79646	PANK3
									79672	FN3KRP
									79707	NOL9
									79717	PPCS
									79751	SLC25A22
									79813	EHMT1
									79814	AGMAT
									79837	PIP4K2C
									80025	PANK2
									80142	PTGES2
									80146	UXS1
									80150	ASRGL1
									80162	PGGHG
									80308	FLAD1
									80347	COASY
									80724	ACAD10
									81539	SLC38A1
									81894	SLC25A28
									83549	UCK1
									83852	SETDB2
									84105	PCBD2
									84274	COQ5
									84513	PLPP5
									84532	ACSS1
									84693	MCEE
									84720	PIGO
									84787	KMT5C
									84869	CBR4
									84890	ADO
									84920	ALG10
									85007	PHYKPL
									85465	SELENOI
									90701	SEC11C
									91012	CERS5
									91179	SCARF2
									91373	UAP1L1
									92579	G6PC3
									93100	NAPRT
									94005	PIGS
									112483	SAT2
									112724	RDH13
									114971	PTPMT1
									118881	COMTD1
									124583	CANT1
									126328	NDUFA11
									126792	B3GALT6
									128869	PIGU
									129607	CMPK2
									132789	GNPDA2
									139596	UPRT
									144195	SLC2A14
									145553	MDP1
									154141	MBOAT1
									166012	CHST13
									166785	MMAA
									170384	FUT11
									171425	CLYBL
									192286	HIGD2A
									197258	FCSK
									200576	PIKFYVE
									201562	HACD2
									201595	STT3B
									221955	DAGLB
									253558	LCLAT1
									253782	CERS6
									259307	IL4I1
									283209	PGM2L1
									284004	HEXD
									284129	SLC26A11
									284273	ZADH2
									286016	TPI1P2
									286297	LOC286297
									286410	ATP11C
									347734	SLC35B2
									374291	NDUFS7
									375056	MIA3
									376497	SLC27A1
									389015	SLC9A4
									401494	HACD4
									403313	PLPP6
									641371	ACOT1
									728441	GGT2
									100137049	PLA2G4B
									100507855
									100526794	NT5C1B-RDH14
									102724197	LOC102724197
