# Supplementary material for: Integrative computational approach identifies drug targets in CD4+ T-cell-mediated immune disorders
Source: NPJ Syst Biol Appl. 2021 Jan 22;7:4. doi: 10.1038/s41540-020-00165-3 (PMC7822845; doi:10.1038/s41540-020-00165-3)
Supplement: Supplementary file 1 — Compressed Supplementary Files [file 41540_2020_165_MOESM1_ESM.zip › Supplementary Data/Supplementary Data 3.json]

{
"metabolites":[
{
"id":"10fthf_c",
"name":"10-Formyltetrahydrofolate",
"compartment":"c",
"charge":-2,
"formula":"C20H21N7O7",
"annotation":{
"kegg.compound":"C00234",
"pubchem.compound":"122347"
}
},
{
"id":"10fthf_m",
"name":"10-Formyltetrahydrofolate",
"compartment":"m",
"charge":-2,
"formula":"C20H21N7O7",
"annotation":{
"kegg.compound":"C00234",
"pubchem.compound":"122347"
}
},
{
"id":"11_cis_retfa_c",
"name":"Fatty Acid 11-Cis-Retinol",
"compartment":"c",
"charge":0,
"formula":"C20H29OFULLR2CO"
},
{
"id":"11_cis_retfa_e",
"name":"Fatty Acid 11-Cis-Retinol",
"compartment":"e",
"charge":0,
"formula":"C20H29OFULLR2CO"
},
{
"id":"12HPET_c",
"name":"12-Hydroperoxyeicosa-5,8,10,14-tetraenoate",
"compartment":"c",
"charge":-1,
"formula":"C20H31O4",
"annotation":{
"hmdb":"HMDB04243",
"kegg.compound":"C05965",
"pubchem.compound":"5280892"
}
},
{
"id":"12HPET_e",
"name":"12-Hydroperoxyeicosa-5,8,10,14-tetraenoate",
"compartment":"e",
"charge":-1,
"formula":"C20H31O4",
"annotation":{
"hmdb":"HMDB04243",
"kegg.compound":"C05965",
"pubchem.compound":"5280892"
}
},
{
"id":"12htacr_c",
"name":"12-HT or M-VI, 12-hydroxy tacrolimus",
"compartment":"c",
"charge":0,
"formula":"C44H69NO13"
},
{
"id":"12htacr_e",
"name":"12-HT or M-VI, 12-hydroxy tacrolimus",
"compartment":"e",
"charge":0,
"formula":"C44H69NO13"
},
{
"id":"12ppd_R_c",
"name":"(R)-Propane-1,2-Diol",
"compartment":"c",
"charge":0,
"formula":"C3H8O2",
"annotation":{
"hmdb":"HMDB01881",
"kegg.compound":"C00583",
"pubchem.compound":"1030"
}
},
{
"id":"12ppd_R_e",
"name":"(R)-Propane-1,2-Diol",
"compartment":"e",
"charge":0,
"formula":"C3H8O2",
"annotation":{
"hmdb":"HMDB01881",
"kegg.compound":"C00583",
"pubchem.compound":"1030"
}
},
{
"id":"12ppd_S_c",
"name":"(S)-Propane-1,2-Diol",
"compartment":"c",
"charge":0,
"formula":"C3H8O2"
},
{
"id":"1331tacr_c",
"name":"13,31-O-Didesmethyl-tacrolimus",
"compartment":"c",
"charge":0,
"formula":"C42H65NO12"
},
{
"id":"1331tacr_e",
"name":"13,31-O-Didesmethyl-tacrolimus",
"compartment":"e",
"charge":0,
"formula":"C42H65NO12"
},
{
"id":"1331tacr_r",
"name":"13,31-O-Didesmethyl-tacrolimus",
"compartment":"r",
"charge":0,
"formula":"C42H65NO12"
},
{
"id":"13_cis_oretn_c",
"name":"13-Cis-Oxo-Retinoic Acid",
"compartment":"c",
"charge":-1,
"formula":"C20H27O3"
},
{
"id":"13_cis_oretn_n",
"name":"13-Cis-Oxo-Retinoic Acid",
"compartment":"n",
"charge":-1,
"formula":"C20H27O3"
},
{
"id":"13_cis_retn_c",
"name":"13-Cis-Retinoate",
"compartment":"c",
"charge":-1,
"formula":"C20H27O2",
"notes":{
"KEGGID":"D00348"
},
"annotation":{
"hmdb":"HMDB06219",
"pubchem.compound":"5282379"
}
},
{
"id":"13_cis_retn_e",
"name":"13-Cis-Retinoate",
"compartment":"e",
"charge":-1,
"formula":"C20H27O2",
"notes":{
"KEGGID":"D00348"
},
"annotation":{
"hmdb":"HMDB06219",
"pubchem.compound":"5282379"
}
},
{
"id":"13_cis_retn_n",
"name":"13-Cis-Retinoate",
"compartment":"n",
"charge":-1,
"formula":"C20H27O2",
"notes":{
"KEGGID":"D00348"
},
"annotation":{
"hmdb":"HMDB06219",
"pubchem.compound":"5282379"
}
},
{
"id":"13_cis_retn_r",
"name":"13-Cis-Retinoate",
"compartment":"r",
"charge":-1,
"formula":"C20H27O2",
"notes":{
"KEGGID":"D00348"
},
"annotation":{
"hmdb":"HMDB06219",
"pubchem.compound":"5282379"
}
},
{
"id":"13dampp_c",
"name":"Trimethylenediaminium",
"compartment":"c",
"charge":2,
"formula":"C3H12N2",
"annotation":{
"hmdb":"HMDB00002",
"kegg.compound":"C00986",
"pubchem.compound":"428"
}
},
{
"id":"13dmt_c",
"name":"13-O-desmethyl tacrolimus, 13-DMT or M-I",
"compartment":"c",
"charge":0,
"formula":"C43H67NO12"
},
{
"id":"13dmt_e",
"name":"13-O-desmethyl tacrolimus, 13-DMT or M-I",
"compartment":"e",
"charge":0,
"formula":"C43H67NO12"
},
{
"id":"13dmt_r",
"name":"13-O-desmethyl tacrolimus, 13-DMT or M-I",
"compartment":"r",
"charge":0,
"formula":"C43H67NO12"
},
{
"id":"13dpg_c",
"name":"3-Phospho-D-Glyceroyl Phosphate",
"compartment":"c",
"charge":-4,
"formula":"C3H4O10P2",
"annotation":{
"kegg.compound":"C00236",
"pubchem.compound":"439191"
}
},
{
"id":"1513tacr_c",
"name":"13,15-O-didesmethyl tacrolimus",
"compartment":"c",
"charge":0,
"formula":"C42H65NO12"
},
{
"id":"1513tacr_e",
"name":"13,15-O-didesmethyl tacrolimus",
"compartment":"e",
"charge":0,
"formula":"C42H65NO12"
},
{
"id":"1513tacr_r",
"name":"13,15-O-didesmethyl tacrolimus",
"compartment":"r",
"charge":0,
"formula":"C42H65NO12"
},
{
"id":"1531tacr_c",
"name":"15, 31-O-Didesmethyl-tacrolimus",
"compartment":"c",
"charge":0,
"formula":"C42H65NO12"
},
{
"id":"1531tacr_e",
"name":"15, 31-O-Didesmethyl-tacrolimus",
"compartment":"e",
"charge":0,
"formula":"C42H65NO12"
},
{
"id":"1531tacr_r",
"name":"15, 31-O-Didesmethyl-tacrolimus",
"compartment":"r",
"charge":0,
"formula":"C42H65NO12"
},
{
"id":"15HPET_c",
"name":"15S-Hydroperoxyeicosatetraenoate",
"compartment":"c",
"charge":-1,
"formula":"C20H31O4",
"annotation":{
"pubchem.compound":"5280893"
}
},
{
"id":"15HPET_e",
"name":"15S-Hydroperoxyeicosatetraenoate",
"compartment":"e",
"charge":-1,
"formula":"C20H31O4",
"annotation":{
"pubchem.compound":"5280893"
}
},
{
"id":"15dmt_c",
"name":"15-DMT or M-III, 15-O-desmethyl tacrolimus",
"compartment":"c",
"charge":0,
"formula":"C43H67NO12"
},
{
"id":"15dmt_e",
"name":"15-DMT or M-III, 15-O-desmethyl tacrolimus",
"compartment":"e",
"charge":0,
"formula":"C43H67NO12"
},
{
"id":"15dmt_r",
"name":"15-DMT or M-III, 15-O-desmethyl tacrolimus",
"compartment":"r",
"charge":0,
"formula":"C43H67NO12"
},
{
"id":"15kprostgf2_c",
"name":"15-Keto-Prostaglandin F2A",
"compartment":"c",
"charge":-1,
"formula":"C20H31O5"
},
{
"id":"15kprostgf2_e",
"name":"15-Keto-Prostaglandin F2A",
"compartment":"e",
"charge":-1,
"formula":"C20H31O5"
},
{
"id":"1a2425thvitd2_m",
"name":"1-Alpha,24R,25-Trihydroxyvitamin D2",
"compartment":"m",
"charge":0,
"formula":"C28H44O4",
"annotation":{
"hmdb":"HMDB06227",
"pubchem.compound":"9547253"
}
},
{
"id":"1a25dhvitd2_c",
"name":"1-Alpha,25-Dihydroxyvitamin D2",
"compartment":"c",
"charge":0,
"formula":"C28H44O3",
"annotation":{
"hmdb":"HMDB06225",
"pubchem.compound":"9547243"
}
},
{
"id":"1a25dhvitd2_e",
"name":"1-Alpha,25-Dihydroxyvitamin D2",
"compartment":"e",
"charge":0,
"formula":"C28H44O3",
"annotation":{
"hmdb":"HMDB06225",
"pubchem.compound":"9547243"
}
},
{
"id":"1a25dhvitd2_m",
"name":"1-Alpha,25-Dihydroxyvitamin D2",
"compartment":"m",
"charge":0,
"formula":"C28H44O3",
"annotation":{
"hmdb":"HMDB06225",
"pubchem.compound":"9547243"
}
},
{
"id":"1mncam_c",
"name":"1-Methylnicotinamide",
"compartment":"c",
"charge":1,
"formula":"C7H9N2O",
"annotation":{
"hmdb":"HMDB00699",
"kegg.compound":"C02918",
"pubchem.compound":"457"
}
},
{
"id":"1mncam_e",
"name":"1-Methylnicotinamide",
"compartment":"e",
"charge":1,
"formula":"C7H9N2O",
"annotation":{
"hmdb":"HMDB00699",
"kegg.compound":"C02918",
"pubchem.compound":"457"
}
},
{
"id":"1p3h5c_c",
"name":"L-1-Pyrroline-3-Hydroxy-5-Carboxylate",
"compartment":"c",
"charge":-1,
"formula":"C5H6NO3",
"annotation":{
"kegg.compound":"C04281",
"pubchem.compound":"11966267"
}
},
{
"id":"1p3h5c_m",
"name":"L-1-Pyrroline-3-Hydroxy-5-Carboxylate",
"compartment":"m",
"charge":-1,
"formula":"C5H6NO3",
"annotation":{
"kegg.compound":"C04281",
"pubchem.compound":"11966267"
}
},
{
"id":"1pipdn2c_x",
"name":"1-Piperideine-2-Carboxylate",
"compartment":"x",
"charge":0,
"formula":"C6H9NO2",
"annotation":{
"hmdb":"HMDB01084",
"kegg.compound":"C04092",
"pubchem.compound":"1194"
}
},
{
"id":"1pyr5c_c",
"name":"1-Pyrroline-5-Carboxylate",
"compartment":"c",
"charge":-1,
"formula":"C5H6NO2",
"annotation":{
"kegg.compound":"C03912",
"pubchem.compound":"1196"
}
},
{
"id":"21hprgnlone_c",
"name":"21-Hydroxypregnenolone",
"compartment":"c",
"charge":0,
"formula":"C21H32O3"
},
{
"id":"21hprgnlone_e",
"name":"21-Hydroxypregnenolone",
"compartment":"e",
"charge":0,
"formula":"C21H32O3"
},
{
"id":"23cump_e",
"name":"2,3-Cyclic Uridine-5'-Monophosphate",
"compartment":"e",
"charge":-1,
"formula":"C9H10N2O8P",
"annotation":{
"kegg.compound":"C02355",
"pubchem.compound":"439715"
}
},
{
"id":"23dh1i56dio_c",
"name":"2,3-Dihydro-1H-Indole-5,6-Dione",
"compartment":"c",
"charge":0,
"formula":"C8H7NO2"
},
{
"id":"23doguln_c",
"name":"(4R,5S)-4,5,6-Trihydroxy-2,3-Dioxohexanoate",
"compartment":"c",
"charge":-1,
"formula":"C6H7O7",
"annotation":{
"hmdb":"HMDB06511",
"kegg.compound":"C04575",
"pubchem.compound":"53477844"
}
},
{
"id":"23dpg_c",
"name":"2,3-Bisphosphonato-D-Glycerate",
"compartment":"c",
"charge":-5,
"formula":"C3H3O10P2",
"annotation":{
"kegg.compound":"C01159"
}
},
{
"id":"2425dhvitd3_c",
"name":"(24R)-24,25-Dihydroxycalciol",
"compartment":"c",
"charge":0,
"formula":"C27H44O3",
"annotation":{
"kegg.compound":"C07712"
}
},
{
"id":"2425dhvitd3_e",
"name":"(24R)-24,25-Dihydroxycalciol",
"compartment":"e",
"charge":0,
"formula":"C27H44O3",
"annotation":{
"kegg.compound":"C07712"
}
},
{
"id":"25aics_c",
"name":"(S)-2-[5-Amino-1-(5-Phospho-D-Ribosyl)Imidazole-4-Carboxamido]Succinate",
"compartment":"c",
"charge":-4,
"formula":"C13H15N4O12P",
"annotation":{
"kegg.compound":"C04823",
"pubchem.compound":"160666"
}
},
{
"id":"25hvitd3_c",
"name":"Calcidiol",
"compartment":"c",
"charge":0,
"formula":"C27H44O2",
"annotation":{
"hmdb":"HMDB03550",
"kegg.compound":"C01561",
"pubchem.compound":"5283731"
}
},
{
"id":"25hvitd3_e",
"name":"Calcidiol",
"compartment":"e",
"charge":0,
"formula":"C27H44O2",
"annotation":{
"hmdb":"HMDB03550",
"kegg.compound":"C01561",
"pubchem.compound":"5283731"
}
},
{
"id":"2c23dh56dhoxin_c",
"name":"2-Carboxy-2,3-Dihydro-5,6-Dihydroxyindole",
"compartment":"c",
"charge":-1,
"formula":"C9H8NO4",
"annotation":{
"hmdb":"HMDB04067",
"kegg.compound":"C05604",
"pubchem.compound":"161255"
}
},
{
"id":"2ddecdicoa_m",
"name":"2,6-Dodecadienoyl Coenzyme A",
"compartment":"m",
"charge":-4,
"formula":"C33H50N7O17P3S",
"annotation":{
"pubchem.compound":"53480665"
}
},
{
"id":"2decdicoa_m",
"name":"2,7-Decadienoyl Coenzyme A",
"compartment":"m",
"charge":-4,
"formula":"C31H46N7O17P3S"
},
{
"id":"2docohexecoa_m",
"name":"2,7,10,13,16,19-Docosahexenoyl Coenzyme A",
"compartment":"m",
"charge":-4,
"formula":"C43H62N7O17P3S"
},
{
"id":"2docopencoa_m",
"name":"2,7,10,13,16-Docosapentenoyl Coenzyme A",
"compartment":"m",
"charge":-4,
"formula":"C43H64N7O17P3S"
},
{
"id":"2dodtricoa_m",
"name":"2,6,9-Dodecatrienoyl Coenzyme A",
"compartment":"m",
"charge":-4,
"formula":"C33H48N7O17P3S"
},
{
"id":"2dr1p_c",
"name":"2-Deoxy-D-Ribose 1-Phosphate",
"compartment":"c",
"charge":-2,
"formula":"C5H9O7P",
"annotation":{
"kegg.compound":"C00672",
"pubchem.compound":"5460448"
}
},
{
"id":"2dr5p_c",
"name":"2-Deoxy-D-Ribose 5-Phosphate",
"compartment":"c",
"charge":-2,
"formula":"C5H9O7P",
"annotation":{
"kegg.compound":"C00673",
"pubchem.compound":"45934311"
}
},
{
"id":"2h3mv_c",
"name":"2-Hydroxy-3-Methyl-Valerate",
"compartment":"c",
"charge":-1,
"formula":"C6H11O3"
},
{
"id":"2h3mv_e",
"name":"2-Hydroxy-3-Methyl-Valerate",
"compartment":"e",
"charge":-1,
"formula":"C6H11O3"
},
{
"id":"2hatvacid_c",
"name":"2-hydroxy-atorvastatin-acid / ortho-hydroxy-atorvastatin acid",
"compartment":"c",
"charge":-1,
"formula":"C33H34FN2O6"
},
{
"id":"2hatvacid_e",
"name":"2-hydroxy-atorvastatin-acid / ortho-hydroxy-atorvastatin acid",
"compartment":"e",
"charge":-1,
"formula":"C33H34FN2O6"
},
{
"id":"2hatvlac_c",
"name":"2-hydroxy-atorvastatin-lactone / ortho-hydroxy-atorvastatin lactone",
"compartment":"c",
"charge":0,
"formula":"C33H33FN2O5"
},
{
"id":"2hatvlac_e",
"name":"2-hydroxy-atorvastatin-lactone / ortho-hydroxy-atorvastatin lactone",
"compartment":"e",
"charge":0,
"formula":"C33H33FN2O5"
},
{
"id":"2hb_c",
"name":"2-Hydroxybutyrate",
"compartment":"c",
"charge":-1,
"formula":"C4H7O3",
"annotation":{
"hmdb":"HMDB00008",
"kegg.compound":"C05984",
"pubchem.compound":"11266"
}
},
{
"id":"2hb_e",
"name":"2-Hydroxybutyrate",
"compartment":"e",
"charge":-1,
"formula":"C4H7O3",
"annotation":{
"hmdb":"HMDB00008",
"kegg.compound":"C05984",
"pubchem.compound":"11266"
}
},
{
"id":"2hexdtetcoa_m",
"name":"2,7,10,13-Hexadecatetraenoyl Coenzyme A",
"compartment":"m",
"charge":-4,
"formula":"C37H54N7O17P3S"
},
{
"id":"2hexdtricoa_m",
"name":"2,7,10-Hexadecatrienoyl Coenzyme A",
"compartment":"m",
"charge":-4,
"formula":"C37H56N7O17P3S"
},
{
"id":"2hiv_c",
"name":"2-Hydroxy-Isovalerate",
"compartment":"c",
"charge":-1,
"formula":"C5H9O3"
},
{
"id":"2hiv_e",
"name":"2-Hydroxy-Isovalerate",
"compartment":"e",
"charge":-1,
"formula":"C5H9O3"
},
{
"id":"2kmb_c",
"name":"2-Keto-4-Methylthiobutyrate",
"compartment":"c",
"charge":-1,
"formula":"C5H7O3S",
"annotation":{
"kegg.compound":"C01180"
}
},
{
"id":"2m3hbu_c",
"name":"2-Methyl-3-Hydroxy-Butyrate",
"compartment":"c",
"charge":-1,
"formula":"C5H9O3"
},
{
"id":"2m3hbu_e",
"name":"2-Methyl-3-Hydroxy-Butyrate",
"compartment":"e",
"charge":-1,
"formula":"C5H9O3"
},
{
"id":"2m3hbu_m",
"name":"2-Methyl-3-Hydroxy-Butyrate",
"compartment":"m",
"charge":-1,
"formula":"C5H9O3"
},
{
"id":"2m3hvac_c",
"name":"2-Methyl-3-Hydroxy-Valerate",
"compartment":"c",
"charge":-1,
"formula":"C6H11O3"
},
{
"id":"2m3hvac_e",
"name":"2-Methyl-3-Hydroxy-Valerate",
"compartment":"e",
"charge":-1,
"formula":"C6H11O3"
},
{
"id":"2m3ovac_c",
"name":"2-Methyl-3-Oxo-Valerate",
"compartment":"c",
"charge":-1,
"formula":"C6H9O3"
},
{
"id":"2m3ovac_m",
"name":"2-Methyl-3-Oxo-Valerate",
"compartment":"m",
"charge":-1,
"formula":"C6H9O3"
},
{
"id":"2m3ovcoa_m",
"name":"2-Methyl-3-Oxo-Valeryl Coenzyme A",
"compartment":"m",
"charge":-4,
"formula":"C27H40N7O18P3S"
},
{
"id":"2maacoa_m",
"name":"2-Methylacetoacetyl Coenzyme A",
"compartment":"m",
"charge":-4,
"formula":"C26H38N7O18P3S",
"annotation":{
"kegg.compound":"C03344"
}
},
{
"id":"2mb2coa_c",
"name":"2-Methylcrotonoyl Coenzyme A",
"compartment":"c",
"charge":-4,
"formula":"C26H38N7O17P3S",
"annotation":{
"hmdb":"HMDB02054",
"kegg.compound":"C03345",
"pubchem.compound":"5280564"
}
},
{
"id":"2mb2coa_m",
"name":"2-Methylcrotonoyl Coenzyme A",
"compartment":"m",
"charge":-4,
"formula":"C26H38N7O17P3S",
"annotation":{
"hmdb":"HMDB02054",
"kegg.compound":"C03345",
"pubchem.compound":"5280564"
}
},
{
"id":"2mbcoa_m",
"name":"2-Methylbutanoyl Coenzyme A",
"compartment":"m",
"charge":-4,
"formula":"C26H40N7O17P3S",
"annotation":{
"hmdb":"HMDB01041",
"kegg.compound":"C01033",
"pubchem.compound":"439371"
}
},
{
"id":"2mcit_c",
"name":"2-Methylcitrate",
"compartment":"c",
"charge":-3,
"formula":"C7H7O7",
"annotation":{
"hmdb":"HMDB00379",
"kegg.compound":"C02225",
"pubchem.compound":"515"
}
},
{
"id":"2mcit_e",
"name":"2-Methylcitrate",
"compartment":"e",
"charge":-3,
"formula":"C7H7O7",
"annotation":{
"hmdb":"HMDB00379",
"kegg.compound":"C02225",
"pubchem.compound":"515"
}
},
{
"id":"2mop_c",
"name":"2-Methyl-3-Oxopropanoate",
"compartment":"c",
"charge":-1,
"formula":"C4H5O3",
"annotation":{
"kegg.compound":"C00349",
"pubchem.compound":"296"
}
},
{
"id":"2mop_m",
"name":"2-Methyl-3-Oxopropanoate",
"compartment":"m",
"charge":-1,
"formula":"C4H5O3",
"annotation":{
"kegg.compound":"C00349",
"pubchem.compound":"296"
}
},
{
"id":"2mp2coa_m",
"name":"2-Methylprop-2-Enoyl Coenzyme A",
"compartment":"m",
"charge":-4,
"formula":"C25H36N7O17P3S",
"annotation":{
"kegg.compound":"C03460"
}
},
{
"id":"2obut_c",
"name":"2-Oxobutanoate",
"compartment":"c",
"charge":-1,
"formula":"C4H5O3",
"annotation":{
"hmdb":"HMDB00005",
"kegg.compound":"C00109",
"pubchem.compound":"58"
}
},
{
"id":"2obut_e",
"name":"2-Oxobutanoate",
"compartment":"e",
"charge":-1,
"formula":"C4H5O3",
"annotation":{
"hmdb":"HMDB00005",
"kegg.compound":"C00109",
"pubchem.compound":"58"
}
},
{
"id":"2obut_m",
"name":"2-Oxobutanoate",
"compartment":"m",
"charge":-1,
"formula":"C4H5O3",
"annotation":{
"hmdb":"HMDB00005",
"kegg.compound":"C00109",
"pubchem.compound":"58"
}
},
{
"id":"2octdectecoa_m",
"name":"2,6,9,12-Octadecatetraenoyl Coenzyme A",
"compartment":"m",
"charge":-4,
"formula":"C39H58N7O17P3S"
},
{
"id":"2octpencoa_m",
"name":"2,6,9,12,15-Octadecapentenoyl Coenzyme A",
"compartment":"m",
"charge":-4,
"formula":"C39H56N7O17P3S"
},
{
"id":"2oxoadp_c",
"name":"2-Oxoadipate",
"compartment":"c",
"charge":-2,
"formula":"C6H6O5",
"annotation":{
"hmdb":"HMDB00225",
"kegg.compound":"C00322",
"pubchem.compound":"71"
}
},
{
"id":"2oxoadp_e",
"name":"2-Oxoadipate",
"compartment":"e",
"charge":-2,
"formula":"C6H6O5",
"annotation":{
"hmdb":"HMDB00225",
"kegg.compound":"C00322",
"pubchem.compound":"71"
}
},
{
"id":"2pg_c",
"name":"2-Phospho-D-Glycerate",
"compartment":"c",
"charge":-3,
"formula":"C3H4O7P",
"annotation":{
"kegg.compound":"C00631",
"pubchem.compound":"439278"
}
},
{
"id":"2pg_e",
"name":"2-Phospho-D-Glycerate",
"compartment":"e",
"charge":-3,
"formula":"C3H4O7P",
"annotation":{
"kegg.compound":"C00631",
"pubchem.compound":"439278"
}
},
{
"id":"31dmt_c",
"name":"31-DMT or M-II, 31-O-desmethyl tacrolimus",
"compartment":"c",
"charge":0,
"formula":"C43H67NO12"
},
{
"id":"31dmt_e",
"name":"31-DMT or M-II, 31-O-desmethyl tacrolimus",
"compartment":"e",
"charge":0,
"formula":"C43H67NO12"
},
{
"id":"31dmt_r",
"name":"31-DMT or M-II, 31-O-desmethyl tacrolimus",
"compartment":"r",
"charge":0,
"formula":"C43H67NO12"
},
{
"id":"34dhphe_c",
"name":"L-Dopa",
"compartment":"c",
"charge":0,
"formula":"C9H11NO4",
"annotation":{
"hmdb":"HMDB00181",
"kegg.compound":"C00355",
"pubchem.compound":"6047"
}
},
{
"id":"34hpl_c",
"name":"3-(4-Hydroxyphenyl)Lactate",
"compartment":"c",
"charge":-1,
"formula":"C9H9O4",
"annotation":{
"hmdb":"HMDB00755",
"kegg.compound":"C03672",
"pubchem.compound":"9378"
}
},
{
"id":"34hpl_e",
"name":"3-(4-Hydroxyphenyl)Lactate",
"compartment":"e",
"charge":-1,
"formula":"C9H9O4",
"annotation":{
"hmdb":"HMDB00755",
"kegg.compound":"C03672",
"pubchem.compound":"9378"
}
},
{
"id":"34hpl_m",
"name":"3-(4-Hydroxyphenyl)Lactate",
"compartment":"m",
"charge":-1,
"formula":"C9H9O4",
"annotation":{
"hmdb":"HMDB00755",
"kegg.compound":"C03672",
"pubchem.compound":"9378"
}
},
{
"id":"34hpp_c",
"name":"3-(4-Hydroxyphenyl)Pyruvate",
"compartment":"c",
"charge":-1,
"formula":"C9H7O4",
"annotation":{
"hmdb":"HMDB00707",
"kegg.compound":"C01179",
"pubchem.compound":"979"
}
},
{
"id":"34hpp_e",
"name":"3-(4-Hydroxyphenyl)Pyruvate",
"compartment":"e",
"charge":-1,
"formula":"C9H7O4",
"annotation":{
"hmdb":"HMDB00707",
"kegg.compound":"C01179",
"pubchem.compound":"979"
}
},
{
"id":"34hpp_m",
"name":"3-(4-Hydroxyphenyl)Pyruvate",
"compartment":"m",
"charge":-1,
"formula":"C9H7O4",
"annotation":{
"hmdb":"HMDB00707",
"kegg.compound":"C01179",
"pubchem.compound":"979"
}
},
{
"id":"3aib_c",
"name":"(S)-3-Aminoisobutyric Acid",
"compartment":"c",
"charge":0,
"formula":"C4H9NO2",
"annotation":{
"hmdb":"HMDB02166",
"kegg.compound":"C03284",
"pubchem.compound":"439434"
}
},
{
"id":"3aib_e",
"name":"(S)-3-Aminoisobutyric Acid",
"compartment":"e",
"charge":0,
"formula":"C4H9NO2",
"annotation":{
"hmdb":"HMDB02166",
"kegg.compound":"C03284",
"pubchem.compound":"439434"
}
},
{
"id":"3aib_m",
"name":"(S)-3-Aminoisobutyric Acid",
"compartment":"m",
"charge":0,
"formula":"C4H9NO2",
"annotation":{
"hmdb":"HMDB02166",
"kegg.compound":"C03284",
"pubchem.compound":"439434"
}
},
{
"id":"3aib_D_c",
"name":"D-3-Amino-Isobutanoate",
"compartment":"c",
"charge":0,
"formula":"C4H9NO2",
"annotation":{
"kegg.compound":"C01205",
"pubchem.compound":"5459822"
}
},
{
"id":"3aib_D_e",
"name":"D-3-Amino-Isobutanoate",
"compartment":"e",
"charge":0,
"formula":"C4H9NO2",
"annotation":{
"kegg.compound":"C01205",
"pubchem.compound":"5459822"
}
},
{
"id":"3aib_D_m",
"name":"D-3-Amino-Isobutanoate",
"compartment":"m",
"charge":0,
"formula":"C4H9NO2",
"annotation":{
"kegg.compound":"C01205",
"pubchem.compound":"5459822"
}
},
{
"id":"3bcrn_c",
"name":"3-Hydroxy Butyryl Carnitine",
"compartment":"c",
"charge":0,
"formula":"C11H21NO5"
},
{
"id":"3bcrn_e",
"name":"3-Hydroxy Butyryl Carnitine",
"compartment":"e",
"charge":0,
"formula":"C11H21NO5"
},
{
"id":"3ddcrn_c",
"name":"3-Hydroxydodecanoylcarnitine",
"compartment":"c",
"charge":0,
"formula":"C19H37NO5"
},
{
"id":"3ddcrn_e",
"name":"3-Hydroxydodecanoylcarnitine",
"compartment":"e",
"charge":0,
"formula":"C19H37NO5"
},
{
"id":"3ddecdicoa_m",
"name":"3,6-Dodecadienoyl Coenzyme A",
"compartment":"m",
"charge":-4,
"formula":"C33H50N7O17P3S",
"annotation":{
"pubchem.compound":"5280771"
}
},
{
"id":"3deccrn_c",
"name":"3-Hydroxydecanoylcarnitine",
"compartment":"c",
"charge":0,
"formula":"C17H33NO5"
},
{
"id":"3deccrn_e",
"name":"3-Hydroxydecanoylcarnitine",
"compartment":"e",
"charge":0,
"formula":"C17H33NO5"
},
{
"id":"3decdicoa_m",
"name":"3,7-Decadienoyl Coenzyme A",
"compartment":"m",
"charge":-4,
"formula":"C31H46N7O17P3S"
},
{
"id":"3dhguln_c",
"name":"3-Dehydro-L-Gulonate",
"compartment":"c",
"charge":-1,
"formula":"C6H9O7",
"annotation":{
"hmdb":"HMDB06334",
"kegg.compound":"C00618",
"pubchem.compound":"439273"
}
},
{
"id":"3docopencoa_m",
"name":"3,7,10,13,16-Docosapentenoyl Coenzyme A",
"compartment":"m",
"charge":-4,
"formula":"C43H64N7O17P3S"
},
{
"id":"3dodtricoa_m",
"name":"3,6,9-Dodecatrienoyl Coenzyme A",
"compartment":"m",
"charge":-4,
"formula":"C33H48N7O17P3S"
},
{
"id":"3dsphgn_c",
"name":"(2S)-1-Hydroxy-3-Oxooctadecan-2-Aminium",
"compartment":"c",
"charge":1,
"formula":"C18H38NO2",
"annotation":{
"kegg.compound":"C02934"
}
},
{
"id":"3h3mglt_c",
"name":"3-Hydroxy-3-Methyl-Glutarate",
"compartment":"c",
"charge":-2,
"formula":"C6H8O5"
},
{
"id":"3h3mglt_e",
"name":"3-Hydroxy-3-Methyl-Glutarate",
"compartment":"e",
"charge":-2,
"formula":"C6H8O5"
},
{
"id":"3hadicoa_x",
"name":"3-Hydroxy-Adipoyl Coenzyme A",
"compartment":"x",
"charge":-5,
"formula":"C27H39N7O20P3S"
},
{
"id":"3hadpac_c",
"name":"3-Hydroxy-Adipate",
"compartment":"c",
"charge":-2,
"formula":"C6H8O5"
},
{
"id":"3hadpac_e",
"name":"3-Hydroxy-Adipate",
"compartment":"e",
"charge":-2,
"formula":"C6H8O5"
},
{
"id":"3hadpac_x",
"name":"3-Hydroxy-Adipate",
"compartment":"x",
"charge":-2,
"formula":"C6H8O5"
},
{
"id":"3hbcoa_m",
"name":"(S)-3-Hydroxybutanoyl Coenzyme A",
"compartment":"m",
"charge":-4,
"formula":"C25H38N7O18P3S",
"annotation":{
"kegg.compound":"C01144",
"pubchem.compound":"9543037"
}
},
{
"id":"3hbcoa_x",
"name":"(S)-3-Hydroxybutanoyl Coenzyme A",
"compartment":"x",
"charge":-4,
"formula":"C25H38N7O18P3S",
"annotation":{
"kegg.compound":"C01144",
"pubchem.compound":"9543037"
}
},
{
"id":"3hbcoa_R_c",
"name":"(R)-3-Hydroxybutanoyl Coenzyme A",
"compartment":"c",
"charge":-4,
"formula":"C25H38N7O18P3S",
"annotation":{
"kegg.compound":"C03561",
"pubchem.compound":"11966146"
}
},
{
"id":"3hbcoa_R_m",
"name":"(R)-3-Hydroxybutanoyl Coenzyme A",
"compartment":"m",
"charge":-4,
"formula":"C25H38N7O18P3S",
"annotation":{
"kegg.compound":"C03561",
"pubchem.compound":"11966146"
}
},
{
"id":"3hdcoa_c",
"name":"(S)-3-Hydroxydecanoyl Coenzyme A",
"compartment":"c",
"charge":-4,
"formula":"C31H50N7O18P3S",
"annotation":{
"kegg.compound":"C05264",
"pubchem.compound":"11966158"
}
},
{
"id":"3hdcoa_m",
"name":"(S)-3-Hydroxydecanoyl Coenzyme A",
"compartment":"m",
"charge":-4,
"formula":"C31H50N7O18P3S",
"annotation":{
"kegg.compound":"C05264",
"pubchem.compound":"11966158"
}
},
{
"id":"3hddcoa_c",
"name":"(S)-3-Hydroxydodecanoyl Coenzyme A",
"compartment":"c",
"charge":-4,
"formula":"C33H54N7O18P3S",
"annotation":{
"kegg.compound":"C05262",
"pubchem.compound":"440603"
}
},
{
"id":"3hddcoa_m",
"name":"(S)-3-Hydroxydodecanoyl Coenzyme A",
"compartment":"m",
"charge":-4,
"formula":"C33H54N7O18P3S",
"annotation":{
"kegg.compound":"C05262",
"pubchem.compound":"440603"
}
},
{
"id":"3hdeccoa_c",
"name":"3-Hydroxyhexadecenoyl Coenzyme A",
"compartment":"c",
"charge":-4,
"formula":"C37H60N7O18P3S"
},
{
"id":"3hdeccoa_m",
"name":"3-Hydroxyhexadecenoyl Coenzyme A",
"compartment":"m",
"charge":-4,
"formula":"C37H60N7O18P3S"
},
{
"id":"3hdececrn_c",
"name":"3-Hydroxyhexadecenoylcarnitine",
"compartment":"c",
"charge":0,
"formula":"C23H43NO5"
},
{
"id":"3hdececrn_e",
"name":"3-Hydroxyhexadecenoylcarnitine",
"compartment":"e",
"charge":0,
"formula":"C23H43NO5"
},
{
"id":"3hexdcoa_c",
"name":"3-Hydroxyhexadecanoyl Coenzyme A",
"compartment":"c",
"charge":-4,
"formula":"C37H62N7O18P3S",
"annotation":{
"pubchem.compound":"440600"
}
},
{
"id":"3hexdcoa_m",
"name":"3-Hydroxyhexadecanoyl Coenzyme A",
"compartment":"m",
"charge":-4,
"formula":"C37H62N7O18P3S",
"annotation":{
"pubchem.compound":"440600"
}
},
{
"id":"3hexdcrn_c",
"name":"3-Hydroxyhexadecanoylcarnitine",
"compartment":"c",
"charge":0,
"formula":"C23H45NO5",
"annotation":{
"pubchem.compound":"53481691"
}
},
{
"id":"3hexdcrn_e",
"name":"3-Hydroxyhexadecanoylcarnitine",
"compartment":"e",
"charge":0,
"formula":"C23H45NO5",
"annotation":{
"pubchem.compound":"53481691"
}
},
{
"id":"3hexdtetcoa_m",
"name":"3,7,10,13-Hexadecatetraenoyl Coenzyme A",
"compartment":"m",
"charge":-4,
"formula":"C37H54N7O17P3S"
},
{
"id":"3hexdtricoa_m",
"name":"3,7,10-Hexadecatrienoyl Coenzyme A",
"compartment":"m",
"charge":-4,
"formula":"C37H56N7O17P3S"
},
{
"id":"3hglutcoa_m",
"name":"3-Hydroxy-Glutaryl Coenzyme A",
"compartment":"m",
"charge":-5,
"formula":"C26H37N7O20P3S"
},
{
"id":"3hibutcoa_m",
"name":"(S)-3-Hydroxyisobutyryl Coenzyme A",
"compartment":"m",
"charge":-4,
"formula":"C25H38N7O18P3S",
"annotation":{
"kegg.compound":"C04047"
}
},
{
"id":"3hivac_c",
"name":"3-Hydroxyisovaleric Acid",
"compartment":"c",
"charge":-1,
"formula":"C5H9O3"
},
{
"id":"3hivac_e",
"name":"3-Hydroxyisovaleric Acid",
"compartment":"e",
"charge":-1,
"formula":"C5H9O3"
},
{
"id":"3hivac_m",
"name":"3-Hydroxyisovaleric Acid",
"compartment":"m",
"charge":-1,
"formula":"C5H9O3"
},
{
"id":"3hmbcoa_m",
"name":"(2S,3S)-3-Hydroxy-2-Methylbutanoyl Coenzyme A",
"compartment":"m",
"charge":-4,
"formula":"C26H40N7O18P3S",
"annotation":{
"kegg.compound":"C04405",
"pubchem.compound":"11966220"
}
},
{
"id":"3hmp_c",
"name":"3-Hydroxy-2-Methylpropanoate",
"compartment":"c",
"charge":-1,
"formula":"C4H7O3",
"annotation":{
"hmdb":"HMDB00023",
"kegg.compound":"C06001",
"pubchem.compound":"440873"
}
},
{
"id":"3hmp_e",
"name":"3-Hydroxy-2-Methylpropanoate",
"compartment":"e",
"charge":-1,
"formula":"C4H7O3",
"annotation":{
"hmdb":"HMDB00023",
"kegg.compound":"C06001",
"pubchem.compound":"440873"
}
},
{
"id":"3hmp_m",
"name":"3-Hydroxy-2-Methylpropanoate",
"compartment":"m",
"charge":-1,
"formula":"C4H7O3",
"annotation":{
"hmdb":"HMDB00023",
"kegg.compound":"C06001",
"pubchem.compound":"440873"
}
},
{
"id":"3hodcoa_c",
"name":"(S)-3-Hydroxyoctadecanoyl Coenzyme A",
"compartment":"c",
"charge":-4,
"formula":"C39H66N7O18P3S",
"annotation":{
"pubchem.compound":"49859586"
}
},
{
"id":"3hodcoa_m",
"name":"(S)-3-Hydroxyoctadecanoyl Coenzyme A",
"compartment":"m",
"charge":-4,
"formula":"C39H66N7O18P3S",
"annotation":{
"pubchem.compound":"49859586"
}
},
{
"id":"3hpcoa_m",
"name":"3-Hydroxypropanoyl Coenzyme A",
"compartment":"m",
"charge":-4,
"formula":"C24H36N7O18P3S",
"annotation":{
"kegg.compound":"C05668",
"pubchem.compound":"440753"
}
},
{
"id":"3hpp_c",
"name":"3-Hydroxypropionate",
"compartment":"c",
"charge":-1,
"formula":"C3H5O3",
"annotation":{
"hmdb":"HMDB00700",
"kegg.compound":"C01013",
"pubchem.compound":"68152"
}
},
{
"id":"3hpp_e",
"name":"3-Hydroxypropionate",
"compartment":"e",
"charge":-1,
"formula":"C3H5O3",
"annotation":{
"hmdb":"HMDB00700",
"kegg.compound":"C01013",
"pubchem.compound":"68152"
}
},
{
"id":"3hpp_m",
"name":"3-Hydroxypropionate",
"compartment":"m",
"charge":-1,
"formula":"C3H5O3",
"annotation":{
"hmdb":"HMDB00700",
"kegg.compound":"C01013",
"pubchem.compound":"68152"
}
},
{
"id":"3hpppn_c",
"name":"3-(3-Hydroxy-Phenyl)Propionate",
"compartment":"c",
"charge":-1,
"formula":"C9H9O3"
},
{
"id":"3hpppn_e",
"name":"3-(3-Hydroxy-Phenyl)Propionate",
"compartment":"e",
"charge":-1,
"formula":"C9H9O3"
},
{
"id":"3hpppnoh_c",
"name":"3-(3-Hydroxy-Phenyl)Propionate Hydroxy Derivative",
"compartment":"c",
"charge":-1,
"formula":"C9H9O4"
},
{
"id":"3hpppnohgluc_c",
"name":"3-(3-Hydroxy-Phenyl)Propionate Hydroxy Derivative Glucuronide",
"compartment":"c",
"charge":-2,
"formula":"C15H16O9"
},
{
"id":"3hpppnohgluc_e",
"name":"3-(3-Hydroxy-Phenyl)Propionate Hydroxy Derivative Glucuronide",
"compartment":"e",
"charge":-2,
"formula":"C15H16O9"
},
{
"id":"3hpvs_c",
"name":"3'-S-hydroxy-pravastatin",
"compartment":"c",
"charge":0,
"formula":"C23H35NaO8"
},
{
"id":"3hpvs_e",
"name":"3'-S-hydroxy-pravastatin",
"compartment":"e",
"charge":0,
"formula":"C23H35NaO8"
},
{
"id":"3hpvscoa_c",
"name":"3'-S-hydroxy-pravastatin-CoA",
"compartment":"c",
"charge":-3,
"formula":"C44H67N7NaO24P3S"
},
{
"id":"3hpvscoa_m",
"name":"3'-S-hydroxy-pravastatin-CoA",
"compartment":"m",
"charge":-3,
"formula":"C44H67N7NaO24P3S"
},
{
"id":"3hpvscoa_x",
"name":"3'-S-hydroxy-pravastatin-CoA",
"compartment":"x",
"charge":-3,
"formula":"C44H67N7NaO24P3S"
},
{
"id":"3hpvstet_c",
"name":"3'-S-hydroxy-pravastatin-tetranor",
"compartment":"c",
"charge":0,
"formula":"C19H27NaO6"
},
{
"id":"3hpvstet_e",
"name":"3'-S-hydroxy-pravastatin-tetranor",
"compartment":"e",
"charge":0,
"formula":"C19H27NaO6"
},
{
"id":"3hpvstetcoa_c",
"name":"3'-S-hydroxy-pravastatin-tetranor-CoA",
"compartment":"c",
"charge":-4,
"formula":"C40H58N7NaO21P3S"
},
{
"id":"3hpvstetcoa_m",
"name":"3'-S-hydroxy-pravastatin-tetranor-CoA",
"compartment":"m",
"charge":-4,
"formula":"C40H58N7NaO21P3S"
},
{
"id":"3hpvstetcoa_x",
"name":"3'-S-hydroxy-pravastatin-tetranor-CoA",
"compartment":"x",
"charge":-4,
"formula":"C40H58N7NaO21P3S"
},
{
"id":"3htdcoa_c",
"name":"(S)-3-Hydroxytetradecanoyl Coenzyme A",
"compartment":"c",
"charge":-4,
"formula":"C35H58N7O18P3S",
"annotation":{
"kegg.compound":"C05260",
"pubchem.compound":"46173488"
}
},
{
"id":"3htdcoa_m",
"name":"(S)-3-Hydroxytetradecanoyl Coenzyme A",
"compartment":"m",
"charge":-4,
"formula":"C35H58N7O18P3S",
"annotation":{
"kegg.compound":"C05260",
"pubchem.compound":"46173488"
}
},
{
"id":"3ispvs_c",
"name":"3-alpha-iso-pravastatin",
"compartment":"c",
"charge":0,
"formula":"C23H35NaO7"
},
{
"id":"3ispvs_e",
"name":"3-alpha-iso-pravastatin",
"compartment":"e",
"charge":0,
"formula":"C23H35NaO7"
},
{
"id":"3ivcoa_c",
"name":"3-Hydroxyisovaleryl Coenzyme A",
"compartment":"c",
"charge":-4,
"formula":"C26H40N7O18P3S",
"annotation":{
"pubchem.compound":"11953876"
}
},
{
"id":"3ivcoa_m",
"name":"3-Hydroxyisovaleryl Coenzyme A",
"compartment":"m",
"charge":-4,
"formula":"C26H40N7O18P3S",
"annotation":{
"pubchem.compound":"11953876"
}
},
{
"id":"3ivcrn_c",
"name":"3-Hydroxy-Isovaleryl Carnitine",
"compartment":"c",
"charge":0,
"formula":"C12H23NO5"
},
{
"id":"3ivcrn_e",
"name":"3-Hydroxy-Isovaleryl Carnitine",
"compartment":"e",
"charge":0,
"formula":"C12H23NO5"
},
{
"id":"3mb2coa_m",
"name":"3-Methylbut-2-Enoyl Coenzyme A",
"compartment":"m",
"charge":-4,
"formula":"C26H38N7O17P3S",
"annotation":{
"hmdb":"HMDB01493",
"kegg.compound":"C03069",
"pubchem.compound":"439869"
}
},
{
"id":"3mgcoa_m",
"name":"Trans-3-Methylglutaconyl Coenzyme A",
"compartment":"m",
"charge":-5,
"formula":"C27H37N7O19P3S",
"annotation":{
"kegg.compound":"C03231",
"pubchem.compound":"5462214"
}
},
{
"id":"3mglutac_c",
"name":"3-Methyl-Glutaconate",
"compartment":"c",
"charge":-2,
"formula":"C6H6O4"
},
{
"id":"3mglutac_e",
"name":"3-Methyl-Glutaconate",
"compartment":"e",
"charge":-2,
"formula":"C6H6O4"
},
{
"id":"3mglutac_m",
"name":"3-Methyl-Glutaconate",
"compartment":"m",
"charge":-2,
"formula":"C6H6O4"
},
{
"id":"3mglutr_c",
"name":"3-Methyl-Glutarate",
"compartment":"c",
"charge":-2,
"formula":"C6H8O4"
},
{
"id":"3mglutr_e",
"name":"3-Methyl-Glutarate",
"compartment":"e",
"charge":-2,
"formula":"C6H8O4"
},
{
"id":"3mhis_c",
"name":"3-Methylhistidine",
"compartment":"c",
"charge":0,
"formula":"C7H11N3O2"
},
{
"id":"3mhis_e",
"name":"3-Methylhistidine",
"compartment":"e",
"charge":0,
"formula":"C7H11N3O2"
},
{
"id":"3mob_c",
"name":"3-Methyl-2-Oxobutanoate",
"compartment":"c",
"charge":-1,
"formula":"C5H7O3",
"annotation":{
"hmdb":"HMDB00019",
"kegg.compound":"C00141",
"pubchem.compound":"49"
}
},
{
"id":"3mob_e",
"name":"3-Methyl-2-Oxobutanoate",
"compartment":"e",
"charge":-1,
"formula":"C5H7O3",
"annotation":{
"hmdb":"HMDB00019",
"kegg.compound":"C00141",
"pubchem.compound":"49"
}
},
{
"id":"3mob_m",
"name":"3-Methyl-2-Oxobutanoate",
"compartment":"m",
"charge":-1,
"formula":"C5H7O3",
"annotation":{
"hmdb":"HMDB00019",
"kegg.compound":"C00141",
"pubchem.compound":"49"
}
},
{
"id":"3mop_c",
"name":"3-Methyl-2-Oxopentanoate",
"compartment":"c",
"charge":-1,
"formula":"C6H9O3",
"annotation":{
"hmdb":"HMDB00491",
"kegg.compound":"C03465",
"pubchem.compound":"47"
}
},
{
"id":"3mop_e",
"name":"3-Methyl-2-Oxopentanoate",
"compartment":"e",
"charge":-1,
"formula":"C6H9O3",
"annotation":{
"hmdb":"HMDB00491",
"kegg.compound":"C03465",
"pubchem.compound":"47"
}
},
{
"id":"3mop_m",
"name":"3-Methyl-2-Oxopentanoate",
"compartment":"m",
"charge":-1,
"formula":"C6H9O3",
"annotation":{
"hmdb":"HMDB00491",
"kegg.compound":"C03465",
"pubchem.compound":"47"
}
},
{
"id":"3moxtyr_c",
"name":"3-Methoxytyramine",
"compartment":"c",
"charge":1,
"formula":"C9H14NO2",
"annotation":{
"hmdb":"HMDB00022",
"kegg.compound":"C05587",
"pubchem.compound":"1669"
}
},
{
"id":"3moxtyr_e",
"name":"3-Methoxytyramine",
"compartment":"e",
"charge":1,
"formula":"C9H14NO2",
"annotation":{
"hmdb":"HMDB00022",
"kegg.compound":"C05587",
"pubchem.compound":"1669"
}
},
{
"id":"3mtp_c",
"name":"3-Methyl-Thio-Propionate",
"compartment":"c",
"charge":0,
"formula":"C4H8OS"
},
{
"id":"3mtp_e",
"name":"3-Methyl-Thio-Propionate",
"compartment":"e",
"charge":0,
"formula":"C4H8OS"
},
{
"id":"3ocddcoa_c",
"name":"3-Hydroxyoctadecadienoyl Coenzyme A",
"compartment":"c",
"charge":-4,
"formula":"C39H62N7O18P3S"
},
{
"id":"3ocddcoa_m",
"name":"3-Hydroxyoctadecadienoyl Coenzyme A",
"compartment":"m",
"charge":-4,
"formula":"C39H62N7O18P3S"
},
{
"id":"3octdec2crn_c",
"name":"3-Hydroxyoctadecadienoylcarnitine",
"compartment":"c",
"charge":0,
"formula":"C25H45NO5"
},
{
"id":"3octdec2crn_e",
"name":"3-Hydroxyoctadecadienoylcarnitine",
"compartment":"e",
"charge":0,
"formula":"C25H45NO5"
},
{
"id":"3octdeccrn_c",
"name":"3-Hydroxyoctadecanoyl Carnitine",
"compartment":"c",
"charge":0,
"formula":"C25H49NO5"
},
{
"id":"3octdeccrn_e",
"name":"3-Hydroxyoctadecanoyl Carnitine",
"compartment":"e",
"charge":0,
"formula":"C25H49NO5"
},
{
"id":"3octdece1coa_c",
"name":"3-Hydroxyoctadecenoyl Coenzyme A",
"compartment":"c",
"charge":-4,
"formula":"C39H64N7O18P3S"
},
{
"id":"3octdece1coa_m",
"name":"3-Hydroxyoctadecenoyl Coenzyme A",
"compartment":"m",
"charge":-4,
"formula":"C39H64N7O18P3S"
},
{
"id":"3octdece1crn_c",
"name":"3-Hydroxy-Octadecenoyl Carnitine",
"compartment":"c",
"charge":0,
"formula":"C25H47NO5"
},
{
"id":"3octdece1crn_e",
"name":"3-Hydroxy-Octadecenoyl Carnitine",
"compartment":"e",
"charge":0,
"formula":"C25H47NO5"
},
{
"id":"3octdectecoa_m",
"name":"3,6,9,12-Octadecatetraenoyl Coenzyme A",
"compartment":"m",
"charge":-4,
"formula":"C39H58N7O17P3S"
},
{
"id":"3octpencoa_m",
"name":"3,6,9,12,15-Octadecapentenoyl Coenzyme A",
"compartment":"m",
"charge":-4,
"formula":"C39H56N7O17P3S"
},
{
"id":"3ohglutac_c",
"name":"3-Hydroxy-Glutarate",
"compartment":"c",
"charge":-2,
"formula":"C5H6O5"
},
{
"id":"3ohglutac_e",
"name":"3-Hydroxy-Glutarate",
"compartment":"e",
"charge":-2,
"formula":"C5H6O5"
},
{
"id":"3ohglutac_m",
"name":"3-Hydroxy-Glutarate",
"compartment":"m",
"charge":-2,
"formula":"C5H6O5"
},
{
"id":"3ohodcoa_c",
"name":"3-Oxooctadecanoyl Coenzyme A",
"compartment":"c",
"charge":-4,
"formula":"C39H64N7O18P3S",
"annotation":{
"hmdb":"HMDB06498",
"kegg.compound":"C16216",
"pubchem.compound":"22833663"
}
},
{
"id":"3ohodcoa_m",
"name":"3-Oxooctadecanoyl Coenzyme A",
"compartment":"m",
"charge":-4,
"formula":"C39H64N7O18P3S",
"annotation":{
"hmdb":"HMDB06498",
"kegg.compound":"C16216",
"pubchem.compound":"22833663"
}
},
{
"id":"3ohsebac_c",
"name":"3-Hydroxy-Sebacic Acid",
"compartment":"c",
"charge":-2,
"formula":"C10H16O5"
},
{
"id":"3ohsebac_e",
"name":"3-Hydroxy-Sebacic Acid",
"compartment":"e",
"charge":-2,
"formula":"C10H16O5"
},
{
"id":"3ohsebac_x",
"name":"3-Hydroxy-Sebacic Acid",
"compartment":"x",
"charge":-2,
"formula":"C10H16O5"
},
{
"id":"3ohsebcoa_x",
"name":"3-Hydroxy-Sebacoyl Coenzyme A",
"compartment":"x",
"charge":-5,
"formula":"C31H47N7O20P3S"
},
{
"id":"3ohsubac_c",
"name":"3-Hydoxy-Suberic Acid",
"compartment":"c",
"charge":-2,
"formula":"C8H12O5"
},
{
"id":"3ohsubac_e",
"name":"3-Hydoxy-Suberic Acid",
"compartment":"e",
"charge":-2,
"formula":"C8H12O5"
},
{
"id":"3ohsubac_x",
"name":"3-Hydoxy-Suberic Acid",
"compartment":"x",
"charge":-2,
"formula":"C8H12O5"
},
{
"id":"3ohsubcoa_x",
"name":"3-Hydoxy-Suberyl Coenzyme A",
"compartment":"x",
"charge":-5,
"formula":"C29H43N7O20P3S"
},
{
"id":"3ohxccoa_c",
"name":"3-Oxohexacosyl Coenzyme A",
"compartment":"c",
"charge":-4,
"formula":"C47H80N7O18P3S"
},
{
"id":"3pg_c",
"name":"3-Phospho-D-Glycerate",
"compartment":"c",
"charge":-3,
"formula":"C3H4O7P",
"annotation":{
"kegg.compound":"C00197",
"pubchem.compound":"439183"
}
},
{
"id":"3pg_e",
"name":"3-Phospho-D-Glycerate",
"compartment":"e",
"charge":-3,
"formula":"C3H4O7P",
"annotation":{
"kegg.compound":"C00197",
"pubchem.compound":"439183"
}
},
{
"id":"3php_c",
"name":"3-Phosphonatooxypyruvate",
"compartment":"c",
"charge":-3,
"formula":"C3H2O7P",
"annotation":{
"kegg.compound":"C03232",
"pubchem.compound":"105"
}
},
{
"id":"3sala_c",
"name":"3-Sulfino-L-Alanine",
"compartment":"c",
"charge":-2,
"formula":"C3H5NO4S",
"annotation":{
"kegg.compound":"C00606",
"pubchem.compound":"28167170"
}
},
{
"id":"3sala_m",
"name":"3-Sulfino-L-Alanine",
"compartment":"m",
"charge":-2,
"formula":"C3H5NO4S",
"annotation":{
"kegg.compound":"C00606",
"pubchem.compound":"28167170"
}
},
{
"id":"3snpyr_c",
"name":"3-Sulfinopyruvate",
"compartment":"c",
"charge":-2,
"formula":"C3H2O5S",
"annotation":{
"kegg.compound":"C05527"
}
},
{
"id":"3spyr_c",
"name":"3-Sulfonatopyruvate",
"compartment":"c",
"charge":-2,
"formula":"C3H2O6S",
"annotation":{
"hmdb":"HMDB04045",
"kegg.compound":"C05528",
"pubchem.compound":"440717"
}
},
{
"id":"3tdcrn_c",
"name":"3-Hydroxy-Tetradecanoyl Carnitine",
"compartment":"c",
"charge":0,
"formula":"C21H41NO5"
},
{
"id":"3tdcrn_e",
"name":"3-Hydroxy-Tetradecanoyl Carnitine",
"compartment":"e",
"charge":0,
"formula":"C21H41NO5"
},
{
"id":"3tetd7ecoa_c",
"name":"3-Hydroxy Tetradecenoyl-7 Coenzyme A",
"compartment":"c",
"charge":-4,
"formula":"C35H56N7O18P3S"
},
{
"id":"3tetd7ecoa_m",
"name":"3-Hydroxy Tetradecenoyl-7 Coenzyme A",
"compartment":"m",
"charge":-4,
"formula":"C35H56N7O18P3S"
},
{
"id":"3tetd7ecoacrn_c",
"name":"3-Hydroxy Tetradecenoyl-7-Carnitine",
"compartment":"c",
"charge":0,
"formula":"C21H39NO5"
},
{
"id":"3tetd7ecoacrn_e",
"name":"3-Hydroxy Tetradecenoyl-7-Carnitine",
"compartment":"e",
"charge":0,
"formula":"C21H39NO5"
},
{
"id":"3thexddcoa_c",
"name":"3-Hydroxy Trans7,10-Hexadecadienoyl Coenzyme A",
"compartment":"c",
"charge":-4,
"formula":"C37H58N7O18P3S"
},
{
"id":"3thexddcoa_m",
"name":"3-Hydroxy Trans7,10-Hexadecadienoyl Coenzyme A",
"compartment":"m",
"charge":-4,
"formula":"C37H58N7O18P3S"
},
{
"id":"3thexddcoacrn_c",
"name":"3-Hydroxy Trans7,10-Hexadecadienoyl Carnitine",
"compartment":"c",
"charge":0,
"formula":"C23H41NO5"
},
{
"id":"3thexddcoacrn_e",
"name":"3-Hydroxy Trans7,10-Hexadecadienoyl Carnitine",
"compartment":"e",
"charge":0,
"formula":"C23H41NO5"
},
{
"id":"3ttetddcoa_c",
"name":"3-Hydroxy Trans5,8Tetradecadienoyl Coenzyme A",
"compartment":"c",
"charge":-4,
"formula":"C35H54N7O18P3S"
},
{
"id":"3ttetddcoa_m",
"name":"3-Hydroxy Trans5,8Tetradecadienoyl Coenzyme A",
"compartment":"m",
"charge":-4,
"formula":"C35H54N7O18P3S"
},
{
"id":"3ttetddcoacrn_c",
"name":"3-Hydroxy Trans5,8Tetradecadienoyl Carnitine",
"compartment":"c",
"charge":0,
"formula":"C21H37NO5"
},
{
"id":"3ttetddcoacrn_e",
"name":"3-Hydroxy Trans5,8Tetradecadienoyl Carnitine",
"compartment":"e",
"charge":0,
"formula":"C21H37NO5"
},
{
"id":"3ump_e",
"name":"3-Uridine-5'-Monophosphate",
"compartment":"e",
"charge":-2,
"formula":"C9H11N2O9P",
"annotation":{
"kegg.compound":"C01368",
"pubchem.compound":"101543"
}
},
{
"id":"42A3HP24DB_c",
"name":"4-(2-Amino-3-Hydroxyphenyl)-2,4-Dioxobutanoate",
"compartment":"c",
"charge":-1,
"formula":"C10H8NO5",
"annotation":{
"kegg.compound":"C05645",
"pubchem.compound":"440741"
}
},
{
"id":"44mctr_c",
"name":"4,4-Dimethyl-5Alpha-Cholesta-8,14,24-Trien-3Beta-Ol",
"compartment":"c",
"charge":0,
"formula":"C29H46O",
"annotation":{
"hmdb":"HMDB01023",
"kegg.compound":"C11455",
"pubchem.compound":"443212"
}
},
{
"id":"44mzym_c",
"name":"14-Demethyllanosterol",
"compartment":"c",
"charge":0,
"formula":"C29H48O",
"annotation":{
"kegg.compound":"C05108"
}
},
{
"id":"4abut_c",
"name":"4-Aminobutanoate",
"compartment":"c",
"charge":0,
"formula":"C4H9NO2",
"annotation":{
"hmdb":"HMDB00112",
"kegg.compound":"C00334",
"pubchem.compound":"119"
}
},
{
"id":"4abut_m",
"name":"4-Aminobutanoate",
"compartment":"m",
"charge":0,
"formula":"C4H9NO2",
"annotation":{
"hmdb":"HMDB00112",
"kegg.compound":"C00334",
"pubchem.compound":"119"
}
},
{
"id":"4abut_n",
"name":"4-Aminobutanoate",
"compartment":"n",
"charge":0,
"formula":"C4H9NO2",
"annotation":{
"hmdb":"HMDB00112",
"kegg.compound":"C00334",
"pubchem.compound":"119"
}
},
{
"id":"4abutn_c",
"name":"4-Aminobutanal",
"compartment":"c",
"charge":1,
"formula":"C4H10NO",
"annotation":{
"hmdb":"HMDB01080",
"kegg.compound":"C00555",
"pubchem.compound":"118"
}
},
{
"id":"4abutn_e",
"name":"4-Aminobutanal",
"compartment":"e",
"charge":1,
"formula":"C4H10NO",
"annotation":{
"hmdb":"HMDB01080",
"kegg.compound":"C00555",
"pubchem.compound":"118"
}
},
{
"id":"4aphdob_c",
"name":"4-(2-Aminophenyl)-2,4-Dioxobutanoate",
"compartment":"c",
"charge":-1,
"formula":"C10H8NO4",
"annotation":{
"hmdb":"HMDB00978",
"kegg.compound":"C01252",
"pubchem.compound":"472"
}
},
{
"id":"4bhglz_c",
"name":"4-beta-OH-gliclazide",
"compartment":"c",
"charge":-1,
"formula":"C15H20N3O4S"
},
{
"id":"4bhglz_e",
"name":"4-beta-OH-gliclazide",
"compartment":"e",
"charge":-1,
"formula":"C15H20N3O4S"
},
{
"id":"4bhglz_r",
"name":"4-beta-OH-gliclazide",
"compartment":"r",
"charge":-1,
"formula":"C15H20N3O4S"
},
{
"id":"4glu56dihdind_c",
"name":"4-S-Glutathionyl-5,6-Dihydroxyindoline",
"compartment":"c",
"charge":-1,
"formula":"C18H23N4O8S"
},
{
"id":"4glu56dihdind_e",
"name":"4-S-Glutathionyl-5,6-Dihydroxyindoline",
"compartment":"e",
"charge":-1,
"formula":"C18H23N4O8S"
},
{
"id":"4hatvacid_c",
"name":"4-hydroxy-atorvastatin-acid / para-hydroxy-atorvastatin acid",
"compartment":"c",
"charge":-1,
"formula":"C33H34FN2O6"
},
{
"id":"4hatvacid_e",
"name":"4-hydroxy-atorvastatin-acid / para-hydroxy-atorvastatin acid",
"compartment":"e",
"charge":-1,
"formula":"C33H34FN2O6"
},
{
"id":"4hatvlac_c",
"name":"4-hydroxy-atorvastatin-lactone / para-hydroxy-atorvastatin lactone",
"compartment":"c",
"charge":0,
"formula":"C33H33FN2O5"
},
{
"id":"4hatvlac_e",
"name":"4-hydroxy-atorvastatin-lactone / para-hydroxy-atorvastatin lactone",
"compartment":"e",
"charge":0,
"formula":"C33H33FN2O5"
},
{
"id":"4hbz_c",
"name":"4-Hydroxybenzoate",
"compartment":"c",
"charge":-1,
"formula":"C7H5O3",
"annotation":{
"hmdb":"HMDB00500",
"kegg.compound":"C00156",
"pubchem.compound":"135"
}
},
{
"id":"4hbz_e",
"name":"4-Hydroxybenzoate",
"compartment":"e",
"charge":-1,
"formula":"C7H5O3",
"annotation":{
"hmdb":"HMDB00500",
"kegg.compound":"C00156",
"pubchem.compound":"135"
}
},
{
"id":"4hbz_m",
"name":"4-Hydroxybenzoate",
"compartment":"m",
"charge":-1,
"formula":"C7H5O3",
"annotation":{
"hmdb":"HMDB00500",
"kegg.compound":"C00156",
"pubchem.compound":"135"
}
},
{
"id":"4hbzcoa_c",
"name":"4-Hydroxybenzoyl Coenzyme A",
"compartment":"c",
"charge":-4,
"formula":"C28H36N7O18P3S",
"annotation":{
"kegg.compound":"C02949"
}
},
{
"id":"4hbzcoa_m",
"name":"4-Hydroxybenzoyl Coenzyme A",
"compartment":"m",
"charge":-4,
"formula":"C28H36N7O18P3S",
"annotation":{
"kegg.compound":"C02949"
}
},
{
"id":"4hexdtetcoa_m",
"name":"4,7,10,13-Hexadecatetraenoyl Coenzyme A",
"compartment":"m",
"charge":-4,
"formula":"C37H54N7O17P3S"
},
{
"id":"4hexdtricoa_m",
"name":"4,7,10-Hexadecatrienoyl Coenzyme A",
"compartment":"m",
"charge":-4,
"formula":"C37H56N7O17P3S"
},
{
"id":"4hpro_LT_c",
"name":"Trans-4-Hydroxy-L-Proline",
"compartment":"c",
"charge":0,
"formula":"C5H9NO3",
"annotation":{
"hmdb":"HMDB00725",
"kegg.compound":"C01157",
"pubchem.compound":"5810"
}
},
{
"id":"4hpro_LT_e",
"name":"Trans-4-Hydroxy-L-Proline",
"compartment":"e",
"charge":0,
"formula":"C5H9NO3",
"annotation":{
"hmdb":"HMDB00725",
"kegg.compound":"C01157",
"pubchem.compound":"5810"
}
},
{
"id":"4hpro_LT_m",
"name":"Trans-4-Hydroxy-L-Proline",
"compartment":"m",
"charge":0,
"formula":"C5H9NO3",
"annotation":{
"hmdb":"HMDB00725",
"kegg.compound":"C01157",
"pubchem.compound":"5810"
}
},
{
"id":"4mop_c",
"name":"4-Methyl-2-Oxopentanoate",
"compartment":"c",
"charge":-1,
"formula":"C6H9O3",
"annotation":{
"hmdb":"HMDB00695",
"kegg.compound":"C00233",
"pubchem.compound":"70"
}
},
{
"id":"4mop_e",
"name":"4-Methyl-2-Oxopentanoate",
"compartment":"e",
"charge":-1,
"formula":"C6H9O3",
"annotation":{
"hmdb":"HMDB00695",
"kegg.compound":"C00233",
"pubchem.compound":"70"
}
},
{
"id":"4mop_m",
"name":"4-Methyl-2-Oxopentanoate",
"compartment":"m",
"charge":-1,
"formula":"C6H9O3",
"annotation":{
"hmdb":"HMDB00695",
"kegg.compound":"C00233",
"pubchem.compound":"70"
}
},
{
"id":"4mtob_c",
"name":"4-Methyl-Thio-Oxo-Butyrate",
"compartment":"c",
"charge":-1,
"formula":"C5H7O3S"
},
{
"id":"4mzym_int1_c",
"name":"4Alpha-Methylzymosterol-4-Carboxylate",
"compartment":"c",
"charge":0,
"formula":"C29H46O3",
"annotation":{
"kegg.compound":"C15808"
}
},
{
"id":"4mzym_int2_c",
"name":"3-Keto-4-Methylzymosterol",
"compartment":"c",
"charge":0,
"formula":"C28H44O",
"annotation":{
"kegg.compound":"C15816"
}
},
{
"id":"4nph_c",
"name":"4-Nitrophenolate",
"compartment":"c",
"charge":0,
"formula":"C6H5NO3",
"annotation":{
"kegg.compound":"C00870"
}
},
{
"id":"4nph_e",
"name":"4-Nitrophenolate",
"compartment":"e",
"charge":0,
"formula":"C6H5NO3",
"annotation":{
"kegg.compound":"C00870"
}
},
{
"id":"4nphsf_c",
"name":"4-Nitrophenyl Sulfate",
"compartment":"c",
"charge":-1,
"formula":"C6H4NO6S",
"annotation":{
"hmdb":"HMDB06492",
"pubchem.compound":"80349"
}
},
{
"id":"4nphsf_e",
"name":"4-Nitrophenyl Sulfate",
"compartment":"e",
"charge":-1,
"formula":"C6H4NO6S",
"annotation":{
"hmdb":"HMDB06492",
"pubchem.compound":"80349"
}
},
{
"id":"4ohbut_c",
"name":"4-Hydroxy-Butyrate",
"compartment":"c",
"charge":-1,
"formula":"C4H7O3"
},
{
"id":"4ohbut_e",
"name":"4-Hydroxy-Butyrate",
"compartment":"e",
"charge":-1,
"formula":"C4H7O3"
},
{
"id":"4ohbut_m",
"name":"4-Hydroxy-Butyrate",
"compartment":"m",
"charge":-1,
"formula":"C4H7O3"
},
{
"id":"4tmeabutn_c",
"name":"4-(Trimethylammonio)Butanoate",
"compartment":"c",
"charge":0,
"formula":"C7H15NO2",
"annotation":{
"kegg.compound":"C01181"
}
},
{
"id":"4tmeabutn_e",
"name":"4-(Trimethylammonio)Butanoate",
"compartment":"e",
"charge":0,
"formula":"C7H15NO2",
"annotation":{
"kegg.compound":"C01181"
}
},
{
"id":"56dthm_c",
"name":"5,6-Dihydrothymine",
"compartment":"c",
"charge":0,
"formula":"C5H8N2O2",
"annotation":{
"hmdb":"HMDB00079",
"kegg.compound":"C00906",
"pubchem.compound":"93556"
}
},
{
"id":"56dthm_e",
"name":"5,6-Dihydrothymine",
"compartment":"e",
"charge":0,
"formula":"C5H8N2O2",
"annotation":{
"hmdb":"HMDB00079",
"kegg.compound":"C00906",
"pubchem.compound":"93556"
}
},
{
"id":"56dthm_m",
"name":"5,6-Dihydrothymine",
"compartment":"m",
"charge":0,
"formula":"C5H8N2O2",
"annotation":{
"hmdb":"HMDB00079",
"kegg.compound":"C00906",
"pubchem.compound":"93556"
}
},
{
"id":"56dura_c",
"name":"5,6-Dihydrouracil",
"compartment":"c",
"charge":0,
"formula":"C4H6N2O2",
"annotation":{
"hmdb":"HMDB00076",
"kegg.compound":"C00429",
"pubchem.compound":"649"
}
},
{
"id":"56dura_e",
"name":"5,6-Dihydrouracil",
"compartment":"e",
"charge":0,
"formula":"C4H6N2O2",
"annotation":{
"hmdb":"HMDB00076",
"kegg.compound":"C00429",
"pubchem.compound":"649"
}
},
{
"id":"5HPET_c",
"name":"5(S)-Hydroperoxyeicosatetraenoic Acid",
"compartment":"c",
"charge":-1,
"formula":"C20H31O4",
"annotation":{
"pubchem.compound":"5280778"
}
},
{
"id":"5HPET_e",
"name":"5(S)-Hydroperoxyeicosatetraenoic Acid",
"compartment":"e",
"charge":-1,
"formula":"C20H31O4",
"annotation":{
"pubchem.compound":"5280778"
}
},
{
"id":"5HPET_m",
"name":"5(S)-Hydroperoxyeicosatetraenoic Acid",
"compartment":"m",
"charge":-1,
"formula":"C20H31O4",
"annotation":{
"pubchem.compound":"5280778"
}
},
{
"id":"5adtststerone_c",
"name":"17Beta-Hydroxy-5Alpha-Androstan-3-One",
"compartment":"c",
"charge":0,
"formula":"C19H30O2",
"annotation":{
"hmdb":"HMDB02961",
"kegg.compound":"C03917",
"pubchem.compound":"10635"
}
},
{
"id":"5adtststerone_e",
"name":"17Beta-Hydroxy-5Alpha-Androstan-3-One",
"compartment":"e",
"charge":0,
"formula":"C19H30O2",
"annotation":{
"hmdb":"HMDB02961",
"kegg.compound":"C03917",
"pubchem.compound":"10635"
}
},
{
"id":"5adtststerones_c",
"name":"5Alpha-Dihydrotestosterone Sulfate",
"compartment":"c",
"charge":-1,
"formula":"C19H29O5S",
"annotation":{
"hmdb":"HMDB06278",
"pubchem.compound":"18665256"
}
},
{
"id":"5adtststerones_e",
"name":"5Alpha-Dihydrotestosterone Sulfate",
"compartment":"e",
"charge":-1,
"formula":"C19H29O5S",
"annotation":{
"hmdb":"HMDB06278",
"pubchem.compound":"18665256"
}
},
{
"id":"5aizc_c",
"name":"5-Amino-1-(5-Phospho-D-Ribosyl)Imidazole-4-Carboxylate",
"compartment":"c",
"charge":-3,
"formula":"C9H11N3O9P",
"annotation":{
"kegg.compound":"C04751",
"pubchem.compound":"165388"
}
},
{
"id":"5aop_c",
"name":"5-Amino-4-Oxopentanoate",
"compartment":"c",
"charge":0,
"formula":"C5H9NO3",
"annotation":{
"hmdb":"HMDB01149",
"kegg.compound":"C00430",
"pubchem.compound":"137"
}
},
{
"id":"5aop_e",
"name":"5-Amino-4-Oxopentanoate",
"compartment":"e",
"charge":0,
"formula":"C5H9NO3",
"annotation":{
"hmdb":"HMDB01149",
"kegg.compound":"C00430",
"pubchem.compound":"137"
}
},
{
"id":"5cysdopa_c",
"name":"5-S-Cysteinyldopamine",
"compartment":"c",
"charge":1,
"formula":"C11H17N2O4S"
},
{
"id":"5cysdopa_e",
"name":"5-S-Cysteinyldopamine",
"compartment":"e",
"charge":1,
"formula":"C11H17N2O4S"
},
{
"id":"5dpmev_x",
"name":"(R)-5-Diphosphomevalonate",
"compartment":"x",
"charge":-4,
"formula":"C6H10O10P2",
"annotation":{
"kegg.compound":"C01143",
"pubchem.compound":"439418"
}
},
{
"id":"5eipencoa_m",
"name":"5,8,11,14,17-Eicosapentenoyl Coenzyme A",
"compartment":"m",
"charge":-4,
"formula":"C41H60N7O17P3S"
},
{
"id":"5mdr1p_c",
"name":"5-Methylthio-5-Deoxy-D-Ribose 1-Phosphate",
"compartment":"c",
"charge":-2,
"formula":"C6H11O7PS",
"annotation":{
"kegg.compound":"C04188",
"pubchem.compound":"53477720"
}
},
{
"id":"5mdru1p_c",
"name":"5-Methylthio-5-Deoxy-D-Ribulose 1-Phosphate",
"compartment":"c",
"charge":-2,
"formula":"C6H11O7PS",
"annotation":{
"kegg.compound":"C04582",
"pubchem.compound":"174549"
}
},
{
"id":"5mta_c",
"name":"5-Methylthioadenosine",
"compartment":"c",
"charge":0,
"formula":"C11H15N5O3S",
"annotation":{
"hmdb":"HMDB01173",
"kegg.compound":"C00170",
"pubchem.compound":"439176"
}
},
{
"id":"5mta_e",
"name":"5-Methylthioadenosine",
"compartment":"e",
"charge":0,
"formula":"C11H15N5O3S",
"annotation":{
"hmdb":"HMDB01173",
"kegg.compound":"C00170",
"pubchem.compound":"439176"
}
},
{
"id":"5mthf_c",
"name":"5-Methyltetrahydrofolate",
"compartment":"c",
"charge":-1,
"formula":"C20H24N7O6",
"annotation":{
"hmdb":"HMDB01396",
"kegg.compound":"C00440",
"pubchem.compound":"439234"
}
},
{
"id":"5mthf_e",
"name":"5-Methyltetrahydrofolate",
"compartment":"e",
"charge":-1,
"formula":"C20H24N7O6",
"annotation":{
"hmdb":"HMDB01396",
"kegg.compound":"C00440",
"pubchem.compound":"439234"
}
},
{
"id":"5ohfvs_c",
"name":"5-hydroxy-fluvastatin",
"compartment":"c",
"charge":0,
"formula":"C24H25FNNaO5"
},
{
"id":"5ohfvs_e",
"name":"5-hydroxy-fluvastatin",
"compartment":"e",
"charge":0,
"formula":"C24H25FNNaO5"
},
{
"id":"5ohfvs_r",
"name":"5-hydroxy-fluvastatin",
"compartment":"r",
"charge":0,
"formula":"C24H25FNNaO5"
},
{
"id":"5ohfvsglu_c",
"name":"5-hydroxy-fluvastatin-glucuronide",
"compartment":"c",
"charge":-1,
"formula":"C30H32FNNaO11"
},
{
"id":"5ohfvsglu_e",
"name":"5-hydroxy-fluvastatin-glucuronide",
"compartment":"e",
"charge":-1,
"formula":"C30H32FNNaO11"
},
{
"id":"5ohfvsglu_r",
"name":"5-hydroxy-fluvastatin-glucuronide",
"compartment":"r",
"charge":-1,
"formula":"C30H32FNNaO11"
},
{
"id":"5ohhexa_c",
"name":"5-Hydroxyhexanoic Acid",
"compartment":"c",
"charge":-1,
"formula":"C6H11O3"
},
{
"id":"5ohhexa_e",
"name":"5-Hydroxyhexanoic Acid",
"compartment":"e",
"charge":-1,
"formula":"C6H11O3"
},
{
"id":"5oxpro_c",
"name":"5-Oxoprolinate",
"compartment":"c",
"charge":-1,
"formula":"C5H6NO3",
"annotation":{
"hmdb":"HMDB00267",
"kegg.compound":"C01879",
"pubchem.compound":"7405"
}
},
{
"id":"5oxpro_e",
"name":"5-Oxoprolinate",
"compartment":"e",
"charge":-1,
"formula":"C5H6NO3",
"annotation":{
"hmdb":"HMDB00267",
"kegg.compound":"C01879",
"pubchem.compound":"7405"
}
},
{
"id":"5pmev_x",
"name":"(R)-5-Phosphonatomevalonate",
"compartment":"x",
"charge":-3,
"formula":"C6H10O7P",
"annotation":{
"kegg.compound":"C01107",
"pubchem.compound":"439400"
}
},
{
"id":"5tedtricoa_m",
"name":"5,8,11-Tetradecatrienoyl Coenzyme A",
"compartment":"m",
"charge":-4,
"formula":"C35H52N7O17P3S"
},
{
"id":"6a2ohxnt_x",
"name":"6-Amino-2-Oxohexanoic Acid",
"compartment":"x",
"charge":0,
"formula":"C6H11NO3",
"annotation":{
"hmdb":"HMDB12151",
"kegg.compound":"C03239",
"pubchem.compound":"439954"
}
},
{
"id":"6ahglz_c",
"name":"6-alpha-OH-gliclazide",
"compartment":"c",
"charge":-1,
"formula":"C15H20N3O4S"
},
{
"id":"6ahglz_e",
"name":"6-alpha-OH-gliclazide",
"compartment":"e",
"charge":-1,
"formula":"C15H20N3O4S"
},
{
"id":"6ahglz_r",
"name":"6-alpha-OH-gliclazide",
"compartment":"r",
"charge":-1,
"formula":"C15H20N3O4S"
},
{
"id":"6bhglz_c",
"name":"6-beta-OH-gliclazide",
"compartment":"c",
"charge":-1,
"formula":"C15H20N3O4S"
},
{
"id":"6bhglz_e",
"name":"6-beta-OH-gliclazide",
"compartment":"e",
"charge":-1,
"formula":"C15H20N3O4S"
},
{
"id":"6bhglz_r",
"name":"6-beta-OH-gliclazide",
"compartment":"r",
"charge":-1,
"formula":"C15H20N3O4S"
},
{
"id":"6bhglzglc_c",
"name":"6-beta-OH-gliclazide-glucuronide",
"compartment":"c",
"charge":-2,
"formula":"C21H27N3O10S"
},
{
"id":"6bhglzglc_e",
"name":"6-beta-OH-gliclazide-glucuronide",
"compartment":"e",
"charge":-2,
"formula":"C21H27N3O10S"
},
{
"id":"6bhglzglc_r",
"name":"6-beta-OH-gliclazide-glucuronide",
"compartment":"r",
"charge":-2,
"formula":"C21H27N3O10S"
},
{
"id":"6epvs_c",
"name":"6-epipravastatin",
"compartment":"c",
"charge":0,
"formula":"C23H35NaO7"
},
{
"id":"6epvs_e",
"name":"6-epipravastatin",
"compartment":"e",
"charge":0,
"formula":"C23H35NaO7"
},
{
"id":"6hddopaqn_c",
"name":"6-Hydroxydopamine-Quinone",
"compartment":"c",
"charge":0,
"formula":"C8H10NO3"
},
{
"id":"6hoxmelatn_c",
"name":"6-Hydroxymelatonin",
"compartment":"c",
"charge":0,
"formula":"C13H16N2O3",
"annotation":{
"hmdb":"HMDB04081",
"kegg.compound":"C05643",
"pubchem.compound":"1864"
}
},
{
"id":"6hoxmelatn_e",
"name":"6-Hydroxymelatonin",
"compartment":"e",
"charge":0,
"formula":"C13H16N2O3",
"annotation":{
"hmdb":"HMDB04081",
"kegg.compound":"C05643",
"pubchem.compound":"1864"
}
},
{
"id":"6ohfvsglu_c",
"name":"6-hydroxy-fluvastatin-glucuronide",
"compartment":"c",
"charge":-1,
"formula":"C30H32FNNaO11"
},
{
"id":"6ohfvsglu_e",
"name":"6-hydroxy-fluvastatin-glucuronide",
"compartment":"e",
"charge":-1,
"formula":"C30H32FNNaO11"
},
{
"id":"6ohfvsglu_r",
"name":"6-hydroxy-fluvastatin-glucuronide",
"compartment":"r",
"charge":-1,
"formula":"C30H32FNNaO11"
},
{
"id":"6pgc_c",
"name":"6-Phospho-D-Gluconate",
"compartment":"c",
"charge":-3,
"formula":"C6H10O10P",
"annotation":{
"hmdb":"HMDB01316",
"kegg.compound":"C00345",
"pubchem.compound":"91493"
}
},
{
"id":"6pgc_r",
"name":"6-Phospho-D-Gluconate",
"compartment":"r",
"charge":-3,
"formula":"C6H10O10P",
"annotation":{
"hmdb":"HMDB01316",
"kegg.compound":"C00345",
"pubchem.compound":"91493"
}
},
{
"id":"6pgl_c",
"name":"6-Phospho-D-Glucono-1,5-Lactone",
"compartment":"c",
"charge":-2,
"formula":"C6H9O9P",
"annotation":{
"kegg.compound":"C01236",
"pubchem.compound":"439452"
}
},
{
"id":"6pgl_r",
"name":"6-Phospho-D-Glucono-1,5-Lactone",
"compartment":"r",
"charge":-2,
"formula":"C6H9O9P",
"annotation":{
"kegg.compound":"C01236",
"pubchem.compound":"439452"
}
},
{
"id":"7ahglz_c",
"name":"7-alpha-OH-gliclazide",
"compartment":"c",
"charge":-1,
"formula":"C15H20N3O4S"
},
{
"id":"7ahglz_e",
"name":"7-alpha-OH-gliclazide",
"compartment":"e",
"charge":-1,
"formula":"C15H20N3O4S"
},
{
"id":"7ahglz_r",
"name":"7-alpha-OH-gliclazide",
"compartment":"r",
"charge":-1,
"formula":"C15H20N3O4S"
},
{
"id":"7bhglz_c",
"name":"7-beta-OH-gliclazide",
"compartment":"c",
"charge":-1,
"formula":"C15H20N3O4S"
},
{
"id":"7bhglz_e",
"name":"7-beta-OH-gliclazide",
"compartment":"e",
"charge":-1,
"formula":"C15H20N3O4S"
},
{
"id":"7bhglz_r",
"name":"7-beta-OH-gliclazide",
"compartment":"r",
"charge":-1,
"formula":"C15H20N3O4S"
},
{
"id":"7bhglzglc_c",
"name":"7-beta-OH-gliclazide-glucuronide",
"compartment":"c",
"charge":-2,
"formula":"C21H27N3O10S"
},
{
"id":"7bhglzglc_e",
"name":"7-beta-OH-gliclazide-glucuronide",
"compartment":"e",
"charge":-2,
"formula":"C21H27N3O10S"
},
{
"id":"7bhglzglc_r",
"name":"7-beta-OH-gliclazide-glucuronide",
"compartment":"r",
"charge":-2,
"formula":"C21H27N3O10S"
},
{
"id":"7dhchsterol_c",
"name":"Cholesta-5,7-Dien-3Beta-Ol",
"compartment":"c",
"charge":0,
"formula":"C27H44O",
"annotation":{
"hmdb":"HMDB00032",
"kegg.compound":"C01164",
"pubchem.compound":"439423"
}
},
{
"id":"7dhchsterol_e",
"name":"Cholesta-5,7-Dien-3Beta-Ol",
"compartment":"e",
"charge":0,
"formula":"C27H44O",
"annotation":{
"hmdb":"HMDB00032",
"kegg.compound":"C01164",
"pubchem.compound":"439423"
}
},
{
"id":"7ohocata_c",
"name":"7-Hydroxy-Octanoate",
"compartment":"c",
"charge":-1,
"formula":"C8H15O3"
},
{
"id":"7ohocata_e",
"name":"7-Hydroxy-Octanoate",
"compartment":"e",
"charge":-1,
"formula":"C8H15O3"
},
{
"id":"9_cis_retfa_c",
"name":"Fatty Acid 9-Cis-Retinol",
"compartment":"c",
"charge":0,
"formula":"C20H29OFULLR2CO"
},
{
"id":"9_cis_retfa_e",
"name":"Fatty Acid 9-Cis-Retinol",
"compartment":"e",
"charge":0,
"formula":"C20H29OFULLR2CO"
},
{
"id":"C01041_c",
"name":"Monodehydroascorbate",
"compartment":"c",
"charge":-1,
"formula":"C6H6O6",
"annotation":{
"kegg.compound":"C01041",
"pubchem.compound":"439374"
}
},
{
"id":"C01601_c",
"name":"Nonanoic Acid",
"compartment":"c",
"charge":-1,
"formula":"C9H17O2",
"annotation":{
"hmdb":"HMDB00847",
"kegg.compound":"C01601",
"pubchem.compound":"8158"
}
},
{
"id":"C01601_e",
"name":"Nonanoic Acid",
"compartment":"e",
"charge":-1,
"formula":"C9H17O2",
"annotation":{
"hmdb":"HMDB00847",
"kegg.compound":"C01601",
"pubchem.compound":"8158"
}
},
{
"id":"C01747_c",
"name":"Psychosine",
"compartment":"c",
"charge":1,
"formula":"C24H48NO7",
"annotation":{
"hmdb":"HMDB00648",
"kegg.compound":"C01747",
"pubchem.compound":"22833541"
}
},
{
"id":"C01747_l",
"name":"Psychosine",
"compartment":"l",
"charge":1,
"formula":"C24H48NO7",
"annotation":{
"hmdb":"HMDB00648",
"kegg.compound":"C01747",
"pubchem.compound":"22833541"
}
},
{
"id":"C02356_c",
"name":"(S)-2-Aminobutanoate",
"compartment":"c",
"charge":0,
"formula":"C4H9NO2",
"annotation":{
"hmdb":"HMDB00452",
"kegg.compound":"C02356",
"pubchem.compound":"80283"
}
},
{
"id":"C02356_e",
"name":"(S)-2-Aminobutanoate",
"compartment":"e",
"charge":0,
"formula":"C4H9NO2",
"annotation":{
"hmdb":"HMDB00452",
"kegg.compound":"C02356",
"pubchem.compound":"80283"
}
},
{
"id":"C02470_c",
"name":"Xanthurenic Acid",
"compartment":"c",
"charge":-1,
"formula":"C10H6NO4",
"annotation":{
"hmdb":"HMDB00881",
"kegg.compound":"C02470",
"pubchem.compound":"5699"
}
},
{
"id":"C02470_e",
"name":"Xanthurenic Acid",
"compartment":"e",
"charge":-1,
"formula":"C10H6NO4",
"annotation":{
"hmdb":"HMDB00881",
"kegg.compound":"C02470",
"pubchem.compound":"5699"
}
},
{
"id":"C03681_c",
"name":"5Alpha-Pregnane-3,20-Dione",
"compartment":"c",
"charge":0,
"formula":"C21H32O2",
"annotation":{
"hmdb":"HMDB03759",
"kegg.compound":"C03681",
"pubchem.compound":"92810"
}
},
{
"id":"C03681_e",
"name":"5Alpha-Pregnane-3,20-Dione",
"compartment":"e",
"charge":0,
"formula":"C21H32O2",
"annotation":{
"hmdb":"HMDB03759",
"kegg.compound":"C03681",
"pubchem.compound":"92810"
}
},
{
"id":"C04717_c",
"name":"13-L-Hydroperoxylinoleic Acid",
"compartment":"c",
"charge":-1,
"formula":"C18H30O4",
"annotation":{
"hmdb":"HMDB03871",
"kegg.compound":"C04717",
"pubchem.compound":"5280720"
}
},
{
"id":"C04717_e",
"name":"13-L-Hydroperoxylinoleic Acid",
"compartment":"e",
"charge":-1,
"formula":"C18H30O4",
"annotation":{
"hmdb":"HMDB03871",
"kegg.compound":"C04717",
"pubchem.compound":"5280720"
}
},
{
"id":"C04805_c",
"name":"5-Hydroxyeicosatetraenoate",
"compartment":"c",
"charge":-1,
"formula":"C20H31O3",
"annotation":{
"hmdb":"HMDB11134",
"kegg.compound":"C04805",
"pubchem.compound":"5280733"
}
},
{
"id":"C04805_e",
"name":"5-Hydroxyeicosatetraenoate",
"compartment":"e",
"charge":-1,
"formula":"C20H31O3",
"annotation":{
"hmdb":"HMDB11134",
"kegg.compound":"C04805",
"pubchem.compound":"5280733"
}
},
{
"id":"C04805_m",
"name":"5-Hydroxyeicosatetraenoate",
"compartment":"m",
"charge":-1,
"formula":"C20H31O3",
"annotation":{
"hmdb":"HMDB11134",
"kegg.compound":"C04805",
"pubchem.compound":"5280733"
}
},
{
"id":"C04805_r",
"name":"5-Hydroxyeicosatetraenoate",
"compartment":"r",
"charge":-1,
"formula":"C20H31O3",
"annotation":{
"hmdb":"HMDB11134",
"kegg.compound":"C04805",
"pubchem.compound":"5280733"
}
},
{
"id":"C04849_e",
"name":"(5Z,9E,14Z)-(8Xi,11R,12S)-11,12-Epoxy-8-Hydroxyicosa-5,9,14-Trienoate",
"compartment":"e",
"charge":-1,
"formula":"C20H31O4",
"annotation":{
"kegg.compound":"C04849",
"pubchem.compound":"21158465"
}
},
{
"id":"C05109_c",
"name":"24,25-Dihydrolanosterol",
"compartment":"c",
"charge":0,
"formula":"C30H52O",
"annotation":{
"hmdb":"HMDB06839",
"kegg.compound":"C05109",
"pubchem.compound":"440560"
}
},
{
"id":"C05279_m",
"name":"Trans,Cis-Lauro-2,6-Dienoyl Coenzyme A",
"compartment":"m",
"charge":-4,
"formula":"C33H50N7O17P3S",
"annotation":{
"hmdb":"HMDB11123",
"kegg.compound":"C05279",
"pubchem.compound":"53480665"
}
},
{
"id":"C05280_m",
"name":"Cis,Cis-3,6-Dodecadienoyl Coenzyme A",
"compartment":"m",
"charge":-4,
"formula":"C33H50N7O17P3S",
"annotation":{
"hmdb":"HMDB03952",
"kegg.compound":"C05280",
"pubchem.compound":"5280771"
}
},
{
"id":"C05298_c",
"name":"2-Hydroxyestrone",
"compartment":"c",
"charge":0,
"formula":"C18H22O3",
"annotation":{
"hmdb":"HMDB00343",
"kegg.compound":"C05298",
"pubchem.compound":"440623"
}
},
{
"id":"C05298_e",
"name":"2-Hydroxyestrone",
"compartment":"e",
"charge":0,
"formula":"C18H22O3",
"annotation":{
"hmdb":"HMDB00343",
"kegg.compound":"C05298",
"pubchem.compound":"440623"
}
},
{
"id":"C05299_c",
"name":"2-Methoxyestrone",
"compartment":"c",
"charge":0,
"formula":"C19H24O3",
"annotation":{
"hmdb":"HMDB00010",
"kegg.compound":"C05299",
"pubchem.compound":"440624"
}
},
{
"id":"C05299_e",
"name":"2-Methoxyestrone",
"compartment":"e",
"charge":0,
"formula":"C19H24O3",
"annotation":{
"hmdb":"HMDB00010",
"kegg.compound":"C05299",
"pubchem.compound":"440624"
}
},
{
"id":"C05300_c",
"name":"16Alpha-Hydroxyestrone",
"compartment":"c",
"charge":0,
"formula":"C18H22O3",
"annotation":{
"hmdb":"HMDB00335",
"kegg.compound":"C05300",
"pubchem.compound":"115116"
}
},
{
"id":"C05300_e",
"name":"16Alpha-Hydroxyestrone",
"compartment":"e",
"charge":0,
"formula":"C18H22O3",
"annotation":{
"hmdb":"HMDB00335",
"kegg.compound":"C05300",
"pubchem.compound":"115116"
}
},
{
"id":"C05301_c",
"name":"2-Hydroxyestradiol",
"compartment":"c",
"charge":0,
"formula":"C18H24O3",
"annotation":{
"hmdb":"HMDB00338",
"kegg.compound":"C05301",
"pubchem.compound":"247304"
}
},
{
"id":"C05301_e",
"name":"2-Hydroxyestradiol",
"compartment":"e",
"charge":0,
"formula":"C18H24O3",
"annotation":{
"hmdb":"HMDB00338",
"kegg.compound":"C05301",
"pubchem.compound":"247304"
}
},
{
"id":"C05302_c",
"name":"2-Methoxyestradiol-17Beta",
"compartment":"c",
"charge":0,
"formula":"C19H26O3",
"annotation":{
"hmdb":"HMDB00405",
"kegg.compound":"C05302",
"pubchem.compound":"66414"
}
},
{
"id":"C05302_e",
"name":"2-Methoxyestradiol-17Beta",
"compartment":"e",
"charge":0,
"formula":"C19H26O3",
"annotation":{
"hmdb":"HMDB00405",
"kegg.compound":"C05302",
"pubchem.compound":"66414"
}
},
{
"id":"C05767_c",
"name":"Uroporphyrin I",
"compartment":"c",
"charge":-8,
"formula":"C40H30N4O16",
"annotation":{
"hmdb":"HMDB00936",
"kegg.compound":"C05767"
}
},
{
"id":"C05767_e",
"name":"Uroporphyrin I",
"compartment":"e",
"charge":-8,
"formula":"C40H30N4O16",
"annotation":{
"hmdb":"HMDB00936",
"kegg.compound":"C05767"
}
},
{
"id":"C05769_c",
"name":"Coproporphyrin I",
"compartment":"c",
"charge":-4,
"formula":"C36H34N4O8",
"annotation":{
"hmdb":"HMDB00643",
"kegg.compound":"C05769"
}
},
{
"id":"C05769_e",
"name":"Coproporphyrin I",
"compartment":"e",
"charge":-4,
"formula":"C36H34N4O8",
"annotation":{
"hmdb":"HMDB00643",
"kegg.compound":"C05769"
}
},
{
"id":"C05770_c",
"name":"Coproporphyrin Iii",
"compartment":"c",
"charge":-4,
"formula":"C36H34N4O8",
"annotation":{
"hmdb":"HMDB00570",
"kegg.compound":"C05770"
}
},
{
"id":"C05770_e",
"name":"Coproporphyrin Iii",
"compartment":"e",
"charge":-4,
"formula":"C36H34N4O8",
"annotation":{
"hmdb":"HMDB00570",
"kegg.compound":"C05770"
}
},
{
"id":"C05957_c",
"name":"Prostaglandin J2",
"compartment":"c",
"charge":-1,
"formula":"C20H29O4",
"annotation":{
"hmdb":"HMDB02710",
"kegg.compound":"C05957",
"pubchem.compound":"5280884"
}
},
{
"id":"C05957_e",
"name":"Prostaglandin J2",
"compartment":"e",
"charge":-1,
"formula":"C20H29O4",
"annotation":{
"hmdb":"HMDB02710",
"kegg.compound":"C05957",
"pubchem.compound":"5280884"
}
},
{
"id":"C05957_r",
"name":"Prostaglandin J2",
"compartment":"r",
"charge":-1,
"formula":"C20H29O4",
"annotation":{
"hmdb":"HMDB02710",
"kegg.compound":"C05957",
"pubchem.compound":"5280884"
}
},
{
"id":"C06314_c",
"name":"Lipoxin A4",
"compartment":"c",
"charge":-1,
"formula":"C20H31O5",
"annotation":{
"hmdb":"HMDB04385",
"kegg.compound":"C06314",
"pubchem.compound":"5280914"
}
},
{
"id":"C06314_e",
"name":"Lipoxin A4",
"compartment":"e",
"charge":-1,
"formula":"C20H31O5",
"annotation":{
"hmdb":"HMDB04385",
"kegg.compound":"C06314",
"pubchem.compound":"5280914"
}
},
{
"id":"C06315_c",
"name":"Lipoxin B4",
"compartment":"c",
"charge":-1,
"formula":"C20H31O5",
"annotation":{
"hmdb":"HMDB05082",
"kegg.compound":"C06315",
"pubchem.compound":"5280915"
}
},
{
"id":"C06315_e",
"name":"Lipoxin B4",
"compartment":"e",
"charge":-1,
"formula":"C20H31O5",
"annotation":{
"hmdb":"HMDB05082",
"kegg.compound":"C06315",
"pubchem.compound":"5280915"
}
},
{
"id":"C08261_c",
"name":"Azelaic Acid",
"compartment":"c",
"charge":-2,
"formula":"C9H12O4",
"annotation":{
"hmdb":"HMDB00784",
"kegg.compound":"C08261",
"pubchem.compound":"2266"
}
},
{
"id":"C09642_c",
"name":"(-)-Salsolinol",
"compartment":"c",
"charge":1,
"formula":"C10H14NO2",
"annotation":{
"hmdb":"HMDB05199",
"kegg.compound":"C09642",
"pubchem.compound":"54456"
}
},
{
"id":"C10164_c",
"name":"Picolinic Acid",
"compartment":"c",
"charge":-1,
"formula":"C6H4NO2",
"annotation":{
"hmdb":"HMDB02243",
"kegg.compound":"C10164",
"pubchem.compound":"1018"
}
},
{
"id":"C10164_e",
"name":"Picolinic Acid",
"compartment":"e",
"charge":-1,
"formula":"C6H4NO2",
"annotation":{
"hmdb":"HMDB02243",
"kegg.compound":"C10164",
"pubchem.compound":"1018"
}
},
{
"id":"C11695_c",
"name":"Anandamide",
"compartment":"c",
"charge":0,
"formula":"C22H37NO2",
"annotation":{
"hmdb":"HMDB04080",
"kegg.compound":"C11695",
"pubchem.compound":"5281969"
}
},
{
"id":"C11695_e",
"name":"Anandamide",
"compartment":"e",
"charge":0,
"formula":"C22H37NO2",
"annotation":{
"hmdb":"HMDB04080",
"kegg.compound":"C11695",
"pubchem.compound":"5281969"
}
},
{
"id":"C11821_c",
"name":"5-Hydroxyisourate",
"compartment":"c",
"charge":0,
"formula":"C5H4N4O4",
"annotation":{
"kegg.compound":"C11821",
"pubchem.compound":"250388"
}
},
{
"id":"C13856_c",
"name":"2-Arachidonoylglycerol",
"compartment":"c",
"charge":0,
"formula":"C23H38O4",
"annotation":{
"hmdb":"HMDB04666",
"kegg.compound":"C13856",
"pubchem.compound":"5282280"
}
},
{
"id":"C13856_e",
"name":"2-Arachidonoylglycerol",
"compartment":"e",
"charge":0,
"formula":"C23H38O4",
"annotation":{
"hmdb":"HMDB04666",
"kegg.compound":"C13856",
"pubchem.compound":"5282280"
}
},
{
"id":"C14768_c",
"name":"5,6-Epoxy-8,11,14-eicosatrienoic Acid",
"compartment":"c",
"charge":-1,
"formula":"C20H31O3",
"annotation":{
"hmdb":"HMDB02190",
"kegg.compound":"C14768",
"pubchem.compound":"5283202"
}
},
{
"id":"C14768_e",
"name":"5,6-Epoxy-8,11,14-eicosatrienoic Acid",
"compartment":"e",
"charge":-1,
"formula":"C20H31O3",
"annotation":{
"hmdb":"HMDB02190",
"kegg.compound":"C14768",
"pubchem.compound":"5283202"
}
},
{
"id":"C14769_c",
"name":"8,9-Epoxyeicosatrienoic Acid",
"compartment":"c",
"charge":-1,
"formula":"C20H31O3",
"annotation":{
"hmdb":"HMDB02232",
"kegg.compound":"C14769",
"pubchem.compound":"5283203"
}
},
{
"id":"C14769_e",
"name":"8,9-Epoxyeicosatrienoic Acid",
"compartment":"e",
"charge":-1,
"formula":"C20H31O3",
"annotation":{
"hmdb":"HMDB02232",
"kegg.compound":"C14769",
"pubchem.compound":"5283203"
}
},
{
"id":"C14770_c",
"name":"11,12-Epoxyeicosatrienoic Acid",
"compartment":"c",
"charge":-1,
"formula":"C20H31O3",
"annotation":{
"hmdb":"HMDB04673",
"kegg.compound":"C14770",
"pubchem.compound":"5353269"
}
},
{
"id":"C14770_e",
"name":"11,12-Epoxyeicosatrienoic Acid",
"compartment":"e",
"charge":-1,
"formula":"C20H31O3",
"annotation":{
"hmdb":"HMDB04673",
"kegg.compound":"C14770",
"pubchem.compound":"5353269"
}
},
{
"id":"C14771_c",
"name":"14,15-Epoxy-5,8,11-Eicosatrienoic Acid",
"compartment":"c",
"charge":-1,
"formula":"C20H31O3",
"annotation":{
"hmdb":"HMDB04264",
"kegg.compound":"C14771",
"pubchem.compound":"5283205"
}
},
{
"id":"C14771_e",
"name":"14,15-Epoxy-5,8,11-Eicosatrienoic Acid",
"compartment":"e",
"charge":-1,
"formula":"C20H31O3",
"annotation":{
"hmdb":"HMDB04264",
"kegg.compound":"C14771",
"pubchem.compound":"5283205"
}
},
{
"id":"C14825_c",
"name":" 9,10-Epoxyoctadecenoic acid (9(10)-EpOME)",
"compartment":"c",
"charge":-1,
"formula":"C18H31O3",
"annotation":{
"hmdb":"HMDB04701",
"kegg.compound":"C14825",
"pubchem.compound":"6246154"
}
},
{
"id":"C14825_e",
"name":" 9,10-Epoxyoctadecenoic acid (9(10)-EpOME)",
"compartment":"e",
"charge":-1,
"formula":"C18H31O3",
"annotation":{
"hmdb":"HMDB04701",
"kegg.compound":"C14825",
"pubchem.compound":"6246154"
}
},
{
"id":"C14826_c",
"name":"(9Z)-12,13-Epoxyoctadecenoic acid (12(13)-EpOME)",
"compartment":"c",
"charge":-1,
"formula":"C18H31O3",
"annotation":{
"hmdb":"HMDB04702",
"kegg.compound":"C14826",
"pubchem.compound":"5356421"
}
},
{
"id":"C14826_e",
"name":"(9Z)-12,13-Epoxyoctadecenoic acid (12(13)-EpOME)",
"compartment":"e",
"charge":-1,
"formula":"C18H31O3",
"annotation":{
"hmdb":"HMDB04702",
"kegg.compound":"C14826",
"pubchem.compound":"5356421"
}
},
{
"id":"CE0233_c",
"name":"5Beta-Cholestane-3Alpha,7Alpha,27-Triol",
"compartment":"c",
"charge":0,
"formula":"C27H48O3"
},
{
"id":"CE0693_m",
"name":"3-Oxolaur-6-Cis-Enoyl Coenzyme A",
"compartment":"m",
"charge":-4,
"formula":"C33H50N7O18P3S"
},
{
"id":"CE0713_m",
"name":"3-Oxolinoleoyl Coenzyme A",
"compartment":"m",
"charge":-4,
"formula":"C39H60N7O18P3S"
},
{
"id":"CE0737_c",
"name":"Malonic Dialdehyde",
"compartment":"c",
"charge":-1,
"formula":"C3H3O2",
"annotation":{
"hmdb":"HMDB06112",
"kegg.compound":"C19440",
"pubchem.compound":"10964"
}
},
{
"id":"CE0737_e",
"name":"Malonic Dialdehyde",
"compartment":"e",
"charge":-1,
"formula":"C3H3O2",
"annotation":{
"hmdb":"HMDB06112",
"kegg.compound":"C19440",
"pubchem.compound":"10964"
}
},
{
"id":"CE0785_m",
"name":"Cis,Cis-Myristo-5,8-Dienoyl Coenzyme A",
"compartment":"m",
"charge":-4,
"formula":"C35H54N7O17P3S",
"annotation":{
"pubchem.compound":"21252281"
}
},
{
"id":"CE0849_m",
"name":"Cis,Cis-Palmito-7,10-Dienoyl Coenzyme A",
"compartment":"m",
"charge":-4,
"formula":"C37H58N7O17P3S"
},
{
"id":"CE0955_c",
"name":"6-Oxo-Prostaglandin F1Alpha",
"compartment":"c",
"charge":-1,
"formula":"C20H33O6",
"annotation":{
"hmdb":"HMDB02886",
"kegg.compound":"C05961",
"pubchem.compound":"5280888"
}
},
{
"id":"CE0955_e",
"name":"6-Oxo-Prostaglandin F1Alpha",
"compartment":"e",
"charge":-1,
"formula":"C20H33O6",
"annotation":{
"hmdb":"HMDB02886",
"kegg.compound":"C05961",
"pubchem.compound":"5280888"
}
},
{
"id":"CE0955_r",
"name":"6-Oxo-Prostaglandin F1Alpha",
"compartment":"r",
"charge":-1,
"formula":"C20H33O6",
"annotation":{
"hmdb":"HMDB02886",
"kegg.compound":"C05961",
"pubchem.compound":"5280888"
}
},
{
"id":"CE1243_c",
"name":"(12S)-12-hydroxyheptadeca-5,8,10-trienoic acid (12S-HHT)",
"compartment":"c",
"charge":-1,
"formula":"C17H26O3",
"annotation":{
"pubchem.compound":"182416"
}
},
{
"id":"CE1243_e",
"name":"(12S)-12-hydroxyheptadeca-5,8,10-trienoic acid (12S-HHT)",
"compartment":"e",
"charge":-1,
"formula":"C17H26O3",
"annotation":{
"pubchem.compound":"182416"
}
},
{
"id":"CE1261_c",
"name":"5-S-Cysteinyldopa",
"compartment":"c",
"charge":0,
"formula":"C12H16N2O6S",
"annotation":{
"kegg.compound":"C17935",
"pubchem.compound":"10663203"
}
},
{
"id":"CE1261_e",
"name":"5-S-Cysteinyldopa",
"compartment":"e",
"charge":0,
"formula":"C12H16N2O6S",
"annotation":{
"kegg.compound":"C17935",
"pubchem.compound":"10663203"
}
},
{
"id":"CE1273_c",
"name":"5Beta-Cholestane-3Alpha,7Alpha,12Alpha,24S,25-Pentol",
"compartment":"c",
"charge":0,
"formula":"C27H48O5",
"annotation":{
"hmdb":"HMDB02208",
"pubchem.compound":"6453659"
}
},
{
"id":"CE1273_e",
"name":"5Beta-Cholestane-3Alpha,7Alpha,12Alpha,24S,25-Pentol",
"compartment":"e",
"charge":0,
"formula":"C27H48O5",
"annotation":{
"hmdb":"HMDB02208",
"pubchem.compound":"6453659"
}
},
{
"id":"CE1297_c",
"name":"8-Dehydrocholesterol",
"compartment":"c",
"charge":0,
"formula":"C27H44O",
"annotation":{
"pubchem.compound":"129846"
}
},
{
"id":"CE1297_e",
"name":"8-Dehydrocholesterol",
"compartment":"e",
"charge":0,
"formula":"C27H44O",
"annotation":{
"pubchem.compound":"129846"
}
},
{
"id":"CE1401_c",
"name":"Homocysteine Thiolactone",
"compartment":"c",
"charge":1,
"formula":"C4H8NOS",
"annotation":{
"pubchem.compound":"134505"
}
},
{
"id":"CE1401_e",
"name":"Homocysteine Thiolactone",
"compartment":"e",
"charge":1,
"formula":"C4H8NOS",
"annotation":{
"pubchem.compound":"134505"
}
},
{
"id":"CE1447_c",
"name":"11-Dehydrothromboxane B2",
"compartment":"c",
"charge":-1,
"formula":"C20H31O6",
"annotation":{
"pubchem.compound":"440862"
}
},
{
"id":"CE1447_e",
"name":"11-Dehydrothromboxane B2",
"compartment":"e",
"charge":-1,
"formula":"C20H31O6",
"annotation":{
"pubchem.compound":"440862"
}
},
{
"id":"CE1617_c",
"name":"9-Cis-Retinoate",
"compartment":"c",
"charge":-1,
"formula":"C20H27O2",
"annotation":{
"pubchem.compound":"449171"
}
},
{
"id":"CE1617_e",
"name":"9-Cis-Retinoate",
"compartment":"e",
"charge":-1,
"formula":"C20H27O2",
"annotation":{
"pubchem.compound":"449171"
}
},
{
"id":"CE1617_r",
"name":"9-Cis-Retinoate",
"compartment":"r",
"charge":-1,
"formula":"C20H27O2",
"annotation":{
"pubchem.compound":"449171"
}
},
{
"id":"CE1944_c",
"name":"1-Pyrroline",
"compartment":"c",
"charge":1,
"formula":"C4H8N",
"annotation":{
"kegg.compound":"C15668",
"pubchem.compound":"79803"
}
},
{
"id":"CE2006_c",
"name":"4-Hydroxy-2-Nonenal",
"compartment":"c",
"charge":0,
"formula":"C9H16O2",
"annotation":{
"hmdb":"HMDB04362",
"pubchem.compound":"5283344"
}
},
{
"id":"CE2006_e",
"name":"4-Hydroxy-2-Nonenal",
"compartment":"e",
"charge":0,
"formula":"C9H16O2",
"annotation":{
"hmdb":"HMDB04362",
"pubchem.compound":"5283344"
}
},
{
"id":"CE2028_c",
"name":"Beta-Hydroxy-Beta-Methylbutyrate",
"compartment":"c",
"charge":-1,
"formula":"C5H8O3",
"annotation":{
"hmdb":"HMDB00754",
"pubchem.compound":"69362"
}
},
{
"id":"CE2028_e",
"name":"Beta-Hydroxy-Beta-Methylbutyrate",
"compartment":"e",
"charge":-1,
"formula":"C5H8O3",
"annotation":{
"hmdb":"HMDB00754",
"pubchem.compound":"69362"
}
},
{
"id":"CE2047_c",
"name":"9,10-Hydroxyoctadec-12(Z)-Enoate",
"compartment":"c",
"charge":-1,
"formula":"C18H33O4",
"annotation":{
"hmdb":"HMDB04704",
"kegg.compound":"C14828",
"pubchem.compound":"9966640"
}
},
{
"id":"CE2047_e",
"name":"9,10-Hydroxyoctadec-12(Z)-Enoate",
"compartment":"e",
"charge":-1,
"formula":"C18H33O4",
"annotation":{
"hmdb":"HMDB04704",
"kegg.compound":"C14828",
"pubchem.compound":"9966640"
}
},
{
"id":"CE2049_c",
"name":"12,13-Hydroxyoctadec-9(Z)-Enoate",
"compartment":"c",
"charge":-1,
"formula":"C18H33O4",
"annotation":{
"hmdb":"HMDB04705",
"kegg.compound":"C14829",
"pubchem.compound":"10236635"
}
},
{
"id":"CE2049_e",
"name":"12,13-Hydroxyoctadec-9(Z)-Enoate",
"compartment":"e",
"charge":-1,
"formula":"C18H33O4",
"annotation":{
"hmdb":"HMDB04705",
"kegg.compound":"C14829",
"pubchem.compound":"10236635"
}
},
{
"id":"CE2053_c",
"name":"20-Oxo-Leukotriene B4",
"compartment":"c",
"charge":-1,
"formula":"C20H29O5",
"annotation":{
"pubchem.compound":"3081088"
}
},
{
"id":"CE2053_r",
"name":"20-Oxo-Leukotriene B4",
"compartment":"r",
"charge":-1,
"formula":"C20H29O5",
"annotation":{
"pubchem.compound":"3081088"
}
},
{
"id":"CE2084_c",
"name":"5-Oxo-(6E,8Z,11Z,14Z)-Eicosatetraenoic Acid",
"compartment":"c",
"charge":-1,
"formula":"C20H29O3",
"annotation":{
"pubchem.compound":"1831"
}
},
{
"id":"CE2084_m",
"name":"5-Oxo-(6E,8Z,11Z,14Z)-Eicosatetraenoic Acid",
"compartment":"m",
"charge":-1,
"formula":"C20H29O3",
"annotation":{
"pubchem.compound":"1831"
}
},
{
"id":"CE2088_c",
"name":"N-Acetyl-S-[2-Carboxy-1-(1 H-Imidazol-4-Yl)Ethyl]-L-Cysteine",
"compartment":"c",
"charge":-2,
"formula":"C11H13N3O5S"
},
{
"id":"CE2089_c",
"name":"S-[2-Carboxy-1-(1 H-Imidazol-4-Yl)Ethyl]-L-Cysteine",
"compartment":"c",
"charge":-1,
"formula":"C9H12N3O4S"
},
{
"id":"CE2172_c",
"name":"6,7-Dihydroxy-1,2,3,4-Tetrahydroisoquinoline",
"compartment":"c",
"charge":1,
"formula":"C9H12NO2",
"annotation":{
"hmdb":"HMDB06044",
"pubchem.compound":"36937"
}
},
{
"id":"CE2172_e",
"name":"6,7-Dihydroxy-1,2,3,4-Tetrahydroisoquinoline",
"compartment":"e",
"charge":1,
"formula":"C9H12NO2",
"annotation":{
"hmdb":"HMDB06044",
"pubchem.compound":"36937"
}
},
{
"id":"CE2176_c",
"name":"3-O-Methyldopa",
"compartment":"c",
"charge":0,
"formula":"C10H13NO4",
"annotation":{
"hmdb":"HMDB01434",
"pubchem.compound":"1670"
}
},
{
"id":"CE2176_e",
"name":"3-O-Methyldopa",
"compartment":"e",
"charge":0,
"formula":"C10H13NO4",
"annotation":{
"hmdb":"HMDB01434",
"pubchem.compound":"1670"
}
},
{
"id":"CE2176_m",
"name":"3-O-Methyldopa",
"compartment":"m",
"charge":0,
"formula":"C10H13NO4",
"annotation":{
"hmdb":"HMDB01434",
"pubchem.compound":"1670"
}
},
{
"id":"CE2209_c",
"name":"5Alpha-Androstane-3Alpha,17Beta-Diol",
"compartment":"c",
"charge":0,
"formula":"C19H32O2",
"annotation":{
"hmdb":"HMDB00554",
"pubchem.compound":"15818"
}
},
{
"id":"CE2209_e",
"name":"5Alpha-Androstane-3Alpha,17Beta-Diol",
"compartment":"e",
"charge":0,
"formula":"C19H32O2",
"annotation":{
"hmdb":"HMDB00554",
"pubchem.compound":"15818"
}
},
{
"id":"CE2211_c",
"name":"Allopregnanolone",
"compartment":"c",
"charge":0,
"formula":"C21H34O2",
"annotation":{
"hmdb":"HMDB01449",
"kegg.compound":"C13712",
"pubchem.compound":"92786"
}
},
{
"id":"CE2211_e",
"name":"Allopregnanolone",
"compartment":"e",
"charge":0,
"formula":"C21H34O2",
"annotation":{
"hmdb":"HMDB01449",
"kegg.compound":"C13712",
"pubchem.compound":"92786"
}
},
{
"id":"CE2242_c",
"name":"(2E)-Docosenoyl Coenzyme A",
"compartment":"c",
"charge":-4,
"formula":"C43H72N7O17P3S"
},
{
"id":"CE2242_m",
"name":"(2E)-Docosenoyl Coenzyme A",
"compartment":"m",
"charge":-4,
"formula":"C43H72N7O17P3S"
},
{
"id":"CE2243_c",
"name":"(2E)-Eicosenoyl Coenzyme A",
"compartment":"c",
"charge":-4,
"formula":"C41H68N7O17P3S"
},
{
"id":"CE2243_m",
"name":"(2E)-Eicosenoyl Coenzyme A",
"compartment":"m",
"charge":-4,
"formula":"C41H68N7O17P3S"
},
{
"id":"CE2245_c",
"name":"(2E)-Tetracosenoyl Coenzyme A",
"compartment":"c",
"charge":-4,
"formula":"C45H76N7O17P3S"
},
{
"id":"CE2246_c",
"name":"3-Hydroxydocosanoyl Coenzyme A",
"compartment":"c",
"charge":-4,
"formula":"C43H74N7O18P3S",
"annotation":{
"pubchem.compound":"25229586"
}
},
{
"id":"CE2246_m",
"name":"3-Hydroxydocosanoyl Coenzyme A",
"compartment":"m",
"charge":-4,
"formula":"C43H74N7O18P3S",
"annotation":{
"pubchem.compound":"25229586"
}
},
{
"id":"CE2247_c",
"name":"3-Hydroxyeicosanoyl Coenzyme A",
"compartment":"c",
"charge":-4,
"formula":"C41H70N7O18P3S",
"annotation":{
"pubchem.compound":"25229587"
}
},
{
"id":"CE2247_m",
"name":"3-Hydroxyeicosanoyl Coenzyme A",
"compartment":"m",
"charge":-4,
"formula":"C41H70N7O18P3S",
"annotation":{
"pubchem.compound":"25229587"
}
},
{
"id":"CE2248_c",
"name":"3-Hydroxyoctadecanoyl Coenzyme A",
"compartment":"c",
"charge":-4,
"formula":"C39H66N7O18P3S",
"annotation":{
"pubchem.compound":"24906329"
}
},
{
"id":"CE2248_m",
"name":"3-Hydroxyoctadecanoyl Coenzyme A",
"compartment":"m",
"charge":-4,
"formula":"C39H66N7O18P3S",
"annotation":{
"pubchem.compound":"24906329"
}
},
{
"id":"CE2249_c",
"name":"3-Hydroxytetracosanoyl Coenzyme A",
"compartment":"c",
"charge":-4,
"formula":"C45H78N7O18P3S",
"annotation":{
"pubchem.compound":"25229585"
}
},
{
"id":"CE2250_c",
"name":"3-Oxodocosanoyl Coenzyme A",
"compartment":"c",
"charge":-4,
"formula":"C43H72N7O18P3S",
"annotation":{
"pubchem.compound":"25229584"
}
},
{
"id":"CE2250_m",
"name":"3-Oxodocosanoyl Coenzyme A",
"compartment":"m",
"charge":-4,
"formula":"C43H72N7O18P3S",
"annotation":{
"pubchem.compound":"25229584"
}
},
{
"id":"CE2251_c",
"name":"3-Oxoeicosanoyl Coenzyme A",
"compartment":"c",
"charge":-4,
"formula":"C41H68N7O18P3S",
"annotation":{
"pubchem.compound":"25229571"
}
},
{
"id":"CE2251_m",
"name":"3-Oxoeicosanoyl Coenzyme A",
"compartment":"m",
"charge":-4,
"formula":"C41H68N7O18P3S",
"annotation":{
"pubchem.compound":"25229571"
}
},
{
"id":"CE2253_c",
"name":"3-Oxotetracosanoyl Coenzyme A",
"compartment":"c",
"charge":-4,
"formula":"C45H76N7O18P3S",
"annotation":{
"pubchem.compound":"25229583"
}
},
{
"id":"CE2314_c",
"name":"4,4-Dimethylcholesta-8(9)-En-3Beta-Ol",
"compartment":"c",
"charge":0,
"formula":"C29H50O",
"annotation":{
"hmdb":"HMDB06840",
"kegg.compound":"C15915",
"pubchem.compound":"23724604"
}
},
{
"id":"CE2417_m",
"name":"3(S)-Hydroxy-5Z,8Z-Tetradecadienoyl Coenzyme A",
"compartment":"m",
"charge":-4,
"formula":"C35H54N7O18P3S"
},
{
"id":"CE2418_m",
"name":"(3S)-3-Hydroxy-Cis,Cis-Palmito-7,10-Dienoyl Coenzyme A",
"compartment":"m",
"charge":-4,
"formula":"C37H58N7O18P3S",
"annotation":{
"pubchem.compound":"53481423"
}
},
{
"id":"CE2420_m",
"name":"(3S)-3-Hydroxydodec-Cis-6-Enoyl Coenzyme A",
"compartment":"m",
"charge":-4,
"formula":"C33H52N7O18P3S",
"annotation":{
"pubchem.compound":"53481428"
}
},
{
"id":"CE2421_m",
"name":"(3S)-3-Hydroxylinoleoyl Coenzyme A",
"compartment":"m",
"charge":-4,
"formula":"C39H62N7O18P3S",
"annotation":{
"pubchem.compound":"53481430"
}
},
{
"id":"CE2422_m",
"name":"3-Oxo-Cis,Cis-7,10-Hexadecadienoyl Coenzyme A",
"compartment":"m",
"charge":-4,
"formula":"C37H56N7O18P3S"
},
{
"id":"CE2424_m",
"name":"3-Oxo-Cis,Cis-5,8-Tetradecadienoyl Coenzyme A",
"compartment":"m",
"charge":-4,
"formula":"C35H52N7O18P3S"
},
{
"id":"CE2432_m",
"name":"Trans-2-Cis,Cis-5,8-Tetradecatrienoyl Coenzyme A",
"compartment":"m",
"charge":-4,
"formula":"C35H52N7O17P3S"
},
{
"id":"CE2433_m",
"name":"Trans,Cis,Cis-2,7,10-Hexadecatrienoyl Coenzyme A",
"compartment":"m",
"charge":-4,
"formula":"C37H56N7O17P3S"
},
{
"id":"CE2434_m",
"name":"Trans,Cis,Cis-2,9,12-Octadecatrienoyl Coenzyme A",
"compartment":"m",
"charge":-4,
"formula":"C39H60N7O17P3S"
},
{
"id":"CE2437_m",
"name":"2E,6Z,9Z,12Z-Octadecatetraenoyl Coenzyme A",
"compartment":"m",
"charge":-4,
"formula":"C39H58N7O17P3S"
},
{
"id":"CE2438_m",
"name":"3(S)-Hydroxy-6Z,9Z,12Z-Octadecatrienoyl Coenzyme A",
"compartment":"m",
"charge":-4,
"formula":"C39H60N7O18P3S"
},
{
"id":"CE2439_m",
"name":"3-Oxo-6Z,9Z,12Z-Octadecatrienoyl Coenzyme A",
"compartment":"m",
"charge":-4,
"formula":"C39H58N7O18P3S"
},
{
"id":"CE2440_m",
"name":"4Z,7Z,10Z-Hexadecatrienoyl Coenzyme A",
"compartment":"m",
"charge":-4,
"formula":"C37H56N7O17P3S"
},
{
"id":"CE2441_m",
"name":"2E,4Z,7Z,10Z-Hexadecatetraenoyl Coenzyme A",
"compartment":"m",
"charge":-4,
"formula":"C37H54N7O17P3S"
},
{
"id":"CE2442_m",
"name":"3Z,7Z,10Z-Hexadecatrienoyl Coenzyme A",
"compartment":"m",
"charge":-4,
"formula":"C37H56N7O17P3S"
},
{
"id":"CE2445_c",
"name":"6-Trans-Leukotriene B4 (5S,12R-Dihydroxy-6E,8E,10E,14Z-Eicosatetraenoic Acid)",
"compartment":"c",
"charge":0,
"formula":"C20H31O4",
"annotation":{
"hmdb":"HMDB05087",
"pubchem.compound":"5283128"
}
},
{
"id":"CE2445_e",
"name":"6-Trans-Leukotriene B4 (5S,12R-Dihydroxy-6E,8E,10E,14Z-Eicosatetraenoic Acid)",
"compartment":"e",
"charge":0,
"formula":"C20H31O4",
"annotation":{
"hmdb":"HMDB05087",
"pubchem.compound":"5283128"
}
},
{
"id":"CE2510_c",
"name":"11-Cis-Eicosenoate",
"compartment":"c",
"charge":0,
"formula":"C20H37O2",
"annotation":{
"hmdb":"HMDB02231",
"kegg.compound":"C16526",
"pubchem.compound":"5282768"
}
},
{
"id":"CE2510_e",
"name":"11-Cis-Eicosenoate",
"compartment":"e",
"charge":0,
"formula":"C20H37O2",
"annotation":{
"hmdb":"HMDB02231",
"kegg.compound":"C16526",
"pubchem.compound":"5282768"
}
},
{
"id":"CE2510_r",
"name":"11-Cis-Eicosenoate",
"compartment":"r",
"charge":0,
"formula":"C20H37O2",
"annotation":{
"hmdb":"HMDB02231",
"kegg.compound":"C16526",
"pubchem.compound":"5282768"
}
},
{
"id":"CE2567_c",
"name":"5(S),6(S)-Epoxy-15(S)-Hydroxy-7E,9E,11Z,13E-Eicosatetraenoic Acid Anion",
"compartment":"c",
"charge":-1,
"formula":"C20H29O4"
},
{
"id":"CE2576_c",
"name":"4-Hydroperoxy-2-Nonenal",
"compartment":"c",
"charge":0,
"formula":"C9H16O3",
"annotation":{
"pubchem.compound":"55189"
}
},
{
"id":"CE2577_c",
"name":"4-Oxo-2-Nonenal",
"compartment":"c",
"charge":0,
"formula":"C9H14O2",
"annotation":{
"pubchem.compound":"216297"
}
},
{
"id":"CE2705_c",
"name":"Quinonoid Dihydrobiopterin",
"compartment":"c",
"charge":0,
"formula":"C9H13N5O3",
"annotation":{
"hmdb":"HMDB00038",
"kegg.compound":"C02953",
"pubchem.compound":"252"
}
},
{
"id":"CE2866_c",
"name":"3,3-Diiodo-L-Thyronine",
"compartment":"c",
"charge":0,
"formula":"C15H13I2NO4",
"annotation":{
"pubchem.compound":"107564"
}
},
{
"id":"CE2870_c",
"name":"3,3-Diiodo-L-Thyronine 4-O-Sulfate",
"compartment":"c",
"charge":-1,
"formula":"C15H12I2NO7S"
},
{
"id":"CE2872_c",
"name":"3,5-Diiodo-L-Thyronine",
"compartment":"c",
"charge":0,
"formula":"C15H13I2NO4",
"annotation":{
"pubchem.compound":"67894139"
}
},
{
"id":"CE2873_c",
"name":"3,5-Diiodo-L-Thyronine 4-O-Sulfate",
"compartment":"c",
"charge":-1,
"formula":"C15H12I2NO7S"
},
{
"id":"CE2874_c",
"name":"3-Monoiodo-L-Thyronine",
"compartment":"c",
"charge":0,
"formula":"C15H14INO4"
},
{
"id":"CE2875_c",
"name":"3-Monoiodo-L-Thyronine 4-O-Sulfate",
"compartment":"c",
"charge":-1,
"formula":"C15H13INO7S"
},
{
"id":"CE2934_c",
"name":"O-Methylhippurate",
"compartment":"c",
"charge":0,
"formula":"C10H10NO3",
"annotation":{
"pubchem.compound":"91637"
}
},
{
"id":"CE2934_e",
"name":"O-Methylhippurate",
"compartment":"e",
"charge":0,
"formula":"C10H10NO3",
"annotation":{
"pubchem.compound":"91637"
}
},
{
"id":"CE4790_m",
"name":"(3S)-3-Hydroxy-Cis-8-Tetradecenoyl Coenzyme A",
"compartment":"m",
"charge":-4,
"formula":"C35H56N7O18P3S",
"annotation":{
"pubchem.compound":"53481425"
}
},
{
"id":"CE4791_c",
"name":"3(S)-Hydroxy-Dihomo-Gama-Linolenoyl Coenzyme A",
"compartment":"c",
"charge":-4,
"formula":"C41H64N7O18P3S"
},
{
"id":"CE4791_m",
"name":"3(S)-Hydroxy-Dihomo-Gama-Linolenoyl Coenzyme A",
"compartment":"m",
"charge":-4,
"formula":"C41H64N7O18P3S"
},
{
"id":"CE4792_m",
"name":"3-Oxo-Cis-8-Tetradecenoyl Coenzyme A",
"compartment":"m",
"charge":-4,
"formula":"C35H54N7O18P3S"
},
{
"id":"CE4793_c",
"name":"3-Oxo-Dihomo-Gama-Linolenoyl Coenzyme A",
"compartment":"c",
"charge":-4,
"formula":"C41H62N7O18P3S"
},
{
"id":"CE4793_m",
"name":"3-Oxo-Dihomo-Gama-Linolenoyl Coenzyme A",
"compartment":"m",
"charge":-4,
"formula":"C41H62N7O18P3S"
},
{
"id":"CE4794_m",
"name":"Cis-6-Dodecenoyl Coenzyme A",
"compartment":"m",
"charge":-4,
"formula":"C33H52N7O17P3S"
},
{
"id":"CE4795_m",
"name":"2-Trans-Cis,Cis,Cis,Cis-4,8,11,14-Eicosapentaenoyl Coenzyme A",
"compartment":"m",
"charge":-4,
"formula":"C41H60N7O17P3S"
},
{
"id":"CE4810_c",
"name":"3(S)-Hydroxy-All-Cis-8,11,14,17-Eicosatetraenoyl Coenzyme A",
"compartment":"c",
"charge":-4,
"formula":"C41H62N7O18P3S"
},
{
"id":"CE4811_c",
"name":"3-Keto-Eicosa-8,11,14,17-All-Cis-Tetraenoyl Coenzyme A",
"compartment":"c",
"charge":-4,
"formula":"C41H60N7O18P3S"
},
{
"id":"CE4812_c",
"name":"Eicosa-2E,8Z,11Z,14Z,17Z-Pentaenoyl Coenzyme A",
"compartment":"c",
"charge":-4,
"formula":"C41H60N7O17P3S"
},
{
"id":"CE4817_c",
"name":"3(S)-Hydroxy-Docosa-7,10,13,16,19-All-Cis-Pentaenoyl Coenzyme A",
"compartment":"c",
"charge":-4,
"formula":"C43H64N7O18P3S"
},
{
"id":"CE4819_c",
"name":"3-Oxo-Docosa-7,10,13,16,19-All-Cis-Pentaenoyl Coenzyme A",
"compartment":"c",
"charge":-4,
"formula":"C43H62N7O18P3S"
},
{
"id":"CE4821_c",
"name":"2-Trans-7,10,13,16,19-All-Cis-Docosahexaenoyl Coenzyme A",
"compartment":"c",
"charge":-4,
"formula":"C43H62N7O17P3S"
},
{
"id":"CE4831_c",
"name":"3(S)-Hydroxy-Docosa-7,10,13,16-All-Cis-Tetraenoyl Coenzyme A",
"compartment":"c",
"charge":-4,
"formula":"C43H66N7O18P3S"
},
{
"id":"CE4833_c",
"name":"3-Oxo-Docosa-7,10,13,16-All-Cis-Tetraenoyl Coenzyme A",
"compartment":"c",
"charge":-4,
"formula":"C43H64N7O18P3S"
},
{
"id":"CE4834_c",
"name":"3-Oxo-Tetracosa-9,12,15,18-All-Cis-Tetraenoyl Coenzyme A",
"compartment":"c",
"charge":-4,
"formula":"C45H68N7O18P3S"
},
{
"id":"CE4835_c",
"name":"2E,7Z,10Z,13Z,16Z-Docosapentaenoyl Coenzyme A",
"compartment":"c",
"charge":-4,
"formula":"C43H64N7O17P3S"
},
{
"id":"CE4840_c",
"name":"(3S)-Hydroxy-Eicosa-Cis,Cis-11,14-Dienoyl Coenzyme A",
"compartment":"c",
"charge":-4,
"formula":"C41H66N7O18P3S"
},
{
"id":"CE4841_c",
"name":"3-Oxoeicosa-Cis,Cis-11,14-Dienoyl Coenzyme A",
"compartment":"c",
"charge":-4,
"formula":"C41H64N7O18P3S"
},
{
"id":"CE4842_c",
"name":"Trans,Cis,Cis-2,11,14-Eicosatrienoyl Coenzyme A",
"compartment":"c",
"charge":-4,
"formula":"C41H64N7O17P3S"
},
{
"id":"CE4843_c",
"name":"(11Z,14Z)-Icosadienoyl Coenzyme A",
"compartment":"c",
"charge":-4,
"formula":"C41H66N7O17P3S",
"annotation":{
"kegg.compound":"C16180"
}
},
{
"id":"CE4843_m",
"name":"(11Z,14Z)-Icosadienoyl Coenzyme A",
"compartment":"m",
"charge":-4,
"formula":"C41H66N7O17P3S",
"annotation":{
"kegg.compound":"C16180"
}
},
{
"id":"CE4843_r",
"name":"(11Z,14Z)-Icosadienoyl Coenzyme A",
"compartment":"r",
"charge":-4,
"formula":"C41H66N7O17P3S",
"annotation":{
"kegg.compound":"C16180"
}
},
{
"id":"CE4844_c",
"name":"3(S)-Hydroxy-10,13,16-All-Cis-Docosatrienoyl Coenzyme A",
"compartment":"c",
"charge":-4,
"formula":"C43H68N7O18P3S"
},
{
"id":"CE4845_c",
"name":"3-Oxo-Docosa-Cis,Cis,Cis-10,13,16-Trienoyl Coenzyme A",
"compartment":"c",
"charge":-4,
"formula":"C43H66N7O18P3S"
},
{
"id":"CE4846_c",
"name":"Trans,Cis,Cis,Cis-2,10,13,16-Docosatetraenoyl Coenzyme A",
"compartment":"c",
"charge":-4,
"formula":"C43H66N7O17P3S"
},
{
"id":"CE4847_c",
"name":"10Z,13Z,16Z-Docosatrienoyl Coenzyme A",
"compartment":"c",
"charge":-4,
"formula":"C43H68N7O17P3S"
},
{
"id":"CE4847_m",
"name":"10Z,13Z,16Z-Docosatrienoyl Coenzyme A",
"compartment":"m",
"charge":-4,
"formula":"C43H68N7O17P3S"
},
{
"id":"CE4848_c",
"name":"3(S)-Hydroxy-Docosa-10,13,16,19-All-Cis-Tetraenoyl Coenzyme A",
"compartment":"c",
"charge":-4,
"formula":"C43H66N7O18P3S"
},
{
"id":"CE4849_c",
"name":"3(S)-Hydroxy-Tetracosa-12,15,18,21-All-Cis-Tetraenoyl Coenzyme A",
"compartment":"c",
"charge":-4,
"formula":"C45H70N7O18P3S"
},
{
"id":"CE4850_c",
"name":"3-Oxo-Docosa-10,13,16,19-All-Cis-Tetraenoyl Coenzyme A",
"compartment":"c",
"charge":-4,
"formula":"C43H64N7O18P3S"
},
{
"id":"CE4851_c",
"name":"3-Oxo-Tetracosa-12,15,18,21-All-Cis-Tetraenoyl Coenzyme A",
"compartment":"c",
"charge":-4,
"formula":"C45H68N7O18P3S"
},
{
"id":"CE4852_c",
"name":"Trans,Cis,Cis,Cis,Cis-2,10,13,16,19-Docosapentaenoyl Coenzyme A",
"compartment":"c",
"charge":-4,
"formula":"C43H64N7O17P3S"
},
{
"id":"CE4853_c",
"name":"Trans,Cis,Cis,Cis,Cis-2,12,15,18,21-Tetracosapentaenoyl Coenzyme A",
"compartment":"c",
"charge":-4,
"formula":"C45H68N7O17P3S"
},
{
"id":"CE4854_c",
"name":"10Z,13Z,16Z,19Z-Docosatetraenoyl Coenzyme A",
"compartment":"c",
"charge":-4,
"formula":"C43H66N7O17P3S"
},
{
"id":"CE4854_m",
"name":"10Z,13Z,16Z,19Z-Docosatetraenoyl Coenzyme A",
"compartment":"m",
"charge":-4,
"formula":"C43H66N7O17P3S"
},
{
"id":"CE4855_c",
"name":"12Z,15Z,18Z,21Z-Tetracosatetraenoyl Coenzyme A",
"compartment":"c",
"charge":-4,
"formula":"C45H70N7O17P3S"
},
{
"id":"CE4872_c",
"name":"3Alpha,7Alpha,12Alpha-Trihydroxy-5Beta-Cholestan-27-Al",
"compartment":"c",
"charge":0,
"formula":"C27H46O4",
"annotation":{
"kegg.compound":"C01301"
}
},
{
"id":"CE4874_c",
"name":"5Beta-Cholestane-3Alpha,7Alpha,12Alpha,27,27-Pentaol",
"compartment":"c",
"charge":0,
"formula":"C27H48O5"
},
{
"id":"CE4876_c",
"name":"Delta12-Prostaglandin J2",
"compartment":"c",
"charge":-1,
"formula":"C20H29O4",
"annotation":{
"pubchem.compound":"114678"
}
},
{
"id":"CE4876_r",
"name":"Delta12-Prostaglandin J2",
"compartment":"r",
"charge":-1,
"formula":"C20H29O4",
"annotation":{
"pubchem.compound":"114678"
}
},
{
"id":"CE4877_c",
"name":"15-Deoxy-Prostaglandin J2",
"compartment":"c",
"charge":-1,
"formula":"C20H27O3",
"annotation":{
"pubchem.compound":"404025"
}
},
{
"id":"CE4877_e",
"name":"15-Deoxy-Prostaglandin J2",
"compartment":"e",
"charge":-1,
"formula":"C20H27O3",
"annotation":{
"pubchem.compound":"404025"
}
},
{
"id":"CE4888_c",
"name":"Dopaminochrome",
"compartment":"c",
"charge":0,
"formula":"C8H7NO2",
"annotation":{
"hmdb":"HMDB04058",
"kegg.compound":"C05578",
"pubchem.compound":"114683"
}
},
{
"id":"CE4890_c",
"name":"N-Methylsalsolinol",
"compartment":"c",
"charge":1,
"formula":"C11H16NO2",
"annotation":{
"hmdb":"HMDB03892",
"pubchem.compound":"124148"
}
},
{
"id":"CE4987_c",
"name":"10,11-Dihydro-Leukotriene B4",
"compartment":"c",
"charge":-1,
"formula":"C20H33O4",
"annotation":{
"pubchem.compound":"53481449"
}
},
{
"id":"CE4988_c",
"name":"10,11-Dihydro-12-Epi-Leukotriene B4",
"compartment":"c",
"charge":-1,
"formula":"C20H33O4"
},
{
"id":"CE4988_m",
"name":"10,11-Dihydro-12-Epi-Leukotriene B4",
"compartment":"m",
"charge":-1,
"formula":"C20H33O4"
},
{
"id":"CE4988_x",
"name":"10,11-Dihydro-12-Epi-Leukotriene B4",
"compartment":"x",
"charge":-1,
"formula":"C20H33O4"
},
{
"id":"CE4989_c",
"name":"20-Oh-10,11-Dihydro-Leukotriene B4",
"compartment":"c",
"charge":-1,
"formula":"C20H33O5"
},
{
"id":"CE4990_c",
"name":"12-Oxo-Leukotriene B4",
"compartment":"c",
"charge":-1,
"formula":"C20H29O4",
"annotation":{
"pubchem.compound":"5280876"
}
},
{
"id":"CE4990_m",
"name":"12-Oxo-Leukotriene B4",
"compartment":"m",
"charge":-1,
"formula":"C20H29O4",
"annotation":{
"pubchem.compound":"5280876"
}
},
{
"id":"CE4990_x",
"name":"12-Oxo-Leukotriene B4",
"compartment":"x",
"charge":-1,
"formula":"C20H29O4",
"annotation":{
"pubchem.compound":"5280876"
}
},
{
"id":"CE5021_c",
"name":"Alpha-Tocopheryl Hydroquinone",
"compartment":"c",
"charge":0,
"formula":"C29H52O3"
},
{
"id":"CE5022_c",
"name":"Alpha-Tocopheryl Quinone",
"compartment":"c",
"charge":0,
"formula":"C29H50O3",
"annotation":{
"pubchem.compound":"24205"
}
},
{
"id":"CE5025_c",
"name":"5-S-Glutathionyl-Dopamine",
"compartment":"c",
"charge":0,
"formula":"C18H26N4O8S"
},
{
"id":"CE5025_e",
"name":"5-S-Glutathionyl-Dopamine",
"compartment":"e",
"charge":0,
"formula":"C18H26N4O8S"
},
{
"id":"CE5026_c",
"name":"5-S-Glutathionyl-L-Dopa",
"compartment":"c",
"charge":-1,
"formula":"C19H25N4O10S"
},
{
"id":"CE5026_e",
"name":"5-S-Glutathionyl-L-Dopa",
"compartment":"e",
"charge":-1,
"formula":"C19H25N4O10S"
},
{
"id":"CE5072_c",
"name":"21-Hydroxyallopregnanolone",
"compartment":"c",
"charge":0,
"formula":"C21H34O3",
"annotation":{
"hmdb":"HMDB00879",
"kegg.compound":"C13713",
"pubchem.compound":"101771"
}
},
{
"id":"CE5072_e",
"name":"21-Hydroxyallopregnanolone",
"compartment":"e",
"charge":0,
"formula":"C21H34O3",
"annotation":{
"hmdb":"HMDB00879",
"kegg.compound":"C13713",
"pubchem.compound":"101771"
}
},
{
"id":"CE5101_m",
"name":"1-Phosphatidyl-1D-Myo-Inositol 5-Phosphate",
"compartment":"m",
"charge":-3,
"formula":"C11H15O16P2R2",
"annotation":{
"kegg.compound":"C11557"
}
},
{
"id":"CE5114_c",
"name":"Trans-2-Cis,Cis,Cis-8,11,14-Eicosatetraenoyl Coenzyme A",
"compartment":"c",
"charge":-4,
"formula":"C41H62N7O17P3S"
},
{
"id":"CE5114_m",
"name":"Trans-2-Cis,Cis,Cis-8,11,14-Eicosatetraenoyl Coenzyme A",
"compartment":"m",
"charge":-4,
"formula":"C41H62N7O17P3S"
},
{
"id":"CE5116_m",
"name":"Trans-3-Cis-8,11,14-Eicosatetraenoyl Coenzyme A",
"compartment":"m",
"charge":-4,
"formula":"C41H62N7O17P3S"
},
{
"id":"CE5117_m",
"name":"(3E,5Z,8Z)-Tetradecatrienoyl Coenzyme A",
"compartment":"m",
"charge":-4,
"formula":"C35H52N7O17P3S",
"annotation":{
"pubchem.compound":"53481421"
}
},
{
"id":"CE5118_m",
"name":"Trans-2-Cis,Cis-4,8-Tetradecatrienoyl Coenzyme A",
"compartment":"m",
"charge":-4,
"formula":"C35H52N7O17P3S"
},
{
"id":"CE5119_m",
"name":"Trans-3-Cis-8-Tetradecadienoyl Coenzyme A",
"compartment":"m",
"charge":-4,
"formula":"C35H54N7O17P3S"
},
{
"id":"CE5120_m",
"name":"Trans-2-Cis-8-Tetradecadienoyl Coenzyme A",
"compartment":"m",
"charge":-4,
"formula":"C35H54N7O17P3S"
},
{
"id":"CE5144_c",
"name":"3-Oxo-11-Cis-Eicosenoyl Coenzyme A",
"compartment":"c",
"charge":-4,
"formula":"C41H66N7O18P3S"
},
{
"id":"CE5144_m",
"name":"3-Oxo-11-Cis-Eicosenoyl Coenzyme A",
"compartment":"m",
"charge":-4,
"formula":"C41H66N7O18P3S"
},
{
"id":"CE5148_c",
"name":"3(S)-Hydroxy-11-Cis-Eicosenoyl Coenzyme A",
"compartment":"c",
"charge":-4,
"formula":"C41H68N7O18P3S"
},
{
"id":"CE5148_m",
"name":"3(S)-Hydroxy-11-Cis-Eicosenoyl Coenzyme A",
"compartment":"m",
"charge":-4,
"formula":"C41H68N7O18P3S"
},
{
"id":"CE5150_c",
"name":"Trans,Cis-2,11-Eicosadienoyl Coenzyme A",
"compartment":"c",
"charge":-4,
"formula":"C41H66N7O17P3S"
},
{
"id":"CE5150_m",
"name":"Trans,Cis-2,11-Eicosadienoyl Coenzyme A",
"compartment":"m",
"charge":-4,
"formula":"C41H66N7O17P3S"
},
{
"id":"CE5151_c",
"name":"11Z-Eicosenoyl Coenzyme A ",
"compartment":"c",
"charge":-4,
"formula":"C41H68N7O17P3S"
},
{
"id":"CE5151_m",
"name":"11Z-Eicosenoyl Coenzyme A ",
"compartment":"m",
"charge":-4,
"formula":"C41H68N7O17P3S"
},
{
"id":"CE5151_r",
"name":"11Z-Eicosenoyl Coenzyme A ",
"compartment":"r",
"charge":-4,
"formula":"C41H68N7O17P3S"
},
{
"id":"CE5152_c",
"name":"3-Oxo-13Cis-Docosenoyl Coenzyme A",
"compartment":"c",
"charge":-4,
"formula":"C43H70N7O18P3S"
},
{
"id":"CE5152_m",
"name":"3-Oxo-13Cis-Docosenoyl Coenzyme A",
"compartment":"m",
"charge":-4,
"formula":"C43H70N7O18P3S"
},
{
"id":"CE5153_c",
"name":"3(S)-Hydroxy-13Cis-Docosenoyl Coenzyme A",
"compartment":"c",
"charge":-4,
"formula":"C43H72N7O18P3S"
},
{
"id":"CE5153_m",
"name":"3(S)-Hydroxy-13Cis-Docosenoyl Coenzyme A",
"compartment":"m",
"charge":-4,
"formula":"C43H72N7O18P3S"
},
{
"id":"CE5154_c",
"name":"Trans,Cis-2,13-Docosadienoyl Coenzyme A",
"compartment":"c",
"charge":-4,
"formula":"C43H70N7O17P3S"
},
{
"id":"CE5154_m",
"name":"Trans,Cis-2,13-Docosadienoyl Coenzyme A",
"compartment":"m",
"charge":-4,
"formula":"C43H70N7O17P3S"
},
{
"id":"CE5155_c",
"name":"Docosenoyl Coenzyme A",
"compartment":"c",
"charge":-4,
"formula":"C43H72N7O17P3S",
"annotation":{
"kegg.compound":"C16531"
}
},
{
"id":"CE5155_m",
"name":"Docosenoyl Coenzyme A",
"compartment":"m",
"charge":-4,
"formula":"C43H72N7O17P3S",
"annotation":{
"kegg.compound":"C16531"
}
},
{
"id":"CE5155_r",
"name":"Docosenoyl Coenzyme A",
"compartment":"r",
"charge":-4,
"formula":"C43H72N7O17P3S",
"annotation":{
"kegg.compound":"C16531"
}
},
{
"id":"CE5156_c",
"name":"3-Oxo-Cis-15-Tetracosaenoyl Coenzyme A",
"compartment":"c",
"charge":-4,
"formula":"C45H74N7O18P3S"
},
{
"id":"CE5157_c",
"name":"3(S)-Hydroxy-Cis-15-Tetracosaenoyl Coenzyme A",
"compartment":"c",
"charge":-4,
"formula":"C45H76N7O18P3S"
},
{
"id":"CE5158_c",
"name":"Trans,Cis-2,15-Tetracosadienoyl Coenzyme A",
"compartment":"c",
"charge":-4,
"formula":"C45H74N7O17P3S"
},
{
"id":"CE5160_c",
"name":"3-Oxo-Cis-9-Octadecenoyl Coenzyme A",
"compartment":"c",
"charge":-4,
"formula":"C39H62N7O18P3S"
},
{
"id":"CE5161_c",
"name":"3(S)-Hydroxy-Cis-9-Octadecenoyl Coenzyme A",
"compartment":"c",
"charge":-4,
"formula":"C39H64N7O18P3S"
},
{
"id":"CE5162_c",
"name":"Trans,Cis-2,9-Octadecadienoyl Coenzyme A",
"compartment":"c",
"charge":-4,
"formula":"C39H62N7O17P3S"
},
{
"id":"CE5178_c",
"name":"5-Oxo-6-Trans-Leukotriene B4",
"compartment":"c",
"charge":-1,
"formula":"C20H29O4",
"annotation":{
"pubchem.compound":"53481526"
}
},
{
"id":"CE5236_c",
"name":"O2-4A-Cyclic-Tetrahydrobiopterin",
"compartment":"c",
"charge":0,
"formula":"C9H13N5O3",
"annotation":{
"pubchem.compound":"53481588"
}
},
{
"id":"CE5253_c",
"name":"17Beta-Estradiol-3,4-Semiquinone",
"compartment":"c",
"charge":0,
"formula":"C18H22O3"
},
{
"id":"CE5253_l",
"name":"17Beta-Estradiol-3,4-Semiquinone",
"compartment":"l",
"charge":0,
"formula":"C18H22O3"
},
{
"id":"CE5276_c",
"name":"Dopamine O-Quinone",
"compartment":"c",
"charge":1,
"formula":"C8H10NO2",
"annotation":{
"pubchem.compound":"162602"
}
},
{
"id":"CE5304_c",
"name":"15-Deoxy-Pgd2",
"compartment":"c",
"charge":0,
"formula":"C20H29O4",
"annotation":{
"pubchem.compound":"5283052"
}
},
{
"id":"CE5304_e",
"name":"15-Deoxy-Pgd2",
"compartment":"e",
"charge":0,
"formula":"C20H29O4",
"annotation":{
"pubchem.compound":"5283052"
}
},
{
"id":"CE5586_c",
"name":"Dehydrospermidine",
"compartment":"c",
"charge":3,
"formula":"C7H20N3",
"annotation":{
"pubchem.compound":"23657850"
}
},
{
"id":"CE5626_c",
"name":"Salsolinol 1-Carboxylate",
"compartment":"c",
"charge":0,
"formula":"C11H13NO4",
"annotation":{
"pubchem.compound":"100185"
}
},
{
"id":"CE5629_c",
"name":"1,2-Dehydrosalsolinol",
"compartment":"c",
"charge":0,
"formula":"C10H11NO2"
},
{
"id":"CE5629_e",
"name":"1,2-Dehydrosalsolinol",
"compartment":"e",
"charge":0,
"formula":"C10H11NO2"
},
{
"id":"CE5643_c",
"name":"Peroxynitrite",
"compartment":"c",
"charge":-1,
"formula":"NO3",
"annotation":{
"hmdb":"HMDB02179",
"kegg.compound":"C16845",
"pubchem.compound":"104806"
}
},
{
"id":"CE5643_e",
"name":"Peroxynitrite",
"compartment":"e",
"charge":-1,
"formula":"NO3",
"annotation":{
"hmdb":"HMDB02179",
"kegg.compound":"C16845",
"pubchem.compound":"104806"
}
},
{
"id":"CE5665_c",
"name":"Leukoaminochrome",
"compartment":"c",
"charge":0,
"formula":"C8H9NO2",
"annotation":{
"pubchem.compound":"147311"
}
},
{
"id":"CE5944_c",
"name":"10,11-Dihydro-12-Oxo-Ltb4",
"compartment":"c",
"charge":-1,
"formula":"C20H31O4",
"annotation":{
"pubchem.compound":"53481445"
}
},
{
"id":"CE5944_m",
"name":"10,11-Dihydro-12-Oxo-Ltb4",
"compartment":"m",
"charge":-1,
"formula":"C20H31O4",
"annotation":{
"pubchem.compound":"53481445"
}
},
{
"id":"CE5944_x",
"name":"10,11-Dihydro-12-Oxo-Ltb4",
"compartment":"x",
"charge":-1,
"formula":"C20H31O4",
"annotation":{
"pubchem.compound":"53481445"
}
},
{
"id":"CE5945_c",
"name":"10,11-Dihydro-20-Dihydroxy-Leukotriene B4",
"compartment":"c",
"charge":-1,
"formula":"C20H33O6",
"annotation":{
"pubchem.compound":"53481447"
}
},
{
"id":"CE5946_c",
"name":"10,11-Dihydro-20-Trihydroxy-Leukotriene B4",
"compartment":"c",
"charge":-1,
"formula":"C20H33O7",
"annotation":{
"pubchem.compound":"53481448"
}
},
{
"id":"CE5947_c",
"name":"20-COOH-10,11-Dihydro-Leukotriene B4",
"compartment":"c",
"charge":-2,
"formula":"C20H30O6",
"annotation":{
"pubchem.compound":"53481507"
}
},
{
"id":"CE5947_x",
"name":"20-COOH-10,11-Dihydro-Leukotriene B4",
"compartment":"x",
"charge":-2,
"formula":"C20H30O6",
"annotation":{
"pubchem.compound":"53481507"
}
},
{
"id":"CE5986_c",
"name":"5-Nitro-Gama-Tocopherol",
"compartment":"c",
"charge":0,
"formula":"C28H47NO4"
},
{
"id":"CE6252_c",
"name":"Urate Radical",
"compartment":"c",
"charge":0,
"formula":"C5H3N4O3"
},
{
"id":"CE6504_c",
"name":"1-Hydroperoxy-8-Carboxyoctyl 3,4-Epoxynon-(2E)-Enyl Ether",
"compartment":"c",
"charge":-1,
"formula":"C18H31O6"
},
{
"id":"CE6506_c",
"name":"3,4-Epoxynonanal",
"compartment":"c",
"charge":0,
"formula":"C9H16O2"
},
{
"id":"CE6508_c",
"name":"5-Hydroperoxy-Epa",
"compartment":"c",
"charge":-1,
"formula":"C20H29O4"
},
{
"id":"CE7047_c",
"name":"Gama-Tocopheroxyl Radical",
"compartment":"c",
"charge":0,
"formula":"C28H47O2"
},
{
"id":"CE7079_c",
"name":"Leukotriene A5",
"compartment":"c",
"charge":-1,
"formula":"C20H27O3"
},
{
"id":"CE7081_c",
"name":"15R-Hydroxy-5Z,8Z,11Z,13E,17Z-Eicosapentaenoic Acid",
"compartment":"c",
"charge":-1,
"formula":"C20H29O3",
"annotation":{
"pubchem.compound":"53480357"
}
},
{
"id":"CE7081_e",
"name":"15R-Hydroxy-5Z,8Z,11Z,13E,17Z-Eicosapentaenoic Acid",
"compartment":"e",
"charge":-1,
"formula":"C20H29O3",
"annotation":{
"pubchem.compound":"53480357"
}
},
{
"id":"CE7082_c",
"name":"15(S)-(15R)-15-Hydroxyeicosa-5Z,8Z,11Z,13E,17Z-Pentaenoate",
"compartment":"c",
"charge":0,
"formula":"C20H29O3",
"annotation":{
"pubchem.compound":"5283192"
}
},
{
"id":"CE7082_e",
"name":"15(S)-(15R)-15-Hydroxyeicosa-5Z,8Z,11Z,13E,17Z-Pentaenoate",
"compartment":"e",
"charge":0,
"formula":"C20H29O3",
"annotation":{
"pubchem.compound":"5283192"
}
},
{
"id":"CE7083_c",
"name":"Leukotriene B5",
"compartment":"c",
"charge":-1,
"formula":"C20H29O4",
"annotation":{
"pubchem.compound":"5283125"
}
},
{
"id":"CE7083_e",
"name":"Leukotriene B5",
"compartment":"e",
"charge":-1,
"formula":"C20H29O4",
"annotation":{
"pubchem.compound":"5283125"
}
},
{
"id":"CE7085_c",
"name":"(+-)-5-Hydroxy-6E,8Z,11Z,14Z,17Z-Eicosapentaenoic Acid",
"compartment":"c",
"charge":-1,
"formula":"C20H29O3",
"annotation":{
"pubchem.compound":"1766"
}
},
{
"id":"CE7085_e",
"name":"(+-)-5-Hydroxy-6E,8Z,11Z,14Z,17Z-Eicosapentaenoic Acid",
"compartment":"e",
"charge":-1,
"formula":"C20H29O3",
"annotation":{
"pubchem.compound":"1766"
}
},
{
"id":"CE7088_c",
"name":"Prostaglandin H3",
"compartment":"c",
"charge":-1,
"formula":"C20H29O5",
"annotation":{
"pubchem.compound":"53481592"
}
},
{
"id":"CE7091_c",
"name":"15(S)-Hydroperoxy-Epe",
"compartment":"c",
"charge":-1,
"formula":"C20H29O4"
},
{
"id":"CE7096_c",
"name":"5,15-Dihydroxyeicosatetraenoic Acid",
"compartment":"c",
"charge":-1,
"formula":"C20H31O4",
"annotation":{
"pubchem.compound":"5283158"
}
},
{
"id":"CE7096_e",
"name":"5,15-Dihydroxyeicosatetraenoic Acid",
"compartment":"e",
"charge":-1,
"formula":"C20H31O4",
"annotation":{
"pubchem.compound":"5283158"
}
},
{
"id":"CE7097_m",
"name":"5-Oxo-12(S)-Hydroxy-Eicosa-6E,8Z,10E,14Z-Tetraenoate",
"compartment":"m",
"charge":-1,
"formula":"C20H29O4"
},
{
"id":"CE7172_c",
"name":"14,15-Dihete",
"compartment":"c",
"charge":-1,
"formula":"C20H31O4",
"annotation":{
"pubchem.compound":"188277"
}
},
{
"id":"CE7172_e",
"name":"14,15-Dihete",
"compartment":"e",
"charge":-1,
"formula":"C20H31O4",
"annotation":{
"pubchem.compound":"188277"
}
},
{
"id":"HC00004_e",
"name":"Apoa1",
"compartment":"e",
"charge":0,
"formula":"X"
},
{
"id":"HC00005_e",
"name":"ApoB100",
"compartment":"e",
"charge":0,
"formula":"X"
},
{
"id":"HC00006_e",
"name":"ApoC1",
"compartment":"e",
"charge":0,
"formula":"X"
},
{
"id":"HC00007_e",
"name":"ApoC2",
"compartment":"e",
"charge":0,
"formula":"X"
},
{
"id":"HC00008_e",
"name":"ApoC3",
"compartment":"e",
"charge":0,
"formula":"X"
},
{
"id":"HC00009_e",
"name":"ApoE",
"compartment":"e",
"charge":0,
"formula":"X"
},
{
"id":"HC00319_c",
"name":"Malonate",
"compartment":"c",
"charge":-2,
"formula":"C3H2O4",
"annotation":{
"hmdb":"HMDB00691",
"kegg.compound":"C00383",
"pubchem.compound":"867"
}
},
{
"id":"HC00319_e",
"name":"Malonate",
"compartment":"e",
"charge":-2,
"formula":"C3H2O4",
"annotation":{
"hmdb":"HMDB00691",
"kegg.compound":"C00383",
"pubchem.compound":"867"
}
},
{
"id":"HC00342_c",
"name":"Cis-Aconitate",
"compartment":"c",
"charge":-3,
"formula":"C6H3O6",
"annotation":{
"kegg.compound":"C00417",
"pubchem.compound":"309"
}
},
{
"id":"HC00342_e",
"name":"Cis-Aconitate",
"compartment":"e",
"charge":-3,
"formula":"C6H3O6",
"annotation":{
"kegg.compound":"C00417",
"pubchem.compound":"309"
}
},
{
"id":"HC00342_m",
"name":"Cis-Aconitate",
"compartment":"m",
"charge":-3,
"formula":"C6H3O6",
"annotation":{
"kegg.compound":"C00417",
"pubchem.compound":"309"
}
},
{
"id":"HC00361_c",
"name":"Sedoheptulose 1,7-Bisphosphate",
"compartment":"c",
"charge":-4,
"formula":"C7H12O13P2",
"annotation":{
"kegg.compound":"C00447",
"pubchem.compound":"164735"
}
},
{
"id":"HC00460_c",
"name":"2,5-Dihydroxybenzoate",
"compartment":"c",
"charge":-1,
"formula":"C7H5O4",
"annotation":{
"hmdb":"HMDB00152",
"kegg.compound":"C00628",
"pubchem.compound":"3469"
}
},
{
"id":"HC00460_e",
"name":"2,5-Dihydroxybenzoate",
"compartment":"e",
"charge":-1,
"formula":"C7H5O4",
"annotation":{
"hmdb":"HMDB00152",
"kegg.compound":"C00628",
"pubchem.compound":"3469"
}
},
{
"id":"HC00591_c",
"name":"2-Oxoglutaramate",
"compartment":"c",
"charge":-1,
"formula":"C5H6NO4",
"annotation":{
"kegg.compound":"C00940",
"pubchem.compound":"48"
}
},
{
"id":"HC00664_c",
"name":"D-Tagatofuranose 6-Phosphate",
"compartment":"c",
"charge":-2,
"formula":"C6H11O9P",
"annotation":{
"kegg.compound":"C01097",
"pubchem.compound":"439396"
}
},
{
"id":"HC00718_c",
"name":"N-Methylethanolaminium Phosphate",
"compartment":"c",
"charge":-1,
"formula":"C3H9NO4P",
"annotation":{
"kegg.compound":"C01210",
"pubchem.compound":"439436"
}
},
{
"id":"HC00900_c",
"name":"Methylmalonate",
"compartment":"c",
"charge":-2,
"formula":"C4H4O4",
"annotation":{
"hmdb":"HMDB00202",
"kegg.compound":"C02170",
"pubchem.compound":"487"
}
},
{
"id":"HC00900_e",
"name":"Methylmalonate",
"compartment":"e",
"charge":-2,
"formula":"C4H4O4",
"annotation":{
"hmdb":"HMDB00202",
"kegg.compound":"C02170",
"pubchem.compound":"487"
}
},
{
"id":"HC00900_m",
"name":"Methylmalonate",
"compartment":"m",
"charge":-2,
"formula":"C4H4O4",
"annotation":{
"hmdb":"HMDB00202",
"kegg.compound":"C02170",
"pubchem.compound":"487"
}
},
{
"id":"HC01118_c",
"name":"Presqualene Diphosphate",
"compartment":"c",
"charge":-3,
"formula":"C30H49O7P2",
"annotation":{
"kegg.compound":"C03428"
}
},
{
"id":"HC01118_r",
"name":"Presqualene Diphosphate",
"compartment":"r",
"charge":-3,
"formula":"C30H49O7P2",
"annotation":{
"kegg.compound":"C03428"
}
},
{
"id":"HC01180_c",
"name":"D-Tagatofuranose 1,6-Bisphosphate",
"compartment":"c",
"charge":-4,
"formula":"C6H10O12P2",
"annotation":{
"kegg.compound":"C03785",
"pubchem.compound":"440117"
}
},
{
"id":"HC01412_m",
"name":"(2E)-Tetradecenoyl Coenzyme A",
"compartment":"m",
"charge":-4,
"formula":"C35H56N7O17P3S",
"annotation":{
"kegg.compound":"C05273"
}
},
{
"id":"HC01415_m",
"name":"(2E)-Octenoyl Coenzyme A",
"compartment":"m",
"charge":-4,
"formula":"C29H44N7O17P3S",
"annotation":{
"kegg.compound":"C05276",
"pubchem.compound":"46173358"
}
},
{
"id":"HC01434_m",
"name":"Oxalosuccinate",
"compartment":"m",
"charge":-3,
"formula":"C6H3O7",
"annotation":{
"kegg.compound":"C05379",
"pubchem.compound":"972"
}
},
{
"id":"HC01434_x",
"name":"Oxalosuccinate",
"compartment":"x",
"charge":-3,
"formula":"C6H3O7",
"annotation":{
"kegg.compound":"C05379",
"pubchem.compound":"972"
}
},
{
"id":"HC01440_e",
"name":"3-Keto-Beta-D-Galactose",
"compartment":"e",
"charge":0,
"formula":"C6H10O6",
"annotation":{
"kegg.compound":"C05394",
"pubchem.compound":"440653"
}
},
{
"id":"HC01444_e",
"name":"Galactosylglycerol",
"compartment":"e",
"charge":0,
"formula":"C9H18O8",
"annotation":{
"kegg.compound":"C05401",
"pubchem.compound":"16048618"
}
},
{
"id":"HC01446_e",
"name":"3-Ketolactose",
"compartment":"e",
"charge":0,
"formula":"C12H20O11",
"annotation":{
"kegg.compound":"C05403"
}
},
{
"id":"HC01522_c",
"name":"Gentisate Aldehyde",
"compartment":"c",
"charge":0,
"formula":"C7H6O3",
"annotation":{
"kegg.compound":"C05585",
"pubchem.compound":"70949"
}
},
{
"id":"HC01609_c",
"name":"Uroporphyrinogeni",
"compartment":"c",
"charge":-8,
"formula":"C40H36N4O16",
"annotation":{
"kegg.compound":"C05766",
"pubchem.compound":"440775"
}
},
{
"id":"HC01609_e",
"name":"Uroporphyrinogeni",
"compartment":"e",
"charge":-8,
"formula":"C40H36N4O16",
"annotation":{
"kegg.compound":"C05766",
"pubchem.compound":"440775"
}
},
{
"id":"HC01668_c",
"name":"Propinol Adenylate",
"compartment":"c",
"charge":-1,
"formula":"C13H17N5O8P",
"annotation":{
"kegg.compound":"C05983"
}
},
{
"id":"HC01668_m",
"name":"Propinol Adenylate",
"compartment":"m",
"charge":-1,
"formula":"C13H17N5O8P",
"annotation":{
"kegg.compound":"C05983"
}
},
{
"id":"HC01672_c",
"name":"Acetyl Adenylate",
"compartment":"c",
"charge":-1,
"formula":"C12H15N5O8P",
"annotation":{
"kegg.compound":"C05993",
"pubchem.compound":"440867"
}
},
{
"id":"HC01842_c",
"name":"Phosphodimethylethanolamine",
"compartment":"c",
"charge":-2,
"formula":"C4H10NO4P",
"annotation":{
"kegg.compound":"C13482",
"pubchem.compound":"151438"
}
},
{
"id":"HC02020_c",
"name":"Cholest-5-En-3Beta-Yl Hexadecanoate",
"compartment":"c",
"charge":0,
"formula":"C43H76O2",
"annotation":{
"kegg.compound":"C11251",
"pubchem.compound":"246520"
}
},
{
"id":"HC02020_e",
"name":"Cholest-5-En-3Beta-Yl Hexadecanoate",
"compartment":"e",
"charge":0,
"formula":"C43H76O2",
"annotation":{
"kegg.compound":"C11251",
"pubchem.compound":"246520"
}
},
{
"id":"HC02020_r",
"name":"Cholest-5-En-3Beta-Yl Hexadecanoate",
"compartment":"r",
"charge":0,
"formula":"C43H76O2",
"annotation":{
"kegg.compound":"C11251",
"pubchem.compound":"246520"
}
},
{
"id":"HC02021_r",
"name":"Cholest-5-En-3Beta-Yl (9Z-Hexadecenoate)",
"compartment":"r",
"charge":-1,
"formula":"C43H74O2"
},
{
"id":"HC02022_r",
"name":"Cholest-5-En-3Beta-Yl Octadecanoate",
"compartment":"r",
"charge":0,
"formula":"C45H80O2"
},
{
"id":"HC02023_r",
"name":"Cholest-5-En-3B-Yl (9Z-Octadecenoate)",
"compartment":"r",
"charge":0,
"formula":"C45H78O2",
"annotation":{
"pubchem.compound":"644119"
}
},
{
"id":"HC02024_r",
"name":"Cholest-5-En-3Beta-Yl (9Z,12Z-Octadecadienoate)",
"compartment":"r",
"charge":0,
"formula":"C45H76O2",
"annotation":{
"pubchem.compound":"92819"
}
},
{
"id":"HC02025_r",
"name":"Cholest-5-En-3Beta-Yl (9Z,12Z,15Z-Octadecatrienoate)",
"compartment":"r",
"charge":0,
"formula":"C45H74O2"
},
{
"id":"HC02026_r",
"name":"Cholesterol-Ester-Gamma-Lin",
"compartment":"r",
"charge":0,
"formula":"C45H74O2"
},
{
"id":"HC02027_r",
"name":"Cholest-5-En-3Beta-Yl (5Z,8Z,11Z,14Z-Eicosatetraenoate)",
"compartment":"r",
"charge":0,
"formula":"C47H76O2"
},
{
"id":"HC02042_c",
"name":"1-Acylglycerol-3P-Ld-Sm-Pool",
"compartment":"c",
"charge":-2,
"formula":"C4H6O7PR",
"annotation":{
"kegg.compound":"C00681"
}
},
{
"id":"HC02048_c",
"name":"Acyl Coenzyme A-Ld-Sm-Pool",
"compartment":"c",
"charge":-4,
"formula":"C22H31N7O17P3SR"
},
{
"id":"HC02054_c",
"name":"Phosphatidate-Ld-Sm-Pool",
"compartment":"c",
"charge":-2,
"formula":"C5H5O8PR2",
"annotation":{
"kegg.compound":"C00416"
}
},
{
"id":"HC02060_c",
"name":"1,2-Diacylglycerol-Ld-Sm-Pool",
"compartment":"c",
"charge":0,
"formula":"C5H6O5R2",
"annotation":{
"kegg.compound":"C00641"
}
},
{
"id":"HC02070_c",
"name":"Fatty-Acid-Ld-Sm-Pool",
"compartment":"c",
"charge":0,
"formula":"CHO2R",
"annotation":{
"kegg.compound":"C00162"
}
},
{
"id":"HC02076_c",
"name":"1-Acylglycerol-Ld-Sm-Pool",
"compartment":"c",
"charge":0,
"formula":"C4H7O4R",
"annotation":{
"kegg.compound":"C01885"
}
},
{
"id":"HC02110_c",
"name":"4Alpha-Methylzymosterol",
"compartment":"c",
"charge":0,
"formula":"C28H46O",
"annotation":{
"kegg.compound":"C05103",
"pubchem.compound":"22212495"
}
},
{
"id":"HC02121_c",
"name":"Hydroxymethylglutathione",
"compartment":"c",
"charge":-1,
"formula":"C11H18N3O7S",
"annotation":{
"kegg.compound":"C14180",
"pubchem.compound":"447123"
}
},
{
"id":"HC02136_c",
"name":"Glycogenin-G7G1",
"compartment":"c",
"charge":0,
"formula":"C48H81O41X"
},
{
"id":"HC02180_c",
"name":"9S,11,15S-Trihydroxy-Thromboxa-5Z,13E-Dien-1-Oic Acid",
"compartment":"c",
"charge":-1,
"formula":"C20H33O6",
"annotation":{
"kegg.compound":"C05963",
"pubchem.compound":"41063"
}
},
{
"id":"HC02180_r",
"name":"9S,11,15S-Trihydroxy-Thromboxa-5Z,13E-Dien-1-Oic Acid",
"compartment":"r",
"charge":-1,
"formula":"C20H33O6",
"annotation":{
"kegg.compound":"C05963",
"pubchem.compound":"41063"
}
},
{
"id":"HC02203_c",
"name":"Prostaglandin-A2",
"compartment":"c",
"charge":-1,
"formula":"C20H29O4",
"annotation":{
"hmdb":"HMDB02752",
"kegg.compound":"C05953",
"pubchem.compound":"22833602"
}
},
{
"id":"HC02203_e",
"name":"Prostaglandin-A2",
"compartment":"e",
"charge":-1,
"formula":"C20H29O4",
"annotation":{
"hmdb":"HMDB02752",
"kegg.compound":"C05953",
"pubchem.compound":"22833602"
}
},
{
"id":"HC02203_m",
"name":"Prostaglandin-A2",
"compartment":"m",
"charge":-1,
"formula":"C20H29O4",
"annotation":{
"hmdb":"HMDB02752",
"kegg.compound":"C05953",
"pubchem.compound":"22833602"
}
},
{
"id":"HC02205_c",
"name":"Prostaglandin-B2",
"compartment":"c",
"charge":-1,
"formula":"C20H29O4",
"annotation":{
"hmdb":"HMDB04236",
"kegg.compound":"C05954",
"pubchem.compound":"5288144"
}
},
{
"id":"HC02207_c",
"name":"Prostaglandin-C2",
"compartment":"c",
"charge":-1,
"formula":"C20H29O4",
"annotation":{
"kegg.compound":"C05955",
"pubchem.compound":"440858"
}
},
{
"id":"HC02213_c",
"name":"Prostaglandin-E3",
"compartment":"c",
"charge":-1,
"formula":"C20H29O5",
"annotation":{
"hmdb":"HMDB02664",
"kegg.compound":"C06439",
"pubchem.compound":"5280937"
}
},
{
"id":"HC02213_e",
"name":"Prostaglandin-E3",
"compartment":"e",
"charge":-1,
"formula":"C20H29O5",
"annotation":{
"hmdb":"HMDB02664",
"kegg.compound":"C06439",
"pubchem.compound":"5280937"
}
},
{
"id":"HC02228_c",
"name":"Hexadecenal",
"compartment":"c",
"charge":0,
"formula":"C16H30O",
"annotation":{
"kegg.compound":"C06123"
}
},
{
"id":"HC10784_c",
"name":"Cis-Myrist-7-Enoyl Coenzyme A",
"compartment":"c",
"charge":-4,
"formula":"C35H56O17P3SN7"
},
{
"id":"HC10784_r",
"name":"Cis-Myrist-7-Enoyl Coenzyme A",
"compartment":"r",
"charge":-4,
"formula":"C35H56O17P3SN7"
},
{
"id":"HC10859_c",
"name":"Malonyl-Carnitin",
"compartment":"c",
"charge":-2,
"formula":"C10H17NO6",
"annotation":{
"hmdb":"HMDB02095",
"pubchem.compound":"22833583"
}
},
{
"id":"HC10859_m",
"name":"Malonyl-Carnitin",
"compartment":"m",
"charge":-2,
"formula":"C10H17NO6",
"annotation":{
"hmdb":"HMDB02095",
"pubchem.compound":"22833583"
}
},
{
"id":"HC10859_x",
"name":"Malonyl-Carnitin",
"compartment":"x",
"charge":-2,
"formula":"C10H17NO6",
"annotation":{
"hmdb":"HMDB02095",
"pubchem.compound":"22833583"
}
},
{
"id":"L_dpchrm_c",
"name":"L-Dopachromate",
"compartment":"c",
"charge":-1,
"formula":"C9H6NO4",
"annotation":{
"hmdb":"HMDB01430",
"kegg.compound":"C01693",
"pubchem.compound":"439549"
}
},
{
"id":"Lcyst_c",
"name":"L-Cysteic Acid",
"compartment":"c",
"charge":-1,
"formula":"C3H6NO5S",
"annotation":{
"hmdb":"HMDB02757",
"kegg.compound":"C00506",
"pubchem.compound":"25701"
}
},
{
"id":"Lcyst_e",
"name":"L-Cysteic Acid",
"compartment":"e",
"charge":-1,
"formula":"C3H6NO5S",
"annotation":{
"hmdb":"HMDB02757",
"kegg.compound":"C00506",
"pubchem.compound":"25701"
}
},
{
"id":"Lcystin_c",
"name":"L-Cystine",
"compartment":"c",
"charge":0,
"formula":"C6H12N2O4S2",
"annotation":{
"hmdb":"HMDB00192",
"kegg.compound":"C00491",
"pubchem.compound":"67678"
}
},
{
"id":"Lhcystin_c",
"name":"L-Homocystine",
"compartment":"c",
"charge":0,
"formula":"C8H16N2O4S2"
},
{
"id":"Lhcystin_e",
"name":"L-Homocystine",
"compartment":"e",
"charge":0,
"formula":"C8H16N2O4S2"
},
{
"id":"Lkynr_c",
"name":"L-Kynurenine",
"compartment":"c",
"charge":0,
"formula":"C10H12N2O3",
"annotation":{
"hmdb":"HMDB00684",
"kegg.compound":"C00328",
"pubchem.compound":"161166"
}
},
{
"id":"Lpipecol_c",
"name":"L-Pipecolic Acid",
"compartment":"c",
"charge":0,
"formula":"C6H11NO2",
"annotation":{
"hmdb":"HMDB00716",
"kegg.compound":"C00408",
"pubchem.compound":"439227"
}
},
{
"id":"Lpipecol_e",
"name":"L-Pipecolic Acid",
"compartment":"e",
"charge":0,
"formula":"C6H11NO2",
"annotation":{
"hmdb":"HMDB00716",
"kegg.compound":"C00408",
"pubchem.compound":"439227"
}
},
{
"id":"Lpipecol_x",
"name":"L-Pipecolic Acid",
"compartment":"x",
"charge":0,
"formula":"C6H11NO2",
"annotation":{
"hmdb":"HMDB00716",
"kegg.compound":"C00408",
"pubchem.compound":"439227"
}
},
{
"id":"M00003_c",
"name":"10Z-Heptadecenoic Acid",
"compartment":"c",
"charge":-1,
"formula":"C17H31O2"
},
{
"id":"M00003_e",
"name":"10Z-Heptadecenoic Acid",
"compartment":"e",
"charge":-1,
"formula":"C17H31O2"
},
{
"id":"M00003_r",
"name":"10Z-Heptadecenoic Acid",
"compartment":"r",
"charge":-1,
"formula":"C17H31O2"
},
{
"id":"M00004_c",
"name":"10Z-Heptadecenoyl Coenzyme A",
"compartment":"c",
"charge":-4,
"formula":"C38H62N7O17P3S"
},
{
"id":"M00004_m",
"name":"10Z-Heptadecenoyl Coenzyme A",
"compartment":"m",
"charge":-4,
"formula":"C38H62N7O17P3S"
},
{
"id":"M00004_r",
"name":"10Z-Heptadecenoyl Coenzyme A",
"compartment":"r",
"charge":-4,
"formula":"C38H62N7O17P3S"
},
{
"id":"M00006_c",
"name":"11Z-Docosenoyl Coenzyme A",
"compartment":"c",
"charge":-4,
"formula":"C43H72N7O17P3S"
},
{
"id":"M00006_m",
"name":"11Z-Docosenoyl Coenzyme A",
"compartment":"m",
"charge":-4,
"formula":"C43H72N7O17P3S"
},
{
"id":"M00006_r",
"name":"11Z-Docosenoyl Coenzyme A",
"compartment":"r",
"charge":-4,
"formula":"C43H72N7O17P3S"
},
{
"id":"M00008_c",
"name":"11Z,14Z-Eicosadienoic Acid",
"compartment":"c",
"charge":-1,
"formula":"C20H35O2",
"annotation":{
"kegg.compound":"C16525"
}
},
{
"id":"M00008_e",
"name":"11Z,14Z-Eicosadienoic Acid",
"compartment":"e",
"charge":-1,
"formula":"C20H35O2",
"annotation":{
"kegg.compound":"C16525"
}
},
{
"id":"M00008_r",
"name":"11Z,14Z-Eicosadienoic Acid",
"compartment":"r",
"charge":-1,
"formula":"C20H35O2",
"annotation":{
"kegg.compound":"C16525"
}
},
{
"id":"M00010_c",
"name":"11Z,14Z,17Z-Eicosatrienoic Acid",
"compartment":"c",
"charge":-1,
"formula":"C20H33O2",
"annotation":{
"kegg.compound":"C16522"
}
},
{
"id":"M00010_e",
"name":"11Z,14Z,17Z-Eicosatrienoic Acid",
"compartment":"e",
"charge":-1,
"formula":"C20H33O2",
"annotation":{
"kegg.compound":"C16522"
}
},
{
"id":"M00010_r",
"name":"11Z,14Z,17Z-Eicosatrienoic Acid",
"compartment":"r",
"charge":-1,
"formula":"C20H33O2",
"annotation":{
"kegg.compound":"C16522"
}
},
{
"id":"M00011_c",
"name":"11Z,14Z,17Z-Eicosatrienoylcarnitine",
"compartment":"c",
"charge":0,
"formula":"C27H47NO4"
},
{
"id":"M00011_m",
"name":"11Z,14Z,17Z-Eicosatrienoylcarnitine",
"compartment":"m",
"charge":0,
"formula":"C27H47NO4"
},
{
"id":"M00012_c",
"name":"11Z,14Z,17Z-Eicosatrienoyl Coenzyme A",
"compartment":"c",
"charge":-4,
"formula":"C41H64N7O17P3S",
"annotation":{
"kegg.compound":"C16179"
}
},
{
"id":"M00012_m",
"name":"11Z,14Z,17Z-Eicosatrienoyl Coenzyme A",
"compartment":"m",
"charge":-4,
"formula":"C41H64N7O17P3S",
"annotation":{
"kegg.compound":"C16179"
}
},
{
"id":"M00012_r",
"name":"11Z,14Z,17Z-Eicosatrienoyl Coenzyme A",
"compartment":"r",
"charge":-4,
"formula":"C41H64N7O17P3S",
"annotation":{
"kegg.compound":"C16179"
}
},
{
"id":"M00017_c",
"name":"13Z-Eicosenoic Acid",
"compartment":"c",
"charge":-1,
"formula":"C20H37O2"
},
{
"id":"M00017_e",
"name":"13Z-Eicosenoic Acid",
"compartment":"e",
"charge":-1,
"formula":"C20H37O2"
},
{
"id":"M00017_r",
"name":"13Z-Eicosenoic Acid",
"compartment":"r",
"charge":-1,
"formula":"C20H37O2"
},
{
"id":"M00018_c",
"name":"13Z-Eicosenoyl Coenzyme A",
"compartment":"c",
"charge":-4,
"formula":"C41H68N7O17P3S"
},
{
"id":"M00018_m",
"name":"13Z-Eicosenoyl Coenzyme A",
"compartment":"m",
"charge":-4,
"formula":"C41H68N7O17P3S"
},
{
"id":"M00018_r",
"name":"13Z-Eicosenoyl Coenzyme A",
"compartment":"r",
"charge":-4,
"formula":"C41H68N7O17P3S"
},
{
"id":"M00019_c",
"name":"13Z-Octadecenoic Acid",
"compartment":"c",
"charge":-1,
"formula":"C18H33O2"
},
{
"id":"M00019_e",
"name":"13Z-Octadecenoic Acid",
"compartment":"e",
"charge":-1,
"formula":"C18H33O2"
},
{
"id":"M00019_r",
"name":"13Z-Octadecenoic Acid",
"compartment":"r",
"charge":-1,
"formula":"C18H33O2"
},
{
"id":"M00020_c",
"name":"13Z-Octadecenoyl Coenzyme A",
"compartment":"c",
"charge":-4,
"formula":"C39H64N7O17P3S"
},
{
"id":"M00020_m",
"name":"13Z-Octadecenoyl Coenzyme A",
"compartment":"m",
"charge":-4,
"formula":"C39H64N7O17P3S"
},
{
"id":"M00020_r",
"name":"13Z-Octadecenoyl Coenzyme A",
"compartment":"r",
"charge":-4,
"formula":"C39H64N7O17P3S"
},
{
"id":"M00021_c",
"name":"13Z,16Z-Docosadienoic Acid",
"compartment":"c",
"charge":-1,
"formula":"C22H39O2",
"annotation":{
"kegg.compound":"C16533"
}
},
{
"id":"M00021_e",
"name":"13Z,16Z-Docosadienoic Acid",
"compartment":"e",
"charge":-1,
"formula":"C22H39O2",
"annotation":{
"kegg.compound":"C16533"
}
},
{
"id":"M00021_r",
"name":"13Z,16Z-Docosadienoic Acid",
"compartment":"r",
"charge":-1,
"formula":"C22H39O2",
"annotation":{
"kegg.compound":"C16533"
}
},
{
"id":"M00022_c",
"name":"13Z,16Z-Docosadienoylcarnitine",
"compartment":"c",
"charge":-1,
"formula":"C29H52NO4"
},
{
"id":"M00022_m",
"name":"13Z,16Z-Docosadienoylcarnitine",
"compartment":"m",
"charge":-1,
"formula":"C29H52NO4"
},
{
"id":"M00023_c",
"name":"13Z,16Z-Docosadienoyl Coenzyme A",
"compartment":"c",
"charge":-4,
"formula":"C43H70N7O17P3S",
"annotation":{
"kegg.compound":"C16645"
}
},
{
"id":"M00023_m",
"name":"13Z,16Z-Docosadienoyl Coenzyme A",
"compartment":"m",
"charge":-4,
"formula":"C43H70N7O17P3S",
"annotation":{
"kegg.compound":"C16645"
}
},
{
"id":"M00023_r",
"name":"13Z,16Z-Docosadienoyl Coenzyme A",
"compartment":"r",
"charge":-4,
"formula":"C43H70N7O17P3S",
"annotation":{
"kegg.compound":"C16645"
}
},
{
"id":"M00044_c",
"name":"(2E)-Heneicosenoyl Coenzyme A",
"compartment":"c",
"charge":-4,
"formula":"C42H70N7O17P3S"
},
{
"id":"M00044_m",
"name":"(2E)-Heneicosenoyl Coenzyme A",
"compartment":"m",
"charge":-4,
"formula":"C42H70N7O17P3S"
},
{
"id":"M00046_m",
"name":"(2E)-Heptadecenoyl Coenzyme A",
"compartment":"m",
"charge":-4,
"formula":"C38H62N7O17P3S"
},
{
"id":"M00048_m",
"name":"(2E)-Heptenoyl Coenzyme A",
"compartment":"m",
"charge":-4,
"formula":"C28H42N7O17P3S"
},
{
"id":"M00049_c",
"name":"(2E)-Hexacosenoyl Coenzyme A",
"compartment":"c",
"charge":-4,
"formula":"C47H80N7O17P3S"
},
{
"id":"M00054_c",
"name":"(2E)-Nonadecenoyl Coenzyme A",
"compartment":"c",
"charge":-4,
"formula":"C40H66N7O17P3S"
},
{
"id":"M00054_m",
"name":"(2E)-Nonadecenoyl Coenzyme A",
"compartment":"m",
"charge":-4,
"formula":"C40H66N7O17P3S"
},
{
"id":"M00056_m",
"name":"(2E)-Nonenoyl Coenzyme A",
"compartment":"m",
"charge":-4,
"formula":"C30H46N7O17P3S"
},
{
"id":"M00061_m",
"name":"(2E)-Pentadecenoyl Coenzyme A",
"compartment":"m",
"charge":-4,
"formula":"C36H58N7O17P3S"
},
{
"id":"M00063_m",
"name":"(2E)-Pentenoyl Coenzyme A",
"compartment":"m",
"charge":-4,
"formula":"C26H38N7O17P3S"
},
{
"id":"M00067_c",
"name":"(2E)-Tricosenoyl Coenzyme A",
"compartment":"c",
"charge":-4,
"formula":"C44H74N7O17P3S"
},
{
"id":"M00069_m",
"name":"(2E)-Tridecenoyl Coenzyme A",
"compartment":"m",
"charge":-4,
"formula":"C34H54N7O17P3S"
},
{
"id":"M00071_m",
"name":"(2E)-Undecenoyl Coenzyme A",
"compartment":"m",
"charge":-4,
"formula":"C32H50N7O17P3S"
},
{
"id":"M00085_c",
"name":"(3S)-Hydroxy-Docasa-Cis,Cis-13,16-Dienoyl Coenzyme A",
"compartment":"c",
"charge":-4,
"formula":"C43H70N7O18P3S"
},
{
"id":"M00086_c",
"name":"(3S)-Hydroxy-Eicosa-Cis,Cis,Cis-11,14,17-Trienoyl Coenzyme A",
"compartment":"c",
"charge":-4,
"formula":"C41H64N7O18P3S"
},
{
"id":"M00100_c",
"name":"5Z,8Z,11Z-Eicosatrienoylcarnitine",
"compartment":"c",
"charge":0,
"formula":"C27H47NO4"
},
{
"id":"M00100_m",
"name":"5Z,8Z,11Z-Eicosatrienoylcarnitine",
"compartment":"m",
"charge":0,
"formula":"C27H47NO4"
},
{
"id":"M00101_c",
"name":"5Z,8Z,11Z-Eicosatrienoyl Coenzyme A",
"compartment":"c",
"charge":-4,
"formula":"C41H64N7O17P3S"
},
{
"id":"M00101_m",
"name":"5Z,8Z,11Z-Eicosatrienoyl Coenzyme A",
"compartment":"m",
"charge":-4,
"formula":"C41H64N7O17P3S"
},
{
"id":"M00101_r",
"name":"5Z,8Z,11Z-Eicosatrienoyl Coenzyme A",
"compartment":"r",
"charge":-4,
"formula":"C41H64N7O17P3S"
},
{
"id":"M00115_c",
"name":"7Z-Octadecenoic Acid",
"compartment":"c",
"charge":-1,
"formula":"C18H33O2"
},
{
"id":"M00115_e",
"name":"7Z-Octadecenoic Acid",
"compartment":"e",
"charge":-1,
"formula":"C18H33O2"
},
{
"id":"M00116_c",
"name":"7Z-Octadecenoyl Coenzyme A",
"compartment":"c",
"charge":-4,
"formula":"C39H64N7O17P3S"
},
{
"id":"M00116_m",
"name":"7Z-Octadecenoyl Coenzyme A",
"compartment":"m",
"charge":-4,
"formula":"C39H64N7O17P3S"
},
{
"id":"M00117_c",
"name":"7Z-Tetradecenoic Acid",
"compartment":"c",
"charge":-1,
"formula":"C14H25O2"
},
{
"id":"M00117_e",
"name":"7Z-Tetradecenoic Acid",
"compartment":"e",
"charge":-1,
"formula":"C14H25O2"
},
{
"id":"M00117_r",
"name":"7Z-Tetradecenoic Acid",
"compartment":"r",
"charge":-1,
"formula":"C14H25O2"
},
{
"id":"M00122_c",
"name":"8Z,11Z-Eicosadienoylcarnitine",
"compartment":"c",
"charge":0,
"formula":"C27H49NO4"
},
{
"id":"M00122_m",
"name":"8Z,11Z-Eicosadienoylcarnitine",
"compartment":"m",
"charge":0,
"formula":"C27H49NO4"
},
{
"id":"M00123_c",
"name":"8Z,11Z-Eicosadienoyl Coenzyme A",
"compartment":"c",
"charge":-4,
"formula":"C41H66N7O17P3S"
},
{
"id":"M00123_m",
"name":"8Z,11Z-Eicosadienoyl Coenzyme A",
"compartment":"m",
"charge":-4,
"formula":"C41H66N7O17P3S"
},
{
"id":"M00123_r",
"name":"8Z,11Z-Eicosadienoyl Coenzyme A",
"compartment":"r",
"charge":-4,
"formula":"C41H66N7O17P3S"
},
{
"id":"M00127_c",
"name":"9E-Octadecenoic Acid",
"compartment":"c",
"charge":-4,
"formula":"C39H64N7O17P3S"
},
{
"id":"M00127_m",
"name":"9E-Octadecenoic Acid",
"compartment":"m",
"charge":-4,
"formula":"C39H64N7O17P3S"
},
{
"id":"M00127_r",
"name":"9E-Octadecenoic Acid",
"compartment":"r",
"charge":-4,
"formula":"C39H64N7O17P3S"
},
{
"id":"M00129_c",
"name":"9E-Tetradecenoyl Coenzyme A",
"compartment":"c",
"charge":-4,
"formula":"C35H56N7O17P3S"
},
{
"id":"M00129_m",
"name":"9E-Tetradecenoyl Coenzyme A",
"compartment":"m",
"charge":-4,
"formula":"C35H56N7O17P3S"
},
{
"id":"M00129_r",
"name":"9E-Tetradecenoyl Coenzyme A",
"compartment":"r",
"charge":-4,
"formula":"C35H56N7O17P3S"
},
{
"id":"M00170_m",
"name":"(S)-3-Hydroxy-11-Cis-Octadecenoyl Coenzyme A",
"compartment":"m",
"charge":-4,
"formula":"C39H64N7O18P3S"
},
{
"id":"M00172_m",
"name":"(S)-3-Hydroxy-7-Hexadecenoyl Coenzyme A",
"compartment":"m",
"charge":-4,
"formula":"C37H60N7O18P3S"
},
{
"id":"M00213_c",
"name":"Protein N6-Methyl-L-Lysine",
"compartment":"c",
"charge":0,
"formula":"C8H15N3O2R2",
"annotation":{
"kegg.compound":"C05544"
}
},
{
"id":"M00245_c",
"name":"1,2-Dihydroxy-5-(Methylthio)Pent-1-En-3-One",
"compartment":"c",
"charge":0,
"formula":"C6H10O3S",
"annotation":{
"kegg.compound":"C15606"
}
},
{
"id":"M00260_c",
"name":"10Z,13Z,16Z,19Z-Docosatetraenoic Acid",
"compartment":"c",
"charge":-1,
"formula":"C22H35O2"
},
{
"id":"M00260_e",
"name":"10Z,13Z,16Z,19Z-Docosatetraenoic Acid",
"compartment":"e",
"charge":-1,
"formula":"C22H35O2"
},
{
"id":"M00261_c",
"name":"10Z,13Z,16Z,19Z-Docosatetraenoylcarnitine",
"compartment":"c",
"charge":0,
"formula":"C29H49NO4"
},
{
"id":"M00261_m",
"name":"10Z,13Z,16Z,19Z-Docosatetraenoylcarnitine",
"compartment":"m",
"charge":0,
"formula":"C29H49NO4"
},
{
"id":"M00263_c",
"name":"10Z,13Z,16Z-Docosatrienoylcarnitine",
"compartment":"c",
"charge":0,
"formula":"C29H51NO4"
},
{
"id":"M00263_m",
"name":"10Z,13Z,16Z-Docosatrienoylcarnitine",
"compartment":"m",
"charge":0,
"formula":"C29H51NO4"
},
{
"id":"M00265_c",
"name":"10Z,13Z,16Z-Docosatriynoic Acid",
"compartment":"c",
"charge":-1,
"formula":"C22H37O2"
},
{
"id":"M00265_e",
"name":"10Z,13Z,16Z-Docosatriynoic Acid",
"compartment":"e",
"charge":-1,
"formula":"C22H37O2"
},
{
"id":"M00315_c",
"name":"12Z,15Z,18Z,21Z-Tetracosatetraenoic Acid",
"compartment":"c",
"charge":-1,
"formula":"C24H39O2"
},
{
"id":"M00315_e",
"name":"12Z,15Z,18Z,21Z-Tetracosatetraenoic Acid",
"compartment":"e",
"charge":-1,
"formula":"C24H39O2"
},
{
"id":"M00341_c",
"name":"13Z,16Z,19Z-Docosatrienoic Acid",
"compartment":"c",
"charge":-1,
"formula":"C22H37O2",
"annotation":{
"hmdb":"HMDB02823",
"kegg.compound":"C16534",
"pubchem.compound":"5312557"
}
},
{
"id":"M00341_e",
"name":"13Z,16Z,19Z-Docosatrienoic Acid",
"compartment":"e",
"charge":-1,
"formula":"C22H37O2",
"annotation":{
"hmdb":"HMDB02823",
"kegg.compound":"C16534",
"pubchem.compound":"5312557"
}
},
{
"id":"M00341_r",
"name":"13Z,16Z,19Z-Docosatrienoic Acid",
"compartment":"r",
"charge":-1,
"formula":"C22H37O2",
"annotation":{
"hmdb":"HMDB02823",
"kegg.compound":"C16534",
"pubchem.compound":"5312557"
}
},
{
"id":"M00342_c",
"name":"13Z,16Z,19Z-Docosatrienoylcarnitine",
"compartment":"c",
"charge":0,
"formula":"C29H51NO4"
},
{
"id":"M00342_m",
"name":"13Z,16Z,19Z-Docosatrienoylcarnitine",
"compartment":"m",
"charge":0,
"formula":"C29H51NO4"
},
{
"id":"M00343_c",
"name":"13Z,16Z,19Z-Docosatrienoyl Coenzyme A",
"compartment":"c",
"charge":-4,
"formula":"C43H68N7O17P3S"
},
{
"id":"M00343_m",
"name":"13Z,16Z,19Z-Docosatrienoyl Coenzyme A",
"compartment":"m",
"charge":-4,
"formula":"C43H68N7O17P3S"
},
{
"id":"M00343_r",
"name":"13Z,16Z,19Z-Docosatrienoyl Coenzyme A",
"compartment":"r",
"charge":-4,
"formula":"C43H68N7O17P3S"
},
{
"id":"M00699_c",
"name":"3(S)-Hydroxy-11Cis-Docosenoyl Coenzyme A",
"compartment":"c",
"charge":-4,
"formula":"C43H72N7O18P3S"
},
{
"id":"M00702_c",
"name":"3(S)-Hydroxy-13-Cis-Eicosenoyl Coenzyme A",
"compartment":"c",
"charge":-4,
"formula":"C41H68N7O18P3S"
},
{
"id":"M00702_m",
"name":"3(S)-Hydroxy-13-Cis-Eicosenoyl Coenzyme A",
"compartment":"m",
"charge":-4,
"formula":"C41H68N7O18P3S"
},
{
"id":"M00704_c",
"name":"3(S)-Hydroxy-3-Oxo-Eicosadienoyl Coenzyme A",
"compartment":"c",
"charge":-4,
"formula":"C41H66N7O18P3S"
},
{
"id":"M00707_c",
"name":"3(S)-Hydroxy-9-Cis-Eicosenoyl Coenzyme A",
"compartment":"c",
"charge":-4,
"formula":"C41H68N7O18P3S"
},
{
"id":"M00712_c",
"name":"3(S)-Hydroxy-Docosa-13,16,19-All-Cis-Trienoyl Coenzyme A",
"compartment":"c",
"charge":-4,
"formula":"C43H68N7O18P3S"
},
{
"id":"M00715_c",
"name":"3(S)-Hydroxy-Hexacosenoyl Coenzyme A",
"compartment":"c",
"charge":-4,
"formula":"C47H80N7O18P3S"
},
{
"id":"M00778_c",
"name":"3-Hydroxyheneicosanoyl Coenzyme A",
"compartment":"c",
"charge":-4,
"formula":"C42H72N7O18P3S"
},
{
"id":"M00778_m",
"name":"3-Hydroxyheneicosanoyl Coenzyme A",
"compartment":"m",
"charge":-4,
"formula":"C42H72N7O18P3S"
},
{
"id":"M00780_m",
"name":"3-Hydroxyheptadecanoyl Coenzyme A",
"compartment":"m",
"charge":-4,
"formula":"C38H64N7O18P3S"
},
{
"id":"M00782_m",
"name":"3-Hydroxyheptanoyl Coenzyme A",
"compartment":"m",
"charge":-4,
"formula":"C28H44N7O18P3S"
},
{
"id":"M00783_c",
"name":"3-Hydroxyhexacosanoyl Coenzyme A",
"compartment":"c",
"charge":-4,
"formula":"C47H82N7O18P3S"
},
{
"id":"M00790_c",
"name":"3-Hydroxynonadecanoyl Coenzyme A",
"compartment":"c",
"charge":-4,
"formula":"C40H68N7O18P3S"
},
{
"id":"M00790_m",
"name":"3-Hydroxynonadecanoyl Coenzyme A",
"compartment":"m",
"charge":-4,
"formula":"C40H68N7O18P3S"
},
{
"id":"M00792_m",
"name":"3-Hydroxynonanoyl Coenzyme A",
"compartment":"m",
"charge":-4,
"formula":"C30H48N7O18P3S"
},
{
"id":"M00795_m",
"name":"3-Hydroxypentadecanoyl Coenzyme A",
"compartment":"m",
"charge":-4,
"formula":"C36H60N7O18P3S"
},
{
"id":"M00797_m",
"name":"3-Hydroxypentanoyl Coenzyme A",
"compartment":"m",
"charge":-4,
"formula":"C26H40N7O18P3S"
},
{
"id":"M00802_c",
"name":"3-Hydroxytricosanoyl Coenzyme A",
"compartment":"c",
"charge":-4,
"formula":"C44H76N7O18P3S"
},
{
"id":"M00804_m",
"name":"3-Hydroxytridecanoyl Coenzyme A",
"compartment":"m",
"charge":-4,
"formula":"C34H56N7O18P3S"
},
{
"id":"M00806_m",
"name":"3-Hydroxyundecanoyl Coenzyme A",
"compartment":"m",
"charge":-4,
"formula":"C32H52N7O18P3S"
},
{
"id":"M00839_c",
"name":"3-Oxo-11Cis-Docosenoyl Coenzyme A",
"compartment":"c",
"charge":-4,
"formula":"C43H70N7O18P3S"
},
{
"id":"M00841_m",
"name":"3-Oxo-11-Cis-Octadecenoyl Coenzyme A",
"compartment":"m",
"charge":-4,
"formula":"C39H62N7O18P3S"
},
{
"id":"M00843_c",
"name":"3-Oxo-13-Cis-Eicosenoyl Coenzyme A",
"compartment":"c",
"charge":-4,
"formula":"C41H66N7O18P3S"
},
{
"id":"M00843_m",
"name":"3-Oxo-13-Cis-Eicosenoyl Coenzyme A",
"compartment":"m",
"charge":-4,
"formula":"C41H66N7O18P3S"
},
{
"id":"M00849_m",
"name":"3-Oxo-7-Hexadecenoyl Coenzyme A",
"compartment":"m",
"charge":-4,
"formula":"C37H58N7O18P3S"
},
{
"id":"M00852_c",
"name":"3-Oxo-9-Cis-Eicosenoyl Coenzyme A",
"compartment":"c",
"charge":-4,
"formula":"C41H66N7O18P3S"
},
{
"id":"M00860_c",
"name":"3-Oxodocasa-Cis,Cis-13,16-Dienoyl Coenzyme A",
"compartment":"c",
"charge":-4,
"formula":"C43H68N7O18P3S"
},
{
"id":"M00862_c",
"name":"3-Oxo-Docosa-13,16,19-All-Cis-Trienoyl Coenzyme A",
"compartment":"c",
"charge":-4,
"formula":"C43H66N7O18P3S"
},
{
"id":"M00869_c",
"name":"3-Oxoeicosa-Cis,Cis,Cis-11,14,17-Trienoyl Coenzyme A",
"compartment":"c",
"charge":-4,
"formula":"C41H62N7O18P3S"
},
{
"id":"M00871_c",
"name":"3-Oxo-Eicosadienoyl Coenzyme A",
"compartment":"c",
"charge":-4,
"formula":"C41H64N7O18P3S"
},
{
"id":"M00873_c",
"name":"3-Oxoheneicosanoyl Coenzyme A",
"compartment":"c",
"charge":-4,
"formula":"C42H70N7O18P3S"
},
{
"id":"M00873_m",
"name":"3-Oxoheneicosanoyl Coenzyme A",
"compartment":"m",
"charge":-4,
"formula":"C42H70N7O18P3S"
},
{
"id":"M00875_m",
"name":"3-Oxoheptadecanoyl Coenzyme A",
"compartment":"m",
"charge":-4,
"formula":"C38H62N7O18P3S"
},
{
"id":"M00877_m",
"name":"3-Oxoheptanoyl Coenzyme A",
"compartment":"m",
"charge":-4,
"formula":"C28H42N7O18P3S"
},
{
"id":"M00879_c",
"name":"3-Oxo-Hexacosenoyl Coenzyme A",
"compartment":"c",
"charge":-4,
"formula":"C47H78N7O18P3S"
},
{
"id":"M00885_m",
"name":"3-Oxomyrist-5-Enoyl Coenzyme A",
"compartment":"m",
"charge":-4,
"formula":"C35H54N7O18P3S"
},
{
"id":"M00887_c",
"name":"3-Oxononadecanoyl Coenzyme A",
"compartment":"c",
"charge":-4,
"formula":"C40H66N7O18P3S"
},
{
"id":"M00887_m",
"name":"3-Oxononadecanoyl Coenzyme A",
"compartment":"m",
"charge":-4,
"formula":"C40H66N7O18P3S"
},
{
"id":"M00889_m",
"name":"3-Oxononanoyl Coenzyme A",
"compartment":"m",
"charge":-4,
"formula":"C30H46N7O18P3S"
},
{
"id":"M00897_m",
"name":"3-Oxopentadecanoyl Coenzyme A",
"compartment":"m",
"charge":-4,
"formula":"C36H58N7O18P3S"
},
{
"id":"M00899_m",
"name":"3-Oxopentanoyl Coenzyme A",
"compartment":"m",
"charge":-4,
"formula":"C26H38N7O18P3S"
},
{
"id":"M00907_c",
"name":"3-Oxotricosanoyl Coenzyme A",
"compartment":"c",
"charge":-4,
"formula":"C44H74N7O18P3S"
},
{
"id":"M00909_m",
"name":"3-Oxotridecanoyl Coenzyme A",
"compartment":"m",
"charge":-4,
"formula":"C34H54N7O18P3S"
},
{
"id":"M00911_m",
"name":"3-Oxoundecanoyl Coenzyme A",
"compartment":"m",
"charge":-4,
"formula":"C32H50N7O18P3S"
},
{
"id":"M00937_c",
"name":"4,4-Dimethyl-14Alpha-Formyl-5Alpha-Cholesta-8,24-Dien-3Beta-Ol",
"compartment":"c",
"charge":0,
"formula":"C30H48O2"
},
{
"id":"M00938_c",
"name":"4,4-Dimethyl-14Alpha-Formyl-5Alpha-Cholest-8-En-3Beta-Ol",
"compartment":"c",
"charge":0,
"formula":"C30H50O2"
},
{
"id":"M00939_c",
"name":"4,4-Dimethyl-14Alpha-Hydroxymethyl-5Alpha-Cholesta-8,24-Dien-3Beta-Ol",
"compartment":"c",
"charge":0,
"formula":"C30H50O2"
},
{
"id":"M00940_c",
"name":"4,4-Dimethyl-14Alpha-Hydroxymethyl-5Alpha-Cholest-8-En-3Beta-Ol",
"compartment":"c",
"charge":0,
"formula":"C30H52O2"
},
{
"id":"M00942_c",
"name":"4,4-Dimethyl-5Alpha-Cholesta-8,14-Dien-3Beta-Ol",
"compartment":"c",
"charge":0,
"formula":"C29H48O"
},
{
"id":"M00954_c",
"name":"4'-Carboxy-4'-Methyl-5'-Cholesta-8-En-3'-Ol",
"compartment":"c",
"charge":0,
"formula":"C29H48O3"
},
{
"id":"M00955_c",
"name":"4'-Carboxy-5'-Cholesta-8,24-Dien-3'-Ol",
"compartment":"c",
"charge":0,
"formula":"C28H44O3"
},
{
"id":"M00956_c",
"name":"4'-Carboxy-5'-Cholesta-8-En-3'-Ol",
"compartment":"c",
"charge":0,
"formula":"C28H46O3"
},
{
"id":"M00957_c",
"name":"4'-Formyl-4'-Methyl-5'-Cholesta-8,24-Dien-3'-Ol",
"compartment":"c",
"charge":0,
"formula":"C29H46O2"
},
{
"id":"M00958_c",
"name":"4'-Formyl-4'-Methyl-5'-Cholesta-8-En-3'-Ol",
"compartment":"c",
"charge":0,
"formula":"C29H48O2"
},
{
"id":"M00959_c",
"name":"4'-Formyl-5'-Cholesta-8,24-Dien-3'-Ol",
"compartment":"c",
"charge":0,
"formula":"C28H44O2"
},
{
"id":"M00960_c",
"name":"4Alpha-Formyl-5Alpha-Cholesta-8-En-3Beta-Ol",
"compartment":"c",
"charge":0,
"formula":"C28H46O2"
},
{
"id":"M00961_c",
"name":"4'-Hydroxymethyl-4'-Methyl-5'-Cholesta-8,24-Dien-3'-Ol",
"compartment":"c",
"charge":0,
"formula":"C29H48O2"
},
{
"id":"M00962_c",
"name":"4'-Hydroxymethyl-4'-Methyl-5'-Cholesta-8-En-3'-Ol",
"compartment":"c",
"charge":0,
"formula":"C29H50O2"
},
{
"id":"M00963_c",
"name":"4'-Hydroxymethyl-5'-Cholesta-8,24-Dien-3'-Ol",
"compartment":"c",
"charge":0,
"formula":"C28H46O2"
},
{
"id":"M00964_c",
"name":"4Alpha-Hydroxymethyl-5Alpha-Cholesta-8-En-3Beta-Ol",
"compartment":"c",
"charge":0,
"formula":"C28H48O2"
},
{
"id":"M00966_c",
"name":"4'-Methyl-5'-Cholesta-8-En-3-One",
"compartment":"c",
"charge":0,
"formula":"C28H46O"
},
{
"id":"M00967_c",
"name":"4'-Methyl-Cholesta-8-Enol",
"compartment":"c",
"charge":0,
"formula":"C28H48O"
},
{
"id":"M01067_c",
"name":"5Alpha-Cholesta-8,24-Dien-3-One",
"compartment":"c",
"charge":0,
"formula":"C27H42O"
},
{
"id":"M01068_c",
"name":"5Alpha-Cholest-8-En-3-One",
"compartment":"c",
"charge":0,
"formula":"C27H44O"
},
{
"id":"M01141_c",
"name":"5Z-Tetradecenoyl Coenzyme A",
"compartment":"c",
"charge":-4,
"formula":"C35H56N7O17P3S"
},
{
"id":"M01141_m",
"name":"5Z-Tetradecenoyl Coenzyme A",
"compartment":"m",
"charge":-4,
"formula":"C35H56N7O17P3S"
},
{
"id":"M01141_r",
"name":"5Z-Tetradecenoyl Coenzyme A",
"compartment":"r",
"charge":-4,
"formula":"C35H56N7O17P3S"
},
{
"id":"M01191_c",
"name":"7Z-Hexadecenoyl Coenzyme A",
"compartment":"c",
"charge":-4,
"formula":"C37H60N7O17P3S"
},
{
"id":"M01191_m",
"name":"7Z-Hexadecenoyl Coenzyme A",
"compartment":"m",
"charge":-4,
"formula":"C37H60N7O17P3S"
},
{
"id":"M01191_r",
"name":"7Z-Hexadecenoyl Coenzyme A",
"compartment":"r",
"charge":-4,
"formula":"C37H60N7O17P3S"
},
{
"id":"M01197_c",
"name":"7Z-Hexadecenoic Acid",
"compartment":"c",
"charge":-1,
"formula":"C16H29O2"
},
{
"id":"M01197_e",
"name":"7Z-Hexadecenoic Acid",
"compartment":"e",
"charge":-1,
"formula":"C16H29O2"
},
{
"id":"M01197_r",
"name":"7Z-Hexadecenoic Acid",
"compartment":"r",
"charge":-1,
"formula":"C16H29O2"
},
{
"id":"M01207_c",
"name":"8Z,11Z-Eicosadienoic Acid",
"compartment":"c",
"charge":-1,
"formula":"C20H35O2"
},
{
"id":"M01207_e",
"name":"8Z,11Z-Eicosadienoic Acid",
"compartment":"e",
"charge":-1,
"formula":"C20H35O2"
},
{
"id":"M01207_r",
"name":"8Z,11Z-Eicosadienoic Acid",
"compartment":"r",
"charge":-1,
"formula":"C20H35O2"
},
{
"id":"M01235_c",
"name":"9Z-Eicosenoic Acid",
"compartment":"c",
"charge":-1,
"formula":"C20H37O2"
},
{
"id":"M01235_e",
"name":"9Z-Eicosenoic Acid",
"compartment":"e",
"charge":-1,
"formula":"C20H37O2"
},
{
"id":"M01235_r",
"name":"9Z-Eicosenoic Acid",
"compartment":"r",
"charge":-1,
"formula":"C20H37O2"
},
{
"id":"M01236_c",
"name":"9Z-Eicosenoyl Coenzyme A",
"compartment":"c",
"charge":-4,
"formula":"C41H68N7O17P3S"
},
{
"id":"M01236_m",
"name":"9Z-Eicosenoyl Coenzyme A",
"compartment":"m",
"charge":-4,
"formula":"C41H68N7O17P3S"
},
{
"id":"M01236_r",
"name":"9Z-Eicosenoyl Coenzyme A",
"compartment":"r",
"charge":-4,
"formula":"C41H68N7O17P3S"
},
{
"id":"M01237_c",
"name":"9Z-Heptadecenoyl Coenzyme A",
"compartment":"c",
"charge":-4,
"formula":"C38H62N7O17P3S"
},
{
"id":"M01237_m",
"name":"9Z-Heptadecenoyl Coenzyme A",
"compartment":"m",
"charge":-4,
"formula":"C38H62N7O17P3S"
},
{
"id":"M01237_r",
"name":"9Z-Heptadecenoyl Coenzyme A",
"compartment":"r",
"charge":-4,
"formula":"C38H62N7O17P3S"
},
{
"id":"M01238_c",
"name":"9Z-Heptadecenoic Acid",
"compartment":"c",
"charge":-1,
"formula":"C17H31O2",
"annotation":{
"kegg.compound":"C16536"
}
},
{
"id":"M01238_e",
"name":"9Z-Heptadecenoic Acid",
"compartment":"e",
"charge":-1,
"formula":"C17H31O2",
"annotation":{
"kegg.compound":"C16536"
}
},
{
"id":"M01238_r",
"name":"9Z-Heptadecenoic Acid",
"compartment":"r",
"charge":-1,
"formula":"C17H31O2",
"annotation":{
"kegg.compound":"C16536"
}
},
{
"id":"M01389_c",
"name":"Beta-D-Glucose-6-Phosphate",
"compartment":"c",
"charge":-2,
"formula":"C6H11O9P",
"annotation":{
"kegg.compound":"C01172"
}
},
{
"id":"M01454_r",
"name":"Cholest-5-En-3B-Yl (9Z-Heptadecenoate)",
"compartment":"r",
"charge":0,
"formula":"C44H76O2"
},
{
"id":"M01455_r",
"name":"Cholesterol-Ester-11,14,17-Eico",
"compartment":"r",
"charge":0,
"formula":"C47H78O2"
},
{
"id":"M01456_r",
"name":"Cholest-5-En-3Beta-Yl (11Z,14Z-Eicosadienoate)",
"compartment":"r",
"charge":0,
"formula":"C47H80O2"
},
{
"id":"M01457_r",
"name":"Cholesterol-Ester-11-Docose",
"compartment":"r",
"charge":0,
"formula":"C49H86O2"
},
{
"id":"M01458_r",
"name":"Cholest-5-En-3Beta-Yl (11Z-Eicosenoate)",
"compartment":"r",
"charge":0,
"formula":"C47H82O2"
},
{
"id":"M01460_r",
"name":"Cholesterol-Ester-13,16,19-Doco",
"compartment":"r",
"charge":0,
"formula":"C49H82O2"
},
{
"id":"M01461_r",
"name":"Cholest-5-En-3Beta-Yl (13Z,16Z-Docosadienoate)",
"compartment":"r",
"charge":0,
"formula":"C49H84O2"
},
{
"id":"M01462_r",
"name":"Cholest-5-En-3B-Yl (13Z-Docosenoate)",
"compartment":"r",
"charge":0,
"formula":"C49H86O2"
},
{
"id":"M01463_r",
"name":"Cholesterol-Ester-13-Eicose",
"compartment":"r",
"charge":0,
"formula":"C47H82O2"
},
{
"id":"M01464_r",
"name":"Cholesterol-Ester-13-Octade",
"compartment":"r",
"charge":0,
"formula":"C45H78O2"
},
{
"id":"M01465_r",
"name":"Cholest-5-En-3Beta-Yl (15Z-Tetracosenoate)",
"compartment":"r",
"charge":0,
"formula":"C51H90O2"
},
{
"id":"M01466_r",
"name":"Cholest-5-En-3Beta-Yl (4Z,7Z,10Z,13Z,16Z,19Z-Docosahexaenoate)",
"compartment":"r",
"charge":0,
"formula":"C49H76O2"
},
{
"id":"M01467_r",
"name":"Cholesterol-Ester-4,7,10,13,16-Docosa",
"compartment":"r",
"charge":0,
"formula":"C49H78O2"
},
{
"id":"M01468_r",
"name":"Cholest-5-En-3Beta-Yl (5Z,8Z,11Z,14Z,17Z-Eicosapentaenoate)",
"compartment":"r",
"charge":0,
"formula":"C47H74O2"
},
{
"id":"M01469_r",
"name":"Cholesterol-Ester-5,8,11-Eico",
"compartment":"r",
"charge":0,
"formula":"C47H78O2"
},
{
"id":"M01470_r",
"name":"Cholesterol-Ester-5-Tetra",
"compartment":"r",
"charge":0,
"formula":"C41H70O2"
},
{
"id":"M01471_r",
"name":"Cholesterol-Ester-6,9,12,15,18,21-Tetra",
"compartment":"r",
"charge":0,
"formula":"C51H80O2"
},
{
"id":"M01472_r",
"name":"Cholesterol-Ester-6,9,12,15,18-Tetraco",
"compartment":"r",
"charge":0,
"formula":"C51H82O2"
},
{
"id":"M01473_r",
"name":"Cholesterol-Ester-6,9,12,15-Octa",
"compartment":"r",
"charge":0,
"formula":"C45H72O2"
},
{
"id":"M01474_r",
"name":"Cholesterol-Ester-6,9-Octa",
"compartment":"r",
"charge":0,
"formula":"C45H76O2"
},
{
"id":"M01475_r",
"name":"Cholest-5-En-3Beta-Yl (7Z,10Z,13Z,16Z,19Z-Docosapentaenoate)",
"compartment":"r",
"charge":0,
"formula":"C49H78O2"
},
{
"id":"M01476_r",
"name":"Cholest-5-En-3Beta-Yl (7Z,10Z,13Z,16Z-Docosatetraenoate)",
"compartment":"r",
"charge":0,
"formula":"C49H80O2"
},
{
"id":"M01477_r",
"name":"Cholesterol-Ester-7-Hexa",
"compartment":"r",
"charge":0,
"formula":"C43H74O2"
},
{
"id":"M01479_r",
"name":"Cholesterol-Ester-7-Tetrade",
"compartment":"r",
"charge":0,
"formula":"C41H70O2"
},
{
"id":"M01480_r",
"name":"Cholesterol-Ester-8,11,14,17-Eico",
"compartment":"r",
"charge":0,
"formula":"C47H76O2"
},
{
"id":"M01481_r",
"name":"Cholesterol-Ester-8,11-Eico",
"compartment":"r",
"charge":0,
"formula":"C47H80O2"
},
{
"id":"M01482_r",
"name":"Cholesterol-Ester-9,12,15,18,21-Tetra",
"compartment":"r",
"charge":0,
"formula":"C51H82O2"
},
{
"id":"M01483_r",
"name":"Cholesterol-Ester-9,12,15,18-Tetraco",
"compartment":"r",
"charge":0,
"formula":"C51H84O2"
},
{
"id":"M01484_r",
"name":"Cholesterol-Ester-9-Eicose",
"compartment":"r",
"charge":0,
"formula":"C47H82O2"
},
{
"id":"M01485_r",
"name":"Cholesterol-Ester-9-Heptade",
"compartment":"r",
"charge":0,
"formula":"C44H76O2"
},
{
"id":"M01486_r",
"name":"Cholesterol-Ester-9-Octa",
"compartment":"r",
"charge":0,
"formula":"C45H78O2"
},
{
"id":"M01487_r",
"name":"Cholest-5-En-3B-Yl (9Z-Tetradecenoate)",
"compartment":"r",
"charge":0,
"formula":"C41H70O2"
},
{
"id":"M01489_r",
"name":"Cholesterol-Ester-Cis-Vac",
"compartment":"r",
"charge":0,
"formula":"C45H78O2"
},
{
"id":"M01490_r",
"name":"Cholest-5-En-3Beta-Yl (8Z,11Z,14Z-Eicosatrienoate)",
"compartment":"r",
"charge":0,
"formula":"C47H78O2"
},
{
"id":"M01491_r",
"name":"Cholest-5-En-3Beta-Yl Docosanoate",
"compartment":"r",
"charge":0,
"formula":"C49H88O2"
},
{
"id":"M01492_r",
"name":"Cholest-5-En-3Beta-Yl Eicosanoate",
"compartment":"r",
"charge":0,
"formula":"C47H84O2"
},
{
"id":"M01494_r",
"name":"Cholesterol-Ester-Heneico",
"compartment":"r",
"charge":0,
"formula":"C48H86O2"
},
{
"id":"M01495_r",
"name":"Cholest-5-En-3B-Yl (Heptadecanoate)",
"compartment":"r",
"charge":0,
"formula":"C44H78O2"
},
{
"id":"M01496_r",
"name":"Cholesterol-Ester-Hexacosa",
"compartment":"r",
"charge":0,
"formula":"C53H96O2"
},
{
"id":"M01497_r",
"name":"Cholesterol-Ester-Hexecose",
"compartment":"r",
"charge":0,
"formula":"C53H94O2"
},
{
"id":"M01498_r",
"name":"Cholest-5-En-3Beta-Yl Dodecanoate",
"compartment":"r",
"charge":0,
"formula":"C39H68O2"
},
{
"id":"M01501_r",
"name":"Cholest-5-En-3Beta-Yl Tetradecanoate",
"compartment":"r",
"charge":0,
"formula":"C41H72O2"
},
{
"id":"M01502_r",
"name":"Cholest-5-En-3Beta-Yl Nonadecanoate",
"compartment":"r",
"charge":0,
"formula":"C46H82O2"
},
{
"id":"M01506_r",
"name":"Cholest-5-En-3B-Yl (Pentadecanoate)",
"compartment":"r",
"charge":0,
"formula":"C42H74O2"
},
{
"id":"M01508_r",
"name":"Cholesterol-Ester-Tetraco",
"compartment":"r",
"charge":0,
"formula":"C51H92O2"
},
{
"id":"M01509_r",
"name":"Cholesterol-Ester-Trico",
"compartment":"r",
"charge":0,
"formula":"C50H90O2"
},
{
"id":"M01510_r",
"name":"Cholesterol-Ester-Tridec",
"compartment":"r",
"charge":0,
"formula":"C40H70O2"
},
{
"id":"M01573_m",
"name":"Cis-(3S)-Hydroxytetradec-5-Enoyl Coenzyme A",
"compartment":"m",
"charge":-4,
"formula":"C35H56N7O18P3S"
},
{
"id":"M01582_c",
"name":"11Z-Docosenoic Acid",
"compartment":"c",
"charge":-1,
"formula":"C22H41O2",
"annotation":{
"hmdb":"HMDB02884",
"pubchem.compound":"5282771"
}
},
{
"id":"M01582_e",
"name":"11Z-Docosenoic Acid",
"compartment":"e",
"charge":-1,
"formula":"C22H41O2",
"annotation":{
"hmdb":"HMDB02884",
"pubchem.compound":"5282771"
}
},
{
"id":"M01582_r",
"name":"11Z-Docosenoic Acid",
"compartment":"r",
"charge":-1,
"formula":"C22H41O2",
"annotation":{
"hmdb":"HMDB02884",
"pubchem.compound":"5282771"
}
},
{
"id":"M01724_c",
"name":"Docosanoylcarnitine",
"compartment":"c",
"charge":0,
"formula":"C29H57NO4"
},
{
"id":"M01724_m",
"name":"Docosanoylcarnitine",
"compartment":"m",
"charge":0,
"formula":"C29H57NO4"
},
{
"id":"M01726_c",
"name":"Docosenoylcarnitine(11)",
"compartment":"c",
"charge":0,
"formula":"C29H55NO4"
},
{
"id":"M01726_m",
"name":"Docosenoylcarnitine(11)",
"compartment":"m",
"charge":0,
"formula":"C29H55NO4"
},
{
"id":"M01727_c",
"name":"Docosenoylcarnitine",
"compartment":"c",
"charge":0,
"formula":"C29H55NO4"
},
{
"id":"M01727_m",
"name":"Docosenoylcarnitine",
"compartment":"m",
"charge":0,
"formula":"C29H55NO4"
},
{
"id":"M01729_c",
"name":"Dodecanoylcarnitine",
"compartment":"c",
"charge":0,
"formula":"C19H37NO4",
"annotation":{
"hmdb":"HMDB02250",
"pubchem.compound":"168381"
}
},
{
"id":"M01729_m",
"name":"Dodecanoylcarnitine",
"compartment":"m",
"charge":0,
"formula":"C19H37NO4",
"annotation":{
"hmdb":"HMDB02250",
"pubchem.compound":"168381"
}
},
{
"id":"M01770_c",
"name":"11Z,14Z-Eicosadienoylcarnitine",
"compartment":"c",
"charge":0,
"formula":"C27H49NO4"
},
{
"id":"M01770_m",
"name":"11Z,14Z-Eicosadienoylcarnitine",
"compartment":"m",
"charge":0,
"formula":"C27H49NO4"
},
{
"id":"M01775_c",
"name":"Eicosenoylcarnitine(11)",
"compartment":"c",
"charge":0,
"formula":"C27H51NO4"
},
{
"id":"M01775_m",
"name":"Eicosenoylcarnitine(11)",
"compartment":"m",
"charge":0,
"formula":"C27H51NO4"
},
{
"id":"M01776_c",
"name":"Eicosenoylcarnitine(7)",
"compartment":"c",
"charge":0,
"formula":"C27H51NO4"
},
{
"id":"M01776_m",
"name":"Eicosenoylcarnitine(7)",
"compartment":"m",
"charge":0,
"formula":"C27H51NO4"
},
{
"id":"M01777_c",
"name":"Eicosenoylcarnitine(9)",
"compartment":"c",
"charge":0,
"formula":"C27H51NO4"
},
{
"id":"M01777_m",
"name":"Eicosenoylcarnitine(9)",
"compartment":"m",
"charge":0,
"formula":"C27H51NO4"
},
{
"id":"M01989_c",
"name":"Glycodeoxycholic Acid",
"compartment":"c",
"charge":0,
"formula":"C26H43NO5",
"annotation":{
"kegg.compound":"C05464"
}
},
{
"id":"M01989_e",
"name":"Glycodeoxycholic Acid",
"compartment":"e",
"charge":0,
"formula":"C26H43NO5",
"annotation":{
"kegg.compound":"C05464"
}
},
{
"id":"M02051_c",
"name":"Heneicosanoylcarnitine",
"compartment":"c",
"charge":0,
"formula":"C28H55NO4"
},
{
"id":"M02051_m",
"name":"Heneicosanoylcarnitine",
"compartment":"m",
"charge":0,
"formula":"C28H55NO4"
},
{
"id":"M02052_c",
"name":"Heneicosanoyl Coenzyme A",
"compartment":"c",
"charge":-4,
"formula":"C42H72N7O17P3S"
},
{
"id":"M02052_m",
"name":"Heneicosanoyl Coenzyme A",
"compartment":"m",
"charge":-4,
"formula":"C42H72N7O17P3S"
},
{
"id":"M02052_r",
"name":"Heneicosanoyl Coenzyme A",
"compartment":"r",
"charge":-4,
"formula":"C42H72N7O17P3S"
},
{
"id":"M02053_c",
"name":"Heneicosanoic Acid",
"compartment":"c",
"charge":-1,
"formula":"C21H41O2",
"annotation":{
"hmdb":"HMDB02345",
"pubchem.compound":"16898"
}
},
{
"id":"M02053_e",
"name":"Heneicosanoic Acid",
"compartment":"e",
"charge":-1,
"formula":"C21H41O2",
"annotation":{
"hmdb":"HMDB02345",
"pubchem.compound":"16898"
}
},
{
"id":"M02053_r",
"name":"Heneicosanoic Acid",
"compartment":"r",
"charge":-1,
"formula":"C21H41O2",
"annotation":{
"hmdb":"HMDB02345",
"pubchem.compound":"16898"
}
},
{
"id":"M02102_c",
"name":"Heptadecenoylcarnitine(7)",
"compartment":"c",
"charge":0,
"formula":"C24H45NO4"
},
{
"id":"M02102_m",
"name":"Heptadecenoylcarnitine(7)",
"compartment":"m",
"charge":0,
"formula":"C24H45NO4"
},
{
"id":"M02103_c",
"name":"Heptadecenoylcarnitine(8)",
"compartment":"c",
"charge":0,
"formula":"C24H45NO4"
},
{
"id":"M02103_m",
"name":"Heptadecenoylcarnitine(8)",
"compartment":"m",
"charge":0,
"formula":"C24H45NO4"
},
{
"id":"M02107_c",
"name":"Heptanoyl Coenzyme A",
"compartment":"c",
"charge":-4,
"formula":"C28H44N7O17P3S",
"annotation":{
"hmdb":"HMDB12969",
"pubchem.compound":"53481563"
}
},
{
"id":"M02107_m",
"name":"Heptanoyl Coenzyme A",
"compartment":"m",
"charge":-4,
"formula":"C28H44N7O17P3S",
"annotation":{
"hmdb":"HMDB12969",
"pubchem.compound":"53481563"
}
},
{
"id":"M02108_c",
"name":"Heptylic Acid",
"compartment":"c",
"charge":-1,
"formula":"C7H13O2",
"annotation":{
"hmdb":"HMDB00666",
"kegg.compound":"C17714",
"pubchem.compound":"8094"
}
},
{
"id":"M02108_e",
"name":"Heptylic Acid",
"compartment":"e",
"charge":-1,
"formula":"C7H13O2",
"annotation":{
"hmdb":"HMDB00666",
"kegg.compound":"C17714",
"pubchem.compound":"8094"
}
},
{
"id":"M02112_c",
"name":"17Z-Hexacosenoyl Coenzyme A",
"compartment":"c",
"charge":-4,
"formula":"C47H80N7O17P3S"
},
{
"id":"M02112_r",
"name":"17Z-Hexacosenoyl Coenzyme A",
"compartment":"r",
"charge":-4,
"formula":"C47H80N7O17P3S"
},
{
"id":"M02457_c",
"name":"5Z,8Z,11Z-Eicosatrienoic Acid",
"compartment":"c",
"charge":0,
"formula":"C20H34O2",
"annotation":{
"hmdb":"HMDB10378",
"pubchem.compound":"5312531"
}
},
{
"id":"M02457_e",
"name":"5Z,8Z,11Z-Eicosatrienoic Acid",
"compartment":"e",
"charge":0,
"formula":"C20H34O2",
"annotation":{
"hmdb":"HMDB10378",
"pubchem.compound":"5312531"
}
},
{
"id":"M02457_r",
"name":"5Z,8Z,11Z-Eicosatrienoic Acid",
"compartment":"r",
"charge":0,
"formula":"C20H34O2",
"annotation":{
"hmdb":"HMDB10378",
"pubchem.compound":"5312531"
}
},
{
"id":"M02611_c",
"name":"Nonadecanoylcarnitine",
"compartment":"c",
"charge":0,
"formula":"C26H51NO4"
},
{
"id":"M02611_m",
"name":"Nonadecanoylcarnitine",
"compartment":"m",
"charge":0,
"formula":"C26H51NO4"
},
{
"id":"M02612_c",
"name":"Nonadecanoyl Coenzyme A",
"compartment":"c",
"charge":-4,
"formula":"C40H68N7O17P3S"
},
{
"id":"M02612_m",
"name":"Nonadecanoyl Coenzyme A",
"compartment":"m",
"charge":-4,
"formula":"C40H68N7O17P3S"
},
{
"id":"M02612_r",
"name":"Nonadecanoyl Coenzyme A",
"compartment":"r",
"charge":-4,
"formula":"C40H68N7O17P3S"
},
{
"id":"M02613_c",
"name":"Nonadecanoic Acid",
"compartment":"c",
"charge":-1,
"formula":"C19H37O2",
"annotation":{
"hmdb":"HMDB00772",
"kegg.compound":"C16535",
"pubchem.compound":"12591"
}
},
{
"id":"M02613_e",
"name":"Nonadecanoic Acid",
"compartment":"e",
"charge":-1,
"formula":"C19H37O2",
"annotation":{
"hmdb":"HMDB00772",
"kegg.compound":"C16535",
"pubchem.compound":"12591"
}
},
{
"id":"M02613_r",
"name":"Nonadecanoic Acid",
"compartment":"r",
"charge":-1,
"formula":"C19H37O2",
"annotation":{
"hmdb":"HMDB00772",
"kegg.compound":"C16535",
"pubchem.compound":"12591"
}
},
{
"id":"M02616_c",
"name":"Nonanoyl Coenzyme A",
"compartment":"c",
"charge":-4,
"formula":"C30H48N7O17P3S",
"annotation":{
"hmdb":"HMDB13028",
"kegg.compound":"C01942",
"pubchem.compound":"439607"
}
},
{
"id":"M02616_m",
"name":"Nonanoyl Coenzyme A",
"compartment":"m",
"charge":-4,
"formula":"C30H48N7O17P3S",
"annotation":{
"hmdb":"HMDB13028",
"kegg.compound":"C01942",
"pubchem.compound":"439607"
}
},
{
"id":"M02637_c",
"name":"Octadecatrienoylcarnitine",
"compartment":"c",
"charge":0,
"formula":"C25H43NO4"
},
{
"id":"M02637_m",
"name":"Octadecatrienoylcarnitine",
"compartment":"m",
"charge":0,
"formula":"C25H43NO4"
},
{
"id":"M02638_c",
"name":"Octadecenoylcarnitine(11)",
"compartment":"c",
"charge":0,
"formula":"C25H47NO4"
},
{
"id":"M02638_m",
"name":"Octadecenoylcarnitine(11)",
"compartment":"m",
"charge":0,
"formula":"C25H47NO4"
},
{
"id":"M02694_c",
"name":"Pentanoyl Coenzyme A",
"compartment":"c",
"charge":-4,
"formula":"C26H40N7O17P3S",
"annotation":{
"hmdb":"HMDB13037",
"kegg.compound":"C00888",
"pubchem.compound":"439337"
}
},
{
"id":"M02694_m",
"name":"Pentanoyl Coenzyme A",
"compartment":"m",
"charge":-4,
"formula":"C26H40N7O17P3S",
"annotation":{
"hmdb":"HMDB13037",
"kegg.compound":"C00888",
"pubchem.compound":"439337"
}
},
{
"id":"M02745_c",
"name":"5Z-Tetradecenoic Acid",
"compartment":"c",
"charge":-1,
"formula":"C14H25O2",
"annotation":{
"hmdb":"HMDB00521",
"pubchem.compound":"5312400"
}
},
{
"id":"M02745_e",
"name":"5Z-Tetradecenoic Acid",
"compartment":"e",
"charge":-1,
"formula":"C14H25O2",
"annotation":{
"hmdb":"HMDB00521",
"pubchem.compound":"5312400"
}
},
{
"id":"M02745_r",
"name":"5Z-Tetradecenoic Acid",
"compartment":"r",
"charge":-1,
"formula":"C14H25O2",
"annotation":{
"hmdb":"HMDB00521",
"pubchem.compound":"5312400"
}
},
{
"id":"M02973_c",
"name":"Tetradecanoylcarnitine",
"compartment":"c",
"charge":0,
"formula":"C21H41NO4",
"annotation":{
"hmdb":"HMDB05066",
"pubchem.compound":"53477791"
}
},
{
"id":"M02973_m",
"name":"Tetradecanoylcarnitine",
"compartment":"m",
"charge":0,
"formula":"C21H41NO4",
"annotation":{
"hmdb":"HMDB05066",
"pubchem.compound":"53477791"
}
},
{
"id":"M02976_c",
"name":"Tetradecenoylcarnitine(9)",
"compartment":"c",
"charge":0,
"formula":"C21H39NO4"
},
{
"id":"M02976_m",
"name":"Tetradecenoylcarnitine(9)",
"compartment":"m",
"charge":0,
"formula":"C21H39NO4"
},
{
"id":"M03005_c",
"name":"Trans,Cis,Cis,Cis-2,11,14,17-Eicosatetraenoyl Coenzyme A",
"compartment":"c",
"charge":-4,
"formula":"C41H62N7O17P3S"
},
{
"id":"M03006_c",
"name":"Trans,Cis,Cis,Cis-2,13,16,19-Docosatetraenoyl Coenzyme A",
"compartment":"c",
"charge":-4,
"formula":"C43H66N7O17P3S"
},
{
"id":"M03008_c",
"name":"Trans,Cis,Cis-2,13,16-Docasatrienoyl Coenzyme A",
"compartment":"c",
"charge":-4,
"formula":"C43H68N7O17P3S"
},
{
"id":"M03011_c",
"name":"Trans,Cis-2,11-Docosadienoyl Coenzyme A",
"compartment":"c",
"charge":-4,
"formula":"C43H70N7O17P3S"
},
{
"id":"M03014_c",
"name":"Trans,Cis-2,13-Eicosadienoyl Coenzyme A",
"compartment":"c",
"charge":-4,
"formula":"C41H66N7O17P3S"
},
{
"id":"M03014_m",
"name":"Trans,Cis-2,13-Eicosadienoyl Coenzyme A",
"compartment":"m",
"charge":-4,
"formula":"C41H66N7O17P3S"
},
{
"id":"M03016_c",
"name":"Trans,Cis-2,17-Hexacosadienoyl Coenzyme A",
"compartment":"c",
"charge":-4,
"formula":"C47H78N7O17P3S"
},
{
"id":"M03017_c",
"name":"Trans,Cis-2,8,11-Eicosatrienoyl Coenzyme A",
"compartment":"c",
"charge":-4,
"formula":"C41H64N7O17P3S"
},
{
"id":"M03018_c",
"name":"Trans,Cis-2,9-Eicosadienoyl Coenzyme A",
"compartment":"c",
"charge":-4,
"formula":"C41H66N7O17P3S"
},
{
"id":"M03019_m",
"name":"Trans,Cis-Hexadeca-2,7-Dienoyl Coenzyme A",
"compartment":"m",
"charge":-4,
"formula":"C37H58N7O17P3S"
},
{
"id":"M03022_m",
"name":"Trans,Cis-Myristo-2,5-Dienoyl Coenzyme A",
"compartment":"m",
"charge":-4,
"formula":"C35H54N7O17P3S"
},
{
"id":"M03024_m",
"name":"Trans,Cis-Octadeca-2,11-Dienoyl Coenzyme A",
"compartment":"m",
"charge":-4,
"formula":"C39H62N7O17P3S"
},
{
"id":"M03045_c",
"name":"Tricosanoic Acid",
"compartment":"c",
"charge":-1,
"formula":"C23H45O2",
"annotation":{
"hmdb":"HMDB01160",
"pubchem.compound":"17085"
}
},
{
"id":"M03045_e",
"name":"Tricosanoic Acid",
"compartment":"e",
"charge":-1,
"formula":"C23H45O2",
"annotation":{
"hmdb":"HMDB01160",
"pubchem.compound":"17085"
}
},
{
"id":"M03045_r",
"name":"Tricosanoic Acid",
"compartment":"r",
"charge":-1,
"formula":"C23H45O2",
"annotation":{
"hmdb":"HMDB01160",
"pubchem.compound":"17085"
}
},
{
"id":"M03047_c",
"name":"Tricosanoyl Coenzyme A",
"compartment":"c",
"charge":-4,
"formula":"C44H76N7O17P3S"
},
{
"id":"M03047_r",
"name":"Tricosanoyl Coenzyme A",
"compartment":"r",
"charge":-4,
"formula":"C44H76N7O17P3S"
},
{
"id":"M03050_c",
"name":"Tridecanoyl Coenzyme A",
"compartment":"c",
"charge":-4,
"formula":"C34H56N7O17P3S",
"annotation":{
"hmdb":"HMDB13109",
"pubchem.compound":"53481606"
}
},
{
"id":"M03050_m",
"name":"Tridecanoyl Coenzyme A",
"compartment":"m",
"charge":-4,
"formula":"C34H56N7O17P3S",
"annotation":{
"hmdb":"HMDB13109",
"pubchem.compound":"53481606"
}
},
{
"id":"M03050_r",
"name":"Tridecanoyl Coenzyme A",
"compartment":"r",
"charge":-4,
"formula":"C34H56N7O17P3S",
"annotation":{
"hmdb":"HMDB13109",
"pubchem.compound":"53481606"
}
},
{
"id":"M03051_c",
"name":"Tridecanoic Acid",
"compartment":"c",
"charge":-1,
"formula":"C13H25O2",
"annotation":{
"hmdb":"HMDB00910",
"kegg.compound":"C17076",
"pubchem.compound":"12530"
}
},
{
"id":"M03051_e",
"name":"Tridecanoic Acid",
"compartment":"e",
"charge":-1,
"formula":"C13H25O2",
"annotation":{
"hmdb":"HMDB00910",
"kegg.compound":"C17076",
"pubchem.compound":"12530"
}
},
{
"id":"M03051_r",
"name":"Tridecanoic Acid",
"compartment":"r",
"charge":-1,
"formula":"C13H25O2",
"annotation":{
"hmdb":"HMDB00910",
"kegg.compound":"C17076",
"pubchem.compound":"12530"
}
},
{
"id":"M03116_c",
"name":"Undecanoyl Coenzyme A",
"compartment":"c",
"charge":-4,
"formula":"C32H52N7O17P3S",
"annotation":{
"hmdb":"HMDB13114",
"pubchem.compound":"53481608"
}
},
{
"id":"M03116_m",
"name":"Undecanoyl Coenzyme A",
"compartment":"m",
"charge":-4,
"formula":"C32H52N7O17P3S",
"annotation":{
"hmdb":"HMDB13114",
"pubchem.compound":"53481608"
}
},
{
"id":"M03117_c",
"name":"Undecylic Acid",
"compartment":"c",
"charge":-1,
"formula":"C11H21O2",
"annotation":{
"hmdb":"HMDB00947",
"kegg.compound":"C17715",
"pubchem.compound":"8180"
}
},
{
"id":"M03117_e",
"name":"Undecylic Acid",
"compartment":"e",
"charge":-1,
"formula":"C11H21O2",
"annotation":{
"hmdb":"HMDB00947",
"kegg.compound":"C17715",
"pubchem.compound":"8180"
}
},
{
"id":"M03134_c",
"name":"Valeric Acid",
"compartment":"c",
"charge":-1,
"formula":"C5H9O2",
"annotation":{
"hmdb":"HMDB00892",
"kegg.compound":"C00803",
"pubchem.compound":"7991"
}
},
{
"id":"M03134_e",
"name":"Valeric Acid",
"compartment":"e",
"charge":-1,
"formula":"C5H9O2",
"annotation":{
"hmdb":"HMDB00892",
"kegg.compound":"C00803",
"pubchem.compound":"7991"
}
},
{
"id":"M03153_c",
"name":"17Z-Hexacosenoic Acid",
"compartment":"c",
"charge":-1,
"formula":"C26H49O2"
},
{
"id":"M03153_e",
"name":"17Z-Hexacosenoic Acid",
"compartment":"e",
"charge":-1,
"formula":"C26H49O2"
},
{
"id":"M03153_r",
"name":"17Z-Hexacosenoic Acid",
"compartment":"r",
"charge":-1,
"formula":"C26H49O2"
},
{
"id":"M03168_m",
"name":"3-Oxopropionyl Coenzyme A",
"compartment":"m",
"charge":-4,
"formula":"C24H34N7O18P3S",
"annotation":{
"kegg.compound":"C05989"
}
},
{
"id":"N1aspmd_c",
"name":"N(1)-Acetylspermidine",
"compartment":"c",
"charge":2,
"formula":"C9H23N3O",
"annotation":{
"hmdb":"HMDB01276",
"kegg.compound":"C00612",
"pubchem.compound":"496"
}
},
{
"id":"N1aspmd_e",
"name":"N(1)-Acetylspermidine",
"compartment":"e",
"charge":2,
"formula":"C9H23N3O",
"annotation":{
"hmdb":"HMDB01276",
"kegg.compound":"C00612",
"pubchem.compound":"496"
}
},
{
"id":"Nacasp_c",
"name":"N-Acetyl-L-Aspartate",
"compartment":"c",
"charge":-2,
"formula":"C6H7NO5",
"annotation":{
"hmdb":"HMDB00812",
"kegg.compound":"C01042",
"pubchem.compound":"65065"
}
},
{
"id":"Nacasp_e",
"name":"N-Acetyl-L-Aspartate",
"compartment":"e",
"charge":-2,
"formula":"C6H7NO5",
"annotation":{
"hmdb":"HMDB00812",
"kegg.compound":"C01042",
"pubchem.compound":"65065"
}
},
{
"id":"Nacasp_m",
"name":"N-Acetyl-L-Aspartate",
"compartment":"m",
"charge":-2,
"formula":"C6H7NO5",
"annotation":{
"hmdb":"HMDB00812",
"kegg.compound":"C01042",
"pubchem.compound":"65065"
}
},
{
"id":"Ndmelys_c",
"name":"Protein N6,N6-Dimethyl-L-Lysine",
"compartment":"c",
"charge":2,
"formula":"C2H7X",
"annotation":{
"kegg.compound":"C05545"
}
},
{
"id":"Ntmelys_c",
"name":"Protein N6,N6,N6-Trimethyl-L-Lysine",
"compartment":"c",
"charge":3,
"formula":"C3H10X",
"annotation":{
"kegg.compound":"C05546"
}
},
{
"id":"R1coa_hs_c",
"name":"R group 1 Coenzyme A",
"compartment":"c",
"charge":-4,
"formula":"XCO2C21H31N7O15P3S"
},
{
"id":"R2coa_hs_c",
"name":"R Group 2 Coenzyme A",
"compartment":"c",
"charge":-4,
"formula":"XCO2C21H31N7O15P3S"
},
{
"id":"Rtotal2_c",
"name":"R Total 2 Position",
"compartment":"c",
"charge":-1,
"formula":"CO2FULLR2"
},
{
"id":"Rtotal2_e",
"name":"R Total 2 Position",
"compartment":"e",
"charge":-1,
"formula":"CO2FULLR2"
},
{
"id":"Rtotal2coa_c",
"name":"R Total 2 Coenzyme A",
"compartment":"c",
"charge":-4,
"formula":"CO2FULLR2C21H31N7O15P3S"
},
{
"id":"Rtotal3_c",
"name":"R Total 3 Position",
"compartment":"c",
"charge":-1,
"formula":"CO2FULLR3"
},
{
"id":"Rtotal3_e",
"name":"R Total 3 Position",
"compartment":"e",
"charge":-1,
"formula":"CO2FULLR3"
},
{
"id":"Rtotal3coa_c",
"name":"R Total 3 Coenzyme A",
"compartment":"c",
"charge":-4,
"formula":"CO2FULLR3C21H31N7O15P3S"
},
{
"id":"Rtotal3coa_m",
"name":"R Total 3 Coenzyme A",
"compartment":"m",
"charge":-4,
"formula":"CO2FULLR3C21H31N7O15P3S"
},
{
"id":"Rtotal3crn_c",
"name":"R Total 3 Carnitine",
"compartment":"c",
"charge":0,
"formula":"CO2FULLR3C7H14NO2"
},
{
"id":"Rtotal3crn_m",
"name":"R Total 3 Carnitine",
"compartment":"m",
"charge":0,
"formula":"CO2FULLR3C7H14NO2"
},
{
"id":"Rtotal_c",
"name":"R Total",
"compartment":"c",
"charge":-1,
"formula":"CO2FULLR"
},
{
"id":"Rtotal_e",
"name":"R Total",
"compartment":"e",
"charge":-1,
"formula":"CO2FULLR"
},
{
"id":"Rtotal_l",
"name":"R Total",
"compartment":"l",
"charge":-1,
"formula":"CO2FULLR"
},
{
"id":"Rtotalcoa_c",
"name":"R Total Coenzyme A",
"compartment":"c",
"charge":-4,
"formula":"CO2FULLRC21H31N7O15P3S"
},
{
"id":"Ser_Gly_Ala_X_Gly_c",
"name":"Protein-Linked Serine Residue (Glycosaminoglycan Attachment Site)",
"compartment":"c",
"charge":0,
"formula":"XH",
"annotation":{
"kegg.compound":"C02189"
}
},
{
"id":"Ser_Gly_Ala_X_Gly_g",
"name":"Protein-Linked Serine Residue (Glycosaminoglycan Attachment Site)",
"compartment":"g",
"charge":0,
"formula":"XH",
"annotation":{
"kegg.compound":"C02189"
}
},
{
"id":"Ser_Gly_Ala_X_Gly_l",
"name":"Protein-Linked Serine Residue (Glycosaminoglycan Attachment Site)",
"compartment":"l",
"charge":0,
"formula":"XH",
"annotation":{
"kegg.compound":"C02189"
}
},
{
"id":"Ser_Gly_Ala_X_Gly_r",
"name":"Protein-Linked Serine Residue (Glycosaminoglycan Attachment Site)",
"compartment":"r",
"charge":0,
"formula":"XH",
"annotation":{
"kegg.compound":"C02189"
}
},
{
"id":"Ser_Thr_l",
"name":"Protein-Linked Serine Or Threonine Residue (O-Glycosylation Site)",
"compartment":"l",
"charge":0,
"formula":"XH"
},
{
"id":"Sfglutth_c",
"name":"S-Formylglutathionate",
"compartment":"c",
"charge":-1,
"formula":"C11H16N3O7S",
"annotation":{
"kegg.compound":"C01031",
"pubchem.compound":"189122"
}
},
{
"id":"Ssq23epx_c",
"name":"Squalene 2,3-Epoxide",
"compartment":"c",
"charge":0,
"formula":"C30H50O",
"annotation":{
"kegg.compound":"C01054",
"pubchem.compound":"53477723"
}
},
{
"id":"T4hcinnm_c",
"name":"Trans-4-Coumarate",
"compartment":"c",
"charge":-1,
"formula":"C9H7O3",
"annotation":{
"kegg.compound":"C00811",
"pubchem.compound":"637542"
}
},
{
"id":"T4hcinnm_m",
"name":"Trans-4-Coumarate",
"compartment":"m",
"charge":-1,
"formula":"C9H7O3",
"annotation":{
"kegg.compound":"C00811",
"pubchem.compound":"637542"
}
},
{
"id":"Tn_antigen_l",
"name":"Tn Antigen",
"compartment":"l",
"charge":0,
"formula":"C8H14NO5X",
"notes":{
"KEGGID":"G00023"
}
},
{
"id":"Tyr_ggn_c",
"name":"Tyr-194 Of Apo-Glycogenin Protein (Primer For Glycogen Synthesis)",
"compartment":"c",
"charge":0,
"formula":"XOH"
},
{
"id":"aacoa_c",
"name":"Acetoacetyl Coenzyme A",
"compartment":"c",
"charge":-4,
"formula":"C25H36N7O18P3S",
"annotation":{
"kegg.compound":"C00332",
"pubchem.compound":"439214"
}
},
{
"id":"aacoa_m",
"name":"Acetoacetyl Coenzyme A",
"compartment":"m",
"charge":-4,
"formula":"C25H36N7O18P3S",
"annotation":{
"kegg.compound":"C00332",
"pubchem.compound":"439214"
}
},
{
"id":"aacoa_x",
"name":"Acetoacetyl Coenzyme A",
"compartment":"x",
"charge":-4,
"formula":"C25H36N7O18P3S",
"annotation":{
"kegg.compound":"C00332",
"pubchem.compound":"439214"
}
},
{
"id":"abt_c",
"name":"L-Arabinitol",
"compartment":"c",
"charge":0,
"formula":"C5H12O5",
"annotation":{
"hmdb":"HMDB01851",
"kegg.compound":"C00532",
"pubchem.compound":"439255"
}
},
{
"id":"abt_e",
"name":"L-Arabinitol",
"compartment":"e",
"charge":0,
"formula":"C5H12O5",
"annotation":{
"hmdb":"HMDB01851",
"kegg.compound":"C00532",
"pubchem.compound":"439255"
}
},
{
"id":"abt_D_c",
"name":"D-Arabitol",
"compartment":"c",
"charge":0,
"formula":"C5H12O5"
},
{
"id":"abt_D_e",
"name":"D-Arabitol",
"compartment":"e",
"charge":0,
"formula":"C5H12O5"
},
{
"id":"ac_c",
"name":"Acetate",
"compartment":"c",
"charge":-1,
"formula":"C2H3O2",
"annotation":{
"hmdb":"HMDB00042",
"kegg.compound":"C00033",
"pubchem.compound":"176"
}
},
{
"id":"ac_e",
"name":"Acetate",
"compartment":"e",
"charge":-1,
"formula":"C2H3O2",
"annotation":{
"hmdb":"HMDB00042",
"kegg.compound":"C00033",
"pubchem.compound":"176"
}
},
{
"id":"ac_m",
"name":"Acetate",
"compartment":"m",
"charge":-1,
"formula":"C2H3O2",
"annotation":{
"hmdb":"HMDB00042",
"kegg.compound":"C00033",
"pubchem.compound":"176"
}
},
{
"id":"ac_x",
"name":"Acetate",
"compartment":"x",
"charge":-1,
"formula":"C2H3O2",
"annotation":{
"hmdb":"HMDB00042",
"kegg.compound":"C00033",
"pubchem.compound":"176"
}
},
{
"id":"acac_c",
"name":"Acetoacetate",
"compartment":"c",
"charge":-1,
"formula":"C4H5O3",
"annotation":{
"hmdb":"HMDB00060",
"kegg.compound":"C00164",
"pubchem.compound":"96"
}
},
{
"id":"acac_e",
"name":"Acetoacetate",
"compartment":"e",
"charge":-1,
"formula":"C4H5O3",
"annotation":{
"hmdb":"HMDB00060",
"kegg.compound":"C00164",
"pubchem.compound":"96"
}
},
{
"id":"acac_m",
"name":"Acetoacetate",
"compartment":"m",
"charge":-1,
"formula":"C4H5O3",
"annotation":{
"hmdb":"HMDB00060",
"kegg.compound":"C00164",
"pubchem.compound":"96"
}
},
{
"id":"acac_x",
"name":"Acetoacetate",
"compartment":"x",
"charge":-1,
"formula":"C4H5O3",
"annotation":{
"hmdb":"HMDB00060",
"kegg.compound":"C00164",
"pubchem.compound":"96"
}
},
{
"id":"acald_c",
"name":"Acetaldehyde",
"compartment":"c",
"charge":0,
"formula":"C2H4O",
"annotation":{
"hmdb":"HMDB00990",
"kegg.compound":"C00084",
"pubchem.compound":"177"
}
},
{
"id":"acald_e",
"name":"Acetaldehyde",
"compartment":"e",
"charge":0,
"formula":"C2H4O",
"annotation":{
"hmdb":"HMDB00990",
"kegg.compound":"C00084",
"pubchem.compound":"177"
}
},
{
"id":"acald_m",
"name":"Acetaldehyde",
"compartment":"m",
"charge":0,
"formula":"C2H4O",
"annotation":{
"hmdb":"HMDB00990",
"kegg.compound":"C00084",
"pubchem.compound":"177"
}
},
{
"id":"acald_x",
"name":"Acetaldehyde",
"compartment":"x",
"charge":0,
"formula":"C2H4O",
"annotation":{
"hmdb":"HMDB00990",
"kegg.compound":"C00084",
"pubchem.compound":"177"
}
},
{
"id":"accoa_c",
"name":"Acetyl Coenzyme A",
"compartment":"c",
"charge":-4,
"formula":"C23H34N7O17P3S",
"annotation":{
"hmdb":"HMDB01206",
"kegg.compound":"C00024",
"pubchem.compound":"444493"
}
},
{
"id":"accoa_m",
"name":"Acetyl Coenzyme A",
"compartment":"m",
"charge":-4,
"formula":"C23H34N7O17P3S",
"annotation":{
"hmdb":"HMDB01206",
"kegg.compound":"C00024",
"pubchem.compound":"444493"
}
},
{
"id":"accoa_r",
"name":"Acetyl Coenzyme A",
"compartment":"r",
"charge":-4,
"formula":"C23H34N7O17P3S",
"annotation":{
"hmdb":"HMDB01206",
"kegg.compound":"C00024",
"pubchem.compound":"444493"
}
},
{
"id":"accoa_x",
"name":"Acetyl Coenzyme A",
"compartment":"x",
"charge":-4,
"formula":"C23H34N7O17P3S",
"annotation":{
"hmdb":"HMDB01206",
"kegg.compound":"C00024",
"pubchem.compound":"444493"
}
},
{
"id":"acetol_c",
"name":"Hydroxyacetone",
"compartment":"c",
"charge":0,
"formula":"C3H6O2",
"annotation":{
"hmdb":"HMDB06961",
"kegg.compound":"C05235",
"pubchem.compound":"8299"
}
},
{
"id":"acetone_c",
"name":"Acetone",
"compartment":"c",
"charge":0,
"formula":"C3H6O",
"annotation":{
"hmdb":"HMDB01659",
"kegg.compound":"C00207",
"pubchem.compound":"180"
}
},
{
"id":"acetone_e",
"name":"Acetone",
"compartment":"e",
"charge":0,
"formula":"C3H6O",
"annotation":{
"hmdb":"HMDB01659",
"kegg.compound":"C00207",
"pubchem.compound":"180"
}
},
{
"id":"acetone_m",
"name":"Acetone",
"compartment":"m",
"charge":0,
"formula":"C3H6O",
"annotation":{
"hmdb":"HMDB01659",
"kegg.compound":"C00207",
"pubchem.compound":"180"
}
},
{
"id":"acgal1p_c",
"name":"N-Acetyl-D-Galactosamine 1-Phosphate",
"compartment":"c",
"charge":-2,
"formula":"C8H14NO9P",
"annotation":{
"hmdb":"HMDB06480",
"pubchem.compound":"22833661"
}
},
{
"id":"acgal_c",
"name":"N-Acetyl-D-Galactosamine",
"compartment":"c",
"charge":0,
"formula":"C8H15NO6",
"annotation":{
"kegg.compound":"C01074",
"pubchem.compound":"35717"
}
},
{
"id":"acgal_e",
"name":"N-Acetyl-D-Galactosamine",
"compartment":"e",
"charge":0,
"formula":"C8H15NO6",
"annotation":{
"kegg.compound":"C01074",
"pubchem.compound":"35717"
}
},
{
"id":"acgal_l",
"name":"N-Acetyl-D-Galactosamine",
"compartment":"l",
"charge":0,
"formula":"C8H15NO6",
"annotation":{
"kegg.compound":"C01074",
"pubchem.compound":"35717"
}
},
{
"id":"acgam_c",
"name":"N-Acetyl-D-Glucosamine",
"compartment":"c",
"charge":0,
"formula":"C8H15NO6",
"annotation":{
"hmdb":"HMDB00215",
"kegg.compound":"C00140",
"pubchem.compound":"439174"
}
},
{
"id":"acgam_l",
"name":"N-Acetyl-D-Glucosamine",
"compartment":"l",
"charge":0,
"formula":"C8H15NO6",
"annotation":{
"hmdb":"HMDB00215",
"kegg.compound":"C00140",
"pubchem.compound":"439174"
}
},
{
"id":"acgam_r",
"name":"N-Acetyl-D-Glucosamine",
"compartment":"r",
"charge":0,
"formula":"C8H15NO6",
"annotation":{
"hmdb":"HMDB00215",
"kegg.compound":"C00140",
"pubchem.compound":"439174"
}
},
{
"id":"acgly_c",
"name":"Acetyl-Glycine",
"compartment":"c",
"charge":-1,
"formula":"C4H6NO3"
},
{
"id":"acgly_e",
"name":"Acetyl-Glycine",
"compartment":"e",
"charge":-1,
"formula":"C4H6NO3"
},
{
"id":"acgly_m",
"name":"Acetyl-Glycine",
"compartment":"m",
"charge":-1,
"formula":"C4H6NO3"
},
{
"id":"achom_L_c",
"name":"Acetylhomoserine",
"compartment":"c",
"charge":-1,
"formula":"C6H10NO4"
},
{
"id":"achom_L_e",
"name":"Acetylhomoserine",
"compartment":"e",
"charge":-1,
"formula":"C6H10NO4"
},
{
"id":"achom_L_m",
"name":"Acetylhomoserine",
"compartment":"m",
"charge":-1,
"formula":"C6H10NO4"
},
{
"id":"acile_L_c",
"name":"Acetyl Isoleucine (Chemspider Id: 9964364)",
"compartment":"c",
"charge":-1,
"formula":"C8H14NO3"
},
{
"id":"acile_L_e",
"name":"Acetyl Isoleucine (Chemspider Id: 9964364)",
"compartment":"e",
"charge":-1,
"formula":"C8H14NO3"
},
{
"id":"acile_L_m",
"name":"Acetyl Isoleucine (Chemspider Id: 9964364)",
"compartment":"m",
"charge":-1,
"formula":"C8H14NO3"
},
{
"id":"acleu_L_c",
"name":"N-Acetylleucine",
"compartment":"c",
"charge":-1,
"formula":"C8H14NO3"
},
{
"id":"acleu_L_e",
"name":"N-Acetylleucine",
"compartment":"e",
"charge":-1,
"formula":"C8H14NO3"
},
{
"id":"acleu_L_m",
"name":"N-Acetylleucine",
"compartment":"m",
"charge":-1,
"formula":"C8H14NO3"
},
{
"id":"aclys_c",
"name":"Acetyl-L-Lysine",
"compartment":"c",
"charge":0,
"formula":"C8H16N2O3"
},
{
"id":"aclys_e",
"name":"Acetyl-L-Lysine",
"compartment":"e",
"charge":0,
"formula":"C8H16N2O3"
},
{
"id":"acmana_c",
"name":"N-Acetyl-D-Mannosamine",
"compartment":"c",
"charge":0,
"formula":"C8H15NO6",
"annotation":{
"kegg.compound":"C00645",
"pubchem.compound":"439281"
}
},
{
"id":"acmana_e",
"name":"N-Acetyl-D-Mannosamine",
"compartment":"e",
"charge":0,
"formula":"C8H15NO6",
"annotation":{
"kegg.compound":"C00645",
"pubchem.compound":"439281"
}
},
{
"id":"acmana_r",
"name":"N-Acetyl-D-Mannosamine",
"compartment":"r",
"charge":0,
"formula":"C8H15NO6",
"annotation":{
"kegg.compound":"C00645",
"pubchem.compound":"439281"
}
},
{
"id":"acmanap_c",
"name":"N-Acetyl-D-Mannosamine 6-Phosphate",
"compartment":"c",
"charge":-2,
"formula":"C8H14NO9P",
"annotation":{
"kegg.compound":"C04257",
"pubchem.compound":"21918217"
}
},
{
"id":"acmp_c",
"name":"acetaminophen/paracetamol",
"compartment":"c",
"charge":0,
"formula":"C8H9NO2",
"annotation":{
"hmdb":"HMDB01859",
"pubchem.compound":"1983"
}
},
{
"id":"acmp_e",
"name":"acetaminophen/paracetamol",
"compartment":"e",
"charge":0,
"formula":"C8H9NO2",
"annotation":{
"hmdb":"HMDB01859",
"pubchem.compound":"1983"
}
},
{
"id":"acmp_r",
"name":"acetaminophen/paracetamol",
"compartment":"r",
"charge":0,
"formula":"C8H9NO2",
"annotation":{
"hmdb":"HMDB01859",
"pubchem.compound":"1983"
}
},
{
"id":"acmpglut_c",
"name":"acetaminophen-glutathione-conjugate",
"compartment":"c",
"charge":0,
"formula":"C19H26N4O7S"
},
{
"id":"acmpglut_e",
"name":"acetaminophen-glutathione-conjugate",
"compartment":"e",
"charge":0,
"formula":"C19H26N4O7S"
},
{
"id":"acmpglut_r",
"name":"acetaminophen-glutathione-conjugate",
"compartment":"r",
"charge":0,
"formula":"C19H26N4O7S"
},
{
"id":"acnam_c",
"name":"N-Acetylneuraminate",
"compartment":"c",
"charge":-1,
"formula":"C11H18NO9",
"annotation":{
"hmdb":"HMDB00230",
"kegg.compound":"C19910",
"pubchem.compound":"445063"
}
},
{
"id":"acnam_e",
"name":"N-Acetylneuraminate",
"compartment":"e",
"charge":-1,
"formula":"C11H18NO9",
"annotation":{
"hmdb":"HMDB00230",
"kegg.compound":"C19910",
"pubchem.compound":"445063"
}
},
{
"id":"acnamp_c",
"name":"N-Acetylneuraminate 9-Phosphate",
"compartment":"c",
"charge":-3,
"formula":"C11H17NO12P",
"annotation":{
"kegg.compound":"C06241",
"pubchem.compound":"440962"
}
},
{
"id":"acrn_c",
"name":"O-Acetylcarnitine",
"compartment":"c",
"charge":0,
"formula":"C9H17NO4",
"annotation":{
"hmdb":"HMDB00201",
"kegg.compound":"C02571",
"pubchem.compound":"1"
}
},
{
"id":"acrn_e",
"name":"O-Acetylcarnitine",
"compartment":"e",
"charge":0,
"formula":"C9H17NO4",
"annotation":{
"hmdb":"HMDB00201",
"kegg.compound":"C02571",
"pubchem.compound":"1"
}
},
{
"id":"acrn_m",
"name":"O-Acetylcarnitine",
"compartment":"m",
"charge":0,
"formula":"C9H17NO4",
"annotation":{
"hmdb":"HMDB00201",
"kegg.compound":"C02571",
"pubchem.compound":"1"
}
},
{
"id":"acrn_r",
"name":"O-Acetylcarnitine",
"compartment":"r",
"charge":0,
"formula":"C9H17NO4",
"annotation":{
"hmdb":"HMDB00201",
"kegg.compound":"C02571",
"pubchem.compound":"1"
}
},
{
"id":"acrn_x",
"name":"O-Acetylcarnitine",
"compartment":"x",
"charge":0,
"formula":"C9H17NO4",
"annotation":{
"hmdb":"HMDB00201",
"kegg.compound":"C02571",
"pubchem.compound":"1"
}
},
{
"id":"acthr_L_c",
"name":"Acetyl-Threonine ",
"compartment":"c",
"charge":-1,
"formula":"C6H10NO4"
},
{
"id":"acthr_L_e",
"name":"Acetyl-Threonine ",
"compartment":"e",
"charge":-1,
"formula":"C6H10NO4"
},
{
"id":"acthr_L_m",
"name":"Acetyl-Threonine ",
"compartment":"m",
"charge":-1,
"formula":"C6H10NO4"
},
{
"id":"actyr_c",
"name":"N-Acetyl-Tyrosine",
"compartment":"c",
"charge":-1,
"formula":"C11H12NO4"
},
{
"id":"actyr_e",
"name":"N-Acetyl-Tyrosine",
"compartment":"e",
"charge":-1,
"formula":"C11H12NO4"
},
{
"id":"actyr_m",
"name":"N-Acetyl-Tyrosine",
"compartment":"m",
"charge":-1,
"formula":"C11H12NO4"
},
{
"id":"ade_c",
"name":"Adenine",
"compartment":"c",
"charge":0,
"formula":"C5H5N5",
"annotation":{
"hmdb":"HMDB00034",
"kegg.compound":"C00147",
"pubchem.compound":"190"
}
},
{
"id":"ade_e",
"name":"Adenine",
"compartment":"e",
"charge":0,
"formula":"C5H5N5",
"annotation":{
"hmdb":"HMDB00034",
"kegg.compound":"C00147",
"pubchem.compound":"190"
}
},
{
"id":"adn_c",
"name":"Adenosine",
"compartment":"c",
"charge":0,
"formula":"C10H13N5O4",
"annotation":{
"hmdb":"HMDB00050",
"kegg.compound":"C00212",
"pubchem.compound":"60961"
}
},
{
"id":"adn_e",
"name":"Adenosine",
"compartment":"e",
"charge":0,
"formula":"C10H13N5O4",
"annotation":{
"hmdb":"HMDB00050",
"kegg.compound":"C00212",
"pubchem.compound":"60961"
}
},
{
"id":"adn_m",
"name":"Adenosine",
"compartment":"m",
"charge":0,
"formula":"C10H13N5O4",
"annotation":{
"hmdb":"HMDB00050",
"kegg.compound":"C00212",
"pubchem.compound":"60961"
}
},
{
"id":"adp_c",
"name":"Adenosine Diphosphate",
"compartment":"c",
"charge":-3,
"formula":"C10H12N5O10P2",
"annotation":{
"hmdb":"HMDB01341",
"kegg.compound":"C00008",
"pubchem.compound":"6022"
}
},
{
"id":"adp_g",
"name":"Adenosine Diphosphate",
"compartment":"g",
"charge":-3,
"formula":"C10H12N5O10P2",
"annotation":{
"hmdb":"HMDB01341",
"kegg.compound":"C00008",
"pubchem.compound":"6022"
}
},
{
"id":"adp_l",
"name":"Adenosine Diphosphate",
"compartment":"l",
"charge":-3,
"formula":"C10H12N5O10P2",
"annotation":{
"hmdb":"HMDB01341",
"kegg.compound":"C00008",
"pubchem.compound":"6022"
}
},
{
"id":"adp_m",
"name":"Adenosine Diphosphate",
"compartment":"m",
"charge":-3,
"formula":"C10H12N5O10P2",
"annotation":{
"hmdb":"HMDB01341",
"kegg.compound":"C00008",
"pubchem.compound":"6022"
}
},
{
"id":"adp_n",
"name":"Adenosine Diphosphate",
"compartment":"n",
"charge":-3,
"formula":"C10H12N5O10P2",
"annotation":{
"hmdb":"HMDB01341",
"kegg.compound":"C00008",
"pubchem.compound":"6022"
}
},
{
"id":"adp_r",
"name":"Adenosine Diphosphate",
"compartment":"r",
"charge":-3,
"formula":"C10H12N5O10P2",
"annotation":{
"hmdb":"HMDB01341",
"kegg.compound":"C00008",
"pubchem.compound":"6022"
}
},
{
"id":"adp_x",
"name":"Adenosine Diphosphate",
"compartment":"x",
"charge":-3,
"formula":"C10H12N5O10P2",
"annotation":{
"hmdb":"HMDB01341",
"kegg.compound":"C00008",
"pubchem.compound":"6022"
}
},
{
"id":"adpac_c",
"name":"Adipic Acid",
"compartment":"c",
"charge":-2,
"formula":"C6H8O4",
"annotation":{
"hmdb":"HMDB00448",
"kegg.compound":"C06104",
"pubchem.compound":"196"
}
},
{
"id":"adpac_e",
"name":"Adipic Acid",
"compartment":"e",
"charge":-2,
"formula":"C6H8O4",
"annotation":{
"hmdb":"HMDB00448",
"kegg.compound":"C06104",
"pubchem.compound":"196"
}
},
{
"id":"adpac_x",
"name":"Adipic Acid",
"compartment":"x",
"charge":-2,
"formula":"C6H8O4",
"annotation":{
"hmdb":"HMDB00448",
"kegg.compound":"C06104",
"pubchem.compound":"196"
}
},
{
"id":"adpcoa_c",
"name":"Adipoyl Coenzyme A",
"compartment":"c",
"charge":-5,
"formula":"C27H39N7O19P3S",
"annotation":{
"pubchem.compound":"9543333"
}
},
{
"id":"adpcoa_x",
"name":"Adipoyl Coenzyme A",
"compartment":"x",
"charge":-5,
"formula":"C27H39N7O19P3S",
"annotation":{
"pubchem.compound":"9543333"
}
},
{
"id":"adpman_c",
"name":"Adenosine-5'-Diphosphate-D-Mannose",
"compartment":"c",
"charge":-2,
"formula":"C16H23N5O15P2",
"annotation":{
"hmdb":"HMDB06369",
"kegg.compound":"C06192",
"pubchem.compound":"440940"
}
},
{
"id":"adpman_e",
"name":"Adenosine-5'-Diphosphate-D-Mannose",
"compartment":"e",
"charge":-2,
"formula":"C16H23N5O15P2",
"annotation":{
"hmdb":"HMDB06369",
"kegg.compound":"C06192",
"pubchem.compound":"440940"
}
},
{
"id":"adpoh_c",
"name":"2-Hydroxyadipic Acid",
"compartment":"c",
"charge":-2,
"formula":"C6H8O5"
},
{
"id":"adpoh_e",
"name":"2-Hydroxyadipic Acid",
"compartment":"e",
"charge":-2,
"formula":"C6H8O5"
},
{
"id":"adprbp_c",
"name":"Adenosine-5'-Diphosphate-D-Ribose 2-Phosphate",
"compartment":"c",
"charge":-4,
"formula":"C15H20N5O17P3",
"annotation":{
"kegg.compound":"C03246",
"pubchem.compound":"439957"
}
},
{
"id":"adprbp_e",
"name":"Adenosine-5'-Diphosphate-D-Ribose 2-Phosphate",
"compartment":"e",
"charge":-4,
"formula":"C15H20N5O17P3",
"annotation":{
"kegg.compound":"C03246",
"pubchem.compound":"439957"
}
},
{
"id":"adprib_c",
"name":"Adenosine-5'-Diphosphate-Ribose",
"compartment":"c",
"charge":-2,
"formula":"C15H21N5O14P2",
"annotation":{
"kegg.compound":"C00301",
"pubchem.compound":"445794"
}
},
{
"id":"adprib_e",
"name":"Adenosine-5'-Diphosphate-Ribose",
"compartment":"e",
"charge":-2,
"formula":"C15H21N5O14P2",
"annotation":{
"kegg.compound":"C00301",
"pubchem.compound":"445794"
}
},
{
"id":"adrn_c",
"name":"Adrenic Acid",
"compartment":"c",
"charge":-1,
"formula":"C22H35O2",
"annotation":{
"hmdb":"HMDB02226",
"kegg.compound":"C16527",
"pubchem.compound":"5497181"
}
},
{
"id":"adrn_e",
"name":"Adrenic Acid",
"compartment":"e",
"charge":-1,
"formula":"C22H35O2",
"annotation":{
"hmdb":"HMDB02226",
"kegg.compound":"C16527",
"pubchem.compound":"5497181"
}
},
{
"id":"adrn_r",
"name":"Adrenic Acid",
"compartment":"r",
"charge":-1,
"formula":"C22H35O2",
"annotation":{
"hmdb":"HMDB02226",
"kegg.compound":"C16527",
"pubchem.compound":"5497181"
}
},
{
"id":"adrncoa_c",
"name":"Adrenoyl Coenzyme A",
"compartment":"c",
"charge":-4,
"formula":"C43H66N7O17P3S",
"annotation":{
"kegg.compound":"C16170"
}
},
{
"id":"adrncoa_m",
"name":"Adrenoyl Coenzyme A",
"compartment":"m",
"charge":-4,
"formula":"C43H66N7O17P3S",
"annotation":{
"kegg.compound":"C16170"
}
},
{
"id":"adrncoa_r",
"name":"Adrenoyl Coenzyme A",
"compartment":"r",
"charge":-4,
"formula":"C43H66N7O17P3S",
"annotation":{
"kegg.compound":"C16170"
}
},
{
"id":"adrncoa_x",
"name":"Adrenoyl Coenzyme A",
"compartment":"x",
"charge":-4,
"formula":"C43H66N7O17P3S",
"annotation":{
"kegg.compound":"C16170"
}
},
{
"id":"adrncrn_c",
"name":"Ocosatetraenoylcarnitine",
"compartment":"c",
"charge":0,
"formula":"C29H49NO4",
"annotation":{
"pubchem.compound":"53477825"
}
},
{
"id":"adrncrn_m",
"name":"Ocosatetraenoylcarnitine",
"compartment":"m",
"charge":0,
"formula":"C29H49NO4",
"annotation":{
"pubchem.compound":"53477825"
}
},
{
"id":"adrnl_c",
"name":"Adrenaline",
"compartment":"c",
"charge":1,
"formula":"C9H14NO3",
"annotation":{
"hmdb":"HMDB00068",
"kegg.compound":"C00788",
"pubchem.compound":"5816"
}
},
{
"id":"adrnl_e",
"name":"Adrenaline",
"compartment":"e",
"charge":1,
"formula":"C9H14NO3",
"annotation":{
"hmdb":"HMDB00068",
"kegg.compound":"C00788",
"pubchem.compound":"5816"
}
},
{
"id":"ahandrostan_c",
"name":"3Alpha-Hydroxy-5Beta-Androstan-17-One",
"compartment":"c",
"charge":0,
"formula":"C19H30O2",
"annotation":{
"hmdb":"HMDB00490",
"kegg.compound":"C04373",
"pubchem.compound":"5880"
}
},
{
"id":"ahandrostan_e",
"name":"3Alpha-Hydroxy-5Beta-Androstan-17-One",
"compartment":"e",
"charge":0,
"formula":"C19H30O2",
"annotation":{
"hmdb":"HMDB00490",
"kegg.compound":"C04373",
"pubchem.compound":"5880"
}
},
{
"id":"ahandrostan_r",
"name":"3Alpha-Hydroxy-5Beta-Androstan-17-One",
"compartment":"r",
"charge":0,
"formula":"C19H30O2",
"annotation":{
"hmdb":"HMDB00490",
"kegg.compound":"C04373",
"pubchem.compound":"5880"
}
},
{
"id":"ahcys_c",
"name":"S-Adenosyl-L-Homocysteine",
"compartment":"c",
"charge":0,
"formula":"C14H20N6O5S",
"annotation":{
"hmdb":"HMDB00939",
"kegg.compound":"C00021",
"pubchem.compound":"439155"
}
},
{
"id":"ahcys_e",
"name":"S-Adenosyl-L-Homocysteine",
"compartment":"e",
"charge":0,
"formula":"C14H20N6O5S",
"annotation":{
"hmdb":"HMDB00939",
"kegg.compound":"C00021",
"pubchem.compound":"439155"
}
},
{
"id":"ahcys_r",
"name":"S-Adenosyl-L-Homocysteine",
"compartment":"r",
"charge":0,
"formula":"C14H20N6O5S",
"annotation":{
"hmdb":"HMDB00939",
"kegg.compound":"C00021",
"pubchem.compound":"439155"
}
},
{
"id":"aicar_c",
"name":"5-Amino-1-(5-Phospho-D-Ribosyl)Imidazole-4-Carboxamide",
"compartment":"c",
"charge":-2,
"formula":"C9H13N4O8P",
"annotation":{
"kegg.compound":"C04677",
"pubchem.compound":"65110"
}
},
{
"id":"aicar_e",
"name":"5-Amino-1-(5-Phospho-D-Ribosyl)Imidazole-4-Carboxamide",
"compartment":"e",
"charge":-2,
"formula":"C9H13N4O8P",
"annotation":{
"kegg.compound":"C04677",
"pubchem.compound":"65110"
}
},
{
"id":"air_c",
"name":"5-Amino-1-(5-Phospho-D-Ribosyl)Imidazole",
"compartment":"c",
"charge":-2,
"formula":"C8H12N3O7P",
"annotation":{
"kegg.compound":"C03373",
"pubchem.compound":"161500"
}
},
{
"id":"ak2lgchol_hs_c",
"name":"1-Alkyl 2-Lysoglycerol 3-Phosphocholine",
"compartment":"c",
"charge":0,
"formula":"C10H21O5NPFULLR",
"annotation":{
"kegg.compound":"C04317"
}
},
{
"id":"ak2lgchol_hs_e",
"name":"1-Alkyl 2-Lysoglycerol 3-Phosphocholine",
"compartment":"e",
"charge":0,
"formula":"C10H21O5NPFULLR",
"annotation":{
"kegg.compound":"C04317"
}
},
{
"id":"akg_c",
"name":"2-Oxoglutarate",
"compartment":"c",
"charge":-2,
"formula":"C5H4O5",
"annotation":{
"hmdb":"HMDB00208",
"kegg.compound":"C00026",
"pubchem.compound":"51"
}
},
{
"id":"akg_e",
"name":"2-Oxoglutarate",
"compartment":"e",
"charge":-2,
"formula":"C5H4O5",
"annotation":{
"hmdb":"HMDB00208",
"kegg.compound":"C00026",
"pubchem.compound":"51"
}
},
{
"id":"akg_m",
"name":"2-Oxoglutarate",
"compartment":"m",
"charge":-2,
"formula":"C5H4O5",
"annotation":{
"hmdb":"HMDB00208",
"kegg.compound":"C00026",
"pubchem.compound":"51"
}
},
{
"id":"akg_x",
"name":"2-Oxoglutarate",
"compartment":"x",
"charge":-2,
"formula":"C5H4O5",
"annotation":{
"hmdb":"HMDB00208",
"kegg.compound":"C00026",
"pubchem.compound":"51"
}
},
{
"id":"ala_B_c",
"name":"Beta-Alanine",
"compartment":"c",
"charge":0,
"formula":"C3H7NO2",
"annotation":{
"hmdb":"HMDB00056",
"kegg.compound":"C00099",
"pubchem.compound":"239"
}
},
{
"id":"ala_B_e",
"name":"Beta-Alanine",
"compartment":"e",
"charge":0,
"formula":"C3H7NO2",
"annotation":{
"hmdb":"HMDB00056",
"kegg.compound":"C00099",
"pubchem.compound":"239"
}
},
{
"id":"ala_B_m",
"name":"Beta-Alanine",
"compartment":"m",
"charge":0,
"formula":"C3H7NO2",
"annotation":{
"hmdb":"HMDB00056",
"kegg.compound":"C00099",
"pubchem.compound":"239"
}
},
{
"id":"ala_D_c",
"name":"D-Alanine",
"compartment":"c",
"charge":0,
"formula":"C3H7NO2",
"annotation":{
"hmdb":"HMDB01310",
"kegg.compound":"C00133",
"pubchem.compound":"71080"
}
},
{
"id":"ala_D_e",
"name":"D-Alanine",
"compartment":"e",
"charge":0,
"formula":"C3H7NO2",
"annotation":{
"hmdb":"HMDB01310",
"kegg.compound":"C00133",
"pubchem.compound":"71080"
}
},
{
"id":"ala_L_c",
"name":"L-Alanine",
"compartment":"c",
"charge":0,
"formula":"C3H7NO2",
"annotation":{
"hmdb":"HMDB00161",
"kegg.compound":"C00041",
"pubchem.compound":"5950"
}
},
{
"id":"ala_L_e",
"name":"L-Alanine",
"compartment":"e",
"charge":0,
"formula":"C3H7NO2",
"annotation":{
"hmdb":"HMDB00161",
"kegg.compound":"C00041",
"pubchem.compound":"5950"
}
},
{
"id":"alltn_c",
"name":"Allantoin",
"compartment":"c",
"charge":0,
"formula":"C4H6N4O3",
"annotation":{
"hmdb":"HMDB00462",
"kegg.compound":"C01551",
"pubchem.compound":"204"
}
},
{
"id":"alltn_e",
"name":"Allantoin",
"compartment":"e",
"charge":0,
"formula":"C4H6N4O3",
"annotation":{
"hmdb":"HMDB00462",
"kegg.compound":"C01551",
"pubchem.compound":"204"
}
},
{
"id":"alpa_hs_c",
"name":"Lysophosphatidic Acid",
"compartment":"c",
"charge":-2,
"formula":"C3H4O5PFULLRCO2"
},
{
"id":"am19cs_c",
"name":"AM19 (cyclosporine)",
"compartment":"c",
"charge":0,
"formula":"C62H111N11O14"
},
{
"id":"am19cs_e",
"name":"AM19 (cyclosporine)",
"compartment":"e",
"charge":0,
"formula":"C62H111N11O14"
},
{
"id":"am19cs_r",
"name":"AM19 (cyclosporine)",
"compartment":"r",
"charge":0,
"formula":"C62H111N11O14"
},
{
"id":"am1a4ncs_c",
"name":"AM1A4N (cyclosporine)",
"compartment":"c",
"charge":-1,
"formula":"C61H106N11O14"
},
{
"id":"am1a4ncs_e",
"name":"AM1A4N (cyclosporine)",
"compartment":"e",
"charge":-1,
"formula":"C61H106N11O14"
},
{
"id":"am1accs_c",
"name":"AM1Ac (cyclosporine)",
"compartment":"c",
"charge":-1,
"formula":"C62H108N11O14"
},
{
"id":"am1accs_e",
"name":"AM1Ac (cyclosporine)",
"compartment":"e",
"charge":-1,
"formula":"C62H108N11O14"
},
{
"id":"am1accs_r",
"name":"AM1Ac (cyclosporine)",
"compartment":"r",
"charge":-1,
"formula":"C62H108N11O14"
},
{
"id":"am1acs_c",
"name":"AM1A (cyclosporine)",
"compartment":"c",
"charge":-1,
"formula":"C62H108N11O14"
},
{
"id":"am1acs_e",
"name":"AM1A (cyclosporine)",
"compartment":"e",
"charge":-1,
"formula":"C62H108N11O14"
},
{
"id":"am1acs_r",
"name":"AM1A (cyclosporine)",
"compartment":"r",
"charge":-1,
"formula":"C62H108N11O14"
},
{
"id":"am1alcs_c",
"name":"AM1AL (cyclosporine)",
"compartment":"c",
"charge":0,
"formula":"C62H109N11O13"
},
{
"id":"am1alcs_e",
"name":"AM1AL (cyclosporine)",
"compartment":"e",
"charge":0,
"formula":"C62H109N11O13"
},
{
"id":"am1alcs_r",
"name":"AM1AL (cyclosporine)",
"compartment":"r",
"charge":0,
"formula":"C62H109N11O13"
},
{
"id":"am1c4n9cs_c",
"name":"AM1c4N9 (cyclosporine)",
"compartment":"c",
"charge":0,
"formula":"C61H109N11O14"
},
{
"id":"am1c4n9cs_e",
"name":"AM1c4N9 (cyclosporine)",
"compartment":"e",
"charge":0,
"formula":"C61H109N11O14"
},
{
"id":"am1c9cs_c",
"name":"AM1c9 (cyclosporine)",
"compartment":"c",
"charge":0,
"formula":"C62H111N11O14"
},
{
"id":"am1c9cs_e",
"name":"AM1c9 (cyclosporine)",
"compartment":"e",
"charge":0,
"formula":"C62H111N11O14"
},
{
"id":"am1c9cs_r",
"name":"AM1c9 (cyclosporine)",
"compartment":"r",
"charge":0,
"formula":"C62H111N11O14"
},
{
"id":"am1ccs_c",
"name":"AM1c (cyclosporine)",
"compartment":"c",
"charge":0,
"formula":"C62H111N11O13"
},
{
"id":"am1ccs_e",
"name":"AM1c (cyclosporine)",
"compartment":"e",
"charge":0,
"formula":"C62H111N11O13"
},
{
"id":"am1ccs_r",
"name":"AM1c (cyclosporine)",
"compartment":"r",
"charge":0,
"formula":"C62H111N11O13"
},
{
"id":"am1cglc_c",
"name":"AM1c-glucuronide (cyclosporine)",
"compartment":"c",
"charge":-1,
"formula":"C68H118N11O19"
},
{
"id":"am1cglc_e",
"name":"AM1c-glucuronide (cyclosporine)",
"compartment":"e",
"charge":-1,
"formula":"C68H118N11O19"
},
{
"id":"am1cglc_r",
"name":"AM1c-glucuronide (cyclosporine)",
"compartment":"r",
"charge":-1,
"formula":"C68H118N11O19"
},
{
"id":"am1csa_c",
"name":"AM1 (cyclosporine)",
"compartment":"c",
"charge":0,
"formula":"C62H111N11O13"
},
{
"id":"am1csa_e",
"name":"AM1 (cyclosporine)",
"compartment":"e",
"charge":0,
"formula":"C62H111N11O13"
},
{
"id":"am4n9cs_c",
"name":"AM4N9 (cyclosporine)",
"compartment":"c",
"charge":0,
"formula":"C61H109N11O13"
},
{
"id":"am4n9cs_e",
"name":"AM4N9 (cyclosporine)",
"compartment":"e",
"charge":0,
"formula":"C61H109N11O13"
},
{
"id":"am4n9cs_r",
"name":"AM4N9 (cyclosporine)",
"compartment":"r",
"charge":0,
"formula":"C61H109N11O13"
},
{
"id":"am4ncs_c",
"name":"AM4N (cyclosporine)",
"compartment":"c",
"charge":0,
"formula":"C61H109N11O12"
},
{
"id":"am4ncs_e",
"name":"AM4N (cyclosporine)",
"compartment":"e",
"charge":0,
"formula":"C61H109N11O12"
},
{
"id":"am4ncs_r",
"name":"AM4N (cyclosporine)",
"compartment":"r",
"charge":0,
"formula":"C61H109N11O12"
},
{
"id":"am6sa_c",
"name":"2-Aminomuconate 6-Semialdehyde",
"compartment":"c",
"charge":0,
"formula":"C6H7NO3",
"annotation":{
"hmdb":"HMDB01280",
"kegg.compound":"C03824",
"pubchem.compound":"5280625"
}
},
{
"id":"am9csa_c",
"name":"AM9 (cyclosporine)",
"compartment":"c",
"charge":0,
"formula":"C62H111N11O13"
},
{
"id":"am9csa_e",
"name":"AM9 (cyclosporine)",
"compartment":"e",
"charge":0,
"formula":"C62H111N11O13"
},
{
"id":"am9csa_r",
"name":"AM9 (cyclosporine)",
"compartment":"r",
"charge":0,
"formula":"C62H111N11O13"
},
{
"id":"amet_c",
"name":"S-Adenosyl-L-Methionine",
"compartment":"c",
"charge":1,
"formula":"C15H23N6O5S",
"annotation":{
"hmdb":"HMDB01185",
"kegg.compound":"C00019",
"pubchem.compound":"16757548"
}
},
{
"id":"amet_e",
"name":"S-Adenosyl-L-Methionine",
"compartment":"e",
"charge":1,
"formula":"C15H23N6O5S",
"annotation":{
"hmdb":"HMDB01185",
"kegg.compound":"C00019",
"pubchem.compound":"16757548"
}
},
{
"id":"amet_r",
"name":"S-Adenosyl-L-Methionine",
"compartment":"r",
"charge":1,
"formula":"C15H23N6O5S",
"annotation":{
"hmdb":"HMDB01185",
"kegg.compound":"C00019",
"pubchem.compound":"16757548"
}
},
{
"id":"ametam_c",
"name":"S-Adenosylmethioninamine",
"compartment":"c",
"charge":2,
"formula":"C14H24N6O3S",
"annotation":{
"hmdb":"HMDB00988",
"kegg.compound":"C01137",
"pubchem.compound":"439415"
}
},
{
"id":"ametam_e",
"name":"S-Adenosylmethioninamine",
"compartment":"e",
"charge":2,
"formula":"C14H24N6O3S",
"annotation":{
"hmdb":"HMDB00988",
"kegg.compound":"C01137",
"pubchem.compound":"439415"
}
},
{
"id":"amp_c",
"name":"Adenosine Monophosphate",
"compartment":"c",
"charge":-2,
"formula":"C10H12N5O7P",
"annotation":{
"hmdb":"HMDB00045",
"kegg.compound":"C00020",
"pubchem.compound":"6083"
}
},
{
"id":"amp_e",
"name":"Adenosine Monophosphate",
"compartment":"e",
"charge":-2,
"formula":"C10H12N5O7P",
"annotation":{
"hmdb":"HMDB00045",
"kegg.compound":"C00020",
"pubchem.compound":"6083"
}
},
{
"id":"amp_m",
"name":"Adenosine Monophosphate",
"compartment":"m",
"charge":-2,
"formula":"C10H12N5O7P",
"annotation":{
"hmdb":"HMDB00045",
"kegg.compound":"C00020",
"pubchem.compound":"6083"
}
},
{
"id":"amp_n",
"name":"Adenosine Monophosphate",
"compartment":"n",
"charge":-2,
"formula":"C10H12N5O7P",
"annotation":{
"hmdb":"HMDB00045",
"kegg.compound":"C00020",
"pubchem.compound":"6083"
}
},
{
"id":"amp_r",
"name":"Adenosine Monophosphate",
"compartment":"r",
"charge":-2,
"formula":"C10H12N5O7P",
"annotation":{
"hmdb":"HMDB00045",
"kegg.compound":"C00020",
"pubchem.compound":"6083"
}
},
{
"id":"amp_x",
"name":"Adenosine Monophosphate",
"compartment":"x",
"charge":-2,
"formula":"C10H12N5O7P",
"annotation":{
"hmdb":"HMDB00045",
"kegg.compound":"C00020",
"pubchem.compound":"6083"
}
},
{
"id":"amuco_c",
"name":"2-Aminomuconate",
"compartment":"c",
"charge":-1,
"formula":"C6H6NO4",
"annotation":{
"kegg.compound":"C02220"
}
},
{
"id":"andrstrn_c",
"name":"Androsterone",
"compartment":"c",
"charge":0,
"formula":"C19H30O2",
"annotation":{
"hmdb":"HMDB00031",
"kegg.compound":"C00523",
"pubchem.compound":"12306765"
}
},
{
"id":"andrstrn_e",
"name":"Androsterone",
"compartment":"e",
"charge":0,
"formula":"C19H30O2",
"annotation":{
"hmdb":"HMDB00031",
"kegg.compound":"C00523",
"pubchem.compound":"12306765"
}
},
{
"id":"andrstrn_r",
"name":"Androsterone",
"compartment":"r",
"charge":0,
"formula":"C19H30O2",
"annotation":{
"hmdb":"HMDB00031",
"kegg.compound":"C00523",
"pubchem.compound":"12306765"
}
},
{
"id":"anth_c",
"name":"Anthranilate",
"compartment":"c",
"charge":-1,
"formula":"C7H6NO2",
"annotation":{
"hmdb":"HMDB01123",
"kegg.compound":"C00108",
"pubchem.compound":"227"
}
},
{
"id":"anth_e",
"name":"Anthranilate",
"compartment":"e",
"charge":-1,
"formula":"C7H6NO2",
"annotation":{
"hmdb":"HMDB01123",
"kegg.compound":"C00108",
"pubchem.compound":"227"
}
},
{
"id":"aprgstrn_c",
"name":"(20S)-20-Hydroxypregn-4-En-3-One",
"compartment":"c",
"charge":0,
"formula":"C21H32O2",
"annotation":{
"hmdb":"HMDB03069",
"kegg.compound":"C04042",
"pubchem.compound":"92747"
}
},
{
"id":"aprgstrn_e",
"name":"(20S)-20-Hydroxypregn-4-En-3-One",
"compartment":"e",
"charge":0,
"formula":"C21H32O2",
"annotation":{
"hmdb":"HMDB03069",
"kegg.compound":"C04042",
"pubchem.compound":"92747"
}
},
{
"id":"aps_c",
"name":"5-Adenylyl Sulfate",
"compartment":"c",
"charge":-2,
"formula":"C10H12N5O10PS",
"annotation":{
"kegg.compound":"C00224",
"pubchem.compound":"10238"
}
},
{
"id":"arab_L_c",
"name":"L-Arabinose",
"compartment":"c",
"charge":0,
"formula":"C5H10O5",
"annotation":{
"hmdb":"HMDB00646",
"kegg.compound":"C00259",
"pubchem.compound":"439195"
}
},
{
"id":"arab_L_e",
"name":"L-Arabinose",
"compartment":"e",
"charge":0,
"formula":"C5H10O5",
"annotation":{
"hmdb":"HMDB00646",
"kegg.compound":"C00259",
"pubchem.compound":"439195"
}
},
{
"id":"arach_c",
"name":"Arachidic Acid",
"compartment":"c",
"charge":-1,
"formula":"C20H39O2",
"annotation":{
"hmdb":"HMDB02212",
"kegg.compound":"C06425",
"pubchem.compound":"10467"
}
},
{
"id":"arach_e",
"name":"Arachidic Acid",
"compartment":"e",
"charge":-1,
"formula":"C20H39O2",
"annotation":{
"hmdb":"HMDB02212",
"kegg.compound":"C06425",
"pubchem.compound":"10467"
}
},
{
"id":"arach_r",
"name":"Arachidic Acid",
"compartment":"r",
"charge":-1,
"formula":"C20H39O2",
"annotation":{
"hmdb":"HMDB02212",
"kegg.compound":"C06425",
"pubchem.compound":"10467"
}
},
{
"id":"arachcoa_c",
"name":"Arachidoyl Coenzyme A",
"compartment":"c",
"charge":-4,
"formula":"C41H70N7O17P3S",
"annotation":{
"hmdb":"HMDB04258",
"kegg.compound":"C02041",
"pubchem.compound":"16061151"
}
},
{
"id":"arachcoa_m",
"name":"Arachidoyl Coenzyme A",
"compartment":"m",
"charge":-4,
"formula":"C41H70N7O17P3S",
"annotation":{
"hmdb":"HMDB04258",
"kegg.compound":"C02041",
"pubchem.compound":"16061151"
}
},
{
"id":"arachcoa_r",
"name":"Arachidoyl Coenzyme A",
"compartment":"r",
"charge":-4,
"formula":"C41H70N7O17P3S",
"annotation":{
"hmdb":"HMDB04258",
"kegg.compound":"C02041",
"pubchem.compound":"16061151"
}
},
{
"id":"arachcoa_x",
"name":"Arachidoyl Coenzyme A",
"compartment":"x",
"charge":-4,
"formula":"C41H70N7O17P3S",
"annotation":{
"hmdb":"HMDB04258",
"kegg.compound":"C02041",
"pubchem.compound":"16061151"
}
},
{
"id":"arachcrn_c",
"name":"Eicosanoylcarnitine",
"compartment":"c",
"charge":0,
"formula":"C27H53NO4",
"annotation":{
"pubchem.compound":"53477833"
}
},
{
"id":"arachcrn_m",
"name":"Eicosanoylcarnitine",
"compartment":"m",
"charge":0,
"formula":"C27H53NO4",
"annotation":{
"pubchem.compound":"53477833"
}
},
{
"id":"arachd_c",
"name":"Arachidonate",
"compartment":"c",
"charge":-1,
"formula":"C20H31O2",
"annotation":{
"hmdb":"HMDB01043",
"kegg.compound":"C00219",
"pubchem.compound":"444899"
}
},
{
"id":"arachd_e",
"name":"Arachidonate",
"compartment":"e",
"charge":-1,
"formula":"C20H31O2",
"annotation":{
"hmdb":"HMDB01043",
"kegg.compound":"C00219",
"pubchem.compound":"444899"
}
},
{
"id":"arachd_l",
"name":"Arachidonate",
"compartment":"l",
"charge":-1,
"formula":"C20H31O2",
"annotation":{
"hmdb":"HMDB01043",
"kegg.compound":"C00219",
"pubchem.compound":"444899"
}
},
{
"id":"arachd_r",
"name":"Arachidonate",
"compartment":"r",
"charge":-1,
"formula":"C20H31O2",
"annotation":{
"hmdb":"HMDB01043",
"kegg.compound":"C00219",
"pubchem.compound":"444899"
}
},
{
"id":"arachdcoa_c",
"name":"Arachidonoyl Coenzyme A",
"compartment":"c",
"charge":-4,
"formula":"C41H62N7O17P3S",
"annotation":{
"hmdb":"HMDB06523",
"kegg.compound":"C02249",
"pubchem.compound":"16061152"
}
},
{
"id":"arachdcoa_m",
"name":"Arachidonoyl Coenzyme A",
"compartment":"m",
"charge":-4,
"formula":"C41H62N7O17P3S",
"annotation":{
"hmdb":"HMDB06523",
"kegg.compound":"C02249",
"pubchem.compound":"16061152"
}
},
{
"id":"arachdcoa_r",
"name":"Arachidonoyl Coenzyme A",
"compartment":"r",
"charge":-4,
"formula":"C41H62N7O17P3S",
"annotation":{
"hmdb":"HMDB06523",
"kegg.compound":"C02249",
"pubchem.compound":"16061152"
}
},
{
"id":"arachdcoa_x",
"name":"Arachidonoyl Coenzyme A",
"compartment":"x",
"charge":-4,
"formula":"C41H62N7O17P3S",
"annotation":{
"hmdb":"HMDB06523",
"kegg.compound":"C02249",
"pubchem.compound":"16061152"
}
},
{
"id":"arachdcrn_c",
"name":"C20:4 Carnitine",
"compartment":"c",
"charge":0,
"formula":"C27H45NO4"
},
{
"id":"arachdcrn_m",
"name":"C20:4 Carnitine",
"compartment":"m",
"charge":0,
"formula":"C27H45NO4"
},
{
"id":"arachdcrn_r",
"name":"C20:4 Carnitine",
"compartment":"r",
"charge":0,
"formula":"C27H45NO4"
},
{
"id":"arachdcrn_x",
"name":"C20:4 Carnitine",
"compartment":"x",
"charge":0,
"formula":"C27H45NO4"
},
{
"id":"arg_L_c",
"name":"L-Arginine",
"compartment":"c",
"charge":1,
"formula":"C6H15N4O2",
"annotation":{
"hmdb":"HMDB00517",
"kegg.compound":"C00062",
"pubchem.compound":"6322"
}
},
{
"id":"arg_L_e",
"name":"L-Arginine",
"compartment":"e",
"charge":1,
"formula":"C6H15N4O2",
"annotation":{
"hmdb":"HMDB00517",
"kegg.compound":"C00062",
"pubchem.compound":"6322"
}
},
{
"id":"argsuc_c",
"name":"L-Arginosuccinic Acid",
"compartment":"c",
"charge":-1,
"formula":"C10H17N4O6",
"annotation":{
"hmdb":"HMDB00052",
"kegg.compound":"C03406",
"pubchem.compound":"16950"
}
},
{
"id":"argsuc_e",
"name":"L-Arginosuccinic Acid",
"compartment":"e",
"charge":-1,
"formula":"C10H17N4O6",
"annotation":{
"hmdb":"HMDB00052",
"kegg.compound":"C03406",
"pubchem.compound":"16950"
}
},
{
"id":"ascb_L_c",
"name":"L-Ascorbate",
"compartment":"c",
"charge":-1,
"formula":"C6H7O6",
"annotation":{
"hmdb":"HMDB00044",
"kegg.compound":"C00072",
"pubchem.compound":"54670067"
}
},
{
"id":"ascb_L_e",
"name":"L-Ascorbate",
"compartment":"e",
"charge":-1,
"formula":"C6H7O6",
"annotation":{
"hmdb":"HMDB00044",
"kegg.compound":"C00072",
"pubchem.compound":"54670067"
}
},
{
"id":"asn_L_c",
"name":"L-Asparagine",
"compartment":"c",
"charge":0,
"formula":"C4H8N2O3",
"annotation":{
"hmdb":"HMDB00168",
"kegg.compound":"C00152",
"pubchem.compound":"6267"
}
},
{
"id":"asn_L_e",
"name":"L-Asparagine",
"compartment":"e",
"charge":0,
"formula":"C4H8N2O3",
"annotation":{
"hmdb":"HMDB00168",
"kegg.compound":"C00152",
"pubchem.compound":"6267"
}
},
{
"id":"asp_L_c",
"name":"L-Aspartate",
"compartment":"c",
"charge":-1,
"formula":"C4H6NO4",
"annotation":{
"hmdb":"HMDB00191",
"kegg.compound":"C00049",
"pubchem.compound":"5960"
}
},
{
"id":"asp_L_e",
"name":"L-Aspartate",
"compartment":"e",
"charge":-1,
"formula":"C4H6NO4",
"annotation":{
"hmdb":"HMDB00191",
"kegg.compound":"C00049",
"pubchem.compound":"5960"
}
},
{
"id":"asp_L_m",
"name":"L-Aspartate",
"compartment":"m",
"charge":-1,
"formula":"C4H6NO4",
"annotation":{
"hmdb":"HMDB00191",
"kegg.compound":"C00049",
"pubchem.compound":"5960"
}
},
{
"id":"atp_c",
"name":"Adenosine Triphosphate",
"compartment":"c",
"charge":-4,
"formula":"C10H12N5O13P3",
"annotation":{
"hmdb":"HMDB00538",
"kegg.compound":"C00002",
"pubchem.compound":"5957"
}
},
{
"id":"atp_e",
"name":"Adenosine Triphosphate",
"compartment":"e",
"charge":-4,
"formula":"C10H12N5O13P3",
"annotation":{
"hmdb":"HMDB00538",
"kegg.compound":"C00002",
"pubchem.compound":"5957"
}
},
{
"id":"atp_g",
"name":"Adenosine Triphosphate",
"compartment":"g",
"charge":-4,
"formula":"C10H12N5O13P3",
"annotation":{
"hmdb":"HMDB00538",
"kegg.compound":"C00002",
"pubchem.compound":"5957"
}
},
{
"id":"atp_l",
"name":"Adenosine Triphosphate",
"compartment":"l",
"charge":-4,
"formula":"C10H12N5O13P3",
"annotation":{
"hmdb":"HMDB00538",
"kegg.compound":"C00002",
"pubchem.compound":"5957"
}
},
{
"id":"atp_m",
"name":"Adenosine Triphosphate",
"compartment":"m",
"charge":-4,
"formula":"C10H12N5O13P3",
"annotation":{
"hmdb":"HMDB00538",
"kegg.compound":"C00002",
"pubchem.compound":"5957"
}
},
{
"id":"atp_n",
"name":"Adenosine Triphosphate",
"compartment":"n",
"charge":-4,
"formula":"C10H12N5O13P3",
"annotation":{
"hmdb":"HMDB00538",
"kegg.compound":"C00002",
"pubchem.compound":"5957"
}
},
{
"id":"atp_r",
"name":"Adenosine Triphosphate",
"compartment":"r",
"charge":-4,
"formula":"C10H12N5O13P3",
"annotation":{
"hmdb":"HMDB00538",
"kegg.compound":"C00002",
"pubchem.compound":"5957"
}
},
{
"id":"atp_x",
"name":"Adenosine Triphosphate",
"compartment":"x",
"charge":-4,
"formula":"C10H12N5O13P3",
"annotation":{
"hmdb":"HMDB00538",
"kegg.compound":"C00002",
"pubchem.compound":"5957"
}
},
{
"id":"atvacid_c",
"name":"atorvastatin-acid",
"compartment":"c",
"charge":-1,
"formula":"C33H34FN2O5"
},
{
"id":"atvacid_e",
"name":"atorvastatin-acid",
"compartment":"e",
"charge":-1,
"formula":"C33H34FN2O5"
},
{
"id":"atvlac_c",
"name":"atorvastatin-lactone",
"compartment":"c",
"charge":0,
"formula":"C33H33FN2O4"
},
{
"id":"atvlac_e",
"name":"atorvastatin-lactone",
"compartment":"e",
"charge":0,
"formula":"C33H33FN2O4"
},
{
"id":"b2coa_m",
"name":"Crotonoyl Coenzyme A",
"compartment":"m",
"charge":-4,
"formula":"C25H36N7O17P3S",
"annotation":{
"kegg.compound":"C00877",
"pubchem.compound":"5280381"
}
},
{
"id":"b2coa_x",
"name":"Crotonoyl Coenzyme A",
"compartment":"x",
"charge":-4,
"formula":"C25H36N7O17P3S",
"annotation":{
"kegg.compound":"C00877",
"pubchem.compound":"5280381"
}
},
{
"id":"bamppald_c",
"name":"Beta-Aminopropion Aldehyde",
"compartment":"c",
"charge":1,
"formula":"C3H8NO",
"annotation":{
"kegg.compound":"C05665",
"pubchem.compound":"75"
}
},
{
"id":"band_c",
"name":"Band Membrane Protein (Universal, Erythrocyte --> 2.1,3,4.1)",
"compartment":"c",
"charge":0,
"formula":"BaH"
},
{
"id":"bandmt_c",
"name":"Band Membrane Protein (Methylated, Universal, Erythrocyte -> 2.1,3,4.1)",
"compartment":"c",
"charge":0,
"formula":"BaCH3"
},
{
"id":"bgly_c",
"name":"N-Benzoylglycinate",
"compartment":"c",
"charge":-1,
"formula":"C9H8NO3",
"annotation":{
"hmdb":"HMDB00714",
"kegg.compound":"C01586",
"pubchem.compound":"464"
}
},
{
"id":"bgly_e",
"name":"N-Benzoylglycinate",
"compartment":"e",
"charge":-1,
"formula":"C9H8NO3",
"annotation":{
"hmdb":"HMDB00714",
"kegg.compound":"C01586",
"pubchem.compound":"464"
}
},
{
"id":"bgly_m",
"name":"N-Benzoylglycinate",
"compartment":"m",
"charge":-1,
"formula":"C9H8NO3",
"annotation":{
"hmdb":"HMDB00714",
"kegg.compound":"C01586",
"pubchem.compound":"464"
}
},
{
"id":"bhb_c",
"name":"(R)-3-Hydroxybutyrate",
"compartment":"c",
"charge":-1,
"formula":"C4H7O3",
"annotation":{
"hmdb":"HMDB00011",
"kegg.compound":"C01089",
"pubchem.compound":"92135"
}
},
{
"id":"bhb_e",
"name":"(R)-3-Hydroxybutyrate",
"compartment":"e",
"charge":-1,
"formula":"C4H7O3",
"annotation":{
"hmdb":"HMDB00011",
"kegg.compound":"C01089",
"pubchem.compound":"92135"
}
},
{
"id":"bhb_m",
"name":"(R)-3-Hydroxybutyrate",
"compartment":"m",
"charge":-1,
"formula":"C4H7O3",
"annotation":{
"hmdb":"HMDB00011",
"kegg.compound":"C01089",
"pubchem.compound":"92135"
}
},
{
"id":"bilglcur_c",
"name":"Mono(Glucosyluronic Acid)Bilirubin",
"compartment":"c",
"charge":-2,
"formula":"C39H42N4O12",
"annotation":{
"kegg.compound":"C03374"
}
},
{
"id":"bilglcur_e",
"name":"Mono(Glucosyluronic Acid)Bilirubin",
"compartment":"e",
"charge":-2,
"formula":"C39H42N4O12",
"annotation":{
"kegg.compound":"C03374"
}
},
{
"id":"bilglcur_r",
"name":"Mono(Glucosyluronic Acid)Bilirubin",
"compartment":"r",
"charge":-2,
"formula":"C39H42N4O12",
"annotation":{
"kegg.compound":"C03374"
}
},
{
"id":"bilirub_c",
"name":"Bilirubin",
"compartment":"c",
"charge":-2,
"formula":"C33H34N4O6",
"annotation":{
"hmdb":"HMDB00054",
"kegg.compound":"C00486",
"pubchem.compound":"5280352"
}
},
{
"id":"biliverd_c",
"name":"Biliverdin",
"compartment":"c",
"charge":-2,
"formula":"C33H32N4O6",
"annotation":{
"kegg.compound":"C00500"
}
},
{
"id":"biliverd_e",
"name":"Biliverdin",
"compartment":"e",
"charge":-2,
"formula":"C33H32N4O6",
"annotation":{
"kegg.compound":"C00500"
}
},
{
"id":"biocyt_c",
"name":"Biocytin",
"compartment":"c",
"charge":0,
"formula":"C16H28N4O4S",
"annotation":{
"kegg.compound":"C05552",
"pubchem.compound":"83814"
}
},
{
"id":"biocyt_n",
"name":"Biocytin",
"compartment":"n",
"charge":0,
"formula":"C16H28N4O4S",
"annotation":{
"kegg.compound":"C05552",
"pubchem.compound":"83814"
}
},
{
"id":"btcoa_c",
"name":"Butanoyl Coenzyme A",
"compartment":"c",
"charge":-4,
"formula":"C25H38N7O17P3S",
"annotation":{
"hmdb":"HMDB01088",
"kegg.compound":"C00136",
"pubchem.compound":"265"
}
},
{
"id":"btcoa_m",
"name":"Butanoyl Coenzyme A",
"compartment":"m",
"charge":-4,
"formula":"C25H38N7O17P3S",
"annotation":{
"hmdb":"HMDB01088",
"kegg.compound":"C00136",
"pubchem.compound":"265"
}
},
{
"id":"btcoa_x",
"name":"Butanoyl Coenzyme A",
"compartment":"x",
"charge":-4,
"formula":"C25H38N7O17P3S",
"annotation":{
"hmdb":"HMDB01088",
"kegg.compound":"C00136",
"pubchem.compound":"265"
}
},
{
"id":"btn_c",
"name":"Biotin",
"compartment":"c",
"charge":-1,
"formula":"C10H15N2O3S",
"annotation":{
"hmdb":"HMDB00030",
"kegg.compound":"C00120",
"pubchem.compound":"171548"
}
},
{
"id":"btn_e",
"name":"Biotin",
"compartment":"e",
"charge":-1,
"formula":"C10H15N2O3S",
"annotation":{
"hmdb":"HMDB00030",
"kegg.compound":"C00120",
"pubchem.compound":"171548"
}
},
{
"id":"btn_m",
"name":"Biotin",
"compartment":"m",
"charge":-1,
"formula":"C10H15N2O3S",
"annotation":{
"hmdb":"HMDB00030",
"kegg.compound":"C00120",
"pubchem.compound":"171548"
}
},
{
"id":"btn_n",
"name":"Biotin",
"compartment":"n",
"charge":-1,
"formula":"C10H15N2O3S",
"annotation":{
"hmdb":"HMDB00030",
"kegg.compound":"C00120",
"pubchem.compound":"171548"
}
},
{
"id":"but_c",
"name":"Butyrate",
"compartment":"c",
"charge":-1,
"formula":"C4H7O2",
"annotation":{
"hmdb":"HMDB00039",
"kegg.compound":"C00246",
"pubchem.compound":"264"
}
},
{
"id":"but_e",
"name":"Butyrate",
"compartment":"e",
"charge":-1,
"formula":"C4H7O2",
"annotation":{
"hmdb":"HMDB00039",
"kegg.compound":"C00246",
"pubchem.compound":"264"
}
},
{
"id":"bz_c",
"name":"Benzoate",
"compartment":"c",
"charge":-1,
"formula":"C7H5O2",
"annotation":{
"kegg.compound":"C00180"
}
},
{
"id":"bz_e",
"name":"Benzoate",
"compartment":"e",
"charge":-1,
"formula":"C7H5O2",
"annotation":{
"kegg.compound":"C00180"
}
},
{
"id":"bz_m",
"name":"Benzoate",
"compartment":"m",
"charge":-1,
"formula":"C7H5O2",
"annotation":{
"kegg.compound":"C00180"
}
},
{
"id":"bzcoa_m",
"name":"Benzoyl Coenzyme A",
"compartment":"m",
"charge":-4,
"formula":"C28H36N7O17P3S"
},
{
"id":"c101coa_c",
"name":"Decenoyl Coenzyme A",
"compartment":"c",
"charge":-4,
"formula":"C31H48N7O17P3S"
},
{
"id":"c101crn_c",
"name":"Decenoyl Carnitine",
"compartment":"c",
"charge":0,
"formula":"C17H31NO4",
"annotation":{
"pubchem.compound":"53481651"
}
},
{
"id":"c101crn_e",
"name":"Decenoyl Carnitine",
"compartment":"e",
"charge":0,
"formula":"C17H31NO4",
"annotation":{
"pubchem.compound":"53481651"
}
},
{
"id":"c10crn_c",
"name":"Decanoyl Carnitine",
"compartment":"c",
"charge":0,
"formula":"C17H33NO4",
"annotation":{
"hmdb":"HMDB00651",
"pubchem.compound":"10245190"
}
},
{
"id":"c10crn_e",
"name":"Decanoyl Carnitine",
"compartment":"e",
"charge":0,
"formula":"C17H33NO4",
"annotation":{
"hmdb":"HMDB00651",
"pubchem.compound":"10245190"
}
},
{
"id":"c10dc_c",
"name":"Sebacoyl Carnitine",
"compartment":"c",
"charge":-1,
"formula":"C17H30NO6"
},
{
"id":"c10dc_e",
"name":"Sebacoyl Carnitine",
"compartment":"e",
"charge":-1,
"formula":"C17H30NO6"
},
{
"id":"c10dc_x",
"name":"Sebacoyl Carnitine",
"compartment":"x",
"charge":-1,
"formula":"C17H30NO6"
},
{
"id":"c12dc_c",
"name":"Dodecanedioyl Carnitine",
"compartment":"c",
"charge":-1,
"formula":"C19H34NO6"
},
{
"id":"c12dc_e",
"name":"Dodecanedioyl Carnitine",
"compartment":"e",
"charge":-1,
"formula":"C19H34NO6"
},
{
"id":"c12dc_x",
"name":"Dodecanedioyl Carnitine",
"compartment":"x",
"charge":-1,
"formula":"C19H34NO6"
},
{
"id":"c12dccoa_c",
"name":"Dodecanedioyl Coenzyme A",
"compartment":"c",
"charge":-5,
"formula":"C33H51N7O19P3S"
},
{
"id":"c12dccoa_x",
"name":"Dodecanedioyl Coenzyme A",
"compartment":"x",
"charge":-5,
"formula":"C33H51N7O19P3S"
},
{
"id":"c16dc_c",
"name":"Hexadecanedioic Acid Mono-L-Carnitine Ester",
"compartment":"c",
"charge":-1,
"formula":"C23H42NO6",
"annotation":{
"pubchem.compound":"566787"
}
},
{
"id":"c16dc_e",
"name":"Hexadecanedioic Acid Mono-L-Carnitine Ester",
"compartment":"e",
"charge":-1,
"formula":"C23H42NO6",
"annotation":{
"pubchem.compound":"566787"
}
},
{
"id":"c226coa_c",
"name":"Cervonyl Coenzyme A",
"compartment":"c",
"charge":-4,
"formula":"C43H62N7O17P3S",
"annotation":{
"kegg.compound":"C16169"
}
},
{
"id":"c226coa_m",
"name":"Cervonyl Coenzyme A",
"compartment":"m",
"charge":-4,
"formula":"C43H62N7O17P3S",
"annotation":{
"kegg.compound":"C16169"
}
},
{
"id":"c226coa_r",
"name":"Cervonyl Coenzyme A",
"compartment":"r",
"charge":-4,
"formula":"C43H62N7O17P3S",
"annotation":{
"kegg.compound":"C16169"
}
},
{
"id":"c226coa_x",
"name":"Cervonyl Coenzyme A",
"compartment":"x",
"charge":-4,
"formula":"C43H62N7O17P3S",
"annotation":{
"kegg.compound":"C16169"
}
},
{
"id":"c226crn_c",
"name":"Docosahexaenoylcarnitine",
"compartment":"c",
"charge":0,
"formula":"C29H45NO4"
},
{
"id":"c226crn_m",
"name":"Docosahexaenoylcarnitine",
"compartment":"m",
"charge":0,
"formula":"C29H45NO4"
},
{
"id":"c3dc_c",
"name":"Malonyl Carnitine",
"compartment":"c",
"charge":-1,
"formula":"C10H16NO6",
"annotation":{
"pubchem.compound":"22833583"
}
},
{
"id":"c3dc_e",
"name":"Malonyl Carnitine",
"compartment":"e",
"charge":-1,
"formula":"C10H16NO6",
"annotation":{
"pubchem.compound":"22833583"
}
},
{
"id":"c4crn_c",
"name":"Butyryl Carnitine",
"compartment":"c",
"charge":0,
"formula":"C11H21NO4",
"annotation":{
"hmdb":"HMDB02013",
"kegg.compound":"C02862",
"pubchem.compound":"439829"
}
},
{
"id":"c4crn_e",
"name":"Butyryl Carnitine",
"compartment":"e",
"charge":0,
"formula":"C11H21NO4",
"annotation":{
"hmdb":"HMDB02013",
"kegg.compound":"C02862",
"pubchem.compound":"439829"
}
},
{
"id":"c4crn_m",
"name":"Butyryl Carnitine",
"compartment":"m",
"charge":0,
"formula":"C11H21NO4",
"annotation":{
"hmdb":"HMDB02013",
"kegg.compound":"C02862",
"pubchem.compound":"439829"
}
},
{
"id":"c4crn_x",
"name":"Butyryl Carnitine",
"compartment":"x",
"charge":0,
"formula":"C11H21NO4",
"annotation":{
"hmdb":"HMDB02013",
"kegg.compound":"C02862",
"pubchem.compound":"439829"
}
},
{
"id":"c4dc_c",
"name":"Succinyl Carnitine",
"compartment":"c",
"charge":-1,
"formula":"C11H18NO6"
},
{
"id":"c4dc_e",
"name":"Succinyl Carnitine",
"compartment":"e",
"charge":-1,
"formula":"C11H18NO6"
},
{
"id":"c4dc_x",
"name":"Succinyl Carnitine",
"compartment":"x",
"charge":-1,
"formula":"C11H18NO6"
},
{
"id":"c51crn_c",
"name":"Tiglyl Carnitine",
"compartment":"c",
"charge":0,
"formula":"C12H21NO4",
"annotation":{
"pubchem.compound":"22833596"
}
},
{
"id":"c51crn_e",
"name":"Tiglyl Carnitine",
"compartment":"e",
"charge":0,
"formula":"C12H21NO4",
"annotation":{
"pubchem.compound":"22833596"
}
},
{
"id":"c5dc_c",
"name":"Glutaryl Carnitine",
"compartment":"c",
"charge":0,
"formula":"C12H21NO6",
"annotation":{
"pubchem.compound":"53481622"
}
},
{
"id":"c5dc_e",
"name":"Glutaryl Carnitine",
"compartment":"e",
"charge":0,
"formula":"C12H21NO6",
"annotation":{
"pubchem.compound":"53481622"
}
},
{
"id":"c6crn_c",
"name":"Hexanoyl Carnitine",
"compartment":"c",
"charge":0,
"formula":"C13H25NO4",
"annotation":{
"pubchem.compound":"6426853"
}
},
{
"id":"c6crn_e",
"name":"Hexanoyl Carnitine",
"compartment":"e",
"charge":0,
"formula":"C13H25NO4",
"annotation":{
"pubchem.compound":"6426853"
}
},
{
"id":"c6crn_x",
"name":"Hexanoyl Carnitine",
"compartment":"x",
"charge":0,
"formula":"C13H25NO4",
"annotation":{
"pubchem.compound":"6426853"
}
},
{
"id":"c6dc_c",
"name":"Adipoyl Carnitine",
"compartment":"c",
"charge":-1,
"formula":"C13H22NO6"
},
{
"id":"c6dc_e",
"name":"Adipoyl Carnitine",
"compartment":"e",
"charge":-1,
"formula":"C13H22NO6"
},
{
"id":"c6dc_x",
"name":"Adipoyl Carnitine",
"compartment":"x",
"charge":-1,
"formula":"C13H22NO6"
},
{
"id":"c81coa_c",
"name":"Octenoyl Coenzyme A",
"compartment":"c",
"charge":-4,
"formula":"C29H44N7O17P3S",
"annotation":{
"pubchem.compound":"5280769"
}
},
{
"id":"c81crn_c",
"name":"Octenoyl Carnitine",
"compartment":"c",
"charge":0,
"formula":"C15H27NO4",
"annotation":{
"pubchem.compound":"53481667"
}
},
{
"id":"c81crn_e",
"name":"Octenoyl Carnitine",
"compartment":"e",
"charge":0,
"formula":"C15H27NO4",
"annotation":{
"pubchem.compound":"53481667"
}
},
{
"id":"c8crn_c",
"name":"Octanoyl Carnitine",
"compartment":"c",
"charge":0,
"formula":"C15H29NO4",
"annotation":{
"hmdb":"HMDB00791",
"kegg.compound":"C02838",
"pubchem.compound":"11953814"
}
},
{
"id":"c8crn_e",
"name":"Octanoyl Carnitine",
"compartment":"e",
"charge":0,
"formula":"C15H29NO4",
"annotation":{
"hmdb":"HMDB00791",
"kegg.compound":"C02838",
"pubchem.compound":"11953814"
}
},
{
"id":"c8crn_m",
"name":"Octanoyl Carnitine",
"compartment":"m",
"charge":0,
"formula":"C15H29NO4",
"annotation":{
"hmdb":"HMDB00791",
"kegg.compound":"C02838",
"pubchem.compound":"11953814"
}
},
{
"id":"c8crn_x",
"name":"Octanoyl Carnitine",
"compartment":"x",
"charge":0,
"formula":"C15H29NO4",
"annotation":{
"hmdb":"HMDB00791",
"kegg.compound":"C02838",
"pubchem.compound":"11953814"
}
},
{
"id":"c8dc_c",
"name":"Suberyl Carnitine",
"compartment":"c",
"charge":-1,
"formula":"C15H26NO6"
},
{
"id":"c8dc_e",
"name":"Suberyl Carnitine",
"compartment":"e",
"charge":-1,
"formula":"C15H26NO6"
},
{
"id":"c8dc_x",
"name":"Suberyl Carnitine",
"compartment":"x",
"charge":-1,
"formula":"C15H26NO6"
},
{
"id":"ca2_c",
"name":"Calcium",
"compartment":"c",
"charge":2,
"formula":"Ca",
"annotation":{
"hmdb":"HMDB00464",
"kegg.compound":"C00076",
"pubchem.compound":"271"
}
},
{
"id":"ca2_e",
"name":"Calcium",
"compartment":"e",
"charge":2,
"formula":"Ca",
"annotation":{
"hmdb":"HMDB00464",
"kegg.compound":"C00076",
"pubchem.compound":"271"
}
},
{
"id":"cala_c",
"name":"N-Carbamoyl-Beta-Alaninate",
"compartment":"c",
"charge":-1,
"formula":"C4H7N2O3",
"annotation":{
"hmdb":"HMDB00026",
"kegg.compound":"C02642",
"pubchem.compound":"111"
}
},
{
"id":"cala_e",
"name":"N-Carbamoyl-Beta-Alaninate",
"compartment":"e",
"charge":-1,
"formula":"C4H7N2O3",
"annotation":{
"hmdb":"HMDB00026",
"kegg.compound":"C02642",
"pubchem.compound":"111"
}
},
{
"id":"camp_c",
"name":"3,5-Cyclic Adenosine Monophosphate",
"compartment":"c",
"charge":-1,
"formula":"C10H11N5O6P",
"annotation":{
"hmdb":"HMDB00058",
"kegg.compound":"C00575",
"pubchem.compound":"6076"
}
},
{
"id":"camp_e",
"name":"3,5-Cyclic Adenosine Monophosphate",
"compartment":"e",
"charge":-1,
"formula":"C10H11N5O6P",
"annotation":{
"hmdb":"HMDB00058",
"kegg.compound":"C00575",
"pubchem.compound":"6076"
}
},
{
"id":"caproic_c",
"name":"Caproic Acid",
"compartment":"c",
"charge":-1,
"formula":"C6H11O2"
},
{
"id":"caproic_e",
"name":"Caproic Acid",
"compartment":"e",
"charge":-1,
"formula":"C6H11O2"
},
{
"id":"carn_c",
"name":"Carnosine",
"compartment":"c",
"charge":0,
"formula":"C9H14N4O3",
"annotation":{
"hmdb":"HMDB00033",
"kegg.compound":"C00386",
"pubchem.compound":"439224"
}
},
{
"id":"carn_e",
"name":"Carnosine",
"compartment":"e",
"charge":0,
"formula":"C9H14N4O3",
"annotation":{
"hmdb":"HMDB00033",
"kegg.compound":"C00386",
"pubchem.compound":"439224"
}
},
{
"id":"cbasp_c",
"name":"N-Carbamoyl-L-Aspartate",
"compartment":"c",
"charge":-2,
"formula":"C5H6N2O5",
"annotation":{
"kegg.compound":"C00438",
"pubchem.compound":"93072"
}
},
{
"id":"cbasp_e",
"name":"N-Carbamoyl-L-Aspartate",
"compartment":"e",
"charge":-2,
"formula":"C5H6N2O5",
"annotation":{
"kegg.compound":"C00438",
"pubchem.compound":"93072"
}
},
{
"id":"cbp_c",
"name":"Carbamoyl Phosphate",
"compartment":"c",
"charge":-2,
"formula":"CH2NO5P",
"annotation":{
"kegg.compound":"C00169",
"pubchem.compound":"278"
}
},
{
"id":"cdp_c",
"name":"Cytidine-5'-DIphosphate",
"compartment":"c",
"charge":-3,
"formula":"C9H12N3O11P2",
"annotation":{
"kegg.compound":"C00112",
"pubchem.compound":"6132"
}
},
{
"id":"cdp_m",
"name":"Cytidine-5'-DIphosphate",
"compartment":"m",
"charge":-3,
"formula":"C9H12N3O11P2",
"annotation":{
"kegg.compound":"C00112",
"pubchem.compound":"6132"
}
},
{
"id":"cdp_n",
"name":"Cytidine-5'-DIphosphate",
"compartment":"n",
"charge":-3,
"formula":"C9H12N3O11P2",
"annotation":{
"kegg.compound":"C00112",
"pubchem.compound":"6132"
}
},
{
"id":"cdpchol_c",
"name":"Cytidine-5'-Diphosphatecholine",
"compartment":"c",
"charge":-1,
"formula":"C14H25N4O11P2",
"annotation":{
"kegg.compound":"C00307",
"pubchem.compound":"13804"
}
},
{
"id":"cdpdag_hs_c",
"name":"Cytidine-5'-Diphosphate-Diacylglycerol",
"compartment":"c",
"charge":-2,
"formula":"C12H17N3O11P2FULLRCO2FULLR2CO2"
},
{
"id":"cdpdag_hs_m",
"name":"Cytidine-5'-Diphosphate-Diacylglycerol",
"compartment":"m",
"charge":-2,
"formula":"C12H17N3O11P2FULLRCO2FULLR2CO2"
},
{
"id":"cdpea_c",
"name":"Cytidine-5'-Diphosphate-Ethanolamine",
"compartment":"c",
"charge":-1,
"formula":"C11H19N4O11P2",
"annotation":{
"hmdb":"HMDB01564",
"kegg.compound":"C00570",
"pubchem.compound":"123727"
}
},
{
"id":"cgly_e",
"name":"L-Cysteinylglycine",
"compartment":"e",
"charge":0,
"formula":"C5H10N2O3S",
"annotation":{
"hmdb":"HMDB00078",
"kegg.compound":"C01419",
"pubchem.compound":"439498"
}
},
{
"id":"chlstol_c",
"name":"5Alpha-Cholesta-7,24-Dien-3Beta-Ol",
"compartment":"c",
"charge":0,
"formula":"C27H44O",
"annotation":{
"kegg.compound":"C05439"
}
},
{
"id":"chol_c",
"name":"Choline",
"compartment":"c",
"charge":1,
"formula":"C5H14NO",
"annotation":{
"hmdb":"HMDB00097",
"kegg.compound":"C00114",
"pubchem.compound":"305"
}
},
{
"id":"cholp_c",
"name":"Choline Phosphate",
"compartment":"c",
"charge":-1,
"formula":"C5H13NO4P",
"annotation":{
"hmdb":"HMDB01565",
"kegg.compound":"C00588",
"pubchem.compound":"1014"
}
},
{
"id":"cholp_e",
"name":"Choline Phosphate",
"compartment":"e",
"charge":-1,
"formula":"C5H13NO4P",
"annotation":{
"hmdb":"HMDB01565",
"kegg.compound":"C00588",
"pubchem.compound":"1014"
}
},
{
"id":"chsterol_c",
"name":"Cholesterol",
"compartment":"c",
"charge":0,
"formula":"C27H46O",
"annotation":{
"hmdb":"HMDB00067",
"kegg.compound":"C00187",
"pubchem.compound":"11025495"
}
},
{
"id":"chsterol_e",
"name":"Cholesterol",
"compartment":"e",
"charge":0,
"formula":"C27H46O",
"annotation":{
"hmdb":"HMDB00067",
"kegg.compound":"C00187",
"pubchem.compound":"11025495"
}
},
{
"id":"chsterol_g",
"name":"Cholesterol",
"compartment":"g",
"charge":0,
"formula":"C27H46O",
"annotation":{
"hmdb":"HMDB00067",
"kegg.compound":"C00187",
"pubchem.compound":"11025495"
}
},
{
"id":"chsterol_l",
"name":"Cholesterol",
"compartment":"l",
"charge":0,
"formula":"C27H46O",
"annotation":{
"hmdb":"HMDB00067",
"kegg.compound":"C00187",
"pubchem.compound":"11025495"
}
},
{
"id":"chsterol_m",
"name":"Cholesterol",
"compartment":"m",
"charge":0,
"formula":"C27H46O",
"annotation":{
"hmdb":"HMDB00067",
"kegg.compound":"C00187",
"pubchem.compound":"11025495"
}
},
{
"id":"chsterol_r",
"name":"Cholesterol",
"compartment":"r",
"charge":0,
"formula":"C27H46O",
"annotation":{
"hmdb":"HMDB00067",
"kegg.compound":"C00187",
"pubchem.compound":"11025495"
}
},
{
"id":"chsterols_c",
"name":"Cholesterol Sulfate",
"compartment":"c",
"charge":-1,
"formula":"C27H45O4S",
"annotation":{
"hmdb":"HMDB00653",
"kegg.compound":"C18043",
"pubchem.compound":"65076"
}
},
{
"id":"chsterols_e",
"name":"Cholesterol Sulfate",
"compartment":"e",
"charge":-1,
"formula":"C27H45O4S",
"annotation":{
"hmdb":"HMDB00653",
"kegg.compound":"C18043",
"pubchem.compound":"65076"
}
},
{
"id":"cit_c",
"name":"Citrate",
"compartment":"c",
"charge":-3,
"formula":"C6H5O7",
"annotation":{
"hmdb":"HMDB00094",
"kegg.compound":"C00158",
"pubchem.compound":"311"
}
},
{
"id":"cit_e",
"name":"Citrate",
"compartment":"e",
"charge":-3,
"formula":"C6H5O7",
"annotation":{
"hmdb":"HMDB00094",
"kegg.compound":"C00158",
"pubchem.compound":"311"
}
},
{
"id":"cit_m",
"name":"Citrate",
"compartment":"m",
"charge":-3,
"formula":"C6H5O7",
"annotation":{
"hmdb":"HMDB00094",
"kegg.compound":"C00158",
"pubchem.compound":"311"
}
},
{
"id":"citmcoa_L_m",
"name":"(3S)-Citramalyl Coenzyme A",
"compartment":"m",
"charge":-5,
"formula":"C26H37N7O20P3S",
"annotation":{
"hmdb":"HMDB06345",
"kegg.compound":"C01011",
"pubchem.compound":"53477827"
}
},
{
"id":"citr_L_c",
"name":"L-Citrulline",
"compartment":"c",
"charge":0,
"formula":"C6H13N3O3",
"annotation":{
"hmdb":"HMDB00904",
"kegg.compound":"C00327",
"pubchem.compound":"9750"
}
},
{
"id":"citr_L_e",
"name":"L-Citrulline",
"compartment":"e",
"charge":0,
"formula":"C6H13N3O3",
"annotation":{
"hmdb":"HMDB00904",
"kegg.compound":"C00327",
"pubchem.compound":"9750"
}
},
{
"id":"cl_c",
"name":"Chloride",
"compartment":"c",
"charge":-1,
"formula":"Cl",
"annotation":{
"hmdb":"HMDB00492",
"kegg.compound":"C00698",
"pubchem.compound":"24526"
}
},
{
"id":"cl_e",
"name":"Chloride",
"compartment":"e",
"charge":-1,
"formula":"Cl",
"annotation":{
"hmdb":"HMDB00492",
"kegg.compound":"C00698",
"pubchem.compound":"24526"
}
},
{
"id":"clpnd_c",
"name":"Docosapentaenoic Acid",
"compartment":"c",
"charge":-1,
"formula":"C22H33O2",
"annotation":{
"hmdb":"HMDB06528",
"kegg.compound":"C16513",
"pubchem.compound":"5497182"
}
},
{
"id":"clpnd_e",
"name":"Docosapentaenoic Acid",
"compartment":"e",
"charge":-1,
"formula":"C22H33O2",
"annotation":{
"hmdb":"HMDB06528",
"kegg.compound":"C16513",
"pubchem.compound":"5497182"
}
},
{
"id":"clpnd_r",
"name":"Docosapentaenoic Acid",
"compartment":"r",
"charge":-1,
"formula":"C22H33O2",
"annotation":{
"hmdb":"HMDB06528",
"kegg.compound":"C16513",
"pubchem.compound":"5497182"
}
},
{
"id":"clpndcoa_c",
"name":"Docosa-7,10,13,16,19-All-Cis-Pentaenoyl Coenzyme A",
"compartment":"c",
"charge":-4,
"formula":"C43H64N7O17P3S",
"annotation":{
"hmdb":"HMDB06267",
"kegg.compound":"C16166",
"pubchem.compound":"53477812"
}
},
{
"id":"clpndcoa_m",
"name":"Docosa-7,10,13,16,19-All-Cis-Pentaenoyl Coenzyme A",
"compartment":"m",
"charge":-4,
"formula":"C43H64N7O17P3S",
"annotation":{
"hmdb":"HMDB06267",
"kegg.compound":"C16166",
"pubchem.compound":"53477812"
}
},
{
"id":"clpndcoa_r",
"name":"Docosa-7,10,13,16,19-All-Cis-Pentaenoyl Coenzyme A",
"compartment":"r",
"charge":-4,
"formula":"C43H64N7O17P3S",
"annotation":{
"hmdb":"HMDB06267",
"kegg.compound":"C16166",
"pubchem.compound":"53477812"
}
},
{
"id":"clpndcoa_x",
"name":"Docosa-7,10,13,16,19-All-Cis-Pentaenoyl Coenzyme A",
"compartment":"x",
"charge":-4,
"formula":"C43H64N7O17P3S",
"annotation":{
"hmdb":"HMDB06267",
"kegg.compound":"C16166",
"pubchem.compound":"53477812"
}
},
{
"id":"clpndcrn_c",
"name":"7Z,10Z,13Z,16Z,19Z-Docosapentaenoylcarnitine",
"compartment":"c",
"charge":0,
"formula":"C29H47NO4"
},
{
"id":"clpndcrn_m",
"name":"7Z,10Z,13Z,16Z,19Z-Docosapentaenoylcarnitine",
"compartment":"m",
"charge":0,
"formula":"C29H47NO4"
},
{
"id":"cmp_c",
"name":"Cytidine 5'-Monophosphate",
"compartment":"c",
"charge":-2,
"formula":"C9H12N3O8P",
"annotation":{
"hmdb":"HMDB00095",
"kegg.compound":"C00055",
"pubchem.compound":"6131"
}
},
{
"id":"cmp_n",
"name":"Cytidine 5'-Monophosphate",
"compartment":"n",
"charge":-2,
"formula":"C9H12N3O8P",
"annotation":{
"hmdb":"HMDB00095",
"kegg.compound":"C00055",
"pubchem.compound":"6131"
}
},
{
"id":"co2_c",
"name":"Carbon Dioxide",
"compartment":"c",
"charge":0,
"formula":"CO2",
"annotation":{
"hmdb":"HMDB01967",
"kegg.compound":"C00011",
"pubchem.compound":"280"
}
},
{
"id":"co2_e",
"name":"Carbon Dioxide",
"compartment":"e",
"charge":0,
"formula":"CO2",
"annotation":{
"hmdb":"HMDB01967",
"kegg.compound":"C00011",
"pubchem.compound":"280"
}
},
{
"id":"co2_m",
"name":"Carbon Dioxide",
"compartment":"m",
"charge":0,
"formula":"CO2",
"annotation":{
"hmdb":"HMDB01967",
"kegg.compound":"C00011",
"pubchem.compound":"280"
}
},
{
"id":"co2_r",
"name":"Carbon Dioxide",
"compartment":"r",
"charge":0,
"formula":"CO2",
"annotation":{
"hmdb":"HMDB01967",
"kegg.compound":"C00011",
"pubchem.compound":"280"
}
},
{
"id":"co2_x",
"name":"Carbon Dioxide",
"compartment":"x",
"charge":0,
"formula":"CO2",
"annotation":{
"hmdb":"HMDB01967",
"kegg.compound":"C00011",
"pubchem.compound":"280"
}
},
{
"id":"co_c",
"name":"Carbon Monoxide",
"compartment":"c",
"charge":0,
"formula":"CO",
"annotation":{
"kegg.compound":"C00237",
"pubchem.compound":"281"
}
},
{
"id":"co_e",
"name":"Carbon Monoxide",
"compartment":"e",
"charge":0,
"formula":"CO",
"annotation":{
"kegg.compound":"C00237",
"pubchem.compound":"281"
}
},
{
"id":"coa_c",
"name":"Coenzyme A",
"compartment":"c",
"charge":-4,
"formula":"C21H32N7O16P3S",
"annotation":{
"hmdb":"HMDB01423",
"kegg.compound":"C00010",
"pubchem.compound":"6816"
}
},
{
"id":"coa_l",
"name":"Coenzyme A",
"compartment":"l",
"charge":-4,
"formula":"C21H32N7O16P3S",
"annotation":{
"hmdb":"HMDB01423",
"kegg.compound":"C00010",
"pubchem.compound":"6816"
}
},
{
"id":"coa_m",
"name":"Coenzyme A",
"compartment":"m",
"charge":-4,
"formula":"C21H32N7O16P3S",
"annotation":{
"hmdb":"HMDB01423",
"kegg.compound":"C00010",
"pubchem.compound":"6816"
}
},
{
"id":"coa_r",
"name":"Coenzyme A",
"compartment":"r",
"charge":-4,
"formula":"C21H32N7O16P3S",
"annotation":{
"hmdb":"HMDB01423",
"kegg.compound":"C00010",
"pubchem.compound":"6816"
}
},
{
"id":"coa_x",
"name":"Coenzyme A",
"compartment":"x",
"charge":-4,
"formula":"C21H32N7O16P3S",
"annotation":{
"hmdb":"HMDB01423",
"kegg.compound":"C00010",
"pubchem.compound":"6816"
}
},
{
"id":"core5_c",
"name":"Core 5",
"compartment":"c",
"charge":0,
"formula":"C16H27N2O10X"
},
{
"id":"core5_e",
"name":"Core 5",
"compartment":"e",
"charge":0,
"formula":"C16H27N2O10X"
},
{
"id":"core5_g",
"name":"Core 5",
"compartment":"g",
"charge":0,
"formula":"C16H27N2O10X"
},
{
"id":"core6_l",
"name":"Core 6",
"compartment":"l",
"charge":0,
"formula":"C16H27N2O10X"
},
{
"id":"core7_c",
"name":"Core 7",
"compartment":"c",
"charge":0,
"formula":"C16H27N2O10X"
},
{
"id":"core7_e",
"name":"Core 7",
"compartment":"e",
"charge":0,
"formula":"C16H27N2O10X"
},
{
"id":"core7_g",
"name":"Core 7",
"compartment":"g",
"charge":0,
"formula":"C16H27N2O10X"
},
{
"id":"core8_c",
"name":"Core 8",
"compartment":"c",
"charge":0,
"formula":"C14H24NO10X"
},
{
"id":"core8_e",
"name":"Core 8",
"compartment":"e",
"charge":0,
"formula":"C14H24NO10X"
},
{
"id":"core8_g",
"name":"Core 8",
"compartment":"g",
"charge":0,
"formula":"C14H24NO10X"
},
{
"id":"coucoa_c",
"name":"P-Coumaroyl Coenzyme A",
"compartment":"c",
"charge":-4,
"formula":"C30H38N7O18P3S1",
"annotation":{
"kegg.compound":"C00223",
"pubchem.compound":"147899"
}
},
{
"id":"coucoa_m",
"name":"P-Coumaroyl Coenzyme A",
"compartment":"m",
"charge":-4,
"formula":"C30H38N7O18P3S1",
"annotation":{
"kegg.compound":"C00223",
"pubchem.compound":"147899"
}
},
{
"id":"cpppg1_c",
"name":"Coproporphyrinogen I",
"compartment":"c",
"charge":-4,
"formula":"C36H40N4O8",
"annotation":{
"hmdb":"HMDB02158",
"kegg.compound":"C05768",
"pubchem.compound":"440776"
}
},
{
"id":"cpppg1_e",
"name":"Coproporphyrinogen I",
"compartment":"e",
"charge":-4,
"formula":"C36H40N4O8",
"annotation":{
"hmdb":"HMDB02158",
"kegg.compound":"C05768",
"pubchem.compound":"440776"
}
},
{
"id":"cpppg3_c",
"name":"Coproporphyrinogen Iii",
"compartment":"c",
"charge":-4,
"formula":"C36H40N4O8",
"annotation":{
"hmdb":"HMDB01261",
"kegg.compound":"C03263",
"pubchem.compound":"321"
}
},
{
"id":"crglz_c",
"name":"carboxy-gliclazide",
"compartment":"c",
"charge":-2,
"formula":"C15H17N3O5S"
},
{
"id":"crglz_e",
"name":"carboxy-gliclazide",
"compartment":"e",
"charge":-2,
"formula":"C15H17N3O5S"
},
{
"id":"crglz_r",
"name":"carboxy-gliclazide",
"compartment":"r",
"charge":-2,
"formula":"C15H17N3O5S"
},
{
"id":"crm_hs_c",
"name":"N-Acylsphingosine",
"compartment":"c",
"charge":0,
"formula":"C18H36NO2FULLRCO"
},
{
"id":"crm_hs_e",
"name":"N-Acylsphingosine",
"compartment":"e",
"charge":0,
"formula":"C18H36NO2FULLRCO"
},
{
"id":"crm_hs_l",
"name":"N-Acylsphingosine",
"compartment":"l",
"charge":0,
"formula":"C18H36NO2FULLRCO"
},
{
"id":"crm_hs_n",
"name":"N-Acylsphingosine",
"compartment":"n",
"charge":0,
"formula":"C18H36NO2FULLRCO"
},
{
"id":"crmp_hs_c",
"name":"Ceramide 1-Phosphate",
"compartment":"c",
"charge":-2,
"formula":"C18H35NO5PFULLRCO"
},
{
"id":"crmp_hs_e",
"name":"Ceramide 1-Phosphate",
"compartment":"e",
"charge":-2,
"formula":"C18H35NO5PFULLRCO"
},
{
"id":"crn_c",
"name":"L-Carnitine",
"compartment":"c",
"charge":0,
"formula":"C7H15NO3",
"annotation":{
"hmdb":"HMDB00062",
"kegg.compound":"C15025",
"pubchem.compound":"2724480"
}
},
{
"id":"crn_e",
"name":"L-Carnitine",
"compartment":"e",
"charge":0,
"formula":"C7H15NO3",
"annotation":{
"hmdb":"HMDB00062",
"kegg.compound":"C15025",
"pubchem.compound":"2724480"
}
},
{
"id":"crn_m",
"name":"L-Carnitine",
"compartment":"m",
"charge":0,
"formula":"C7H15NO3",
"annotation":{
"hmdb":"HMDB00062",
"kegg.compound":"C15025",
"pubchem.compound":"2724480"
}
},
{
"id":"crn_r",
"name":"L-Carnitine",
"compartment":"r",
"charge":0,
"formula":"C7H15NO3",
"annotation":{
"hmdb":"HMDB00062",
"kegg.compound":"C15025",
"pubchem.compound":"2724480"
}
},
{
"id":"crn_x",
"name":"L-Carnitine",
"compartment":"x",
"charge":0,
"formula":"C7H15NO3",
"annotation":{
"hmdb":"HMDB00062",
"kegg.compound":"C15025",
"pubchem.compound":"2724480"
}
},
{
"id":"crtn_c",
"name":"Creatinine",
"compartment":"c",
"charge":0,
"formula":"C4H7N3O",
"annotation":{
"hmdb":"HMDB00562",
"kegg.compound":"C00791",
"pubchem.compound":"588"
}
},
{
"id":"crtn_e",
"name":"Creatinine",
"compartment":"e",
"charge":0,
"formula":"C4H7N3O",
"annotation":{
"hmdb":"HMDB00562",
"kegg.compound":"C00791",
"pubchem.compound":"588"
}
},
{
"id":"crvnc_c",
"name":"Cervonic Acid, C22:6 N-3",
"compartment":"c",
"charge":-1,
"formula":"C22H31O2",
"annotation":{
"hmdb":"HMDB02183",
"kegg.compound":"C06429",
"pubchem.compound":"445580"
}
},
{
"id":"crvnc_e",
"name":"Cervonic Acid, C22:6 N-3",
"compartment":"e",
"charge":-1,
"formula":"C22H31O2",
"annotation":{
"hmdb":"HMDB02183",
"kegg.compound":"C06429",
"pubchem.compound":"445580"
}
},
{
"id":"crvnc_l",
"name":"Cervonic Acid, C22:6 N-3",
"compartment":"l",
"charge":-1,
"formula":"C22H31O2",
"annotation":{
"hmdb":"HMDB02183",
"kegg.compound":"C06429",
"pubchem.compound":"445580"
}
},
{
"id":"crvnc_r",
"name":"Cervonic Acid, C22:6 N-3",
"compartment":"r",
"charge":-1,
"formula":"C22H31O2",
"annotation":{
"hmdb":"HMDB02183",
"kegg.compound":"C06429",
"pubchem.compound":"445580"
}
},
{
"id":"crvs_c",
"name":"cerivastatin",
"compartment":"c",
"charge":0,
"formula":"C25H31FNNaO5"
},
{
"id":"crvs_e",
"name":"cerivastatin",
"compartment":"e",
"charge":0,
"formula":"C25H31FNNaO5"
},
{
"id":"csa_c",
"name":"cyclosporine",
"compartment":"c",
"charge":0,
"formula":"C62H111N11O12"
},
{
"id":"csa_e",
"name":"cyclosporine",
"compartment":"e",
"charge":0,
"formula":"C62H111N11O12"
},
{
"id":"csa_r",
"name":"cyclosporine",
"compartment":"r",
"charge":0,
"formula":"C62H111N11O12"
},
{
"id":"csasulp_c",
"name":"cyclosporine-sulphate",
"compartment":"c",
"charge":-1,
"formula":"C62H110N11O15S"
},
{
"id":"csasulp_e",
"name":"cyclosporine-sulphate",
"compartment":"e",
"charge":-1,
"formula":"C62H110N11O15S"
},
{
"id":"ctdecdcoa_m",
"name":"Cis2Trans4Decadienoyl Coenzyme A",
"compartment":"m",
"charge":-4,
"formula":"C31H46N7O17P3S"
},
{
"id":"ctp_c",
"name":"Cytidine-5'-Triphosphate",
"compartment":"c",
"charge":-4,
"formula":"C9H12N3O14P3",
"annotation":{
"kegg.compound":"C00063",
"pubchem.compound":"6176"
}
},
{
"id":"ctp_m",
"name":"Cytidine-5'-Triphosphate",
"compartment":"m",
"charge":-4,
"formula":"C9H12N3O14P3",
"annotation":{
"kegg.compound":"C00063",
"pubchem.compound":"6176"
}
},
{
"id":"ctp_n",
"name":"Cytidine-5'-Triphosphate",
"compartment":"n",
"charge":-4,
"formula":"C9H12N3O14P3",
"annotation":{
"kegg.compound":"C00063",
"pubchem.compound":"6176"
}
},
{
"id":"cys_L_c",
"name":"L-Cysteine",
"compartment":"c",
"charge":0,
"formula":"C3H7NO2S",
"annotation":{
"hmdb":"HMDB00574",
"kegg.compound":"C00097",
"pubchem.compound":"5862"
}
},
{
"id":"cys_L_e",
"name":"L-Cysteine",
"compartment":"e",
"charge":0,
"formula":"C3H7NO2S",
"annotation":{
"hmdb":"HMDB00574",
"kegg.compound":"C00097",
"pubchem.compound":"5862"
}
},
{
"id":"cysacmp_c",
"name":"cysteine-conjugate-acetaminophen",
"compartment":"c",
"charge":0,
"formula":"C11H14N2O4S"
},
{
"id":"cysacmp_e",
"name":"cysteine-conjugate-acetaminophen",
"compartment":"e",
"charge":0,
"formula":"C11H14N2O4S"
},
{
"id":"cysacmp_r",
"name":"cysteine-conjugate-acetaminophen",
"compartment":"r",
"charge":0,
"formula":"C11H14N2O4S"
},
{
"id":"cysam_c",
"name":"Cysteamine",
"compartment":"c",
"charge":1,
"formula":"C2H8NS",
"notes":{
"HMDBID":"HMDB0002991"
},
"annotation":{
"kegg.compound":"C01678",
"pubchem.compound":"6058"
}
},
{
"id":"cysam_e",
"name":"Cysteamine",
"compartment":"e",
"charge":1,
"formula":"C2H8NS",
"notes":{
"HMDBID":"HMDB0002991"
},
"annotation":{
"kegg.compound":"C01678",
"pubchem.compound":"6058"
}
},
{
"id":"cytd_c",
"name":"Cytidine",
"compartment":"c",
"charge":0,
"formula":"C9H13N3O5",
"annotation":{
"hmdb":"HMDB00089",
"kegg.compound":"C00475",
"pubchem.compound":"6175"
}
},
{
"id":"dad_2_c",
"name":"2-Deoxyadenosine",
"compartment":"c",
"charge":0,
"formula":"C10H13N5O3",
"annotation":{
"hmdb":"HMDB00101",
"kegg.compound":"C00559",
"pubchem.compound":"13730"
}
},
{
"id":"dadp_c",
"name":"Deoxyadenosine Diphosphate",
"compartment":"c",
"charge":-3,
"formula":"C10H12N5O9P2",
"annotation":{
"hmdb":"HMDB01508",
"kegg.compound":"C00206",
"pubchem.compound":"53477733"
}
},
{
"id":"dadp_m",
"name":"Deoxyadenosine Diphosphate",
"compartment":"m",
"charge":-3,
"formula":"C10H12N5O9P2",
"annotation":{
"hmdb":"HMDB01508",
"kegg.compound":"C00206",
"pubchem.compound":"53477733"
}
},
{
"id":"dadp_n",
"name":"Deoxyadenosine Diphosphate",
"compartment":"n",
"charge":-3,
"formula":"C10H12N5O9P2",
"annotation":{
"hmdb":"HMDB01508",
"kegg.compound":"C00206",
"pubchem.compound":"53477733"
}
},
{
"id":"dag_hs_c",
"name":"Diglyceride",
"compartment":"c",
"charge":0,
"formula":"C3H6OFULLRCO2FULLR2CO2"
},
{
"id":"dag_hs_e",
"name":"Diglyceride",
"compartment":"e",
"charge":0,
"formula":"C3H6OFULLRCO2FULLR2CO2"
},
{
"id":"damp_c",
"name":"Deoxyadenosine Monophosphate",
"compartment":"c",
"charge":-2,
"formula":"C10H12N5O6P",
"annotation":{
"kegg.compound":"C00360",
"pubchem.compound":"12599"
}
},
{
"id":"datp_c",
"name":"Deoxyadenosine Triphosphate",
"compartment":"c",
"charge":-4,
"formula":"C10H12N5O12P3",
"annotation":{
"hmdb":"HMDB01532",
"kegg.compound":"C00131",
"pubchem.compound":"15993"
}
},
{
"id":"datp_m",
"name":"Deoxyadenosine Triphosphate",
"compartment":"m",
"charge":-4,
"formula":"C10H12N5O12P3",
"annotation":{
"hmdb":"HMDB01532",
"kegg.compound":"C00131",
"pubchem.compound":"15993"
}
},
{
"id":"datp_n",
"name":"Deoxyadenosine Triphosphate",
"compartment":"n",
"charge":-4,
"formula":"C10H12N5O12P3",
"annotation":{
"hmdb":"HMDB01532",
"kegg.compound":"C00131",
"pubchem.compound":"15993"
}
},
{
"id":"dc2coa_m",
"name":"Trans-Dec-2-Enoyl Coenzyme A",
"compartment":"m",
"charge":-4,
"formula":"C31H48N7O17P3S",
"annotation":{
"kegg.compound":"C05275",
"pubchem.compound":"24883423"
}
},
{
"id":"dcacoa_c",
"name":"Decanoyl Coenzyme A (N-C10:0 Coenzyme A)",
"compartment":"c",
"charge":-4,
"formula":"C31H50N7O17P3S",
"annotation":{
"hmdb":"HMDB06404",
"kegg.compound":"C05274",
"pubchem.compound":"440615"
}
},
{
"id":"dcacoa_m",
"name":"Decanoyl Coenzyme A (N-C10:0 Coenzyme A)",
"compartment":"m",
"charge":-4,
"formula":"C31H50N7O17P3S",
"annotation":{
"hmdb":"HMDB06404",
"kegg.compound":"C05274",
"pubchem.compound":"440615"
}
},
{
"id":"dcamp_c",
"name":"N6-(1,2-Dicarboxyethyl)-Adenosine Monophosphate",
"compartment":"c",
"charge":-4,
"formula":"C14H14N5O11P",
"annotation":{
"kegg.compound":"C03794",
"pubchem.compound":"447145"
}
},
{
"id":"dcdp_c",
"name":"Deoxycytidine-5'-Diphosphate",
"compartment":"c",
"charge":-3,
"formula":"C9H12N3O10P2",
"annotation":{
"kegg.compound":"C00705",
"pubchem.compound":"150855"
}
},
{
"id":"dcdp_n",
"name":"Deoxycytidine-5'-Diphosphate",
"compartment":"n",
"charge":-3,
"formula":"C9H12N3O10P2",
"annotation":{
"kegg.compound":"C00705",
"pubchem.compound":"150855"
}
},
{
"id":"dchac_c",
"name":"Deoxycholate",
"compartment":"c",
"charge":-1,
"formula":"C24H39O4",
"annotation":{
"hmdb":"HMDB00626",
"kegg.compound":"C04483",
"pubchem.compound":"222528"
}
},
{
"id":"dchac_e",
"name":"Deoxycholate",
"compartment":"e",
"charge":-1,
"formula":"C24H39O4",
"annotation":{
"hmdb":"HMDB00626",
"kegg.compound":"C04483",
"pubchem.compound":"222528"
}
},
{
"id":"dcholcoa_c",
"name":"Chenodeoxycholoyl Coenzyme A",
"compartment":"c",
"charge":-4,
"formula":"C45H70N7O19P3S",
"annotation":{
"hmdb":"HMDB02325",
"kegg.compound":"C05337",
"pubchem.compound":"11953854"
}
},
{
"id":"dcholcoa_x",
"name":"Chenodeoxycholoyl Coenzyme A",
"compartment":"x",
"charge":-4,
"formula":"C45H70N7O19P3S",
"annotation":{
"hmdb":"HMDB02325",
"kegg.compound":"C05337",
"pubchem.compound":"11953854"
}
},
{
"id":"dcmp_c",
"name":"Deoxycytidylic Acid",
"compartment":"c",
"charge":-2,
"formula":"C9H12N3O7P",
"annotation":{
"kegg.compound":"C00239",
"pubchem.compound":"13945"
}
},
{
"id":"dcmp_e",
"name":"Deoxycytidylic Acid",
"compartment":"e",
"charge":-2,
"formula":"C9H12N3O7P",
"annotation":{
"kegg.compound":"C00239",
"pubchem.compound":"13945"
}
},
{
"id":"dcmp_n",
"name":"Deoxycytidylic Acid",
"compartment":"n",
"charge":-2,
"formula":"C9H12N3O7P",
"annotation":{
"kegg.compound":"C00239",
"pubchem.compound":"13945"
}
},
{
"id":"dcsptn1_c",
"name":"(4Z,7Z,10Z,13Z,16Z)-Docosa-4,7,10,13,16-Pentaenoic Acid",
"compartment":"c",
"charge":-1,
"formula":"C22H33O2",
"annotation":{
"hmdb":"HMDB13123",
"pubchem.compound":"159656"
}
},
{
"id":"dcsptn1_e",
"name":"(4Z,7Z,10Z,13Z,16Z)-Docosa-4,7,10,13,16-Pentaenoic Acid",
"compartment":"e",
"charge":-1,
"formula":"C22H33O2",
"annotation":{
"hmdb":"HMDB13123",
"pubchem.compound":"159656"
}
},
{
"id":"dcsptn1_r",
"name":"(4Z,7Z,10Z,13Z,16Z)-Docosa-4,7,10,13,16-Pentaenoic Acid",
"compartment":"r",
"charge":-1,
"formula":"C22H33O2",
"annotation":{
"hmdb":"HMDB13123",
"pubchem.compound":"159656"
}
},
{
"id":"dcsptn1coa_c",
"name":"(4Z,7Z,10Z,13Z,16Z)-Docosapentaenoyl Coenzyme A",
"compartment":"c",
"charge":-4,
"formula":"C43H64N7O17P3S",
"annotation":{
"kegg.compound":"C16173",
"pubchem.compound":"23724650"
}
},
{
"id":"dcsptn1coa_m",
"name":"(4Z,7Z,10Z,13Z,16Z)-Docosapentaenoyl Coenzyme A",
"compartment":"m",
"charge":-4,
"formula":"C43H64N7O17P3S",
"annotation":{
"kegg.compound":"C16173",
"pubchem.compound":"23724650"
}
},
{
"id":"dcsptn1coa_r",
"name":"(4Z,7Z,10Z,13Z,16Z)-Docosapentaenoyl Coenzyme A",
"compartment":"r",
"charge":-4,
"formula":"C43H64N7O17P3S",
"annotation":{
"kegg.compound":"C16173",
"pubchem.compound":"23724650"
}
},
{
"id":"dcsptn1coa_x",
"name":"(4Z,7Z,10Z,13Z,16Z)-Docosapentaenoyl Coenzyme A",
"compartment":"x",
"charge":-4,
"formula":"C43H64N7O17P3S",
"annotation":{
"kegg.compound":"C16173",
"pubchem.compound":"23724650"
}
},
{
"id":"dcsptn1crn_c",
"name":"4Z,7Z,10Z,13Z,16Z-Docosapentaenoylcarnitine",
"compartment":"c",
"charge":0,
"formula":"C29H47NO4"
},
{
"id":"dcsptn1crn_m",
"name":"4Z,7Z,10Z,13Z,16Z-Docosapentaenoylcarnitine",
"compartment":"m",
"charge":0,
"formula":"C29H47NO4"
},
{
"id":"dctp_c",
"name":"Deoxycytidine-5'-Triphosphate",
"compartment":"c",
"charge":-4,
"formula":"C9H12N3O13P3",
"annotation":{
"kegg.compound":"C00458",
"pubchem.compound":"65091"
}
},
{
"id":"dctp_m",
"name":"Deoxycytidine-5'-Triphosphate",
"compartment":"m",
"charge":-4,
"formula":"C9H12N3O13P3",
"annotation":{
"kegg.compound":"C00458",
"pubchem.compound":"65091"
}
},
{
"id":"dctp_n",
"name":"Deoxycytidine-5'-Triphosphate",
"compartment":"n",
"charge":-4,
"formula":"C9H12N3O13P3",
"annotation":{
"kegg.compound":"C00458",
"pubchem.compound":"65091"
}
},
{
"id":"dcyt_c",
"name":"Deoxycytidine",
"compartment":"c",
"charge":0,
"formula":"C9H13N3O4",
"annotation":{
"hmdb":"HMDB00014",
"kegg.compound":"C00881",
"pubchem.compound":"13711"
}
},
{
"id":"dcyt_n",
"name":"Deoxycytidine",
"compartment":"n",
"charge":0,
"formula":"C9H13N3O4",
"annotation":{
"hmdb":"HMDB00014",
"kegg.compound":"C00881",
"pubchem.compound":"13711"
}
},
{
"id":"dd2coa_c",
"name":"Trans-Dodec-2-Enoyl Coenzyme A",
"compartment":"c",
"charge":-4,
"formula":"C33H52N7O17P3S",
"annotation":{
"kegg.compound":"C03221",
"pubchem.compound":"45266564"
}
},
{
"id":"dd2coa_m",
"name":"Trans-Dodec-2-Enoyl Coenzyme A",
"compartment":"m",
"charge":-4,
"formula":"C33H52N7O17P3S",
"annotation":{
"kegg.compound":"C03221",
"pubchem.compound":"45266564"
}
},
{
"id":"dd3coa_m",
"name":"Cis-Dodec-3-Enoyl Coenzyme A",
"compartment":"m",
"charge":-4,
"formula":"C33H52N7O17P3S",
"annotation":{
"kegg.compound":"C02944",
"pubchem.compound":"16061154"
}
},
{
"id":"dd5ecoa_m",
"name":"5-Dodecenoyl Coenzyme A",
"compartment":"m",
"charge":-4,
"formula":"C33H52N7O17P3S"
},
{
"id":"ddca_c",
"name":"Dodecanoic Acid",
"compartment":"c",
"charge":-1,
"formula":"C12H23O2",
"annotation":{
"hmdb":"HMDB00638",
"kegg.compound":"C02679",
"pubchem.compound":"3893"
}
},
{
"id":"ddca_e",
"name":"Dodecanoic Acid",
"compartment":"e",
"charge":-1,
"formula":"C12H23O2",
"annotation":{
"hmdb":"HMDB00638",
"kegg.compound":"C02679",
"pubchem.compound":"3893"
}
},
{
"id":"ddca_r",
"name":"Dodecanoic Acid",
"compartment":"r",
"charge":-1,
"formula":"C12H23O2",
"annotation":{
"hmdb":"HMDB00638",
"kegg.compound":"C02679",
"pubchem.compound":"3893"
}
},
{
"id":"ddcacoa_c",
"name":"Lauroyl Coenzyme A",
"compartment":"c",
"charge":-4,
"formula":"C33H54N7O17P3S",
"annotation":{
"hmdb":"HMDB03571",
"kegg.compound":"C01832",
"pubchem.compound":"165436"
}
},
{
"id":"ddcacoa_m",
"name":"Lauroyl Coenzyme A",
"compartment":"m",
"charge":-4,
"formula":"C33H54N7O17P3S",
"annotation":{
"hmdb":"HMDB03571",
"kegg.compound":"C01832",
"pubchem.compound":"165436"
}
},
{
"id":"ddcacoa_r",
"name":"Lauroyl Coenzyme A",
"compartment":"r",
"charge":-4,
"formula":"C33H54N7O17P3S",
"annotation":{
"hmdb":"HMDB03571",
"kegg.compound":"C01832",
"pubchem.compound":"165436"
}
},
{
"id":"ddeccrn_c",
"name":"Lauroyl Carnitine",
"compartment":"c",
"charge":0,
"formula":"C19H37NO4",
"annotation":{
"pubchem.compound":"168381"
}
},
{
"id":"ddeccrn_e",
"name":"Lauroyl Carnitine",
"compartment":"e",
"charge":0,
"formula":"C19H37NO4",
"annotation":{
"pubchem.compound":"168381"
}
},
{
"id":"ddece1crn_c",
"name":"Dodecenoyl Carnitine",
"compartment":"c",
"charge":0,
"formula":"C19H35NO4"
},
{
"id":"ddece1crn_e",
"name":"Dodecenoyl Carnitine",
"compartment":"e",
"charge":0,
"formula":"C19H35NO4"
},
{
"id":"ddsmsterol_c",
"name":"Cholesta-5,7,24-Trien-3Beta-Ol",
"compartment":"c",
"charge":0,
"formula":"C27H42O",
"annotation":{
"hmdb":"HMDB03896",
"kegg.compound":"C05107",
"pubchem.compound":"440558"
}
},
{
"id":"dec24dicoa_m",
"name":"2,4-Decadienoyl Coenzyme A",
"compartment":"m",
"charge":-4,
"formula":"C31H46N7O17P3S",
"annotation":{
"pubchem.compound":"22833562"
}
},
{
"id":"dec24dicoa_x",
"name":"2,4-Decadienoyl Coenzyme A",
"compartment":"x",
"charge":-4,
"formula":"C31H46N7O17P3S",
"annotation":{
"pubchem.compound":"22833562"
}
},
{
"id":"dec47dicoa_m",
"name":"4,7-Decadienoyl Coenzyme A",
"compartment":"m",
"charge":-4,
"formula":"C31H46N7O17P3S"
},
{
"id":"decdicoa_c",
"name":"Decadienoyl Coenzyme A",
"compartment":"c",
"charge":-4,
"formula":"C31H46N7O17P3S",
"annotation":{
"pubchem.compound":"22833562"
}
},
{
"id":"decdicrn_c",
"name":"Decadienoyl Carnitine",
"compartment":"c",
"charge":0,
"formula":"C17H29NO4",
"annotation":{
"pubchem.compound":"53481669"
}
},
{
"id":"decdicrn_e",
"name":"Decadienoyl Carnitine",
"compartment":"e",
"charge":0,
"formula":"C17H29NO4",
"annotation":{
"pubchem.compound":"53481669"
}
},
{
"id":"dece3coa_m",
"name":"3-Decenoyl Coenzyme A",
"compartment":"m",
"charge":-4,
"formula":"C31H48N7O17P3S",
"annotation":{
"pubchem.compound":"16019966"
}
},
{
"id":"dece4coa_m",
"name":"4-Decenoyl Coenzyme A",
"compartment":"m",
"charge":-4,
"formula":"C31H48N7O17P3S",
"annotation":{
"pubchem.compound":"6443609"
}
},
{
"id":"dece4coa_x",
"name":"4-Decenoyl Coenzyme A",
"compartment":"x",
"charge":-4,
"formula":"C31H48N7O17P3S",
"annotation":{
"pubchem.compound":"6443609"
}
},
{
"id":"dectricoa_m",
"name":"2,4,7-Decatrienoyl Coenzyme A",
"compartment":"m",
"charge":-4,
"formula":"C31H44N7O17P3S"
},
{
"id":"dedol_L_c",
"name":"Dehydrodolichol, Human Liver Homolog",
"compartment":"c",
"charge":0,
"formula":"C1080H1748O10"
},
{
"id":"dedoldp_L_c",
"name":"Dehydrodolichol Diphosphate, Human Liver Homolog",
"compartment":"c",
"charge":-30,
"formula":"C1080H1738O70P20",
"annotation":{
"kegg.compound":"C05859"
}
},
{
"id":"dedolp_L_c",
"name":"Dehydrodolichol Phosphate, Human Liver Homolog",
"compartment":"c",
"charge":-20,
"formula":"C1080H1738O40P10"
},
{
"id":"deoxfvs_c",
"name":"deoxy-fluvastatin-dinor",
"compartment":"c",
"charge":0,
"formula":"C22H21FNNaO2"
},
{
"id":"deoxfvs_e",
"name":"deoxy-fluvastatin-dinor",
"compartment":"e",
"charge":0,
"formula":"C22H21FNNaO2"
},
{
"id":"deoxfvs_x",
"name":"deoxy-fluvastatin-dinor",
"compartment":"x",
"charge":0,
"formula":"C22H21FNNaO2"
},
{
"id":"dgchol_c",
"name":"Glycochenodeoxycholate",
"compartment":"c",
"charge":0,
"formula":"C26H43NO5",
"annotation":{
"hmdb":"HMDB00637",
"kegg.compound":"C05466",
"pubchem.compound":"22833540"
}
},
{
"id":"dgchol_e",
"name":"Glycochenodeoxycholate",
"compartment":"e",
"charge":0,
"formula":"C26H43NO5",
"annotation":{
"hmdb":"HMDB00637",
"kegg.compound":"C05466",
"pubchem.compound":"22833540"
}
},
{
"id":"dgdp_c",
"name":"Deoxyguanosine-5'-Diphosphate",
"compartment":"c",
"charge":-3,
"formula":"C10H12N5O10P2",
"annotation":{
"hmdb":"HMDB00960",
"kegg.compound":"C00361",
"pubchem.compound":"439220"
}
},
{
"id":"dgdp_m",
"name":"Deoxyguanosine-5'-Diphosphate",
"compartment":"m",
"charge":-3,
"formula":"C10H12N5O10P2",
"annotation":{
"hmdb":"HMDB00960",
"kegg.compound":"C00361",
"pubchem.compound":"439220"
}
},
{
"id":"dgdp_n",
"name":"Deoxyguanosine-5'-Diphosphate",
"compartment":"n",
"charge":-3,
"formula":"C10H12N5O10P2",
"annotation":{
"hmdb":"HMDB00960",
"kegg.compound":"C00361",
"pubchem.compound":"439220"
}
},
{
"id":"dgmp_c",
"name":"Dgmp",
"compartment":"c",
"charge":-2,
"formula":"C10H12N5O7P",
"annotation":{
"kegg.compound":"C00362",
"pubchem.compound":"65059"
}
},
{
"id":"dgmp_e",
"name":"Dgmp",
"compartment":"e",
"charge":-2,
"formula":"C10H12N5O7P",
"annotation":{
"kegg.compound":"C00362",
"pubchem.compound":"65059"
}
},
{
"id":"dgmp_m",
"name":"Dgmp",
"compartment":"m",
"charge":-2,
"formula":"C10H12N5O7P",
"annotation":{
"kegg.compound":"C00362",
"pubchem.compound":"65059"
}
},
{
"id":"dgsn_c",
"name":"Deoxyguanosine",
"compartment":"c",
"charge":0,
"formula":"C10H13N5O4",
"annotation":{
"hmdb":"HMDB00085",
"kegg.compound":"C00330",
"pubchem.compound":"187790"
}
},
{
"id":"dgsn_m",
"name":"Deoxyguanosine",
"compartment":"m",
"charge":0,
"formula":"C10H13N5O4",
"annotation":{
"hmdb":"HMDB00085",
"kegg.compound":"C00330",
"pubchem.compound":"187790"
}
},
{
"id":"dgtp_c",
"name":"Deoxyguanosine-5'-Triphosphate",
"compartment":"c",
"charge":-4,
"formula":"C10H12N5O13P3",
"annotation":{
"hmdb":"HMDB01440",
"kegg.compound":"C00286",
"pubchem.compound":"65103"
}
},
{
"id":"dgtp_e",
"name":"Deoxyguanosine-5'-Triphosphate",
"compartment":"e",
"charge":-4,
"formula":"C10H12N5O13P3",
"annotation":{
"hmdb":"HMDB01440",
"kegg.compound":"C00286",
"pubchem.compound":"65103"
}
},
{
"id":"dgtp_m",
"name":"Deoxyguanosine-5'-Triphosphate",
"compartment":"m",
"charge":-4,
"formula":"C10H12N5O13P3",
"annotation":{
"hmdb":"HMDB01440",
"kegg.compound":"C00286",
"pubchem.compound":"65103"
}
},
{
"id":"dgtp_n",
"name":"Deoxyguanosine-5'-Triphosphate",
"compartment":"n",
"charge":-4,
"formula":"C10H12N5O13P3",
"annotation":{
"hmdb":"HMDB01440",
"kegg.compound":"C00286",
"pubchem.compound":"65103"
}
},
{
"id":"dhap_c",
"name":"Dihydroxyacetone Phosphate",
"compartment":"c",
"charge":-2,
"formula":"C3H5O6P",
"annotation":{
"kegg.compound":"C00111",
"pubchem.compound":"668"
}
},
{
"id":"dhap_e",
"name":"Dihydroxyacetone Phosphate",
"compartment":"e",
"charge":-2,
"formula":"C3H5O6P",
"annotation":{
"kegg.compound":"C00111",
"pubchem.compound":"668"
}
},
{
"id":"dhap_m",
"name":"Dihydroxyacetone Phosphate",
"compartment":"m",
"charge":-2,
"formula":"C3H5O6P",
"annotation":{
"kegg.compound":"C00111",
"pubchem.compound":"668"
}
},
{
"id":"dhbpt_c",
"name":"6,7-Dihydrobiopterin",
"compartment":"c",
"charge":0,
"formula":"C9H13N5O3",
"annotation":{
"kegg.compound":"C00268",
"pubchem.compound":"1879"
}
},
{
"id":"dhbpt_e",
"name":"6,7-Dihydrobiopterin",
"compartment":"e",
"charge":0,
"formula":"C9H13N5O3",
"annotation":{
"kegg.compound":"C00268",
"pubchem.compound":"1879"
}
},
{
"id":"dhcholestanate_c",
"name":"3Alpha,7Alpha-Dihydroxy-5Beta-Cholestanate",
"compartment":"c",
"charge":-1,
"formula":"C27H45O4",
"annotation":{
"hmdb":"HMDB00359",
"kegg.compound":"C04554",
"pubchem.compound":"53477686"
}
},
{
"id":"dhcholestancoa_c",
"name":"3Alpha,7Alpha-Dihydroxy-5Beta-Cholestanoyl Coenzyme A",
"compartment":"c",
"charge":-4,
"formula":"C48H76N7O19P3S",
"annotation":{
"hmdb":"HMDB02159",
"kegg.compound":"C04644",
"pubchem.compound":"440420"
}
},
{
"id":"dhcholestancoa_x",
"name":"3Alpha,7Alpha-Dihydroxy-5Beta-Cholestanoyl Coenzyme A",
"compartment":"x",
"charge":-4,
"formula":"C48H76N7O19P3S",
"annotation":{
"hmdb":"HMDB02159",
"kegg.compound":"C04644",
"pubchem.compound":"440420"
}
},
{
"id":"dhcholoylcoa_x",
"name":"3Alpha,7Alpha-Dihydroxy-5Beta-Cholest-24-Enoyl Coenzyme A",
"compartment":"x",
"charge":-4,
"formula":"C48H74N7O19P3S",
"annotation":{
"kegg.compound":"C05447",
"pubchem.compound":"5280796"
}
},
{
"id":"dhcrm_hs_c",
"name":"Dihydroceramide",
"compartment":"c",
"charge":0,
"formula":"C18H38NO2FULLRCO"
},
{
"id":"dhdascb_c",
"name":"Dehydroascorbide",
"compartment":"c",
"charge":0,
"formula":"C6H6O6",
"annotation":{
"hmdb":"HMDB01264",
"kegg.compound":"C00425",
"pubchem.compound":"210328"
}
},
{
"id":"dhdascb_e",
"name":"Dehydroascorbide",
"compartment":"e",
"charge":0,
"formula":"C6H6O6",
"annotation":{
"hmdb":"HMDB01264",
"kegg.compound":"C00425",
"pubchem.compound":"210328"
}
},
{
"id":"dhf_c",
"name":"7,8-Dihydrofolate",
"compartment":"c",
"charge":-2,
"formula":"C19H19N7O6",
"annotation":{
"kegg.compound":"C00415",
"pubchem.compound":"98792"
}
},
{
"id":"dhf_m",
"name":"7,8-Dihydrofolate",
"compartment":"m",
"charge":-2,
"formula":"C19H19N7O6",
"annotation":{
"kegg.compound":"C00415",
"pubchem.compound":"98792"
}
},
{
"id":"dhglz_c",
"name":"dehydro-gliclazide",
"compartment":"c",
"charge":-1,
"formula":"C15H18N3O3S"
},
{
"id":"dhglz_e",
"name":"dehydro-gliclazide",
"compartment":"e",
"charge":-1,
"formula":"C15H18N3O3S"
},
{
"id":"dhmtp_c",
"name":"1,2-Dihydroxy-5-(Methylthio)Pent-1-En-3-One",
"compartment":"c",
"charge":-1,
"formula":"C6H9O3S",
"annotation":{
"kegg.compound":"C15606"
}
},
{
"id":"dhor_S_c",
"name":"(S)-Dihydroorotate",
"compartment":"c",
"charge":-1,
"formula":"C5H5N2O4",
"annotation":{
"kegg.compound":"C00337"
}
},
{
"id":"didp_c",
"name":"Deoxyinosine-5'-Diphosphate",
"compartment":"c",
"charge":-3,
"formula":"C10H11N4O10P2",
"annotation":{
"kegg.compound":"C01344",
"pubchem.compound":"439488"
}
},
{
"id":"didp_n",
"name":"Deoxyinosine-5'-Diphosphate",
"compartment":"n",
"charge":-3,
"formula":"C10H11N4O10P2",
"annotation":{
"kegg.compound":"C01344",
"pubchem.compound":"439488"
}
},
{
"id":"digalside_hs_c",
"name":"Digalactosylceramide",
"compartment":"c",
"charge":0,
"formula":"C30H56NO12FULLRCO",
"annotation":{
"kegg.compound":"C06126"
}
},
{
"id":"digalside_hs_l",
"name":"Digalactosylceramide",
"compartment":"l",
"charge":0,
"formula":"C30H56NO12FULLRCO",
"annotation":{
"kegg.compound":"C06126"
}
},
{
"id":"dimp_c",
"name":"2-Deoxyinosine 5-Phosphate",
"compartment":"c",
"charge":-2,
"formula":"C10H11N4O7P",
"annotation":{
"kegg.compound":"C06196",
"pubchem.compound":"91531"
}
},
{
"id":"din_c",
"name":"Deoxyinosine",
"compartment":"c",
"charge":0,
"formula":"C10H12N4O4",
"annotation":{
"hmdb":"HMDB00071",
"kegg.compound":"C05512",
"pubchem.compound":"65058"
}
},
{
"id":"ditp_c",
"name":"Deoxyinosine-5'-Triphosphate",
"compartment":"c",
"charge":-4,
"formula":"C10H11N4O13P3",
"annotation":{
"kegg.compound":"C01345",
"pubchem.compound":"146302"
}
},
{
"id":"ditp_e",
"name":"Deoxyinosine-5'-Triphosphate",
"compartment":"e",
"charge":-4,
"formula":"C10H11N4O13P3",
"annotation":{
"kegg.compound":"C01345",
"pubchem.compound":"146302"
}
},
{
"id":"ditp_n",
"name":"Deoxyinosine-5'-Triphosphate",
"compartment":"n",
"charge":-4,
"formula":"C10H11N4O13P3",
"annotation":{
"kegg.compound":"C01345",
"pubchem.compound":"146302"
}
},
{
"id":"dkmpp_c",
"name":"2,3-Diketo-5-Methylthio-1-Phosphopentane",
"compartment":"c",
"charge":-2,
"formula":"C6H9O6PS",
"annotation":{
"kegg.compound":"C15650",
"pubchem.compound":"561"
}
},
{
"id":"dlnlcg_c",
"name":"Dihomo-Gamma-Linolenate",
"compartment":"c",
"charge":-1,
"formula":"C20H33O2",
"annotation":{
"hmdb":"HMDB02925",
"kegg.compound":"C03242",
"pubchem.compound":"5280581"
}
},
{
"id":"dlnlcg_e",
"name":"Dihomo-Gamma-Linolenate",
"compartment":"e",
"charge":-1,
"formula":"C20H33O2",
"annotation":{
"hmdb":"HMDB02925",
"kegg.compound":"C03242",
"pubchem.compound":"5280581"
}
},
{
"id":"dlnlcg_l",
"name":"Dihomo-Gamma-Linolenate",
"compartment":"l",
"charge":-1,
"formula":"C20H33O2",
"annotation":{
"hmdb":"HMDB02925",
"kegg.compound":"C03242",
"pubchem.compound":"5280581"
}
},
{
"id":"dlnlcg_r",
"name":"Dihomo-Gamma-Linolenate",
"compartment":"r",
"charge":-1,
"formula":"C20H33O2",
"annotation":{
"hmdb":"HMDB02925",
"kegg.compound":"C03242",
"pubchem.compound":"5280581"
}
},
{
"id":"dlnlcgcoa_c",
"name":"Dihomo-Gamma-Linolenyl Coenzyme A",
"compartment":"c",
"charge":-4,
"formula":"C41H64N7O17P3S",
"annotation":{
"hmdb":"HMDB03947",
"kegg.compound":"C03595",
"pubchem.compound":"16061156"
}
},
{
"id":"dlnlcgcoa_m",
"name":"Dihomo-Gamma-Linolenyl Coenzyme A",
"compartment":"m",
"charge":-4,
"formula":"C41H64N7O17P3S",
"annotation":{
"hmdb":"HMDB03947",
"kegg.compound":"C03595",
"pubchem.compound":"16061156"
}
},
{
"id":"dlnlcgcoa_r",
"name":"Dihomo-Gamma-Linolenyl Coenzyme A",
"compartment":"r",
"charge":-4,
"formula":"C41H64N7O17P3S",
"annotation":{
"hmdb":"HMDB03947",
"kegg.compound":"C03595",
"pubchem.compound":"16061156"
}
},
{
"id":"dlnlcgcrn_c",
"name":"8Z,11Z,14Z-Eicosatrienoylcarnitine",
"compartment":"c",
"charge":0,
"formula":"C27H47NO4"
},
{
"id":"dlnlcgcrn_m",
"name":"8Z,11Z,14Z-Eicosatrienoylcarnitine",
"compartment":"m",
"charge":0,
"formula":"C27H47NO4"
},
{
"id":"dmhptcoa_m",
"name":"2,6 Dimethylheptanoyl Coenzyme A",
"compartment":"m",
"charge":-4,
"formula":"C30H52N7O17P3S"
},
{
"id":"dmhptcrn_c",
"name":"2,6 Dimethylheptanoyl Carnitine",
"compartment":"c",
"charge":0,
"formula":"C16H35NO4",
"annotation":{
"hmdb":"HMDB06320",
"pubchem.compound":"53477823"
}
},
{
"id":"dmhptcrn_e",
"name":"2,6 Dimethylheptanoyl Carnitine",
"compartment":"e",
"charge":0,
"formula":"C16H35NO4",
"annotation":{
"hmdb":"HMDB06320",
"pubchem.compound":"53477823"
}
},
{
"id":"dmhptcrn_m",
"name":"2,6 Dimethylheptanoyl Carnitine",
"compartment":"m",
"charge":0,
"formula":"C16H35NO4",
"annotation":{
"hmdb":"HMDB06320",
"pubchem.compound":"53477823"
}
},
{
"id":"dmnoncoa_c",
"name":"4,8 Dimethylnonanoyl Coenzyme A",
"compartment":"c",
"charge":-4,
"formula":"C32H54N7O17P3S"
},
{
"id":"dmnoncoa_m",
"name":"4,8 Dimethylnonanoyl Coenzyme A",
"compartment":"m",
"charge":-4,
"formula":"C32H54N7O17P3S"
},
{
"id":"dmnoncoa_x",
"name":"4,8 Dimethylnonanoyl Coenzyme A",
"compartment":"x",
"charge":-4,
"formula":"C32H54N7O17P3S"
},
{
"id":"dmnoncrn_c",
"name":"4,8-Dimethylnonanoyl Carnitine",
"compartment":"c",
"charge":0,
"formula":"C18H37NO4"
},
{
"id":"dmnoncrn_m",
"name":"4,8-Dimethylnonanoyl Carnitine",
"compartment":"m",
"charge":0,
"formula":"C18H37NO4"
},
{
"id":"dmnoncrn_x",
"name":"4,8-Dimethylnonanoyl Carnitine",
"compartment":"x",
"charge":0,
"formula":"C18H37NO4"
},
{
"id":"dmpp_c",
"name":"Dimethylallyl Diphosphate",
"compartment":"c",
"charge":-3,
"formula":"C5H9O7P2",
"annotation":{
"hmdb":"HMDB01120",
"kegg.compound":"C00235",
"pubchem.compound":"647"
}
},
{
"id":"dmpp_x",
"name":"Dimethylallyl Diphosphate",
"compartment":"x",
"charge":-3,
"formula":"C5H9O7P2",
"annotation":{
"hmdb":"HMDB01120",
"kegg.compound":"C00235",
"pubchem.compound":"647"
}
},
{
"id":"dnad_c",
"name":"Deamino-Nad+",
"compartment":"c",
"charge":-2,
"formula":"C21H24N6O15P2",
"annotation":{
"kegg.compound":"C00857",
"pubchem.compound":"165491"
}
},
{
"id":"dnad_n",
"name":"Deamino-Nad+",
"compartment":"n",
"charge":-2,
"formula":"C21H24N6O15P2",
"annotation":{
"kegg.compound":"C00857",
"pubchem.compound":"165491"
}
},
{
"id":"doco13ac_c",
"name":"13-Docosenoate",
"compartment":"c",
"charge":-1,
"formula":"C22H41O2",
"annotation":{
"hmdb":"HMDB02068",
"kegg.compound":"C08316",
"pubchem.compound":"5281116"
}
},
{
"id":"doco13ac_e",
"name":"13-Docosenoate",
"compartment":"e",
"charge":-1,
"formula":"C22H41O2",
"annotation":{
"hmdb":"HMDB02068",
"kegg.compound":"C08316",
"pubchem.compound":"5281116"
}
},
{
"id":"doco13ac_r",
"name":"13-Docosenoate",
"compartment":"r",
"charge":-1,
"formula":"C22H41O2",
"annotation":{
"hmdb":"HMDB02068",
"kegg.compound":"C08316",
"pubchem.compound":"5281116"
}
},
{
"id":"docohepcoa_m",
"name":"2,4,7,10,13,16,19-Docosaheptenoyl Coenzyme A",
"compartment":"m",
"charge":-4,
"formula":"C43H60N7O17P3S"
},
{
"id":"docohexcoa_m",
"name":"2,4,7,10,13,16-Docosahexenoyl Coenzyme A",
"compartment":"m",
"charge":-4,
"formula":"C43H62N7O17P3S"
},
{
"id":"docosac_c",
"name":"Docosanoic Acid",
"compartment":"c",
"charge":-1,
"formula":"C22H43O2",
"annotation":{
"hmdb":"HMDB00944",
"kegg.compound":"C08281",
"pubchem.compound":"8215"
}
},
{
"id":"docosac_e",
"name":"Docosanoic Acid",
"compartment":"e",
"charge":-1,
"formula":"C22H43O2",
"annotation":{
"hmdb":"HMDB00944",
"kegg.compound":"C08281",
"pubchem.compound":"8215"
}
},
{
"id":"docosac_r",
"name":"Docosanoic Acid",
"compartment":"r",
"charge":-1,
"formula":"C22H43O2",
"annotation":{
"hmdb":"HMDB00944",
"kegg.compound":"C08281",
"pubchem.compound":"8215"
}
},
{
"id":"docosahexcoa_m",
"name":"3,7,10,13,16,19-Docosahexenoyl Coenzyme A",
"compartment":"m",
"charge":-4,
"formula":"C43H62N7O17P3S"
},
{
"id":"docoscoa_c",
"name":"Docosanoyl Coenzyme A",
"compartment":"c",
"charge":-4,
"formula":"C43H74N7O17P3S",
"annotation":{
"kegg.compound":"C16528",
"pubchem.compound":"53481548"
}
},
{
"id":"docoscoa_m",
"name":"Docosanoyl Coenzyme A",
"compartment":"m",
"charge":-4,
"formula":"C43H74N7O17P3S",
"annotation":{
"kegg.compound":"C16528",
"pubchem.compound":"53481548"
}
},
{
"id":"docoscoa_r",
"name":"Docosanoyl Coenzyme A",
"compartment":"r",
"charge":-4,
"formula":"C43H74N7O17P3S",
"annotation":{
"kegg.compound":"C16528",
"pubchem.compound":"53481548"
}
},
{
"id":"dodecanac_c",
"name":"Dodecanedioic Acid",
"compartment":"c",
"charge":-2,
"formula":"C12H20O4",
"annotation":{
"pubchem.compound":"12736"
}
},
{
"id":"dodecanac_e",
"name":"Dodecanedioic Acid",
"compartment":"e",
"charge":-2,
"formula":"C12H20O4",
"annotation":{
"pubchem.compound":"12736"
}
},
{
"id":"dodecanac_x",
"name":"Dodecanedioic Acid",
"compartment":"x",
"charge":-2,
"formula":"C12H20O4",
"annotation":{
"pubchem.compound":"12736"
}
},
{
"id":"doldp_L_c",
"name":"Dolichol Diphosphate, Human Liver Homolog",
"compartment":"c",
"charge":-30,
"formula":"C1080H1758O70P20",
"annotation":{
"kegg.compound":"C00621"
}
},
{
"id":"dolglcp_L_c",
"name":"Dolichyl Beta-D-Glucosyl Phosphate, Human Liver Homolog",
"compartment":"c",
"charge":-10,
"formula":"C1140H1868O90P10",
"annotation":{
"kegg.compound":"C01246"
}
},
{
"id":"dolglcp_L_r",
"name":"Dolichyl Beta-D-Glucosyl Phosphate, Human Liver Homolog",
"compartment":"r",
"charge":-10,
"formula":"C1140H1868O90P10",
"annotation":{
"kegg.compound":"C01246"
}
},
{
"id":"dolichol_L_c",
"name":"Dolichol, Human Liver Homolog",
"compartment":"c",
"charge":0,
"formula":"C1080H1768O10",
"annotation":{
"kegg.compound":"C00381"
}
},
{
"id":"dolichol_L_e",
"name":"Dolichol, Human Liver Homolog",
"compartment":"e",
"charge":0,
"formula":"C1080H1768O10",
"annotation":{
"kegg.compound":"C00381"
}
},
{
"id":"dolp_L_c",
"name":"Dolichyl Phosphate",
"compartment":"c",
"charge":-20,
"formula":"C1080H1758O40P10",
"annotation":{
"kegg.compound":"C00110"
}
},
{
"id":"dolp_L_r",
"name":"Dolichyl Phosphate",
"compartment":"r",
"charge":-20,
"formula":"C1080H1758O40P10",
"annotation":{
"kegg.compound":"C00110"
}
},
{
"id":"dopa3glcur_c",
"name":"Dopamine-3-O-Glucuronide",
"compartment":"c",
"charge":0,
"formula":"C14H19NO8"
},
{
"id":"dopa3glcur_e",
"name":"Dopamine-3-O-Glucuronide",
"compartment":"e",
"charge":0,
"formula":"C14H19NO8"
},
{
"id":"dopa4glcur_c",
"name":"Dopamine-4-O-Glucuronide",
"compartment":"c",
"charge":0,
"formula":"C14H19NO8"
},
{
"id":"dopa4glcur_e",
"name":"Dopamine-4-O-Glucuronide",
"compartment":"e",
"charge":0,
"formula":"C14H19NO8"
},
{
"id":"dopa4sf_c",
"name":"Dopamine 4-O-Sulphate",
"compartment":"c",
"charge":0,
"formula":"C8H11NO5S"
},
{
"id":"dopa4sf_e",
"name":"Dopamine 4-O-Sulphate",
"compartment":"e",
"charge":0,
"formula":"C8H11NO5S"
},
{
"id":"dopa_c",
"name":"Dopamine",
"compartment":"c",
"charge":1,
"formula":"C8H12NO2",
"annotation":{
"hmdb":"HMDB00073",
"kegg.compound":"C03758",
"pubchem.compound":"681"
}
},
{
"id":"dopaqn_c",
"name":"L-Dopaquinone",
"compartment":"c",
"charge":0,
"formula":"C9H9NO4",
"annotation":{
"hmdb":"HMDB01229",
"kegg.compound":"C00822",
"pubchem.compound":"439316"
}
},
{
"id":"dopasf_c",
"name":"Dopamine 3-O-Sulfate",
"compartment":"c",
"charge":0,
"formula":"C8H11NO5S",
"annotation":{
"kegg.compound":"C13690",
"pubchem.compound":"122136"
}
},
{
"id":"dopasf_e",
"name":"Dopamine 3-O-Sulfate",
"compartment":"e",
"charge":0,
"formula":"C8H11NO5S",
"annotation":{
"kegg.compound":"C13690",
"pubchem.compound":"122136"
}
},
{
"id":"dpcoa_c",
"name":"Dephospho Coenzyme A",
"compartment":"c",
"charge":-2,
"formula":"C21H33N7O13P2S",
"annotation":{
"kegg.compound":"C00882",
"pubchem.compound":"444485"
}
},
{
"id":"dpcoa_e",
"name":"Dephospho Coenzyme A",
"compartment":"e",
"charge":-2,
"formula":"C21H33N7O13P2S",
"annotation":{
"kegg.compound":"C00882",
"pubchem.compound":"444485"
}
},
{
"id":"dpcoa_l",
"name":"Dephospho Coenzyme A",
"compartment":"l",
"charge":-2,
"formula":"C21H33N7O13P2S",
"annotation":{
"kegg.compound":"C00882",
"pubchem.compound":"444485"
}
},
{
"id":"dpcoa_m",
"name":"Dephospho Coenzyme A",
"compartment":"m",
"charge":-2,
"formula":"C21H33N7O13P2S",
"annotation":{
"kegg.compound":"C00882",
"pubchem.compound":"444485"
}
},
{
"id":"drib_c",
"name":"2-Deoxy-D-Ribose",
"compartment":"c",
"charge":0,
"formula":"C5H10O4",
"annotation":{
"hmdb":"HMDB03224",
"kegg.compound":"C01801",
"pubchem.compound":"22833604"
}
},
{
"id":"drib_e",
"name":"2-Deoxy-D-Ribose",
"compartment":"e",
"charge":0,
"formula":"C5H10O4",
"annotation":{
"hmdb":"HMDB03224",
"kegg.compound":"C01801",
"pubchem.compound":"22833604"
}
},
{
"id":"dsmsterol_c",
"name":"Desmosterol",
"compartment":"c",
"charge":0,
"formula":"C27H44O",
"annotation":{
"hmdb":"HMDB02719",
"kegg.compound":"C01802",
"pubchem.compound":"439577"
}
},
{
"id":"dsmsterol_e",
"name":"Desmosterol",
"compartment":"e",
"charge":0,
"formula":"C27H44O",
"annotation":{
"hmdb":"HMDB02719",
"kegg.compound":"C01802",
"pubchem.compound":"439577"
}
},
{
"id":"dtdp_c",
"name":"Deoxythymidine-5'-Diphosphate",
"compartment":"c",
"charge":-3,
"formula":"C10H13N2O11P2",
"annotation":{
"hmdb":"HMDB01274",
"kegg.compound":"C00363",
"pubchem.compound":"164628"
}
},
{
"id":"dtdp_m",
"name":"Deoxythymidine-5'-Diphosphate",
"compartment":"m",
"charge":-3,
"formula":"C10H13N2O11P2",
"annotation":{
"hmdb":"HMDB01274",
"kegg.compound":"C00363",
"pubchem.compound":"164628"
}
},
{
"id":"dtdp_n",
"name":"Deoxythymidine-5'-Diphosphate",
"compartment":"n",
"charge":-3,
"formula":"C10H13N2O11P2",
"annotation":{
"hmdb":"HMDB01274",
"kegg.compound":"C00363",
"pubchem.compound":"164628"
}
},
{
"id":"dtmp_c",
"name":"Deoxythymidine-5'-Phosphate",
"compartment":"c",
"charge":-2,
"formula":"C10H13N2O8P",
"annotation":{
"hmdb":"HMDB01227",
"kegg.compound":"C00364",
"pubchem.compound":"9700"
}
},
{
"id":"dtmp_m",
"name":"Deoxythymidine-5'-Phosphate",
"compartment":"m",
"charge":-2,
"formula":"C10H13N2O8P",
"annotation":{
"hmdb":"HMDB01227",
"kegg.compound":"C00364",
"pubchem.compound":"9700"
}
},
{
"id":"dttp_c",
"name":"Deoxythymidine-5'-Triphosphate",
"compartment":"c",
"charge":-4,
"formula":"C10H13N2O14P3",
"annotation":{
"hmdb":"HMDB01342",
"kegg.compound":"C00459",
"pubchem.compound":"64968"
}
},
{
"id":"dttp_m",
"name":"Deoxythymidine-5'-Triphosphate",
"compartment":"m",
"charge":-4,
"formula":"C10H13N2O14P3",
"annotation":{
"hmdb":"HMDB01342",
"kegg.compound":"C00459",
"pubchem.compound":"64968"
}
},
{
"id":"dttp_n",
"name":"Deoxythymidine-5'-Triphosphate",
"compartment":"n",
"charge":-4,
"formula":"C10H13N2O14P3",
"annotation":{
"hmdb":"HMDB01342",
"kegg.compound":"C00459",
"pubchem.compound":"64968"
}
},
{
"id":"dudp_c",
"name":"Deoxyuridine-5'-Diphosphate",
"compartment":"c",
"charge":-3,
"formula":"C9H11N2O11P2",
"annotation":{
"kegg.compound":"C01346",
"pubchem.compound":"145729"
}
},
{
"id":"dudp_m",
"name":"Deoxyuridine-5'-Diphosphate",
"compartment":"m",
"charge":-3,
"formula":"C9H11N2O11P2",
"annotation":{
"kegg.compound":"C01346",
"pubchem.compound":"145729"
}
},
{
"id":"dudp_n",
"name":"Deoxyuridine-5'-Diphosphate",
"compartment":"n",
"charge":-3,
"formula":"C9H11N2O11P2",
"annotation":{
"kegg.compound":"C01346",
"pubchem.compound":"145729"
}
},
{
"id":"dump_c",
"name":"Deoxyuridine-5'-Monophosphate",
"compartment":"c",
"charge":-2,
"formula":"C9H11N2O8P",
"annotation":{
"hmdb":"HMDB01409",
"kegg.compound":"C00365",
"pubchem.compound":"65063"
}
},
{
"id":"dump_m",
"name":"Deoxyuridine-5'-Monophosphate",
"compartment":"m",
"charge":-2,
"formula":"C9H11N2O8P",
"annotation":{
"hmdb":"HMDB01409",
"kegg.compound":"C00365",
"pubchem.compound":"65063"
}
},
{
"id":"dump_n",
"name":"Deoxyuridine-5'-Monophosphate",
"compartment":"n",
"charge":-2,
"formula":"C9H11N2O8P",
"annotation":{
"hmdb":"HMDB01409",
"kegg.compound":"C00365",
"pubchem.compound":"65063"
}
},
{
"id":"duri_c",
"name":"Deoxyuridine",
"compartment":"c",
"charge":0,
"formula":"C9H12N2O5",
"annotation":{
"hmdb":"HMDB00012",
"kegg.compound":"C00526",
"pubchem.compound":"13712"
}
},
{
"id":"dutp_c",
"name":"Deoxyuridine-5'-Triphosphate",
"compartment":"c",
"charge":-4,
"formula":"C9H11N2O14P3",
"annotation":{
"hmdb":"HMDB01191",
"kegg.compound":"C00460",
"pubchem.compound":"65070"
}
},
{
"id":"dutp_m",
"name":"Deoxyuridine-5'-Triphosphate",
"compartment":"m",
"charge":-4,
"formula":"C9H11N2O14P3",
"annotation":{
"hmdb":"HMDB01191",
"kegg.compound":"C00460",
"pubchem.compound":"65070"
}
},
{
"id":"dutp_n",
"name":"Deoxyuridine-5'-Triphosphate",
"compartment":"n",
"charge":-4,
"formula":"C9H11N2O14P3",
"annotation":{
"hmdb":"HMDB01191",
"kegg.compound":"C00460",
"pubchem.compound":"65070"
}
},
{
"id":"dxtrn_c",
"name":"Phosphorylase-Limit Dextrin (Glycogenin-1,6{4[1,4-Glc], 4[1,4-Glc]})",
"compartment":"c",
"charge":0,
"formula":"C48H81O41X"
},
{
"id":"dxtrn_e",
"name":"Phosphorylase-Limit Dextrin (Glycogenin-1,6{4[1,4-Glc], 4[1,4-Glc]})",
"compartment":"e",
"charge":0,
"formula":"C48H81O41X"
},
{
"id":"e4p_c",
"name":"D-Erythrose 4-Phosphate",
"compartment":"c",
"charge":-2,
"formula":"C4H7O7P",
"annotation":{
"kegg.compound":"C00279",
"pubchem.compound":"122357"
}
},
{
"id":"eandrstrn_c",
"name":"16Alpha-Hydroxydehydroepiandrosterone",
"compartment":"c",
"charge":0,
"formula":"C19H28O3",
"annotation":{
"hmdb":"HMDB00352",
"kegg.compound":"C05139",
"pubchem.compound":"102030"
}
},
{
"id":"eandrstrn_e",
"name":"16Alpha-Hydroxydehydroepiandrosterone",
"compartment":"e",
"charge":0,
"formula":"C19H28O3",
"annotation":{
"hmdb":"HMDB00352",
"kegg.compound":"C05139",
"pubchem.compound":"102030"
}
},
{
"id":"eandrstrn_r",
"name":"16Alpha-Hydroxydehydroepiandrosterone",
"compartment":"r",
"charge":0,
"formula":"C19H28O3",
"annotation":{
"hmdb":"HMDB00352",
"kegg.compound":"C05139",
"pubchem.compound":"102030"
}
},
{
"id":"eic21114tr_c",
"name":"Trans,Cis,Cis-2,11,14-Eicosatrienoic Acid",
"compartment":"c",
"charge":-1,
"formula":"C20H33O2"
},
{
"id":"eic21114tr_e",
"name":"Trans,Cis,Cis-2,11,14-Eicosatrienoic Acid",
"compartment":"e",
"charge":-1,
"formula":"C20H33O2"
},
{
"id":"eicostet_c",
"name":"Omega-3-Arachidonic Acid",
"compartment":"c",
"charge":-1,
"formula":"C20H31O2",
"annotation":{
"hmdb":"HMDB02177",
"pubchem.compound":"11722594"
}
},
{
"id":"eicostet_e",
"name":"Omega-3-Arachidonic Acid",
"compartment":"e",
"charge":-1,
"formula":"C20H31O2",
"annotation":{
"hmdb":"HMDB02177",
"pubchem.compound":"11722594"
}
},
{
"id":"eicostet_r",
"name":"Omega-3-Arachidonic Acid",
"compartment":"r",
"charge":-1,
"formula":"C20H31O2",
"annotation":{
"hmdb":"HMDB02177",
"pubchem.compound":"11722594"
}
},
{
"id":"eicostetcoa_c",
"name":"(8Z,11Z,14Z,17Z)-Eicosatetraenoyl Coenzyme A",
"compartment":"c",
"charge":-4,
"formula":"C41H62N7O17P3S",
"annotation":{
"kegg.compound":"C16164",
"pubchem.compound":"23724641"
}
},
{
"id":"eicostetcoa_m",
"name":"(8Z,11Z,14Z,17Z)-Eicosatetraenoyl Coenzyme A",
"compartment":"m",
"charge":-4,
"formula":"C41H62N7O17P3S",
"annotation":{
"kegg.compound":"C16164",
"pubchem.compound":"23724641"
}
},
{
"id":"eicostetcoa_r",
"name":"(8Z,11Z,14Z,17Z)-Eicosatetraenoyl Coenzyme A",
"compartment":"r",
"charge":-4,
"formula":"C41H62N7O17P3S",
"annotation":{
"kegg.compound":"C16164",
"pubchem.compound":"23724641"
}
},
{
"id":"eicostetcrn_c",
"name":"8Z,11Z,14Z,17Z-Eicosatetraenoylcarnitine",
"compartment":"c",
"charge":0,
"formula":"C27H45NO4"
},
{
"id":"eicostetcrn_m",
"name":"8Z,11Z,14Z,17Z-Eicosatetraenoylcarnitine",
"compartment":"m",
"charge":0,
"formula":"C27H45NO4"
},
{
"id":"eidi1114ac_c",
"name":"Cis,Cis-11,14-Eicosadienoic Acid",
"compartment":"c",
"charge":-1,
"formula":"C20H35O2",
"annotation":{
"hmdb":"HMDB05060",
"kegg.compound":"C16525",
"pubchem.compound":"6439848"
}
},
{
"id":"eidi1114ac_e",
"name":"Cis,Cis-11,14-Eicosadienoic Acid",
"compartment":"e",
"charge":-1,
"formula":"C20H35O2",
"annotation":{
"hmdb":"HMDB05060",
"kegg.compound":"C16525",
"pubchem.compound":"6439848"
}
},
{
"id":"eitetcoa_m",
"name":"5,8,11,14-Eicosatetraenoyl Coenzyme A",
"compartment":"m",
"charge":-4,
"formula":"C41H62N7O17P3S"
},
{
"id":"elaid_c",
"name":"(9E)-Octadecenoic Acid",
"compartment":"c",
"charge":-1,
"formula":"C18H33O2",
"annotation":{
"hmdb":"HMDB00573",
"kegg.compound":"C00712",
"pubchem.compound":"445639"
}
},
{
"id":"elaid_e",
"name":"(9E)-Octadecenoic Acid",
"compartment":"e",
"charge":-1,
"formula":"C18H33O2",
"annotation":{
"hmdb":"HMDB00573",
"kegg.compound":"C00712",
"pubchem.compound":"445639"
}
},
{
"id":"elaid_r",
"name":"(9E)-Octadecenoic Acid",
"compartment":"r",
"charge":-1,
"formula":"C18H33O2",
"annotation":{
"hmdb":"HMDB00573",
"kegg.compound":"C00712",
"pubchem.compound":"445639"
}
},
{
"id":"elaidcrn_c",
"name":"Elaidic carnitine",
"compartment":"c",
"charge":0,
"formula":"C25H47NO4",
"annotation":{
"hmdb":"HMDB06464",
"pubchem.compound":"53477837"
}
},
{
"id":"elaidcrn_e",
"name":"Elaidic carnitine",
"compartment":"e",
"charge":0,
"formula":"C25H47NO4",
"annotation":{
"hmdb":"HMDB06464",
"pubchem.compound":"53477837"
}
},
{
"id":"elaidcrn_m",
"name":"Elaidic carnitine",
"compartment":"m",
"charge":0,
"formula":"C25H47NO4",
"annotation":{
"hmdb":"HMDB06464",
"pubchem.compound":"53477837"
}
},
{
"id":"epoxtac_c",
"name":"31-O-Desmethyl,19-Hydroxy,37, 39-Epoxy-tacrolimus",
"compartment":"c",
"charge":0,
"formula":"C41H63NO14"
},
{
"id":"epoxtac_e",
"name":"31-O-Desmethyl,19-Hydroxy,37, 39-Epoxy-tacrolimus",
"compartment":"e",
"charge":0,
"formula":"C41H63NO14"
},
{
"id":"epoxtac_r",
"name":"31-O-Desmethyl,19-Hydroxy,37, 39-Epoxy-tacrolimus",
"compartment":"r",
"charge":0,
"formula":"C41H63NO14"
},
{
"id":"estradiol_c",
"name":"Estradiol",
"compartment":"c",
"charge":0,
"formula":"C18H24O2",
"annotation":{
"hmdb":"HMDB00151",
"kegg.compound":"C00951",
"pubchem.compound":"5757"
}
},
{
"id":"estradiol_e",
"name":"Estradiol",
"compartment":"e",
"charge":0,
"formula":"C18H24O2",
"annotation":{
"hmdb":"HMDB00151",
"kegg.compound":"C00951",
"pubchem.compound":"5757"
}
},
{
"id":"estradiol_r",
"name":"Estradiol",
"compartment":"r",
"charge":0,
"formula":"C18H24O2",
"annotation":{
"hmdb":"HMDB00151",
"kegg.compound":"C00951",
"pubchem.compound":"5757"
}
},
{
"id":"estriol_c",
"name":"Estriol",
"compartment":"c",
"charge":0,
"formula":"C18H24O3",
"annotation":{
"hmdb":"HMDB00153",
"kegg.compound":"C05141",
"pubchem.compound":"5756"
}
},
{
"id":"estriol_e",
"name":"Estriol",
"compartment":"e",
"charge":0,
"formula":"C18H24O3",
"annotation":{
"hmdb":"HMDB00153",
"kegg.compound":"C05141",
"pubchem.compound":"5756"
}
},
{
"id":"estriol_r",
"name":"Estriol",
"compartment":"r",
"charge":0,
"formula":"C18H24O3",
"annotation":{
"hmdb":"HMDB00153",
"kegg.compound":"C05141",
"pubchem.compound":"5756"
}
},
{
"id":"estrone_c",
"name":"Estrone",
"compartment":"c",
"charge":0,
"formula":"C18H22O2",
"annotation":{
"hmdb":"HMDB00145",
"kegg.compound":"C00468",
"pubchem.compound":"5870"
}
},
{
"id":"estrone_e",
"name":"Estrone",
"compartment":"e",
"charge":0,
"formula":"C18H22O2",
"annotation":{
"hmdb":"HMDB00145",
"kegg.compound":"C00468",
"pubchem.compound":"5870"
}
},
{
"id":"estrone_r",
"name":"Estrone",
"compartment":"r",
"charge":0,
"formula":"C18H22O2",
"annotation":{
"hmdb":"HMDB00145",
"kegg.compound":"C00468",
"pubchem.compound":"5870"
}
},
{
"id":"etfox_m",
"name":"Electron Transfer Flavoprotein Oxidized",
"compartment":"m",
"charge":0,
"formula":"R"
},
{
"id":"etfrd_m",
"name":"Electron Transfer Flavoprotein Reduced",
"compartment":"m",
"charge":0,
"formula":"RH2"
},
{
"id":"etha_c",
"name":"Ethanolamine",
"compartment":"c",
"charge":1,
"formula":"C2H8NO",
"annotation":{
"hmdb":"HMDB00149",
"kegg.compound":"C00189",
"pubchem.compound":"700"
}
},
{
"id":"etha_e",
"name":"Ethanolamine",
"compartment":"e",
"charge":1,
"formula":"C2H8NO",
"annotation":{
"hmdb":"HMDB00149",
"kegg.compound":"C00189",
"pubchem.compound":"700"
}
},
{
"id":"ethamp_c",
"name":"Ethanolamine Phosphate",
"compartment":"c",
"charge":-1,
"formula":"C2H7NO4P",
"annotation":{
"hmdb":"HMDB00224",
"kegg.compound":"C00346",
"pubchem.compound":"1015"
}
},
{
"id":"ethamp_e",
"name":"Ethanolamine Phosphate",
"compartment":"e",
"charge":-1,
"formula":"C2H7NO4P",
"annotation":{
"hmdb":"HMDB00224",
"kegg.compound":"C00346",
"pubchem.compound":"1015"
}
},
{
"id":"ethamp_r",
"name":"Ethanolamine Phosphate",
"compartment":"r",
"charge":-1,
"formula":"C2H7NO4P",
"annotation":{
"hmdb":"HMDB00224",
"kegg.compound":"C00346",
"pubchem.compound":"1015"
}
},
{
"id":"ethmalac_c",
"name":"Ethylmalonic Acid",
"compartment":"c",
"charge":-2,
"formula":"C5H6O4"
},
{
"id":"ethmalac_e",
"name":"Ethylmalonic Acid",
"compartment":"e",
"charge":-2,
"formula":"C5H6O4"
},
{
"id":"ethmalcoa_c",
"name":"Ethylmalonyl Coenzyme A",
"compartment":"c",
"charge":-5,
"formula":"C26H37N7O19P3S"
},
{
"id":"etoh_c",
"name":"Ethanol",
"compartment":"c",
"charge":0,
"formula":"C2H6O",
"annotation":{
"hmdb":"HMDB00108",
"kegg.compound":"C00469",
"pubchem.compound":"702"
}
},
{
"id":"etoh_e",
"name":"Ethanol",
"compartment":"e",
"charge":0,
"formula":"C2H6O",
"annotation":{
"hmdb":"HMDB00108",
"kegg.compound":"C00469",
"pubchem.compound":"702"
}
},
{
"id":"etoh_x",
"name":"Ethanol",
"compartment":"x",
"charge":0,
"formula":"C2H6O",
"annotation":{
"hmdb":"HMDB00108",
"kegg.compound":"C00469",
"pubchem.compound":"702"
}
},
{
"id":"f1a_e",
"name":"F1Alpha",
"compartment":"e",
"charge":0,
"formula":"C22H37N2O15X"
},
{
"id":"f1a_g",
"name":"F1Alpha",
"compartment":"g",
"charge":0,
"formula":"C22H37N2O15X"
},
{
"id":"f1a_l",
"name":"F1Alpha",
"compartment":"l",
"charge":0,
"formula":"C22H37N2O15X"
},
{
"id":"f26bp_c",
"name":"Beta-D-Fructofuranose 2,6-Bisphosphate",
"compartment":"c",
"charge":-4,
"formula":"C6H10O12P2",
"annotation":{
"kegg.compound":"C00665",
"pubchem.compound":"105021"
}
},
{
"id":"f6p_c",
"name":"D-Fructose 6-Phosphate",
"compartment":"c",
"charge":-2,
"formula":"C6H11O9P",
"annotation":{
"kegg.compound":"C00085",
"pubchem.compound":"69507"
}
},
{
"id":"fad_c",
"name":"Flavin Adenine Dinucleotide Oxidized",
"compartment":"c",
"charge":-2,
"formula":"C27H31N9O15P2",
"annotation":{
"hmdb":"HMDB01248",
"kegg.compound":"C00016",
"pubchem.compound":"643975"
}
},
{
"id":"fad_e",
"name":"Flavin Adenine Dinucleotide Oxidized",
"compartment":"e",
"charge":-2,
"formula":"C27H31N9O15P2",
"annotation":{
"hmdb":"HMDB01248",
"kegg.compound":"C00016",
"pubchem.compound":"643975"
}
},
{
"id":"fad_m",
"name":"Flavin Adenine Dinucleotide Oxidized",
"compartment":"m",
"charge":-2,
"formula":"C27H31N9O15P2",
"annotation":{
"hmdb":"HMDB01248",
"kegg.compound":"C00016",
"pubchem.compound":"643975"
}
},
{
"id":"fad_x",
"name":"Flavin Adenine Dinucleotide Oxidized",
"compartment":"x",
"charge":-2,
"formula":"C27H31N9O15P2",
"annotation":{
"hmdb":"HMDB01248",
"kegg.compound":"C00016",
"pubchem.compound":"643975"
}
},
{
"id":"fadh2_c",
"name":"Flavin Adenine Dinucleotide Reduced",
"compartment":"c",
"charge":-2,
"formula":"C27H33N9O15P2",
"annotation":{
"hmdb":"HMDB01197",
"kegg.compound":"C01352",
"pubchem.compound":"446013"
}
},
{
"id":"fadh2_m",
"name":"Flavin Adenine Dinucleotide Reduced",
"compartment":"m",
"charge":-2,
"formula":"C27H33N9O15P2",
"annotation":{
"hmdb":"HMDB01197",
"kegg.compound":"C01352",
"pubchem.compound":"446013"
}
},
{
"id":"fadh2_x",
"name":"Flavin Adenine Dinucleotide Reduced",
"compartment":"x",
"charge":-2,
"formula":"C27H33N9O15P2",
"annotation":{
"hmdb":"HMDB01197",
"kegg.compound":"C01352",
"pubchem.compound":"446013"
}
},
{
"id":"fald_c",
"name":"Formaldehyde",
"compartment":"c",
"charge":0,
"formula":"CH2O",
"annotation":{
"hmdb":"HMDB01426",
"kegg.compound":"C00067",
"pubchem.compound":"712"
}
},
{
"id":"fald_e",
"name":"Formaldehyde",
"compartment":"e",
"charge":0,
"formula":"CH2O",
"annotation":{
"hmdb":"HMDB01426",
"kegg.compound":"C00067",
"pubchem.compound":"712"
}
},
{
"id":"fdp_c",
"name":"D-Fructose 1,6-Bisphosphate",
"compartment":"c",
"charge":-4,
"formula":"C6H10O12P2",
"annotation":{
"kegg.compound":"C00354",
"pubchem.compound":"172313"
}
},
{
"id":"fdp_e",
"name":"D-Fructose 1,6-Bisphosphate",
"compartment":"e",
"charge":-4,
"formula":"C6H10O12P2",
"annotation":{
"kegg.compound":"C00354",
"pubchem.compound":"172313"
}
},
{
"id":"fe2_c",
"name":"Iron (Fe2+)",
"compartment":"c",
"charge":2,
"formula":"Fe",
"annotation":{
"hmdb":"HMDB00692",
"kegg.compound":"C14818",
"pubchem.compound":"27284"
}
},
{
"id":"fe2_e",
"name":"Iron (Fe2+)",
"compartment":"e",
"charge":2,
"formula":"Fe",
"annotation":{
"hmdb":"HMDB00692",
"kegg.compound":"C14818",
"pubchem.compound":"27284"
}
},
{
"id":"fe2_m",
"name":"Iron (Fe2+)",
"compartment":"m",
"charge":2,
"formula":"Fe",
"annotation":{
"hmdb":"HMDB00692",
"kegg.compound":"C14818",
"pubchem.compound":"27284"
}
},
{
"id":"fgam_c",
"name":"N2-Formyl-N1-(5-Phospho-D-Ribosyl)Glycinamide",
"compartment":"c",
"charge":-2,
"formula":"C8H13N2O9P",
"annotation":{
"kegg.compound":"C04376",
"pubchem.compound":"130805"
}
},
{
"id":"ficytC_m",
"name":"Ferricytochrome C",
"compartment":"m",
"charge":3,
"formula":"C42H54FeN8O6S2",
"annotation":{
"kegg.compound":"C00125"
}
},
{
"id":"fna5moxam_c",
"name":"Formyl-N-Acetyl-5-Methoxykynurenamine",
"compartment":"c",
"charge":0,
"formula":"C13H16N2O4",
"annotation":{
"hmdb":"HMDB04259",
"kegg.compound":"C05642",
"pubchem.compound":"171161"
}
},
{
"id":"fna5moxam_e",
"name":"Formyl-N-Acetyl-5-Methoxykynurenamine",
"compartment":"e",
"charge":0,
"formula":"C13H16N2O4",
"annotation":{
"hmdb":"HMDB04259",
"kegg.compound":"C05642",
"pubchem.compound":"171161"
}
},
{
"id":"focytC_m",
"name":"Ferrocytochrome C",
"compartment":"m",
"charge":2,
"formula":"C42H54FeN8O6S2",
"annotation":{
"kegg.compound":"C00126"
}
},
{
"id":"fol_c",
"name":"Folate",
"compartment":"c",
"charge":-1,
"formula":"C19H18N7O6",
"annotation":{
"hmdb":"HMDB00121",
"kegg.compound":"C00504",
"pubchem.compound":"6037"
}
},
{
"id":"fol_e",
"name":"Folate",
"compartment":"e",
"charge":-1,
"formula":"C19H18N7O6",
"annotation":{
"hmdb":"HMDB00121",
"kegg.compound":"C00504",
"pubchem.compound":"6037"
}
},
{
"id":"for_c",
"name":"Formate",
"compartment":"c",
"charge":-1,
"formula":"CH1O2",
"annotation":{
"hmdb":"HMDB00142",
"kegg.compound":"C00058",
"pubchem.compound":"284"
}
},
{
"id":"for_e",
"name":"Formate",
"compartment":"e",
"charge":-1,
"formula":"CH1O2",
"annotation":{
"hmdb":"HMDB00142",
"kegg.compound":"C00058",
"pubchem.compound":"284"
}
},
{
"id":"for_m",
"name":"Formate",
"compartment":"m",
"charge":-1,
"formula":"CH1O2",
"annotation":{
"hmdb":"HMDB00142",
"kegg.compound":"C00058",
"pubchem.compound":"284"
}
},
{
"id":"fpram_c",
"name":"2-(Formamido)-N1-(5-Phospho-D-Ribosyl)Acetamidine",
"compartment":"c",
"charge":-1,
"formula":"C8H15N3O8P",
"annotation":{
"kegg.compound":"C04640"
}
},
{
"id":"fprica_c",
"name":"5-Formamido-1-(5-Phospho-D-Ribosyl)Imidazole-4-Carboxamide",
"compartment":"c",
"charge":-2,
"formula":"C10H13N4O9P",
"annotation":{
"kegg.compound":"C04734",
"pubchem.compound":"166760"
}
},
{
"id":"frdp_c",
"name":"Farnesyl Diphosphate",
"compartment":"c",
"charge":-3,
"formula":"C15H25O7P2",
"annotation":{
"hmdb":"HMDB00961",
"kegg.compound":"C00448",
"pubchem.compound":"445713"
}
},
{
"id":"frdp_r",
"name":"Farnesyl Diphosphate",
"compartment":"r",
"charge":-3,
"formula":"C15H25O7P2",
"annotation":{
"hmdb":"HMDB00961",
"kegg.compound":"C00448",
"pubchem.compound":"445713"
}
},
{
"id":"frdp_x",
"name":"Farnesyl Diphosphate",
"compartment":"x",
"charge":-3,
"formula":"C15H25O7P2",
"annotation":{
"hmdb":"HMDB00961",
"kegg.compound":"C00448",
"pubchem.compound":"445713"
}
},
{
"id":"fru_c",
"name":"D-Fructose",
"compartment":"c",
"charge":0,
"formula":"C6H12O6",
"annotation":{
"hmdb":"HMDB00660",
"kegg.compound":"C02336",
"pubchem.compound":"439709"
}
},
{
"id":"fum_c",
"name":"Fumarate",
"compartment":"c",
"charge":-2,
"formula":"C4H2O4",
"annotation":{
"hmdb":"HMDB00134",
"kegg.compound":"C00122",
"pubchem.compound":"444972"
}
},
{
"id":"fum_e",
"name":"Fumarate",
"compartment":"e",
"charge":-2,
"formula":"C4H2O4",
"annotation":{
"hmdb":"HMDB00134",
"kegg.compound":"C00122",
"pubchem.compound":"444972"
}
},
{
"id":"fum_m",
"name":"Fumarate",
"compartment":"m",
"charge":-2,
"formula":"C4H2O4",
"annotation":{
"hmdb":"HMDB00134",
"kegg.compound":"C00122",
"pubchem.compound":"444972"
}
},
{
"id":"fvs_c",
"name":"fluvastatin",
"compartment":"c",
"charge":0,
"formula":"C24H25FNNaO4"
},
{
"id":"fvs_e",
"name":"fluvastatin",
"compartment":"e",
"charge":0,
"formula":"C24H25FNNaO4"
},
{
"id":"fvs_r",
"name":"fluvastatin",
"compartment":"r",
"charge":0,
"formula":"C24H25FNNaO4"
},
{
"id":"fvs_x",
"name":"fluvastatin",
"compartment":"x",
"charge":0,
"formula":"C24H25FNNaO4"
},
{
"id":"fvscoa_c",
"name":"fluvastatin-CoA form",
"compartment":"c",
"charge":-4,
"formula":"C45H56FN8NaO19P3S"
},
{
"id":"fvscoa_x",
"name":"fluvastatin-CoA form",
"compartment":"x",
"charge":-4,
"formula":"C45H56FN8NaO19P3S"
},
{
"id":"fvsgluc_r",
"name":"fluvstatin-glucuronide",
"compartment":"r",
"charge":-1,
"formula":"C30H32FNNaO10"
},
{
"id":"fvstet_c",
"name":"des-isopropyl-dihydro-fluvastatin-tetranor",
"compartment":"c",
"charge":0,
"formula":"C17H13FNNaO2"
},
{
"id":"fvstet_e",
"name":"des-isopropyl-dihydro-fluvastatin-tetranor",
"compartment":"e",
"charge":0,
"formula":"C17H13FNNaO2"
},
{
"id":"fvstet_r",
"name":"des-isopropyl-dihydro-fluvastatin-tetranor",
"compartment":"r",
"charge":0,
"formula":"C17H13FNNaO2"
},
{
"id":"fvstetglu_c",
"name":"des-isopropyl-dihydro-fluvastatin-tetranor-glucuronide",
"compartment":"c",
"charge":-1,
"formula":"C23H20FNNaO8"
},
{
"id":"fvstetglu_e",
"name":"des-isopropyl-dihydro-fluvastatin-tetranor-glucuronide",
"compartment":"e",
"charge":-1,
"formula":"C23H20FNNaO8"
},
{
"id":"fvstetglu_r",
"name":"des-isopropyl-dihydro-fluvastatin-tetranor-glucuronide",
"compartment":"r",
"charge":-1,
"formula":"C23H20FNNaO8"
},
{
"id":"g1p_c",
"name":"D-Glucose 1-Phosphate",
"compartment":"c",
"charge":-2,
"formula":"C6H11O9P",
"annotation":{
"kegg.compound":"C00103",
"pubchem.compound":"65533"
}
},
{
"id":"g3p_c",
"name":"Glyceraldehyde 3-Phosphate",
"compartment":"c",
"charge":-2,
"formula":"C3H5O6P",
"annotation":{
"kegg.compound":"C00118",
"pubchem.compound":"729"
}
},
{
"id":"g3pc_c",
"name":"Glycerophosphocholine",
"compartment":"c",
"charge":0,
"formula":"C8H20NO6P",
"annotation":{
"hmdb":"HMDB00086",
"kegg.compound":"C00670",
"pubchem.compound":"71920"
}
},
{
"id":"g3pc_e",
"name":"Glycerophosphocholine",
"compartment":"e",
"charge":0,
"formula":"C8H20NO6P",
"annotation":{
"hmdb":"HMDB00086",
"kegg.compound":"C00670",
"pubchem.compound":"71920"
}
},
{
"id":"g6p_c",
"name":"D-Glucose 6-Phosphate",
"compartment":"c",
"charge":-2,
"formula":"C6H11O9P",
"annotation":{
"kegg.compound":"C00092",
"pubchem.compound":"5958"
}
},
{
"id":"g6p_r",
"name":"D-Glucose 6-Phosphate",
"compartment":"r",
"charge":-2,
"formula":"C6H11O9P",
"annotation":{
"kegg.compound":"C00092",
"pubchem.compound":"5958"
}
},
{
"id":"gal1p_c",
"name":"(2R,3R,4S,5R,6R)-3,4,5-Trihydroxy-6-(Hydroxymethyl)Oxan-2-Yl Phosphate",
"compartment":"c",
"charge":-2,
"formula":"C6H11O9P",
"annotation":{
"kegg.compound":"C03384",
"pubchem.compound":"123912"
}
},
{
"id":"gal_c",
"name":"D-Galactose",
"compartment":"c",
"charge":0,
"formula":"C6H12O6",
"annotation":{
"hmdb":"HMDB00143",
"kegg.compound":"C00984",
"pubchem.compound":"439357"
}
},
{
"id":"gal_e",
"name":"D-Galactose",
"compartment":"e",
"charge":0,
"formula":"C6H12O6",
"annotation":{
"hmdb":"HMDB00143",
"kegg.compound":"C00984",
"pubchem.compound":"439357"
}
},
{
"id":"gal_l",
"name":"D-Galactose",
"compartment":"l",
"charge":0,
"formula":"C6H12O6",
"annotation":{
"hmdb":"HMDB00143",
"kegg.compound":"C00984",
"pubchem.compound":"439357"
}
},
{
"id":"galam_c",
"name":"D-Galactosamine",
"compartment":"c",
"charge":0,
"formula":"C6H13NO5",
"annotation":{
"kegg.compound":"C06377"
}
},
{
"id":"galam_e",
"name":"D-Galactosamine",
"compartment":"e",
"charge":0,
"formula":"C6H13NO5",
"annotation":{
"kegg.compound":"C06377"
}
},
{
"id":"galgluside_hs_c",
"name":"Galactosyl Glucosyl Ceramide",
"compartment":"c",
"charge":0,
"formula":"C30H56NO12FULLRCO"
},
{
"id":"galgluside_hs_e",
"name":"Galactosyl Glucosyl Ceramide",
"compartment":"e",
"charge":0,
"formula":"C30H56NO12FULLRCO"
},
{
"id":"galgluside_hs_g",
"name":"Galactosyl Glucosyl Ceramide",
"compartment":"g",
"charge":0,
"formula":"C30H56NO12FULLRCO"
},
{
"id":"galgluside_hs_l",
"name":"Galactosyl Glucosyl Ceramide",
"compartment":"l",
"charge":0,
"formula":"C30H56NO12FULLRCO"
},
{
"id":"galside_hs_c",
"name":"D-Galactosyl-N-Acylsphingosine",
"compartment":"c",
"charge":0,
"formula":"C24H46NO7FULLRCO",
"annotation":{
"kegg.compound":"C02686"
}
},
{
"id":"galside_hs_l",
"name":"D-Galactosyl-N-Acylsphingosine",
"compartment":"l",
"charge":0,
"formula":"C24H46NO7FULLRCO",
"annotation":{
"kegg.compound":"C02686"
}
},
{
"id":"galside_hs_n",
"name":"D-Galactosyl-N-Acylsphingosine",
"compartment":"n",
"charge":0,
"formula":"C24H46NO7FULLRCO",
"annotation":{
"kegg.compound":"C02686"
}
},
{
"id":"galt_c",
"name":"Galactitol",
"compartment":"c",
"charge":0,
"formula":"C6H14O6",
"annotation":{
"hmdb":"HMDB00107",
"kegg.compound":"C01697",
"pubchem.compound":"11850"
}
},
{
"id":"galt_e",
"name":"Galactitol",
"compartment":"e",
"charge":0,
"formula":"C6H14O6",
"annotation":{
"hmdb":"HMDB00107",
"kegg.compound":"C01697",
"pubchem.compound":"11850"
}
},
{
"id":"gam6p_c",
"name":"D-Glucosamine-6-Phosphate",
"compartment":"c",
"charge":-1,
"formula":"C6H13NO8P",
"annotation":{
"kegg.compound":"C00352",
"pubchem.compound":"121988"
}
},
{
"id":"gam_c",
"name":"D-Glucosamine",
"compartment":"c",
"charge":1,
"formula":"C6H14NO5",
"annotation":{
"hmdb":"HMDB01514",
"kegg.compound":"C00329",
"pubchem.compound":"439213"
}
},
{
"id":"gam_e",
"name":"D-Glucosamine",
"compartment":"e",
"charge":1,
"formula":"C6H14NO5",
"annotation":{
"hmdb":"HMDB01514",
"kegg.compound":"C00329",
"pubchem.compound":"439213"
}
},
{
"id":"gar_c",
"name":"N1-(5-Phospho-D-Ribosyl)Glycinamide",
"compartment":"c",
"charge":-1,
"formula":"C7H14N2O8P",
"annotation":{
"kegg.compound":"C03838",
"pubchem.compound":"160913"
}
},
{
"id":"gbside_hs_c",
"name":"Globoside",
"compartment":"c",
"charge":0,
"formula":"C44H79N2O22FULLRCO",
"annotation":{
"kegg.compound":"C03272"
}
},
{
"id":"gbside_hs_e",
"name":"Globoside",
"compartment":"e",
"charge":0,
"formula":"C44H79N2O22FULLRCO",
"annotation":{
"kegg.compound":"C03272"
}
},
{
"id":"gbside_hs_l",
"name":"Globoside",
"compartment":"l",
"charge":0,
"formula":"C44H79N2O22FULLRCO",
"annotation":{
"kegg.compound":"C03272"
}
},
{
"id":"gcald_c",
"name":"Glycolaldehyde",
"compartment":"c",
"charge":0,
"formula":"C2H4O2",
"annotation":{
"hmdb":"HMDB03344",
"kegg.compound":"C00266",
"pubchem.compound":"756"
}
},
{
"id":"gcald_m",
"name":"Glycolaldehyde",
"compartment":"m",
"charge":0,
"formula":"C2H4O2",
"annotation":{
"hmdb":"HMDB03344",
"kegg.compound":"C00266",
"pubchem.compound":"756"
}
},
{
"id":"gchola_c",
"name":"Glycocholate",
"compartment":"c",
"charge":0,
"formula":"C26H43NO6",
"annotation":{
"hmdb":"HMDB00138",
"kegg.compound":"C01921",
"pubchem.compound":"23617285"
}
},
{
"id":"gchola_e",
"name":"Glycocholate",
"compartment":"e",
"charge":0,
"formula":"C26H43NO6",
"annotation":{
"hmdb":"HMDB00138",
"kegg.compound":"C01921",
"pubchem.compound":"23617285"
}
},
{
"id":"gdp_c",
"name":"Guanosine-5'-Diphosphate",
"compartment":"c",
"charge":-3,
"formula":"C10H12N5O11P2",
"annotation":{
"hmdb":"HMDB01201",
"kegg.compound":"C00035",
"pubchem.compound":"8977"
}
},
{
"id":"gdp_m",
"name":"Guanosine-5'-Diphosphate",
"compartment":"m",
"charge":-3,
"formula":"C10H12N5O11P2",
"annotation":{
"hmdb":"HMDB01201",
"kegg.compound":"C00035",
"pubchem.compound":"8977"
}
},
{
"id":"gdp_n",
"name":"Guanosine-5'-Diphosphate",
"compartment":"n",
"charge":-3,
"formula":"C10H12N5O11P2",
"annotation":{
"hmdb":"HMDB01201",
"kegg.compound":"C00035",
"pubchem.compound":"8977"
}
},
{
"id":"ggn_c",
"name":"Primed Glycogenin (Glycogenin-8[1,4-Glc])",
"compartment":"c",
"charge":0,
"formula":"C48H81O41X",
"annotation":{
"kegg.compound":"C01702"
}
},
{
"id":"glac_c",
"name":"D-Glucurono-6,3-Lactone",
"compartment":"c",
"charge":0,
"formula":"C6H8O6",
"annotation":{
"hmdb":"HMDB06355",
"kegg.compound":"C02670",
"pubchem.compound":"2724333"
}
},
{
"id":"glac_r",
"name":"D-Glucurono-6,3-Lactone",
"compartment":"r",
"charge":0,
"formula":"C6H8O6",
"annotation":{
"hmdb":"HMDB06355",
"kegg.compound":"C02670",
"pubchem.compound":"2724333"
}
},
{
"id":"glc_D_c",
"name":"D-Glucose",
"compartment":"c",
"charge":0,
"formula":"C6H12O6",
"annotation":{
"hmdb":"HMDB00122",
"kegg.compound":"C00031",
"pubchem.compound":"5793"
}
},
{
"id":"glc_D_e",
"name":"D-Glucose",
"compartment":"e",
"charge":0,
"formula":"C6H12O6",
"annotation":{
"hmdb":"HMDB00122",
"kegg.compound":"C00031",
"pubchem.compound":"5793"
}
},
{
"id":"glc_D_l",
"name":"D-Glucose",
"compartment":"l",
"charge":0,
"formula":"C6H12O6",
"annotation":{
"hmdb":"HMDB00122",
"kegg.compound":"C00031",
"pubchem.compound":"5793"
}
},
{
"id":"glc_D_r",
"name":"D-Glucose",
"compartment":"r",
"charge":0,
"formula":"C6H12O6",
"annotation":{
"hmdb":"HMDB00122",
"kegg.compound":"C00031",
"pubchem.compound":"5793"
}
},
{
"id":"glcn_c",
"name":"D-Gluconate",
"compartment":"c",
"charge":-1,
"formula":"C6H11O7",
"annotation":{
"hmdb":"HMDB00625",
"kegg.compound":"C00257",
"pubchem.compound":"10690"
}
},
{
"id":"glcn_e",
"name":"D-Gluconate",
"compartment":"e",
"charge":-1,
"formula":"C6H11O7",
"annotation":{
"hmdb":"HMDB00625",
"kegg.compound":"C00257",
"pubchem.compound":"10690"
}
},
{
"id":"glcur1p_c",
"name":"D-Glucuronate 1-Phosphate",
"compartment":"c",
"charge":-3,
"formula":"C6H8O10P",
"annotation":{
"hmdb":"HMDB03976",
"kegg.compound":"C05385",
"pubchem.compound":"440650"
}
},
{
"id":"glcur_c",
"name":"D-Glucuronate",
"compartment":"c",
"charge":-1,
"formula":"C6H9O7",
"annotation":{
"hmdb":"HMDB00127",
"kegg.compound":"C00191",
"pubchem.compound":"444791"
}
},
{
"id":"glcur_e",
"name":"D-Glucuronate",
"compartment":"e",
"charge":-1,
"formula":"C6H9O7",
"annotation":{
"hmdb":"HMDB00127",
"kegg.compound":"C00191",
"pubchem.compound":"444791"
}
},
{
"id":"glcur_r",
"name":"D-Glucuronate",
"compartment":"r",
"charge":-1,
"formula":"C6H9O7",
"annotation":{
"hmdb":"HMDB00127",
"kegg.compound":"C00191",
"pubchem.compound":"444791"
}
},
{
"id":"gln_L_c",
"name":"L-Glutamine",
"compartment":"c",
"charge":0,
"formula":"C5H10N2O3",
"annotation":{
"hmdb":"HMDB00641",
"kegg.compound":"C00064",
"pubchem.compound":"5961"
}
},
{
"id":"gln_L_e",
"name":"L-Glutamine",
"compartment":"e",
"charge":0,
"formula":"C5H10N2O3",
"annotation":{
"hmdb":"HMDB00641",
"kegg.compound":"C00064",
"pubchem.compound":"5961"
}
},
{
"id":"gln_L_m",
"name":"L-Glutamine",
"compartment":"m",
"charge":0,
"formula":"C5H10N2O3",
"annotation":{
"hmdb":"HMDB00641",
"kegg.compound":"C00064",
"pubchem.compound":"5961"
}
},
{
"id":"glu5p_m",
"name":"L-Glutamate 5-Phosphate",
"compartment":"m",
"charge":-2,
"formula":"C5H8NO7P",
"annotation":{
"kegg.compound":"C03287",
"pubchem.compound":"193475"
}
},
{
"id":"glu5sa_c",
"name":"L-Glutamate 5-Semialdehyde",
"compartment":"c",
"charge":0,
"formula":"C5H9NO3",
"annotation":{
"kegg.compound":"C01165",
"pubchem.compound":"193305"
}
},
{
"id":"glu5sa_m",
"name":"L-Glutamate 5-Semialdehyde",
"compartment":"m",
"charge":0,
"formula":"C5H9NO3",
"annotation":{
"kegg.compound":"C01165",
"pubchem.compound":"193305"
}
},
{
"id":"glu_L_c",
"name":"L-Glutamate",
"compartment":"c",
"charge":-1,
"formula":"C5H8NO4",
"annotation":{
"hmdb":"HMDB00148",
"kegg.compound":"C00025",
"pubchem.compound":"33032"
}
},
{
"id":"glu_L_e",
"name":"L-Glutamate",
"compartment":"e",
"charge":-1,
"formula":"C5H8NO4",
"annotation":{
"hmdb":"HMDB00148",
"kegg.compound":"C00025",
"pubchem.compound":"33032"
}
},
{
"id":"glu_L_m",
"name":"L-Glutamate",
"compartment":"m",
"charge":-1,
"formula":"C5H8NO4",
"annotation":{
"hmdb":"HMDB00148",
"kegg.compound":"C00025",
"pubchem.compound":"33032"
}
},
{
"id":"glu_L_r",
"name":"L-Glutamate",
"compartment":"r",
"charge":-1,
"formula":"C5H8NO4",
"annotation":{
"hmdb":"HMDB00148",
"kegg.compound":"C00025",
"pubchem.compound":"33032"
}
},
{
"id":"gluala_e",
"name":"5-L-Glutamyl-L-Alanine",
"compartment":"e",
"charge":-1,
"formula":"C8H13N2O5",
"annotation":{
"hmdb":"HMDB06248",
"kegg.compound":"C03740",
"pubchem.compound":"440103"
}
},
{
"id":"glucys_c",
"name":"Gamma-L-Glutamyl-L-Cysteine",
"compartment":"c",
"charge":-1,
"formula":"C8H13N2O5S",
"annotation":{
"hmdb":"HMDB01049",
"kegg.compound":"C00669",
"pubchem.compound":"123938"
}
},
{
"id":"glucys_e",
"name":"Gamma-L-Glutamyl-L-Cysteine",
"compartment":"e",
"charge":-1,
"formula":"C8H13N2O5S",
"annotation":{
"hmdb":"HMDB01049",
"kegg.compound":"C00669",
"pubchem.compound":"123938"
}
},
{
"id":"gluside_hs_c",
"name":"D-Glucosyl-N-Acylsphingosine",
"compartment":"c",
"charge":0,
"formula":"C24H46NO7FULLRCO"
},
{
"id":"gluside_hs_e",
"name":"D-Glucosyl-N-Acylsphingosine",
"compartment":"e",
"charge":0,
"formula":"C24H46NO7FULLRCO"
},
{
"id":"gluside_hs_g",
"name":"D-Glucosyl-N-Acylsphingosine",
"compartment":"g",
"charge":0,
"formula":"C24H46NO7FULLRCO"
},
{
"id":"gluside_hs_l",
"name":"D-Glucosyl-N-Acylsphingosine",
"compartment":"l",
"charge":0,
"formula":"C24H46NO7FULLRCO"
},
{
"id":"glutacoa_m",
"name":"Glutaconyl Coenzyme A",
"compartment":"m",
"charge":-5,
"formula":"C26H35N7O19P3S"
},
{
"id":"glutcoa_c",
"name":"Glutaryl Coenzyme A",
"compartment":"c",
"charge":-5,
"formula":"C26H37N7O19P3S",
"annotation":{
"kegg.compound":"C00527",
"pubchem.compound":"439252"
}
},
{
"id":"glutcoa_m",
"name":"Glutaryl Coenzyme A",
"compartment":"m",
"charge":-5,
"formula":"C26H37N7O19P3S",
"annotation":{
"kegg.compound":"C00527",
"pubchem.compound":"439252"
}
},
{
"id":"glutcon_c",
"name":"Glutaconate",
"compartment":"c",
"charge":-2,
"formula":"C5H4O4"
},
{
"id":"glutcon_e",
"name":"Glutaconate",
"compartment":"e",
"charge":-2,
"formula":"C5H4O4"
},
{
"id":"glutcon_m",
"name":"Glutaconate",
"compartment":"m",
"charge":-2,
"formula":"C5H4O4"
},
{
"id":"glx_c",
"name":"Glyoxylate",
"compartment":"c",
"charge":-1,
"formula":"C2H1O3",
"annotation":{
"hmdb":"HMDB00119",
"kegg.compound":"C00048",
"pubchem.compound":"760"
}
},
{
"id":"glx_e",
"name":"Glyoxylate",
"compartment":"e",
"charge":-1,
"formula":"C2H1O3",
"annotation":{
"hmdb":"HMDB00119",
"kegg.compound":"C00048",
"pubchem.compound":"760"
}
},
{
"id":"glx_m",
"name":"Glyoxylate",
"compartment":"m",
"charge":-1,
"formula":"C2H1O3",
"annotation":{
"hmdb":"HMDB00119",
"kegg.compound":"C00048",
"pubchem.compound":"760"
}
},
{
"id":"glx_x",
"name":"Glyoxylate",
"compartment":"x",
"charge":-1,
"formula":"C2H1O3",
"annotation":{
"hmdb":"HMDB00119",
"kegg.compound":"C00048",
"pubchem.compound":"760"
}
},
{
"id":"gly_c",
"name":"Glycine",
"compartment":"c",
"charge":0,
"formula":"C2H5NO2",
"annotation":{
"hmdb":"HMDB00123",
"kegg.compound":"C00037",
"pubchem.compound":"750"
}
},
{
"id":"gly_e",
"name":"Glycine",
"compartment":"e",
"charge":0,
"formula":"C2H5NO2",
"annotation":{
"hmdb":"HMDB00123",
"kegg.compound":"C00037",
"pubchem.compound":"750"
}
},
{
"id":"gly_m",
"name":"Glycine",
"compartment":"m",
"charge":0,
"formula":"C2H5NO2",
"annotation":{
"hmdb":"HMDB00123",
"kegg.compound":"C00037",
"pubchem.compound":"750"
}
},
{
"id":"gly_r",
"name":"Glycine",
"compartment":"r",
"charge":0,
"formula":"C2H5NO2",
"annotation":{
"hmdb":"HMDB00123",
"kegg.compound":"C00037",
"pubchem.compound":"750"
}
},
{
"id":"gly_x",
"name":"Glycine",
"compartment":"x",
"charge":0,
"formula":"C2H5NO2",
"annotation":{
"hmdb":"HMDB00123",
"kegg.compound":"C00037",
"pubchem.compound":"750"
}
},
{
"id":"glyald_c",
"name":"D-Glyceraldehyde",
"compartment":"c",
"charge":0,
"formula":"C3H6O3",
"annotation":{
"hmdb":"HMDB01051",
"kegg.compound":"C02154",
"pubchem.compound":"751"
}
},
{
"id":"glyald_e",
"name":"D-Glyceraldehyde",
"compartment":"e",
"charge":0,
"formula":"C3H6O3",
"annotation":{
"hmdb":"HMDB01051",
"kegg.compound":"C02154",
"pubchem.compound":"751"
}
},
{
"id":"glyc2p_c",
"name":"Glycerol 2-Phosphate",
"compartment":"c",
"charge":-2,
"formula":"C3H7O6P"
},
{
"id":"glyc2p_e",
"name":"Glycerol 2-Phosphate",
"compartment":"e",
"charge":-2,
"formula":"C3H7O6P"
},
{
"id":"glyc3p_c",
"name":"Glycerol 3-Phosphate",
"compartment":"c",
"charge":-2,
"formula":"C3H7O6P",
"annotation":{
"kegg.compound":"C00093",
"pubchem.compound":"439162"
}
},
{
"id":"glyc3p_e",
"name":"Glycerol 3-Phosphate",
"compartment":"e",
"charge":-2,
"formula":"C3H7O6P",
"annotation":{
"kegg.compound":"C00093",
"pubchem.compound":"439162"
}
},
{
"id":"glyc3p_m",
"name":"Glycerol 3-Phosphate",
"compartment":"m",
"charge":-2,
"formula":"C3H7O6P",
"annotation":{
"kegg.compound":"C00093",
"pubchem.compound":"439162"
}
},
{
"id":"glyc_c",
"name":"Glycerol",
"compartment":"c",
"charge":0,
"formula":"C3H8O3",
"annotation":{
"hmdb":"HMDB00131",
"kegg.compound":"C00116",
"pubchem.compound":"753"
}
},
{
"id":"glyc_e",
"name":"Glycerol",
"compartment":"e",
"charge":0,
"formula":"C3H8O3",
"annotation":{
"hmdb":"HMDB00131",
"kegg.compound":"C00116",
"pubchem.compound":"753"
}
},
{
"id":"glyc_R_c",
"name":"D-Glycerate",
"compartment":"c",
"charge":-1,
"formula":"C3H5O4",
"annotation":{
"hmdb":"HMDB00139",
"kegg.compound":"C00258",
"pubchem.compound":"439194"
}
},
{
"id":"glyc_R_e",
"name":"D-Glycerate",
"compartment":"e",
"charge":-1,
"formula":"C3H5O4",
"annotation":{
"hmdb":"HMDB00139",
"kegg.compound":"C00258",
"pubchem.compound":"439194"
}
},
{
"id":"glyc_S_c",
"name":"(S)-Glycerate",
"compartment":"c",
"charge":0,
"formula":"C3H5O4",
"annotation":{
"pubchem.compound":"6326776"
}
},
{
"id":"glyc_S_e",
"name":"(S)-Glycerate",
"compartment":"e",
"charge":0,
"formula":"C3H5O4",
"annotation":{
"pubchem.compound":"6326776"
}
},
{
"id":"glyclt_c",
"name":"Glycolate",
"compartment":"c",
"charge":-1,
"formula":"C2H3O3",
"annotation":{
"hmdb":"HMDB00115",
"kegg.compound":"C00160",
"pubchem.compound":"757"
}
},
{
"id":"glyclt_e",
"name":"Glycolate",
"compartment":"e",
"charge":-1,
"formula":"C2H3O3",
"annotation":{
"hmdb":"HMDB00115",
"kegg.compound":"C00160",
"pubchem.compound":"757"
}
},
{
"id":"glyclt_m",
"name":"Glycolate",
"compartment":"m",
"charge":-1,
"formula":"C2H3O3",
"annotation":{
"hmdb":"HMDB00115",
"kegg.compound":"C00160",
"pubchem.compound":"757"
}
},
{
"id":"glygn1_c",
"name":"Glycogen, Structure 1 (Glycogenin-11[1,4-Glc])",
"compartment":"c",
"charge":0,
"formula":"C66H111O56X"
},
{
"id":"glygn2_c",
"name":"Glycogen, Structure 2 (Glycogenin-1,6-{7[1,4-Glc], 4[1,4-Glc]})",
"compartment":"c",
"charge":0,
"formula":"C66H111O56X"
},
{
"id":"glygn3_c",
"name":"Glycogen, Structure 3 (Glycogenin-7[1,4-Glc])",
"compartment":"c",
"charge":0,
"formula":"C42H71O36X"
},
{
"id":"glypro_c",
"name":"Glycylproline",
"compartment":"c",
"charge":0,
"formula":"C7H12N2O3",
"annotation":{
"hmdb":"HMDB00721",
"pubchem.compound":"79101"
}
},
{
"id":"glypro_e",
"name":"Glycylproline",
"compartment":"e",
"charge":0,
"formula":"C7H12N2O3",
"annotation":{
"hmdb":"HMDB00721",
"pubchem.compound":"79101"
}
},
{
"id":"glz_c",
"name":"Gliclazide",
"compartment":"c",
"charge":-1,
"formula":"C15H20N3O3S"
},
{
"id":"glz_e",
"name":"Gliclazide",
"compartment":"e",
"charge":-1,
"formula":"C15H20N3O3S"
},
{
"id":"glz_r",
"name":"Gliclazide",
"compartment":"r",
"charge":-1,
"formula":"C15H20N3O3S"
},
{
"id":"gmp_c",
"name":"Guanosine-5'-Monophosphate",
"compartment":"c",
"charge":-2,
"formula":"C10H12N5O8P",
"annotation":{
"kegg.compound":"C00144",
"pubchem.compound":"6804"
}
},
{
"id":"gncore2_c",
"name":"GlcNac-Alpha-1,4-Core 2",
"compartment":"c",
"charge":0,
"formula":"C30H50N3O20X"
},
{
"id":"gncore2_e",
"name":"GlcNac-Alpha-1,4-Core 2",
"compartment":"e",
"charge":0,
"formula":"C30H50N3O20X"
},
{
"id":"gncore2_g",
"name":"GlcNac-Alpha-1,4-Core 2",
"compartment":"g",
"charge":0,
"formula":"C30H50N3O20X"
},
{
"id":"gpi_sig_c",
"name":"Glycophosphatidylinositol (Gpi) Signal Sequence (C-Terminal Peptide)",
"compartment":"c",
"charge":0,
"formula":"Y"
},
{
"id":"gpi_sig_e",
"name":"Glycophosphatidylinositol (Gpi) Signal Sequence (C-Terminal Peptide)",
"compartment":"e",
"charge":0,
"formula":"Y"
},
{
"id":"gpi_sig_r",
"name":"Glycophosphatidylinositol (Gpi) Signal Sequence (C-Terminal Peptide)",
"compartment":"r",
"charge":0,
"formula":"Y"
},
{
"id":"grdp_c",
"name":"Geranyl Diphosphate",
"compartment":"c",
"charge":-3,
"formula":"C10H17O7P2",
"annotation":{
"kegg.compound":"C00341",
"pubchem.compound":"445995"
}
},
{
"id":"grdp_x",
"name":"Geranyl Diphosphate",
"compartment":"x",
"charge":-3,
"formula":"C10H17O7P2",
"annotation":{
"kegg.compound":"C00341",
"pubchem.compound":"445995"
}
},
{
"id":"gsn_c",
"name":"Guanosine",
"compartment":"c",
"charge":0,
"formula":"C10H13N5O5",
"annotation":{
"hmdb":"HMDB00133",
"kegg.compound":"C00387",
"pubchem.compound":"6802"
}
},
{
"id":"gtacmp_c",
"name":"glucuronide-thiomethyl-acetaminophen conjugate",
"compartment":"c",
"charge":-1,
"formula":"C15H18NO8S"
},
{
"id":"gtacmp_e",
"name":"glucuronide-thiomethyl-acetaminophen conjugate",
"compartment":"e",
"charge":-1,
"formula":"C15H18NO8S"
},
{
"id":"gtacmp_r",
"name":"glucuronide-thiomethyl-acetaminophen conjugate",
"compartment":"r",
"charge":-1,
"formula":"C15H18NO8S"
},
{
"id":"gthox_c",
"name":"Glutathione Disulfide (Oxidized Glutathione)",
"compartment":"c",
"charge":-2,
"formula":"C20H30N6O12S2",
"annotation":{
"hmdb":"HMDB03337",
"kegg.compound":"C00127",
"pubchem.compound":"975"
}
},
{
"id":"gthox_e",
"name":"Glutathione Disulfide (Oxidized Glutathione)",
"compartment":"e",
"charge":-2,
"formula":"C20H30N6O12S2",
"annotation":{
"hmdb":"HMDB03337",
"kegg.compound":"C00127",
"pubchem.compound":"975"
}
},
{
"id":"gthox_m",
"name":"Glutathione Disulfide (Oxidized Glutathione)",
"compartment":"m",
"charge":-2,
"formula":"C20H30N6O12S2",
"annotation":{
"hmdb":"HMDB03337",
"kegg.compound":"C00127",
"pubchem.compound":"975"
}
},
{
"id":"gthrd_c",
"name":"Reduced Glutathione",
"compartment":"c",
"charge":-1,
"formula":"C10H16N3O6S",
"annotation":{
"hmdb":"HMDB00125",
"kegg.compound":"C00051",
"pubchem.compound":"124886"
}
},
{
"id":"gthrd_e",
"name":"Reduced Glutathione",
"compartment":"e",
"charge":-1,
"formula":"C10H16N3O6S",
"annotation":{
"hmdb":"HMDB00125",
"kegg.compound":"C00051",
"pubchem.compound":"124886"
}
},
{
"id":"gthrd_m",
"name":"Reduced Glutathione",
"compartment":"m",
"charge":-1,
"formula":"C10H16N3O6S",
"annotation":{
"hmdb":"HMDB00125",
"kegg.compound":"C00051",
"pubchem.compound":"124886"
}
},
{
"id":"gtp_c",
"name":"Guanosine-5'-Triphosphate",
"compartment":"c",
"charge":-4,
"formula":"C10H12N5O14P3",
"annotation":{
"hmdb":"HMDB01273",
"kegg.compound":"C00044",
"pubchem.compound":"6830"
}
},
{
"id":"gtp_m",
"name":"Guanosine-5'-Triphosphate",
"compartment":"m",
"charge":-4,
"formula":"C10H12N5O14P3",
"annotation":{
"hmdb":"HMDB01273",
"kegg.compound":"C00044",
"pubchem.compound":"6830"
}
},
{
"id":"gtp_n",
"name":"Guanosine-5'-Triphosphate",
"compartment":"n",
"charge":-4,
"formula":"C10H12N5O14P3",
"annotation":{
"hmdb":"HMDB01273",
"kegg.compound":"C00044",
"pubchem.compound":"6830"
}
},
{
"id":"gua_c",
"name":"Guanine",
"compartment":"c",
"charge":0,
"formula":"C5H5N5O",
"annotation":{
"hmdb":"HMDB00132",
"kegg.compound":"C00242",
"pubchem.compound":"764"
}
},
{
"id":"gudac_c",
"name":"Guanidinoacetic Acid",
"compartment":"c",
"charge":0,
"formula":"C3H7N3O2",
"annotation":{
"hmdb":"HMDB00128",
"kegg.compound":"C00581",
"pubchem.compound":"763"
}
},
{
"id":"gudac_e",
"name":"Guanidinoacetic Acid",
"compartment":"e",
"charge":0,
"formula":"C3H7N3O2",
"annotation":{
"hmdb":"HMDB00128",
"kegg.compound":"C00581",
"pubchem.compound":"763"
}
},
{
"id":"gullac_c",
"name":"L-Gulono-1,4-Lactone",
"compartment":"c",
"charge":0,
"formula":"C6H10O6",
"annotation":{
"hmdb":"HMDB03466",
"kegg.compound":"C01040",
"pubchem.compound":"439373"
}
},
{
"id":"gullac_r",
"name":"L-Gulono-1,4-Lactone",
"compartment":"r",
"charge":0,
"formula":"C6H10O6",
"annotation":{
"hmdb":"HMDB03466",
"kegg.compound":"C01040",
"pubchem.compound":"439373"
}
},
{
"id":"guln_c",
"name":"L-Gulonate",
"compartment":"c",
"charge":-1,
"formula":"C6H11O7",
"annotation":{
"hmdb":"HMDB03290",
"kegg.compound":"C00800",
"pubchem.compound":"152304"
}
},
{
"id":"guln_r",
"name":"L-Gulonate",
"compartment":"r",
"charge":-1,
"formula":"C6H11O7",
"annotation":{
"hmdb":"HMDB03290",
"kegg.compound":"C00800",
"pubchem.compound":"152304"
}
},
{
"id":"h2co3_e",
"name":"Carbonic Acid",
"compartment":"e",
"charge":0,
"formula":"CH2O3",
"annotation":{
"kegg.compound":"C01353"
}
},
{
"id":"h2o2_c",
"name":"Hydrogen Peroxide",
"compartment":"c",
"charge":0,
"formula":"H2O2",
"annotation":{
"hmdb":"HMDB03125",
"kegg.compound":"C00027",
"pubchem.compound":"784"
}
},
{
"id":"h2o2_e",
"name":"Hydrogen Peroxide",
"compartment":"e",
"charge":0,
"formula":"H2O2",
"annotation":{
"hmdb":"HMDB03125",
"kegg.compound":"C00027",
"pubchem.compound":"784"
}
},
{
"id":"h2o2_l",
"name":"Hydrogen Peroxide",
"compartment":"l",
"charge":0,
"formula":"H2O2",
"annotation":{
"hmdb":"HMDB03125",
"kegg.compound":"C00027",
"pubchem.compound":"784"
}
},
{
"id":"h2o2_m",
"name":"Hydrogen Peroxide",
"compartment":"m",
"charge":0,
"formula":"H2O2",
"annotation":{
"hmdb":"HMDB03125",
"kegg.compound":"C00027",
"pubchem.compound":"784"
}
},
{
"id":"h2o2_n",
"name":"Hydrogen Peroxide",
"compartment":"n",
"charge":0,
"formula":"H2O2",
"annotation":{
"hmdb":"HMDB03125",
"kegg.compound":"C00027",
"pubchem.compound":"784"
}
},
{
"id":"h2o2_r",
"name":"Hydrogen Peroxide",
"compartment":"r",
"charge":0,
"formula":"H2O2",
"annotation":{
"hmdb":"HMDB03125",
"kegg.compound":"C00027",
"pubchem.compound":"784"
}
},
{
"id":"h2o2_x",
"name":"Hydrogen Peroxide",
"compartment":"x",
"charge":0,
"formula":"H2O2",
"annotation":{
"hmdb":"HMDB03125",
"kegg.compound":"C00027",
"pubchem.compound":"784"
}
},
{
"id":"h2o_c",
"name":"Water",
"compartment":"c",
"charge":0,
"formula":"H2O",
"annotation":{
"hmdb":"HMDB02111",
"kegg.compound":"C00001",
"pubchem.compound":"962"
}
},
{
"id":"h2o_e",
"name":"Water",
"compartment":"e",
"charge":0,
"formula":"H2O",
"annotation":{
"hmdb":"HMDB02111",
"kegg.compound":"C00001",
"pubchem.compound":"962"
}
},
{
"id":"h2o_g",
"name":"Water",
"compartment":"g",
"charge":0,
"formula":"H2O",
"annotation":{
"hmdb":"HMDB02111",
"kegg.compound":"C00001",
"pubchem.compound":"962"
}
},
{
"id":"h2o_l",
"name":"Water",
"compartment":"l",
"charge":0,
"formula":"H2O",
"annotation":{
"hmdb":"HMDB02111",
"kegg.compound":"C00001",
"pubchem.compound":"962"
}
},
{
"id":"h2o_m",
"name":"Water",
"compartment":"m",
"charge":0,
"formula":"H2O",
"annotation":{
"hmdb":"HMDB02111",
"kegg.compound":"C00001",
"pubchem.compound":"962"
}
},
{
"id":"h2o_n",
"name":"Water",
"compartment":"n",
"charge":0,
"formula":"H2O",
"annotation":{
"hmdb":"HMDB02111",
"kegg.compound":"C00001",
"pubchem.compound":"962"
}
},
{
"id":"h2o_r",
"name":"Water",
"compartment":"r",
"charge":0,
"formula":"H2O",
"annotation":{
"hmdb":"HMDB02111",
"kegg.compound":"C00001",
"pubchem.compound":"962"
}
},
{
"id":"h2o_x",
"name":"Water",
"compartment":"x",
"charge":0,
"formula":"H2O",
"annotation":{
"hmdb":"HMDB02111",
"kegg.compound":"C00001",
"pubchem.compound":"962"
}
},
{
"id":"hLkynr_c",
"name":"3-Hydroxy-L-Kynurenine",
"compartment":"c",
"charge":0,
"formula":"C10H12N2O4",
"annotation":{
"hmdb":"HMDB01152",
"kegg.compound":"C03227",
"pubchem.compound":"11811"
}
},
{
"id":"h_c",
"name":"Proton",
"compartment":"c",
"charge":1,
"formula":"H",
"annotation":{
"kegg.compound":"C00080",
"pubchem.compound":"1038"
}
},
{
"id":"h_e",
"name":"Proton",
"compartment":"e",
"charge":1,
"formula":"H",
"annotation":{
"kegg.compound":"C00080",
"pubchem.compound":"1038"
}
},
{
"id":"h_g",
"name":"Proton",
"compartment":"g",
"charge":1,
"formula":"H",
"annotation":{
"kegg.compound":"C00080",
"pubchem.compound":"1038"
}
},
{
"id":"h_i",
"name":"Proton",
"compartment":"i",
"charge":1,
"formula":"H",
"annotation":{
"kegg.compound":"C00080",
"pubchem.compound":"1038"
}
},
{
"id":"h_l",
"name":"Proton",
"compartment":"l",
"charge":1,
"formula":"H",
"annotation":{
"kegg.compound":"C00080",
"pubchem.compound":"1038"
}
},
{
"id":"h_m",
"name":"Proton",
"compartment":"m",
"charge":1,
"formula":"H",
"annotation":{
"kegg.compound":"C00080",
"pubchem.compound":"1038"
}
},
{
"id":"h_n",
"name":"Proton",
"compartment":"n",
"charge":1,
"formula":"H",
"annotation":{
"kegg.compound":"C00080",
"pubchem.compound":"1038"
}
},
{
"id":"h_r",
"name":"Proton",
"compartment":"r",
"charge":1,
"formula":"H",
"annotation":{
"kegg.compound":"C00080",
"pubchem.compound":"1038"
}
},
{
"id":"h_x",
"name":"Proton",
"compartment":"x",
"charge":1,
"formula":"H",
"annotation":{
"kegg.compound":"C00080",
"pubchem.compound":"1038"
}
},
{
"id":"hco3_c",
"name":"Bicarbonate",
"compartment":"c",
"charge":-1,
"formula":"CHO3",
"annotation":{
"hmdb":"HMDB00595",
"kegg.compound":"C00288",
"pubchem.compound":"769"
}
},
{
"id":"hco3_e",
"name":"Bicarbonate",
"compartment":"e",
"charge":-1,
"formula":"CHO3",
"annotation":{
"hmdb":"HMDB00595",
"kegg.compound":"C00288",
"pubchem.compound":"769"
}
},
{
"id":"hco3_m",
"name":"Bicarbonate",
"compartment":"m",
"charge":-1,
"formula":"CHO3",
"annotation":{
"hmdb":"HMDB00595",
"kegg.compound":"C00288",
"pubchem.compound":"769"
}
},
{
"id":"hcys_L_c",
"name":"L-Homocysteine",
"compartment":"c",
"charge":0,
"formula":"C4H9NO2S",
"annotation":{
"hmdb":"HMDB00742",
"kegg.compound":"C00155",
"pubchem.compound":"778"
}
},
{
"id":"hcys_L_e",
"name":"L-Homocysteine",
"compartment":"e",
"charge":0,
"formula":"C4H9NO2S",
"annotation":{
"hmdb":"HMDB00742",
"kegg.compound":"C00155",
"pubchem.compound":"778"
}
},
{
"id":"hdca_c",
"name":"Hexadecanoate (N-C16:0)",
"compartment":"c",
"charge":-1,
"formula":"C16H31O2",
"annotation":{
"hmdb":"HMDB00220",
"kegg.compound":"C00249",
"pubchem.compound":"985"
}
},
{
"id":"hdca_e",
"name":"Hexadecanoate (N-C16:0)",
"compartment":"e",
"charge":-1,
"formula":"C16H31O2",
"annotation":{
"hmdb":"HMDB00220",
"kegg.compound":"C00249",
"pubchem.compound":"985"
}
},
{
"id":"hdca_l",
"name":"Hexadecanoate (N-C16:0)",
"compartment":"l",
"charge":-1,
"formula":"C16H31O2",
"annotation":{
"hmdb":"HMDB00220",
"kegg.compound":"C00249",
"pubchem.compound":"985"
}
},
{
"id":"hdca_r",
"name":"Hexadecanoate (N-C16:0)",
"compartment":"r",
"charge":-1,
"formula":"C16H31O2",
"annotation":{
"hmdb":"HMDB00220",
"kegg.compound":"C00249",
"pubchem.compound":"985"
}
},
{
"id":"hdca_x",
"name":"Hexadecanoate (N-C16:0)",
"compartment":"x",
"charge":-1,
"formula":"C16H31O2",
"annotation":{
"hmdb":"HMDB00220",
"kegg.compound":"C00249",
"pubchem.compound":"985"
}
},
{
"id":"hdcea_c",
"name":"Hexadecenoate (N-C16:1)",
"compartment":"c",
"charge":-1,
"formula":"C16H29O2",
"annotation":{
"hmdb":"HMDB03229",
"kegg.compound":"C08362",
"pubchem.compound":"445638"
}
},
{
"id":"hdcea_e",
"name":"Hexadecenoate (N-C16:1)",
"compartment":"e",
"charge":-1,
"formula":"C16H29O2",
"annotation":{
"hmdb":"HMDB03229",
"kegg.compound":"C08362",
"pubchem.compound":"445638"
}
},
{
"id":"hdcea_l",
"name":"Hexadecenoate (N-C16:1)",
"compartment":"l",
"charge":-1,
"formula":"C16H29O2",
"annotation":{
"hmdb":"HMDB03229",
"kegg.compound":"C08362",
"pubchem.compound":"445638"
}
},
{
"id":"hdcea_m",
"name":"Hexadecenoate (N-C16:1)",
"compartment":"m",
"charge":-1,
"formula":"C16H29O2",
"annotation":{
"hmdb":"HMDB03229",
"kegg.compound":"C08362",
"pubchem.compound":"445638"
}
},
{
"id":"hdcea_r",
"name":"Hexadecenoate (N-C16:1)",
"compartment":"r",
"charge":-1,
"formula":"C16H29O2",
"annotation":{
"hmdb":"HMDB03229",
"kegg.compound":"C08362",
"pubchem.compound":"445638"
}
},
{
"id":"hdcecrn_c",
"name":"Palmitoleoyl-Carnitine",
"compartment":"c",
"charge":0,
"formula":"C23H43NO4",
"annotation":{
"pubchem.compound":"11953816"
}
},
{
"id":"hdcecrn_e",
"name":"Palmitoleoyl-Carnitine",
"compartment":"e",
"charge":0,
"formula":"C23H43NO4",
"annotation":{
"pubchem.compound":"11953816"
}
},
{
"id":"hdcecrn_m",
"name":"Palmitoleoyl-Carnitine",
"compartment":"m",
"charge":0,
"formula":"C23H43NO4",
"annotation":{
"pubchem.compound":"11953816"
}
},
{
"id":"hdcecrn_r",
"name":"Palmitoleoyl-Carnitine",
"compartment":"r",
"charge":0,
"formula":"C23H43NO4",
"annotation":{
"pubchem.compound":"11953816"
}
},
{
"id":"hdcoa_c",
"name":"Palmitoleyl Coenzyme A",
"compartment":"c",
"charge":-4,
"formula":"C37H60N7O17P3S",
"annotation":{
"hmdb":"HMDB06532",
"pubchem.compound":"53477852"
}
},
{
"id":"hdcoa_m",
"name":"Palmitoleyl Coenzyme A",
"compartment":"m",
"charge":-4,
"formula":"C37H60N7O17P3S",
"annotation":{
"hmdb":"HMDB06532",
"pubchem.compound":"53477852"
}
},
{
"id":"hdcoa_r",
"name":"Palmitoleyl Coenzyme A",
"compartment":"r",
"charge":-4,
"formula":"C37H60N7O17P3S",
"annotation":{
"hmdb":"HMDB06532",
"pubchem.compound":"53477852"
}
},
{
"id":"hdd2coa_c",
"name":"Trans-Hexadec-2-Enoyl Coenzyme A",
"compartment":"c",
"charge":-4,
"formula":"C37H60N7O17P3S",
"annotation":{
"hmdb":"HMDB06533",
"kegg.compound":"C05272",
"pubchem.compound":"46173176"
}
},
{
"id":"hdd2coa_m",
"name":"Trans-Hexadec-2-Enoyl Coenzyme A",
"compartment":"m",
"charge":-4,
"formula":"C37H60N7O17P3S",
"annotation":{
"hmdb":"HMDB06533",
"kegg.compound":"C05272",
"pubchem.compound":"46173176"
}
},
{
"id":"hdd2coa_r",
"name":"Trans-Hexadec-2-Enoyl Coenzyme A",
"compartment":"r",
"charge":-4,
"formula":"C37H60N7O17P3S",
"annotation":{
"hmdb":"HMDB06533",
"kegg.compound":"C05272",
"pubchem.compound":"46173176"
}
},
{
"id":"hdd2coa_x",
"name":"Trans-Hexadec-2-Enoyl Coenzyme A",
"compartment":"x",
"charge":-4,
"formula":"C37H60N7O17P3S",
"annotation":{
"hmdb":"HMDB06533",
"kegg.compound":"C05272",
"pubchem.compound":"46173176"
}
},
{
"id":"hdd2crn_c",
"name":"Trans-Hexadec-2-Enoyl Carnitine",
"compartment":"c",
"charge":0,
"formula":"C23H43NO4",
"annotation":{
"pubchem.compound":"53477817"
}
},
{
"id":"hdd2crn_e",
"name":"Trans-Hexadec-2-Enoyl Carnitine",
"compartment":"e",
"charge":0,
"formula":"C23H43NO4",
"annotation":{
"pubchem.compound":"53477817"
}
},
{
"id":"hdd2crn_m",
"name":"Trans-Hexadec-2-Enoyl Carnitine",
"compartment":"m",
"charge":0,
"formula":"C23H43NO4",
"annotation":{
"pubchem.compound":"53477817"
}
},
{
"id":"hdl_hs_e",
"name":"High Density Lipoprotein",
"compartment":"e",
"charge":0,
"formula":"X"
},
{
"id":"hepcoa_m",
"name":"Heptanoyl Coenzyme A",
"compartment":"m",
"charge":-4,
"formula":"C28H44N7O17P3S",
"annotation":{
"pubchem.compound":"53481563"
}
},
{
"id":"hestratriol_c",
"name":"4-Hydroxyestradiol",
"compartment":"c",
"charge":0,
"formula":"C18H24O3",
"annotation":{
"hmdb":"HMDB05896",
"kegg.compound":"C14209",
"pubchem.compound":"44348689"
}
},
{
"id":"hestratriol_e",
"name":"4-Hydroxyestradiol",
"compartment":"e",
"charge":0,
"formula":"C18H24O3",
"annotation":{
"hmdb":"HMDB05896",
"kegg.compound":"C14209",
"pubchem.compound":"44348689"
}
},
{
"id":"hestratriol_l",
"name":"4-Hydroxyestradiol",
"compartment":"l",
"charge":0,
"formula":"C18H24O3",
"annotation":{
"hmdb":"HMDB05896",
"kegg.compound":"C14209",
"pubchem.compound":"44348689"
}
},
{
"id":"hexc_c",
"name":"Cerotic Acid",
"compartment":"c",
"charge":-1,
"formula":"C26H51O2",
"annotation":{
"hmdb":"HMDB02356",
"pubchem.compound":"10469"
}
},
{
"id":"hexc_e",
"name":"Cerotic Acid",
"compartment":"e",
"charge":-1,
"formula":"C26H51O2",
"annotation":{
"hmdb":"HMDB02356",
"pubchem.compound":"10469"
}
},
{
"id":"hexc_r",
"name":"Cerotic Acid",
"compartment":"r",
"charge":-1,
"formula":"C26H51O2",
"annotation":{
"hmdb":"HMDB02356",
"pubchem.compound":"10469"
}
},
{
"id":"hexccoa_c",
"name":"Hexacosanoyl Coenzyme A",
"compartment":"c",
"charge":-4,
"formula":"C47H82N7O17P3S",
"annotation":{
"pubchem.compound":"25246198"
}
},
{
"id":"hexccoa_r",
"name":"Hexacosanoyl Coenzyme A",
"compartment":"r",
"charge":-4,
"formula":"C47H82N7O17P3S",
"annotation":{
"pubchem.compound":"25246198"
}
},
{
"id":"hexccoa_x",
"name":"Hexacosanoyl Coenzyme A",
"compartment":"x",
"charge":-4,
"formula":"C47H82N7O17P3S",
"annotation":{
"pubchem.compound":"25246198"
}
},
{
"id":"hexddcoa_m",
"name":"7,10-Hexadecadienoyl Coenzyme A",
"compartment":"m",
"charge":-4,
"formula":"C37H58N7O17P3S"
},
{
"id":"hexdectecoa_m",
"name":"2,4,7,10-Hexadecatetraenoyl Coenzyme A",
"compartment":"m",
"charge":-4,
"formula":"C37H54N7O17P3S"
},
{
"id":"hexdiac_c",
"name":"Hexadecanediocacid",
"compartment":"c",
"charge":-2,
"formula":"C16H28O4",
"annotation":{
"pubchem.compound":"10459"
}
},
{
"id":"hexdiac_e",
"name":"Hexadecanediocacid",
"compartment":"e",
"charge":-2,
"formula":"C16H28O4",
"annotation":{
"pubchem.compound":"10459"
}
},
{
"id":"hexdiac_r",
"name":"Hexadecanediocacid",
"compartment":"r",
"charge":-2,
"formula":"C16H28O4",
"annotation":{
"pubchem.compound":"10459"
}
},
{
"id":"hexdicoa_c",
"name":"Hexadecanedioyl Coenzyme A",
"compartment":"c",
"charge":-5,
"formula":"C37H59N7O19P3S"
},
{
"id":"hexdicoa_r",
"name":"Hexadecanedioyl Coenzyme A",
"compartment":"r",
"charge":-5,
"formula":"C37H59N7O19P3S"
},
{
"id":"hexdpencoa_m",
"name":"2,4,7,10,13-Hexadecapentaenoyl Coenzyme A",
"compartment":"m",
"charge":-4,
"formula":"C37H52N7O17P3S"
},
{
"id":"hexdtrcoa_m",
"name":"7,10,13-Hexadecatrienoyl Coenzyme A",
"compartment":"m",
"charge":-4,
"formula":"C37H56N7O17P3S"
},
{
"id":"hexe3coa_m",
"name":"3-Hexenoyl Coenzyme A",
"compartment":"m",
"charge":-4,
"formula":"C27H40N7O17P3S",
"annotation":{
"pubchem.compound":"53477848"
}
},
{
"id":"hgentis_c",
"name":"Homogentisate",
"compartment":"c",
"charge":-1,
"formula":"C8H7O4",
"annotation":{
"hmdb":"HMDB00130",
"kegg.compound":"C00544",
"pubchem.compound":"780"
}
},
{
"id":"hgentis_e",
"name":"Homogentisate",
"compartment":"e",
"charge":-1,
"formula":"C8H7O4",
"annotation":{
"hmdb":"HMDB00130",
"kegg.compound":"C00544",
"pubchem.compound":"780"
}
},
{
"id":"his_L_c",
"name":"L-Histidine",
"compartment":"c",
"charge":0,
"formula":"C6H9N3O2",
"annotation":{
"hmdb":"HMDB00177",
"kegg.compound":"C00135",
"pubchem.compound":"6274"
}
},
{
"id":"his_L_e",
"name":"L-Histidine",
"compartment":"e",
"charge":0,
"formula":"C6H9N3O2",
"annotation":{
"hmdb":"HMDB00177",
"kegg.compound":"C00135",
"pubchem.compound":"6274"
}
},
{
"id":"hmbil_c",
"name":"Hydroxymethylbilane",
"compartment":"c",
"charge":-8,
"formula":"C40H38N4O17",
"annotation":{
"kegg.compound":"C01024",
"pubchem.compound":"788"
}
},
{
"id":"hmcarn_c",
"name":"Homocarnosine",
"compartment":"c",
"charge":0,
"formula":"C10H16N4O3"
},
{
"id":"hmcarn_e",
"name":"Homocarnosine",
"compartment":"e",
"charge":0,
"formula":"C10H16N4O3"
},
{
"id":"hmcr_c",
"name":"Homocitrulline",
"compartment":"c",
"charge":0,
"formula":"C7H15N3O3"
},
{
"id":"hmcr_e",
"name":"Homocitrulline",
"compartment":"e",
"charge":0,
"formula":"C7H15N3O3"
},
{
"id":"hmgcoa_c",
"name":"Hydroxymethylglutaryl Coenzyme A",
"compartment":"c",
"charge":-5,
"formula":"C27H39N7O20P3S",
"annotation":{
"kegg.compound":"C00356",
"pubchem.compound":"439218"
}
},
{
"id":"hmgcoa_m",
"name":"Hydroxymethylglutaryl Coenzyme A",
"compartment":"m",
"charge":-5,
"formula":"C27H39N7O20P3S",
"annotation":{
"kegg.compound":"C00356",
"pubchem.compound":"439218"
}
},
{
"id":"hmgcoa_x",
"name":"Hydroxymethylglutaryl Coenzyme A",
"compartment":"x",
"charge":-5,
"formula":"C27H39N7O20P3S",
"annotation":{
"kegg.compound":"C00356",
"pubchem.compound":"439218"
}
},
{
"id":"hom_L_c",
"name":"L-Homoserine",
"compartment":"c",
"charge":0,
"formula":"C4H9NO3",
"annotation":{
"hmdb":"HMDB00719",
"kegg.compound":"C00263",
"pubchem.compound":"12647"
}
},
{
"id":"hom_L_e",
"name":"L-Homoserine",
"compartment":"e",
"charge":0,
"formula":"C4H9NO3",
"annotation":{
"hmdb":"HMDB00719",
"kegg.compound":"C00263",
"pubchem.compound":"12647"
}
},
{
"id":"hom_L_m",
"name":"L-Homoserine",
"compartment":"m",
"charge":0,
"formula":"C4H9NO3",
"annotation":{
"hmdb":"HMDB00719",
"kegg.compound":"C00263",
"pubchem.compound":"12647"
}
},
{
"id":"hpdca_c",
"name":"Margaric Acid",
"compartment":"c",
"charge":-1,
"formula":"C17H33O2",
"annotation":{
"hmdb":"HMDB02259",
"pubchem.compound":"10465"
}
},
{
"id":"hpdca_e",
"name":"Margaric Acid",
"compartment":"e",
"charge":-1,
"formula":"C17H33O2",
"annotation":{
"hmdb":"HMDB02259",
"pubchem.compound":"10465"
}
},
{
"id":"hpdca_r",
"name":"Margaric Acid",
"compartment":"r",
"charge":-1,
"formula":"C17H33O2",
"annotation":{
"hmdb":"HMDB02259",
"pubchem.compound":"10465"
}
},
{
"id":"hpdcacoa_c",
"name":"Heptadecanoyl Coenzyme A",
"compartment":"c",
"charge":-4,
"formula":"C38H64N7O17P3S",
"annotation":{
"pubchem.compound":"3082004"
}
},
{
"id":"hpdcacoa_m",
"name":"Heptadecanoyl Coenzyme A",
"compartment":"m",
"charge":-4,
"formula":"C38H64N7O17P3S",
"annotation":{
"pubchem.compound":"3082004"
}
},
{
"id":"hpdcacoa_r",
"name":"Heptadecanoyl Coenzyme A",
"compartment":"r",
"charge":-4,
"formula":"C38H64N7O17P3S",
"annotation":{
"pubchem.compound":"3082004"
}
},
{
"id":"hpdcacrn_c",
"name":"Heptadecanoylcarnitine",
"compartment":"c",
"charge":0,
"formula":"C24H47NO4",
"annotation":{
"hmdb":"HMDB06210",
"pubchem.compound":"53477803"
}
},
{
"id":"hpdcacrn_m",
"name":"Heptadecanoylcarnitine",
"compartment":"m",
"charge":0,
"formula":"C24H47NO4",
"annotation":{
"hmdb":"HMDB06210",
"pubchem.compound":"53477803"
}
},
{
"id":"hpyr_c",
"name":"3-Hydroxypyruvate",
"compartment":"c",
"charge":-1,
"formula":"C3H3O4",
"annotation":{
"kegg.compound":"C00168",
"pubchem.compound":"964"
}
},
{
"id":"hpyr_m",
"name":"3-Hydroxypyruvate",
"compartment":"m",
"charge":-1,
"formula":"C3H3O4",
"annotation":{
"kegg.compound":"C00168",
"pubchem.compound":"964"
}
},
{
"id":"hretn_c",
"name":"4 Hydroxy Retinoic Acid",
"compartment":"c",
"charge":-1,
"formula":"C20H27O3",
"annotation":{
"hmdb":"HMDB06254",
"kegg.compound":"C16677",
"pubchem.compound":"6438629"
}
},
{
"id":"hretn_e",
"name":"4 Hydroxy Retinoic Acid",
"compartment":"e",
"charge":-1,
"formula":"C20H27O3",
"annotation":{
"hmdb":"HMDB06254",
"kegg.compound":"C16677",
"pubchem.compound":"6438629"
}
},
{
"id":"hretn_n",
"name":"4 Hydroxy Retinoic Acid",
"compartment":"n",
"charge":-1,
"formula":"C20H27O3",
"annotation":{
"hmdb":"HMDB06254",
"kegg.compound":"C16677",
"pubchem.compound":"6438629"
}
},
{
"id":"hx2coa_m",
"name":"Trans-Hex-2-Enoyl Coenzyme A",
"compartment":"m",
"charge":-4,
"formula":"C27H40N7O17P3S",
"annotation":{
"kegg.compound":"C05271",
"pubchem.compound":"5280765"
}
},
{
"id":"hxa_c",
"name":"Hexanoate (N-C6:0)",
"compartment":"c",
"charge":-1,
"formula":"C6H11O2"
},
{
"id":"hxa_e",
"name":"Hexanoate (N-C6:0)",
"compartment":"e",
"charge":-1,
"formula":"C6H11O2"
},
{
"id":"hxa_m",
"name":"Hexanoate (N-C6:0)",
"compartment":"m",
"charge":-1,
"formula":"C6H11O2"
},
{
"id":"hxa_x",
"name":"Hexanoate (N-C6:0)",
"compartment":"x",
"charge":-1,
"formula":"C6H11O2"
},
{
"id":"hxan_c",
"name":"Hypoxanthine",
"compartment":"c",
"charge":0,
"formula":"C5H4N4O",
"annotation":{
"hmdb":"HMDB00157",
"kegg.compound":"C00262",
"pubchem.compound":"790"
}
},
{
"id":"hxcoa_c",
"name":"Hexanoyl Coenzyme A (N-C6:0Coenzyme A)",
"compartment":"c",
"charge":-4,
"formula":"C27H42N7O17P3S",
"annotation":{
"hmdb":"HMDB02845",
"kegg.compound":"C05270",
"pubchem.compound":"440611"
}
},
{
"id":"hxcoa_e",
"name":"Hexanoyl Coenzyme A (N-C6:0Coenzyme A)",
"compartment":"e",
"charge":-4,
"formula":"C27H42N7O17P3S",
"annotation":{
"hmdb":"HMDB02845",
"kegg.compound":"C05270",
"pubchem.compound":"440611"
}
},
{
"id":"hxcoa_m",
"name":"Hexanoyl Coenzyme A (N-C6:0Coenzyme A)",
"compartment":"m",
"charge":-4,
"formula":"C27H42N7O17P3S",
"annotation":{
"hmdb":"HMDB02845",
"kegg.compound":"C05270",
"pubchem.compound":"440611"
}
},
{
"id":"hxcoa_x",
"name":"Hexanoyl Coenzyme A (N-C6:0Coenzyme A)",
"compartment":"x",
"charge":-4,
"formula":"C27H42N7O17P3S",
"annotation":{
"hmdb":"HMDB02845",
"kegg.compound":"C05270",
"pubchem.compound":"440611"
}
},
{
"id":"hxdcal_c",
"name":"Hexadecanal",
"compartment":"c",
"charge":0,
"formula":"C16H32O",
"annotation":{
"kegg.compound":"C00517",
"pubchem.compound":"984"
}
},
{
"id":"hyptaur_c",
"name":"Hypotaurine",
"compartment":"c",
"charge":0,
"formula":"C2H7NO2S",
"annotation":{
"hmdb":"HMDB00965",
"kegg.compound":"C00519",
"pubchem.compound":"107812"
}
},
{
"id":"hyptaur_e",
"name":"Hypotaurine",
"compartment":"e",
"charge":0,
"formula":"C2H7NO2S",
"annotation":{
"hmdb":"HMDB00965",
"kegg.compound":"C00519",
"pubchem.compound":"107812"
}
},
{
"id":"ibcoa_m",
"name":"Isobutyryl Coenzyme A",
"compartment":"m",
"charge":-4,
"formula":"C25H38N7O17P3S",
"annotation":{
"hmdb":"HMDB01243",
"kegg.compound":"C00630",
"pubchem.compound":"3036931"
}
},
{
"id":"ibup_R_c",
"name":"ibuprofen-R",
"compartment":"c",
"charge":-1,
"formula":"C13H17O2"
},
{
"id":"ibup_R_e",
"name":"ibuprofen-R",
"compartment":"e",
"charge":-1,
"formula":"C13H17O2"
},
{
"id":"ibup_S_c",
"name":"ibuprofen-S",
"compartment":"c",
"charge":-1,
"formula":"C13H17O2"
},
{
"id":"ibup_S_e",
"name":"ibuprofen-S",
"compartment":"e",
"charge":-1,
"formula":"C13H17O2"
},
{
"id":"ibupgluc_c",
"name":"ibuprofen acyl glucuronide",
"compartment":"c",
"charge":-1,
"formula":"C19H25O8"
},
{
"id":"ibupgluc_e",
"name":"ibuprofen acyl glucuronide",
"compartment":"e",
"charge":-1,
"formula":"C19H25O8"
},
{
"id":"icit_c",
"name":"Isocitric Acid",
"compartment":"c",
"charge":-3,
"formula":"C6H5O7",
"annotation":{
"hmdb":"HMDB00193",
"kegg.compound":"C00311",
"pubchem.compound":"1198"
}
},
{
"id":"icit_e",
"name":"Isocitric Acid",
"compartment":"e",
"charge":-3,
"formula":"C6H5O7",
"annotation":{
"hmdb":"HMDB00193",
"kegg.compound":"C00311",
"pubchem.compound":"1198"
}
},
{
"id":"icit_m",
"name":"Isocitric Acid",
"compartment":"m",
"charge":-3,
"formula":"C6H5O7",
"annotation":{
"hmdb":"HMDB00193",
"kegg.compound":"C00311",
"pubchem.compound":"1198"
}
},
{
"id":"icit_x",
"name":"Isocitric Acid",
"compartment":"x",
"charge":-3,
"formula":"C6H5O7",
"annotation":{
"hmdb":"HMDB00193",
"kegg.compound":"C00311",
"pubchem.compound":"1198"
}
},
{
"id":"id3acald_c",
"name":"Indol-3-Ylacetaldehyde",
"compartment":"c",
"charge":0,
"formula":"C10H9NO",
"annotation":{
"kegg.compound":"C00637",
"pubchem.compound":"800"
}
},
{
"id":"id3acald_m",
"name":"Indol-3-Ylacetaldehyde",
"compartment":"m",
"charge":0,
"formula":"C10H9NO",
"annotation":{
"kegg.compound":"C00637",
"pubchem.compound":"800"
}
},
{
"id":"idl_hs_e",
"name":"Intermediate Density Lipoprotein",
"compartment":"e",
"charge":0,
"formula":"X"
},
{
"id":"idp_c",
"name":"Inosine-5'-Diphosphate",
"compartment":"c",
"charge":-3,
"formula":"C10H11N4O11P2",
"annotation":{
"kegg.compound":"C00104",
"pubchem.compound":"6831"
}
},
{
"id":"idp_n",
"name":"Inosine-5'-Diphosphate",
"compartment":"n",
"charge":-3,
"formula":"C10H11N4O11P2",
"annotation":{
"kegg.compound":"C00104",
"pubchem.compound":"6831"
}
},
{
"id":"ile_L_c",
"name":"L-Isoleucine",
"compartment":"c",
"charge":0,
"formula":"C6H13NO2",
"annotation":{
"hmdb":"HMDB00172",
"kegg.compound":"C00407",
"pubchem.compound":"6306"
}
},
{
"id":"ile_L_e",
"name":"L-Isoleucine",
"compartment":"e",
"charge":0,
"formula":"C6H13NO2",
"annotation":{
"hmdb":"HMDB00172",
"kegg.compound":"C00407",
"pubchem.compound":"6306"
}
},
{
"id":"ile_L_m",
"name":"L-Isoleucine",
"compartment":"m",
"charge":0,
"formula":"C6H13NO2",
"annotation":{
"hmdb":"HMDB00172",
"kegg.compound":"C00407",
"pubchem.compound":"6306"
}
},
{
"id":"imp_c",
"name":"Inosine-5'-Monophosphate",
"compartment":"c",
"charge":-2,
"formula":"C10H11N4O8P",
"annotation":{
"hmdb":"HMDB00175",
"kegg.compound":"C00130",
"pubchem.compound":"8582"
}
},
{
"id":"imp_e",
"name":"Inosine-5'-Monophosphate",
"compartment":"e",
"charge":-2,
"formula":"C10H11N4O8P",
"annotation":{
"hmdb":"HMDB00175",
"kegg.compound":"C00130",
"pubchem.compound":"8582"
}
},
{
"id":"ind3ac_c",
"name":"Indole-3-Acetate",
"compartment":"c",
"charge":-1,
"formula":"C10H8NO2",
"annotation":{
"hmdb":"HMDB00197",
"kegg.compound":"C00954",
"pubchem.compound":"802"
}
},
{
"id":"ind3ac_e",
"name":"Indole-3-Acetate",
"compartment":"e",
"charge":-1,
"formula":"C10H8NO2",
"annotation":{
"hmdb":"HMDB00197",
"kegg.compound":"C00954",
"pubchem.compound":"802"
}
},
{
"id":"ind3ac_m",
"name":"Indole-3-Acetate",
"compartment":"m",
"charge":-1,
"formula":"C10H8NO2",
"annotation":{
"hmdb":"HMDB00197",
"kegg.compound":"C00954",
"pubchem.compound":"802"
}
},
{
"id":"inost_c",
"name":"Myo-Inositol",
"compartment":"c",
"charge":0,
"formula":"C6H12O6",
"annotation":{
"hmdb":"HMDB00211",
"kegg.compound":"C00137",
"pubchem.compound":"892"
}
},
{
"id":"ins_c",
"name":"Inosine",
"compartment":"c",
"charge":0,
"formula":"C10H12N4O5",
"annotation":{
"hmdb":"HMDB00195",
"kegg.compound":"C00294",
"pubchem.compound":"6021"
}
},
{
"id":"ins_e",
"name":"Inosine",
"compartment":"e",
"charge":0,
"formula":"C10H12N4O5",
"annotation":{
"hmdb":"HMDB00195",
"kegg.compound":"C00294",
"pubchem.compound":"6021"
}
},
{
"id":"ipdp_c",
"name":"Isopentenyl Diphosphate",
"compartment":"c",
"charge":-3,
"formula":"C5H9O7P2",
"annotation":{
"kegg.compound":"C00129",
"pubchem.compound":"1195"
}
},
{
"id":"ipdp_x",
"name":"Isopentenyl Diphosphate",
"compartment":"x",
"charge":-3,
"formula":"C5H9O7P2",
"annotation":{
"kegg.compound":"C00129",
"pubchem.compound":"1195"
}
},
{
"id":"itaccoa_m",
"name":"Itaconyl Coenzyme A",
"compartment":"m",
"charge":-5,
"formula":"C26H35N7O19P3S",
"annotation":{
"hmdb":"HMDB03377",
"kegg.compound":"C00531",
"pubchem.compound":"439254"
}
},
{
"id":"itacon_c",
"name":"Itaconic Acid",
"compartment":"c",
"charge":-2,
"formula":"C5H4O4",
"annotation":{
"hmdb":"HMDB02092",
"kegg.compound":"C00490",
"pubchem.compound":"811"
}
},
{
"id":"itacon_e",
"name":"Itaconic Acid",
"compartment":"e",
"charge":-2,
"formula":"C5H4O4",
"annotation":{
"hmdb":"HMDB02092",
"kegg.compound":"C00490",
"pubchem.compound":"811"
}
},
{
"id":"itacon_m",
"name":"Itaconic Acid",
"compartment":"m",
"charge":-2,
"formula":"C5H4O4",
"annotation":{
"hmdb":"HMDB02092",
"kegg.compound":"C00490",
"pubchem.compound":"811"
}
},
{
"id":"itp_c",
"name":"Iinosine-5'-Triphosphate",
"compartment":"c",
"charge":-4,
"formula":"C10H11N4O14P3",
"annotation":{
"kegg.compound":"C00081",
"pubchem.compound":"8583"
}
},
{
"id":"itp_e",
"name":"Iinosine-5'-Triphosphate",
"compartment":"e",
"charge":-4,
"formula":"C10H11N4O14P3",
"annotation":{
"kegg.compound":"C00081",
"pubchem.compound":"8583"
}
},
{
"id":"itp_n",
"name":"Iinosine-5'-Triphosphate",
"compartment":"n",
"charge":-4,
"formula":"C10H11N4O14P3",
"annotation":{
"kegg.compound":"C00081",
"pubchem.compound":"8583"
}
},
{
"id":"ivcoa_c",
"name":"Isovaleryl Coenzyme A",
"compartment":"c",
"charge":-4,
"formula":"C26H40N7O17P3S",
"annotation":{
"hmdb":"HMDB01113",
"kegg.compound":"C02939",
"pubchem.compound":"439855"
}
},
{
"id":"ivcoa_m",
"name":"Isovaleryl Coenzyme A",
"compartment":"m",
"charge":-4,
"formula":"C26H40N7O17P3S",
"annotation":{
"hmdb":"HMDB01113",
"kegg.compound":"C02939",
"pubchem.compound":"439855"
}
},
{
"id":"ivcrn_c",
"name":"Isovaleryl Carnitine",
"compartment":"c",
"charge":0,
"formula":"C12H23NO4",
"annotation":{
"pubchem.compound":"6426851"
}
},
{
"id":"ivcrn_e",
"name":"Isovaleryl Carnitine",
"compartment":"e",
"charge":0,
"formula":"C12H23NO4",
"annotation":{
"pubchem.compound":"6426851"
}
},
{
"id":"k_c",
"name":"Potassium",
"compartment":"c",
"charge":1,
"formula":"K",
"annotation":{
"hmdb":"HMDB00586",
"kegg.compound":"C00238",
"pubchem.compound":"813"
}
},
{
"id":"k_e",
"name":"Potassium",
"compartment":"e",
"charge":1,
"formula":"K",
"annotation":{
"hmdb":"HMDB00586",
"kegg.compound":"C00238",
"pubchem.compound":"813"
}
},
{
"id":"kdn_c",
"name":"2-Keto-3-Deoxy-D-Glycero-D-Galactononic Acid",
"compartment":"c",
"charge":-1,
"formula":"C9H15O9",
"annotation":{
"hmdb":"HMDB00425",
"pubchem.compound":"22833524"
}
},
{
"id":"kdn_e",
"name":"2-Keto-3-Deoxy-D-Glycero-D-Galactononic Acid",
"compartment":"e",
"charge":-1,
"formula":"C9H15O9",
"annotation":{
"hmdb":"HMDB00425",
"pubchem.compound":"22833524"
}
},
{
"id":"kdnp_c",
"name":"2-Keto-3-Deoxy-D-Glycero-D-Galactononic Acid 9-Phosphate",
"compartment":"c",
"charge":-3,
"formula":"C9H14O12P"
},
{
"id":"ksii_core2_deg3_l",
"name":"Keratan Sulfate Ii (Core 2-Linked), Degradation Product 3",
"compartment":"l",
"charge":-2,
"formula":"C58H94N5O46S2X"
},
{
"id":"ksii_core2_deg4_l",
"name":"Keratan Sulfate Ii (Core 2-Linked), Degradation Product 4",
"compartment":"l",
"charge":-1,
"formula":"C58H95N5O43SX"
},
{
"id":"ksii_core2_deg5_l",
"name":"Keratan Sulfate Ii (Core 2-Linked), Degradation Product 5",
"compartment":"l",
"charge":-1,
"formula":"C50H82N4O38SX"
},
{
"id":"ksii_core2_deg6_l",
"name":"Keratan Sulfate Ii (Core 2-Linked), Degradation Product 6",
"compartment":"l",
"charge":-1,
"formula":"C44H72N4O33SX"
},
{
"id":"ksii_core2_deg7_l",
"name":"Keratan Sulfate Ii (Core 2-Linked), Degradation Product 7",
"compartment":"l",
"charge":0,
"formula":"C44H73N4O30X"
},
{
"id":"ksii_core2_deg8_l",
"name":"Keratan Sulfate Ii (Core 2-Linked), Degradation Product 8",
"compartment":"l",
"charge":0,
"formula":"C36H60N3O25X"
},
{
"id":"ksii_core2_deg9_l",
"name":"Keratan Sulfate Ii (Core 2-Linked), Degradation Product 9",
"compartment":"l",
"charge":0,
"formula":"C30H50N3O20X"
},
{
"id":"ksii_core4_deg3_l",
"name":"Keratan Sulfate Ii (Core 4-Linked), Degradation Product 3",
"compartment":"l",
"charge":-2,
"formula":"C66H107N6O51S2X"
},
{
"id":"ksii_core4_deg4_l",
"name":"Keratan Sulfate Ii (Core 4-Linked), Degradation Product 4",
"compartment":"l",
"charge":-1,
"formula":"C66H108N6O48SX"
},
{
"id":"kynate_c",
"name":"Kynurenic Acid",
"compartment":"c",
"charge":-1,
"formula":"C10H6NO3",
"annotation":{
"hmdb":"HMDB00715",
"kegg.compound":"C01717",
"pubchem.compound":"3845"
}
},
{
"id":"kynate_e",
"name":"Kynurenic Acid",
"compartment":"e",
"charge":-1,
"formula":"C10H6NO3",
"annotation":{
"hmdb":"HMDB00715",
"kegg.compound":"C01717",
"pubchem.compound":"3845"
}
},
{
"id":"lac_D_c",
"name":"(R)-Lactate",
"compartment":"c",
"charge":-1,
"formula":"C3H5O3",
"annotation":{
"kegg.compound":"C00256",
"pubchem.compound":"61503"
}
},
{
"id":"lac_D_e",
"name":"(R)-Lactate",
"compartment":"e",
"charge":-1,
"formula":"C3H5O3",
"annotation":{
"kegg.compound":"C00256",
"pubchem.compound":"61503"
}
},
{
"id":"lac_D_m",
"name":"(R)-Lactate",
"compartment":"m",
"charge":-1,
"formula":"C3H5O3",
"annotation":{
"kegg.compound":"C00256",
"pubchem.compound":"61503"
}
},
{
"id":"lac_L_c",
"name":"(S)-Lactate",
"compartment":"c",
"charge":-1,
"formula":"C3H5O3",
"annotation":{
"hmdb":"HMDB00190",
"kegg.compound":"C00186",
"pubchem.compound":"107689"
}
},
{
"id":"lac_L_e",
"name":"(S)-Lactate",
"compartment":"e",
"charge":-1,
"formula":"C3H5O3",
"annotation":{
"hmdb":"HMDB00190",
"kegg.compound":"C00186",
"pubchem.compound":"107689"
}
},
{
"id":"lac_L_m",
"name":"(S)-Lactate",
"compartment":"m",
"charge":-1,
"formula":"C3H5O3",
"annotation":{
"hmdb":"HMDB00190",
"kegg.compound":"C00186",
"pubchem.compound":"107689"
}
},
{
"id":"lac_L_x",
"name":"(S)-Lactate",
"compartment":"x",
"charge":-1,
"formula":"C3H5O3",
"annotation":{
"hmdb":"HMDB00190",
"kegg.compound":"C00186",
"pubchem.compound":"107689"
}
},
{
"id":"lald_D_c",
"name":"(R)-Lactaldehyde",
"compartment":"c",
"charge":0,
"formula":"C3H6O2",
"annotation":{
"kegg.compound":"C00937",
"pubchem.compound":"439350"
}
},
{
"id":"lald_L_c",
"name":"(S)-Lactaldehyde",
"compartment":"c",
"charge":0,
"formula":"C3H6O2",
"annotation":{
"kegg.compound":"C05999",
"pubchem.compound":"439231"
}
},
{
"id":"lald_L_m",
"name":"(S)-Lactaldehyde",
"compartment":"m",
"charge":0,
"formula":"C3H6O2",
"annotation":{
"kegg.compound":"C05999",
"pubchem.compound":"439231"
}
},
{
"id":"lanost_c",
"name":"Lanosterol",
"compartment":"c",
"charge":0,
"formula":"C30H50O",
"annotation":{
"hmdb":"HMDB01251",
"kegg.compound":"C01724",
"pubchem.compound":"246983"
}
},
{
"id":"lanost_e",
"name":"Lanosterol",
"compartment":"e",
"charge":0,
"formula":"C30H50O",
"annotation":{
"hmdb":"HMDB01251",
"kegg.compound":"C01724",
"pubchem.compound":"246983"
}
},
{
"id":"lcts_e",
"name":"Lactose",
"compartment":"e",
"charge":0,
"formula":"C12H22O11",
"annotation":{
"hmdb":"HMDB00186",
"kegg.compound":"C00243",
"pubchem.compound":"84571"
}
},
{
"id":"ldl_hs_e",
"name":"Low Density Lipoprotein",
"compartment":"e",
"charge":0,
"formula":"X"
},
{
"id":"leu_L_c",
"name":"L-Leucine",
"compartment":"c",
"charge":0,
"formula":"C6H13NO2",
"annotation":{
"hmdb":"HMDB00687",
"kegg.compound":"C00123",
"pubchem.compound":"6106"
}
},
{
"id":"leu_L_e",
"name":"L-Leucine",
"compartment":"e",
"charge":0,
"formula":"C6H13NO2",
"annotation":{
"hmdb":"HMDB00687",
"kegg.compound":"C00123",
"pubchem.compound":"6106"
}
},
{
"id":"leu_L_m",
"name":"L-Leucine",
"compartment":"m",
"charge":0,
"formula":"C6H13NO2",
"annotation":{
"hmdb":"HMDB00687",
"kegg.compound":"C00123",
"pubchem.compound":"6106"
}
},
{
"id":"leuktrA4_c",
"name":"Leukotriene A4",
"compartment":"c",
"charge":-1,
"formula":"C20H29O3",
"annotation":{
"hmdb":"HMDB01337",
"kegg.compound":"C00909",
"pubchem.compound":"5280383"
}
},
{
"id":"leuktrB4_c",
"name":"Leukotriene B4",
"compartment":"c",
"charge":-1,
"formula":"C20H31O4",
"annotation":{
"hmdb":"HMDB01085",
"kegg.compound":"C02165",
"pubchem.compound":"5280492"
}
},
{
"id":"leuktrB4_m",
"name":"Leukotriene B4",
"compartment":"m",
"charge":-1,
"formula":"C20H31O4",
"annotation":{
"hmdb":"HMDB01085",
"kegg.compound":"C02165",
"pubchem.compound":"5280492"
}
},
{
"id":"leuktrB4_r",
"name":"Leukotriene B4",
"compartment":"r",
"charge":-1,
"formula":"C20H31O4",
"annotation":{
"hmdb":"HMDB01085",
"kegg.compound":"C02165",
"pubchem.compound":"5280492"
}
},
{
"id":"leuktrB4_x",
"name":"Leukotriene B4",
"compartment":"x",
"charge":-1,
"formula":"C20H31O4",
"annotation":{
"hmdb":"HMDB01085",
"kegg.compound":"C02165",
"pubchem.compound":"5280492"
}
},
{
"id":"leuktrB4wcooh_c",
"name":"W-Carboxy Leukotriene B4",
"compartment":"c",
"charge":-2,
"formula":"C20H28O6",
"annotation":{
"hmdb":"HMDB06059",
"kegg.compound":"C05950",
"pubchem.compound":"5280877"
}
},
{
"id":"leuktrB4wcooh_e",
"name":"W-Carboxy Leukotriene B4",
"compartment":"e",
"charge":-2,
"formula":"C20H28O6",
"annotation":{
"hmdb":"HMDB06059",
"kegg.compound":"C05950",
"pubchem.compound":"5280877"
}
},
{
"id":"leuktrB4wcooh_r",
"name":"W-Carboxy Leukotriene B4",
"compartment":"r",
"charge":-2,
"formula":"C20H28O6",
"annotation":{
"hmdb":"HMDB06059",
"kegg.compound":"C05950",
"pubchem.compound":"5280877"
}
},
{
"id":"leuktrB4wcooh_x",
"name":"W-Carboxy Leukotriene B4",
"compartment":"x",
"charge":-2,
"formula":"C20H28O6",
"annotation":{
"hmdb":"HMDB06059",
"kegg.compound":"C05950",
"pubchem.compound":"5280877"
}
},
{
"id":"leuktrB4woh_c",
"name":"W-Hydroxyl Leukotriene B4",
"compartment":"c",
"charge":-1,
"formula":"C20H31O5",
"annotation":{
"hmdb":"HMDB01509",
"kegg.compound":"C04853",
"pubchem.compound":"5280745"
}
},
{
"id":"leuktrB4woh_e",
"name":"W-Hydroxyl Leukotriene B4",
"compartment":"e",
"charge":-1,
"formula":"C20H31O5",
"annotation":{
"hmdb":"HMDB01509",
"kegg.compound":"C04853",
"pubchem.compound":"5280745"
}
},
{
"id":"leuktrB4woh_r",
"name":"W-Hydroxyl Leukotriene B4",
"compartment":"r",
"charge":-1,
"formula":"C20H31O5",
"annotation":{
"hmdb":"HMDB01509",
"kegg.compound":"C04853",
"pubchem.compound":"5280745"
}
},
{
"id":"leuktrC4_c",
"name":"Leukotriene C4",
"compartment":"c",
"charge":-2,
"formula":"C30H45N3O9S",
"annotation":{
"hmdb":"HMDB01198",
"kegg.compound":"C02166",
"pubchem.compound":"5280493"
}
},
{
"id":"leuktrD4_c",
"name":"Leukotriene D4",
"compartment":"c",
"charge":-1,
"formula":"C25H39N2O6S",
"annotation":{
"kegg.compound":"C05951",
"pubchem.compound":"6435286"
}
},
{
"id":"leuktrD4_e",
"name":"Leukotriene D4",
"compartment":"e",
"charge":-1,
"formula":"C25H39N2O6S",
"annotation":{
"kegg.compound":"C05951",
"pubchem.compound":"6435286"
}
},
{
"id":"leuktrE4_c",
"name":"Leukotriene E4",
"compartment":"c",
"charge":-1,
"formula":"C23H36NO5S",
"annotation":{
"hmdb":"HMDB02200",
"kegg.compound":"C05952",
"pubchem.compound":"5280749"
}
},
{
"id":"leuktrE4_e",
"name":"Leukotriene E4",
"compartment":"e",
"charge":-1,
"formula":"C23H36NO5S",
"annotation":{
"hmdb":"HMDB02200",
"kegg.compound":"C05952",
"pubchem.compound":"5280749"
}
},
{
"id":"leuktrF4_c",
"name":"Leukotriene F4",
"compartment":"c",
"charge":-2,
"formula":"C28H42N2O8S",
"annotation":{
"kegg.compound":"C06462",
"pubchem.compound":"5280938"
}
},
{
"id":"leuleu_c",
"name":"Leucylleucine",
"compartment":"c",
"charge":0,
"formula":"C12H24N2O3",
"annotation":{
"pubchem.compound":"94244"
}
},
{
"id":"leuleu_e",
"name":"Leucylleucine",
"compartment":"e",
"charge":0,
"formula":"C12H24N2O3",
"annotation":{
"pubchem.compound":"94244"
}
},
{
"id":"lgnc_r",
"name":"Lignocerate",
"compartment":"r",
"charge":-1,
"formula":"C24H47O2",
"annotation":{
"hmdb":"HMDB02003",
"kegg.compound":"C08320",
"pubchem.compound":"11197"
}
},
{
"id":"lgt_S_c",
"name":"(R)-S-Lactoylglutathionate",
"compartment":"c",
"charge":-1,
"formula":"C13H20N3O8S",
"annotation":{
"kegg.compound":"C03451",
"pubchem.compound":"440018"
}
},
{
"id":"lgt_S_m",
"name":"(R)-S-Lactoylglutathionate",
"compartment":"m",
"charge":-1,
"formula":"C13H20N3O8S",
"annotation":{
"kegg.compound":"C03451",
"pubchem.compound":"440018"
}
},
{
"id":"lneldc_c",
"name":"Linoelaidic Acid (All Trans C18:2)",
"compartment":"c",
"charge":-1,
"formula":"C18H31O2",
"annotation":{
"pubchem.compound":"5282457"
}
},
{
"id":"lneldc_e",
"name":"Linoelaidic Acid (All Trans C18:2)",
"compartment":"e",
"charge":-1,
"formula":"C18H31O2",
"annotation":{
"pubchem.compound":"5282457"
}
},
{
"id":"lneldc_r",
"name":"Linoelaidic Acid (All Trans C18:2)",
"compartment":"r",
"charge":-1,
"formula":"C18H31O2",
"annotation":{
"pubchem.compound":"5282457"
}
},
{
"id":"lneldccoa_c",
"name":"(6Z,9Z)-Octadecadienoyl Coenzyme A",
"compartment":"c",
"charge":-4,
"formula":"C39H62N7O17P3S"
},
{
"id":"lneldccoa_m",
"name":"(6Z,9Z)-Octadecadienoyl Coenzyme A",
"compartment":"m",
"charge":-4,
"formula":"C39H62N7O17P3S"
},
{
"id":"lneldccoa_r",
"name":"(6Z,9Z)-Octadecadienoyl Coenzyme A",
"compartment":"r",
"charge":-4,
"formula":"C39H62N7O17P3S"
},
{
"id":"lneldccrn_c",
"name":"6Z,9Z-Octadecadienoylcarnitine",
"compartment":"c",
"charge":0,
"formula":"C25H45NO4",
"annotation":{
"pubchem.compound":"53477834"
}
},
{
"id":"lneldccrn_e",
"name":"6Z,9Z-Octadecadienoylcarnitine",
"compartment":"e",
"charge":0,
"formula":"C25H45NO4",
"annotation":{
"pubchem.compound":"53477834"
}
},
{
"id":"lneldccrn_m",
"name":"6Z,9Z-Octadecadienoylcarnitine",
"compartment":"m",
"charge":0,
"formula":"C25H45NO4",
"annotation":{
"pubchem.compound":"53477834"
}
},
{
"id":"lnlc_c",
"name":"Linoleate",
"compartment":"c",
"charge":-1,
"formula":"C18H31O2",
"annotation":{
"hmdb":"HMDB00673",
"kegg.compound":"C01595",
"pubchem.compound":"5280450"
}
},
{
"id":"lnlc_e",
"name":"Linoleate",
"compartment":"e",
"charge":-1,
"formula":"C18H31O2",
"annotation":{
"hmdb":"HMDB00673",
"kegg.compound":"C01595",
"pubchem.compound":"5280450"
}
},
{
"id":"lnlc_l",
"name":"Linoleate",
"compartment":"l",
"charge":-1,
"formula":"C18H31O2",
"annotation":{
"hmdb":"HMDB00673",
"kegg.compound":"C01595",
"pubchem.compound":"5280450"
}
},
{
"id":"lnlc_r",
"name":"Linoleate",
"compartment":"r",
"charge":-1,
"formula":"C18H31O2",
"annotation":{
"hmdb":"HMDB00673",
"kegg.compound":"C01595",
"pubchem.compound":"5280450"
}
},
{
"id":"lnlccoa_c",
"name":"Linoleic Coenzyme A",
"compartment":"c",
"charge":-4,
"formula":"C39H62N7O17P3S",
"annotation":{
"hmdb":"HMDB01064",
"kegg.compound":"C02050",
"pubchem.compound":"5462164"
}
},
{
"id":"lnlccoa_m",
"name":"Linoleic Coenzyme A",
"compartment":"m",
"charge":-4,
"formula":"C39H62N7O17P3S",
"annotation":{
"hmdb":"HMDB01064",
"kegg.compound":"C02050",
"pubchem.compound":"5462164"
}
},
{
"id":"lnlccoa_r",
"name":"Linoleic Coenzyme A",
"compartment":"r",
"charge":-4,
"formula":"C39H62N7O17P3S",
"annotation":{
"hmdb":"HMDB01064",
"kegg.compound":"C02050",
"pubchem.compound":"5462164"
}
},
{
"id":"lnlccrn_c",
"name":"Linoleyl Carnitine",
"compartment":"c",
"charge":0,
"formula":"C25H45NO4",
"annotation":{
"pubchem.compound":"6450015"
}
},
{
"id":"lnlccrn_e",
"name":"Linoleyl Carnitine",
"compartment":"e",
"charge":0,
"formula":"C25H45NO4",
"annotation":{
"pubchem.compound":"6450015"
}
},
{
"id":"lnlccrn_m",
"name":"Linoleyl Carnitine",
"compartment":"m",
"charge":0,
"formula":"C25H45NO4",
"annotation":{
"pubchem.compound":"6450015"
}
},
{
"id":"lnlccrn_r",
"name":"Linoleyl Carnitine",
"compartment":"r",
"charge":0,
"formula":"C25H45NO4",
"annotation":{
"pubchem.compound":"6450015"
}
},
{
"id":"lnlnca_c",
"name":"Alpha-Linolenate",
"compartment":"c",
"charge":-1,
"formula":"C18H29O2",
"annotation":{
"hmdb":"HMDB01388",
"kegg.compound":"C06427",
"pubchem.compound":"5280934"
}
},
{
"id":"lnlnca_e",
"name":"Alpha-Linolenate",
"compartment":"e",
"charge":-1,
"formula":"C18H29O2",
"annotation":{
"hmdb":"HMDB01388",
"kegg.compound":"C06427",
"pubchem.compound":"5280934"
}
},
{
"id":"lnlnca_l",
"name":"Alpha-Linolenate",
"compartment":"l",
"charge":-1,
"formula":"C18H29O2",
"annotation":{
"hmdb":"HMDB01388",
"kegg.compound":"C06427",
"pubchem.compound":"5280934"
}
},
{
"id":"lnlnca_r",
"name":"Alpha-Linolenate",
"compartment":"r",
"charge":-1,
"formula":"C18H29O2",
"annotation":{
"hmdb":"HMDB01388",
"kegg.compound":"C06427",
"pubchem.compound":"5280934"
}
},
{
"id":"lnlncacoa_c",
"name":"Alpha-Linolenoyl Coenzyme A",
"compartment":"c",
"charge":-4,
"formula":"C39H60N7O17P3S",
"annotation":{
"hmdb":"HMDB06290",
"kegg.compound":"C16162",
"pubchem.compound":"53477815"
}
},
{
"id":"lnlncacoa_m",
"name":"Alpha-Linolenoyl Coenzyme A",
"compartment":"m",
"charge":-4,
"formula":"C39H60N7O17P3S",
"annotation":{
"hmdb":"HMDB06290",
"kegg.compound":"C16162",
"pubchem.compound":"53477815"
}
},
{
"id":"lnlncacrn_c",
"name":"Alpha-Linolenyl Carnitine",
"compartment":"c",
"charge":0,
"formula":"C25H43NO4",
"annotation":{
"pubchem.compound":"53477821"
}
},
{
"id":"lnlncacrn_m",
"name":"Alpha-Linolenyl Carnitine",
"compartment":"m",
"charge":0,
"formula":"C25H43NO4",
"annotation":{
"pubchem.compound":"53477821"
}
},
{
"id":"lnlncg_c",
"name":"Gamma-Linolenate",
"compartment":"c",
"charge":-1,
"formula":"C18H29O2",
"annotation":{
"hmdb":"HMDB03073",
"kegg.compound":"C06426",
"pubchem.compound":"5280933"
}
},
{
"id":"lnlncg_e",
"name":"Gamma-Linolenate",
"compartment":"e",
"charge":-1,
"formula":"C18H29O2",
"annotation":{
"hmdb":"HMDB03073",
"kegg.compound":"C06426",
"pubchem.compound":"5280933"
}
},
{
"id":"lnlncg_l",
"name":"Gamma-Linolenate",
"compartment":"l",
"charge":-1,
"formula":"C18H29O2",
"annotation":{
"hmdb":"HMDB03073",
"kegg.compound":"C06426",
"pubchem.compound":"5280933"
}
},
{
"id":"lnlncg_r",
"name":"Gamma-Linolenate",
"compartment":"r",
"charge":-1,
"formula":"C18H29O2",
"annotation":{
"hmdb":"HMDB03073",
"kegg.compound":"C06426",
"pubchem.compound":"5280933"
}
},
{
"id":"lnlncgcoa_c",
"name":"Gamma-Linolenoyl Coenzyme A",
"compartment":"c",
"charge":-4,
"formula":"C39H60N7O17P3S",
"annotation":{
"hmdb":"HMDB06368",
"kegg.compound":"C03035",
"pubchem.compound":"11966132"
}
},
{
"id":"lnlncgcoa_m",
"name":"Gamma-Linolenoyl Coenzyme A",
"compartment":"m",
"charge":-4,
"formula":"C39H60N7O17P3S",
"annotation":{
"hmdb":"HMDB06368",
"kegg.compound":"C03035",
"pubchem.compound":"11966132"
}
},
{
"id":"lnlncgcoa_r",
"name":"Gamma-Linolenoyl Coenzyme A",
"compartment":"r",
"charge":-4,
"formula":"C39H60N7O17P3S",
"annotation":{
"hmdb":"HMDB06368",
"kegg.compound":"C03035",
"pubchem.compound":"11966132"
}
},
{
"id":"lnlncgcoa_x",
"name":"Gamma-Linolenoyl Coenzyme A",
"compartment":"x",
"charge":-4,
"formula":"C39H60N7O17P3S",
"annotation":{
"hmdb":"HMDB06368",
"kegg.compound":"C03035",
"pubchem.compound":"11966132"
}
},
{
"id":"lnlncgcrn_c",
"name":"Gamma-Linolenoylcarnitine",
"compartment":"c",
"charge":0,
"formula":"C25H43NO4",
"annotation":{
"pubchem.compound":"53477819"
}
},
{
"id":"lnlncgcrn_m",
"name":"Gamma-Linolenoylcarnitine",
"compartment":"m",
"charge":0,
"formula":"C25H43NO4",
"annotation":{
"pubchem.compound":"53477819"
}
},
{
"id":"lpchol_hs_c",
"name":"1-Acyl-Sn-Glycero-3-Phosphocholine",
"compartment":"c",
"charge":0,
"formula":"C8H19NO5PFULLRCO2"
},
{
"id":"lpchol_hs_e",
"name":"1-Acyl-Sn-Glycero-3-Phosphocholine",
"compartment":"e",
"charge":0,
"formula":"C8H19NO5PFULLRCO2"
},
{
"id":"lst4exp_c",
"name":"Losartan-E3174/ losartan-M6",
"compartment":"c",
"charge":-2,
"formula":"C22H19ClN6O2"
},
{
"id":"lst4exp_e",
"name":"Losartan-E3174/ losartan-M6",
"compartment":"e",
"charge":-2,
"formula":"C22H19ClN6O2"
},
{
"id":"lst4exp_r",
"name":"Losartan-E3174/ losartan-M6",
"compartment":"r",
"charge":-2,
"formula":"C22H19ClN6O2"
},
{
"id":"lstn_c",
"name":"Losartan",
"compartment":"c",
"charge":-1,
"formula":"C22H22ClN6O"
},
{
"id":"lstn_e",
"name":"Losartan",
"compartment":"e",
"charge":-1,
"formula":"C22H22ClN6O"
},
{
"id":"lstnm4_c",
"name":"Losartan-M4 (glucuronide derivative)",
"compartment":"c",
"charge":-2,
"formula":"C28H27ClN6O8"
},
{
"id":"lstnm4_e",
"name":"Losartan-M4 (glucuronide derivative)",
"compartment":"e",
"charge":-2,
"formula":"C28H27ClN6O8"
},
{
"id":"lstnm4_r",
"name":"Losartan-M4 (glucuronide derivative)",
"compartment":"r",
"charge":-2,
"formula":"C28H27ClN6O8"
},
{
"id":"lstnm7_c",
"name":"Losartan-N2-glucuronide / Losartan-M7",
"compartment":"c",
"charge":-1,
"formula":"C28H30ClN6O7"
},
{
"id":"lstnm7_e",
"name":"Losartan-N2-glucuronide / Losartan-M7",
"compartment":"e",
"charge":-1,
"formula":"C28H30ClN6O7"
},
{
"id":"lthstrl_c",
"name":"5Alpha-Cholest-7-En-3Beta-Ol",
"compartment":"c",
"charge":0,
"formula":"C27H46O",
"annotation":{
"hmdb":"HMDB01170",
"kegg.compound":"C01189",
"pubchem.compound":"65728"
}
},
{
"id":"lthstrl_e",
"name":"5Alpha-Cholest-7-En-3Beta-Ol",
"compartment":"e",
"charge":0,
"formula":"C27H46O",
"annotation":{
"hmdb":"HMDB01170",
"kegg.compound":"C01189",
"pubchem.compound":"65728"
}
},
{
"id":"lvst_c",
"name":"lovastatin lactone form",
"compartment":"c",
"charge":0,
"formula":"C24H36O5"
},
{
"id":"lvst_e",
"name":"lovastatin lactone form",
"compartment":"e",
"charge":0,
"formula":"C24H36O5"
},
{
"id":"lys_L_c",
"name":"L-Lysine",
"compartment":"c",
"charge":1,
"formula":"C6H15N2O2",
"annotation":{
"hmdb":"HMDB00182",
"kegg.compound":"C00047",
"pubchem.compound":"5962"
}
},
{
"id":"lys_L_e",
"name":"L-Lysine",
"compartment":"e",
"charge":1,
"formula":"C6H15N2O2",
"annotation":{
"hmdb":"HMDB00182",
"kegg.compound":"C00047",
"pubchem.compound":"5962"
}
},
{
"id":"lys_L_n",
"name":"L-Lysine",
"compartment":"n",
"charge":1,
"formula":"C6H15N2O2",
"annotation":{
"hmdb":"HMDB00182",
"kegg.compound":"C00047",
"pubchem.compound":"5962"
}
},
{
"id":"lys_L_x",
"name":"L-Lysine",
"compartment":"x",
"charge":1,
"formula":"C6H15N2O2",
"annotation":{
"hmdb":"HMDB00182",
"kegg.compound":"C00047",
"pubchem.compound":"5962"
}
},
{
"id":"m3gacpail_prot_hs_c",
"name":"M3Gacpail Prot Heparan Sulfate",
"compartment":"c",
"charge":0,
"formula":"X"
},
{
"id":"m3gacpail_prot_hs_e",
"name":"M3Gacpail Prot Heparan Sulfate",
"compartment":"e",
"charge":0,
"formula":"X"
},
{
"id":"m3gacpail_prot_hs_r",
"name":"M3Gacpail Prot Heparan Sulfate",
"compartment":"r",
"charge":0,
"formula":"X"
},
{
"id":"mag_hs_c",
"name":"Monoacylglycerol 2",
"compartment":"c",
"charge":0,
"formula":"C3H7O2FULLR2CO2"
},
{
"id":"mag_hs_e",
"name":"Monoacylglycerol 2",
"compartment":"e",
"charge":0,
"formula":"C3H7O2FULLR2CO2"
},
{
"id":"mal_L_c",
"name":"(S)-Malate",
"compartment":"c",
"charge":-2,
"formula":"C4H4O5",
"annotation":{
"hmdb":"HMDB00156",
"kegg.compound":"C00149",
"pubchem.compound":"222656"
}
},
{
"id":"mal_L_e",
"name":"(S)-Malate",
"compartment":"e",
"charge":-2,
"formula":"C4H4O5",
"annotation":{
"hmdb":"HMDB00156",
"kegg.compound":"C00149",
"pubchem.compound":"222656"
}
},
{
"id":"mal_L_m",
"name":"(S)-Malate",
"compartment":"m",
"charge":-2,
"formula":"C4H4O5",
"annotation":{
"hmdb":"HMDB00156",
"kegg.compound":"C00149",
"pubchem.compound":"222656"
}
},
{
"id":"mal_L_x",
"name":"(S)-Malate",
"compartment":"x",
"charge":-2,
"formula":"C4H4O5",
"annotation":{
"hmdb":"HMDB00156",
"kegg.compound":"C00149",
"pubchem.compound":"222656"
}
},
{
"id":"malcoa_c",
"name":"Malonyl Coenzyme A",
"compartment":"c",
"charge":-5,
"formula":"C24H33N7O19P3S",
"annotation":{
"hmdb":"HMDB01175",
"kegg.compound":"C00083",
"pubchem.compound":"10663"
}
},
{
"id":"malcoa_m",
"name":"Malonyl Coenzyme A",
"compartment":"m",
"charge":-5,
"formula":"C24H33N7O19P3S",
"annotation":{
"hmdb":"HMDB01175",
"kegg.compound":"C00083",
"pubchem.compound":"10663"
}
},
{
"id":"malcoa_x",
"name":"Malonyl Coenzyme A",
"compartment":"x",
"charge":-5,
"formula":"C24H33N7O19P3S",
"annotation":{
"hmdb":"HMDB01175",
"kegg.compound":"C00083",
"pubchem.compound":"10663"
}
},
{
"id":"malt_c",
"name":"Maltose",
"compartment":"c",
"charge":0,
"formula":"C12H22O11",
"annotation":{
"hmdb":"HMDB00163",
"kegg.compound":"C00208",
"pubchem.compound":"10991489"
}
},
{
"id":"malt_e",
"name":"Maltose",
"compartment":"e",
"charge":0,
"formula":"C12H22O11",
"annotation":{
"hmdb":"HMDB00163",
"kegg.compound":"C00208",
"pubchem.compound":"10991489"
}
},
{
"id":"malt_l",
"name":"Maltose",
"compartment":"l",
"charge":0,
"formula":"C12H22O11",
"annotation":{
"hmdb":"HMDB00163",
"kegg.compound":"C00208",
"pubchem.compound":"10991489"
}
},
{
"id":"malttr_c",
"name":"Maltotriose",
"compartment":"c",
"charge":0,
"formula":"C18H32O16",
"annotation":{
"hmdb":"HMDB01262",
"kegg.compound":"C01835",
"pubchem.compound":"439586"
}
},
{
"id":"malttr_l",
"name":"Maltotriose",
"compartment":"l",
"charge":0,
"formula":"C18H32O16",
"annotation":{
"hmdb":"HMDB01262",
"kegg.compound":"C01835",
"pubchem.compound":"439586"
}
},
{
"id":"maltttr_c",
"name":"Maltotetraose",
"compartment":"c",
"charge":0,
"formula":"C24H42O21",
"annotation":{
"pubchem.compound":"439639"
}
},
{
"id":"maltttr_e",
"name":"Maltotetraose",
"compartment":"e",
"charge":0,
"formula":"C24H42O21",
"annotation":{
"pubchem.compound":"439639"
}
},
{
"id":"man1p_c",
"name":"D-Mannose 1-Phosphate",
"compartment":"c",
"charge":-2,
"formula":"C6H11O9P",
"annotation":{
"hmdb":"HMDB06330",
"kegg.compound":"C00636",
"pubchem.compound":"644175"
}
},
{
"id":"man6p_c",
"name":"D-Mannose 6-Phosphate",
"compartment":"c",
"charge":-2,
"formula":"C6H11O9P",
"annotation":{
"kegg.compound":"C00275",
"pubchem.compound":"65127"
}
},
{
"id":"man_c",
"name":"D-Mannose",
"compartment":"c",
"charge":0,
"formula":"C6H12O6",
"annotation":{
"hmdb":"HMDB00169",
"kegg.compound":"C00159",
"pubchem.compound":"18950"
}
},
{
"id":"man_e",
"name":"D-Mannose",
"compartment":"e",
"charge":0,
"formula":"C6H12O6",
"annotation":{
"hmdb":"HMDB00169",
"kegg.compound":"C00159",
"pubchem.compound":"18950"
}
},
{
"id":"mdz_c",
"name":"Midazolam",
"compartment":"c",
"charge":0,
"formula":"C18H13ClFN3"
},
{
"id":"mdz_e",
"name":"Midazolam",
"compartment":"e",
"charge":0,
"formula":"C18H13ClFN3"
},
{
"id":"mdz_r",
"name":"Midazolam",
"compartment":"r",
"charge":0,
"formula":"C18H13ClFN3"
},
{
"id":"mdzglc_c",
"name":"Midazolam-glucuronide",
"compartment":"c",
"charge":-1,
"formula":"C24H21ClFN3O6"
},
{
"id":"mdzglc_e",
"name":"Midazolam-glucuronide",
"compartment":"e",
"charge":-1,
"formula":"C24H21ClFN3O6"
},
{
"id":"mdzglc_r",
"name":"Midazolam-glucuronide",
"compartment":"r",
"charge":-1,
"formula":"C24H21ClFN3O6"
},
{
"id":"melatn_c",
"name":"Melatonin",
"compartment":"c",
"charge":0,
"formula":"C13H16N2O2",
"annotation":{
"hmdb":"HMDB01389",
"kegg.compound":"C01598",
"pubchem.compound":"896"
}
},
{
"id":"melatn_e",
"name":"Melatonin",
"compartment":"e",
"charge":0,
"formula":"C13H16N2O2",
"annotation":{
"hmdb":"HMDB01389",
"kegg.compound":"C01598",
"pubchem.compound":"896"
}
},
{
"id":"mem2emgacpail_prot_hs_c",
"name":"({[(mannosyl),(phosphoethanolaminyl)]-dimannosyl},{phosphoethanolaminyl})-mannosyl-glucosaminyl-acylphosphatidylinositol-Protein (M4B)",
"compartment":"c",
"charge":0,
"formula":"C59H110N3O40P3FULLRCO2FULLR2CO2X"
},
{
"id":"mem2emgacpail_prot_hs_e",
"name":"({[(mannosyl),(phosphoethanolaminyl)]-dimannosyl},{phosphoethanolaminyl})-mannosyl-glucosaminyl-acylphosphatidylinositol-Protein (M4B)",
"compartment":"e",
"charge":0,
"formula":"C59H110N3O40P3FULLRCO2FULLR2CO2X"
},
{
"id":"mem2emgacpail_prot_hs_r",
"name":"({[(mannosyl),(phosphoethanolaminyl)]-dimannosyl},{phosphoethanolaminyl})-mannosyl-glucosaminyl-acylphosphatidylinositol-Protein (M4B)",
"compartment":"r",
"charge":0,
"formula":"C59H110N3O40P3FULLRCO2FULLR2CO2X"
},
{
"id":"meoh_c",
"name":"Methanol",
"compartment":"c",
"charge":0,
"formula":"CH4O1",
"annotation":{
"hmdb":"HMDB01875",
"kegg.compound":"C00132",
"pubchem.compound":"887"
}
},
{
"id":"meoh_e",
"name":"Methanol",
"compartment":"e",
"charge":0,
"formula":"CH4O1",
"annotation":{
"hmdb":"HMDB01875",
"kegg.compound":"C00132",
"pubchem.compound":"887"
}
},
{
"id":"mepi_c",
"name":"Metanephrine",
"compartment":"c",
"charge":1,
"formula":"C10H16NO3",
"annotation":{
"hmdb":"HMDB04063",
"kegg.compound":"C05588",
"pubchem.compound":"21100"
}
},
{
"id":"mepi_e",
"name":"Metanephrine",
"compartment":"e",
"charge":1,
"formula":"C10H16NO3",
"annotation":{
"hmdb":"HMDB04063",
"kegg.compound":"C05588",
"pubchem.compound":"21100"
}
},
{
"id":"mercplac_c",
"name":"3-Mercaptolactate",
"compartment":"c",
"charge":-1,
"formula":"C3H5O3S",
"annotation":{
"kegg.compound":"C05823",
"pubchem.compound":"160645"
}
},
{
"id":"mercplaccys_c",
"name":"3-Mercaptolactate-Cysteine Disulfide",
"compartment":"c",
"charge":-1,
"formula":"C6H10O5S2N",
"annotation":{
"hmdb":"HMDB06512",
"pubchem.compound":"193536"
}
},
{
"id":"mercplaccys_e",
"name":"3-Mercaptolactate-Cysteine Disulfide",
"compartment":"e",
"charge":-1,
"formula":"C6H10O5S2N",
"annotation":{
"hmdb":"HMDB06512",
"pubchem.compound":"193536"
}
},
{
"id":"mercppyr_c",
"name":"3-Mercaptopyruvate",
"compartment":"c",
"charge":-1,
"formula":"C3H3O3S",
"annotation":{
"kegg.compound":"C00957"
}
},
{
"id":"mescoa_m",
"name":"Mesaconyl Coenzyme A",
"compartment":"m",
"charge":-5,
"formula":"C26H35N7O19P3S",
"annotation":{
"kegg.compound":"C06028",
"pubchem.compound":"5280895"
}
},
{
"id":"mescon_m",
"name":"Mesaconate",
"compartment":"m",
"charge":-2,
"formula":"C5H4O4",
"annotation":{
"hmdb":"HMDB00749",
"kegg.compound":"C01732",
"pubchem.compound":"638129"
}
},
{
"id":"met_L_c",
"name":"L-Methionine",
"compartment":"c",
"charge":0,
"formula":"C5H11NO2S",
"annotation":{
"hmdb":"HMDB00696",
"kegg.compound":"C00073",
"pubchem.compound":"6137"
}
},
{
"id":"met_L_e",
"name":"L-Methionine",
"compartment":"e",
"charge":0,
"formula":"C5H11NO2S",
"annotation":{
"hmdb":"HMDB00696",
"kegg.compound":"C00073",
"pubchem.compound":"6137"
}
},
{
"id":"methf_c",
"name":"5,10-Methenyltetrahydrofolate",
"compartment":"c",
"charge":-1,
"formula":"C20H20N7O6",
"annotation":{
"kegg.compound":"C00445",
"pubchem.compound":"644350"
}
},
{
"id":"methsucc_c",
"name":"Methyl-Succinate",
"compartment":"c",
"charge":-2,
"formula":"C5H6O4"
},
{
"id":"methsucc_e",
"name":"Methyl-Succinate",
"compartment":"e",
"charge":-2,
"formula":"C5H6O4"
},
{
"id":"methsuccoa_c",
"name":"Methyl-Succinyl Coenzyme A",
"compartment":"c",
"charge":-5,
"formula":"C26H37N7O19P3S"
},
{
"id":"mev_R_c",
"name":"(R)-Mevalonate",
"compartment":"c",
"charge":-1,
"formula":"C6H11O4",
"annotation":{
"hmdb":"HMDB00227",
"kegg.compound":"C00418",
"pubchem.compound":"449"
}
},
{
"id":"mev_R_e",
"name":"(R)-Mevalonate",
"compartment":"e",
"charge":-1,
"formula":"C6H11O4",
"annotation":{
"hmdb":"HMDB00227",
"kegg.compound":"C00418",
"pubchem.compound":"449"
}
},
{
"id":"mev_R_x",
"name":"(R)-Mevalonate",
"compartment":"x",
"charge":-1,
"formula":"C6H11O4",
"annotation":{
"hmdb":"HMDB00227",
"kegg.compound":"C00418",
"pubchem.compound":"449"
}
},
{
"id":"mhglz_c",
"name":"Methyl-hydroxy-gliclazide",
"compartment":"c",
"charge":-1,
"formula":"C15H20N3O4S"
},
{
"id":"mhglz_e",
"name":"Methyl-hydroxy-gliclazide",
"compartment":"e",
"charge":-1,
"formula":"C15H20N3O4S"
},
{
"id":"mhglz_r",
"name":"Methyl-hydroxy-gliclazide",
"compartment":"r",
"charge":-1,
"formula":"C15H20N3O4S"
},
{
"id":"mi1345p_c",
"name":"1D-Myo-Inositol 1,3,4,5-Tetrakisphosphate",
"compartment":"c",
"charge":-8,
"formula":"C6H8O18P4",
"annotation":{
"hmdb":"HMDB01059",
"kegg.compound":"C01272",
"pubchem.compound":"107758"
}
},
{
"id":"mi134p_c",
"name":"1D-Myo-Inositol 1,3,4-Trisphosphate",
"compartment":"c",
"charge":-6,
"formula":"C6H9O15P3",
"annotation":{
"kegg.compound":"C01243",
"pubchem.compound":"439455"
}
},
{
"id":"mi13p_c",
"name":"1D-Myo-Inositol 1,3-Bisphosphate",
"compartment":"c",
"charge":-4,
"formula":"C6H10O12P2",
"annotation":{
"kegg.compound":"C04062"
}
},
{
"id":"mi145p_c",
"name":"1D-Myo-Inositol 1,4,5-Trisphosphate",
"compartment":"c",
"charge":-6,
"formula":"C6H9O15P3",
"annotation":{
"kegg.compound":"C01245",
"pubchem.compound":"439456"
}
},
{
"id":"mi14p_c",
"name":"(1R,2R,3R,4R,5R,6S)-2,3,5,6-Tetrahydroxy-4-(Phosphonatooxy)Cyclohexyl Phosphate",
"compartment":"c",
"charge":-4,
"formula":"C6H10O12P2",
"annotation":{
"kegg.compound":"C01220"
}
},
{
"id":"mi1p_D_c",
"name":"1D-Myo-Inositol 1-Phosphate",
"compartment":"c",
"charge":-2,
"formula":"C6H11O9P",
"annotation":{
"kegg.compound":"C01177"
}
},
{
"id":"mi1p_D_e",
"name":"1D-Myo-Inositol 1-Phosphate",
"compartment":"e",
"charge":-2,
"formula":"C6H11O9P",
"annotation":{
"kegg.compound":"C01177"
}
},
{
"id":"mi34p_c",
"name":"1D-Myo-Inositol 3,4-Bisphosphate",
"compartment":"c",
"charge":-4,
"formula":"C6H10O12P2",
"annotation":{
"hmdb":"HMDB06235",
"kegg.compound":"C04063",
"pubchem.compound":"440211"
}
},
{
"id":"mi3p_D_c",
"name":"1D-Myo-Inositol 3-Phosphate",
"compartment":"c",
"charge":-2,
"formula":"C6H11O9P",
"annotation":{
"kegg.compound":"C04006",
"pubchem.compound":"440194"
}
},
{
"id":"mi4p_D_c",
"name":"1D-Myo-Inositol 4-Phosphate",
"compartment":"c",
"charge":-2,
"formula":"C6H11O9P",
"annotation":{
"kegg.compound":"C03546"
}
},
{
"id":"minohp_c",
"name":"Myo-Inositol Hexakisphosphate",
"compartment":"c",
"charge":-12,
"formula":"C6H6O24P6",
"annotation":{
"kegg.compound":"C01204",
"pubchem.compound":"890"
}
},
{
"id":"minohp_n",
"name":"Myo-Inositol Hexakisphosphate",
"compartment":"n",
"charge":-12,
"formula":"C6H6O24P6",
"annotation":{
"kegg.compound":"C01204",
"pubchem.compound":"890"
}
},
{
"id":"mlthf_c",
"name":"5,10-Methylenetetrahydrofolate",
"compartment":"c",
"charge":-2,
"formula":"C20H21N7O6",
"annotation":{
"kegg.compound":"C00143",
"pubchem.compound":"439175"
}
},
{
"id":"mlthf_e",
"name":"5,10-Methylenetetrahydrofolate",
"compartment":"e",
"charge":-2,
"formula":"C20H21N7O6",
"annotation":{
"kegg.compound":"C00143",
"pubchem.compound":"439175"
}
},
{
"id":"mlthf_m",
"name":"5,10-Methylenetetrahydrofolate",
"compartment":"m",
"charge":-2,
"formula":"C20H21N7O6",
"annotation":{
"kegg.compound":"C00143",
"pubchem.compound":"439175"
}
},
{
"id":"mmcoa_R_m",
"name":"(R)-Methylmalonyl Coenzyme A",
"compartment":"m",
"charge":-5,
"formula":"C25H35N7O19P3S",
"annotation":{
"kegg.compound":"C01213",
"pubchem.compound":"439291"
}
},
{
"id":"mmcoa_S_m",
"name":"(S)-Methylmalonyl Coenzyme A",
"compartment":"m",
"charge":-5,
"formula":"C25H35N7O19P3S",
"annotation":{
"kegg.compound":"C00683",
"pubchem.compound":"21252287"
}
},
{
"id":"mqn10_c",
"name":"Menaquinone-10",
"compartment":"c",
"charge":0,
"formula":"C61H88O2",
"annotation":{
"pubchem.compound":"9988135"
}
},
{
"id":"mqn10_e",
"name":"Menaquinone-10",
"compartment":"e",
"charge":0,
"formula":"C61H88O2",
"annotation":{
"pubchem.compound":"9988135"
}
},
{
"id":"mqn11_c",
"name":"Menaquinone-11",
"compartment":"c",
"charge":0,
"formula":"C66H96O2",
"annotation":{
"pubchem.compound":"6442190"
}
},
{
"id":"mqn11_e",
"name":"Menaquinone-11",
"compartment":"e",
"charge":0,
"formula":"C66H96O2",
"annotation":{
"pubchem.compound":"6442190"
}
},
{
"id":"mqn7_c",
"name":"Menaquinone-7",
"compartment":"c",
"charge":0,
"formula":"C46H64O2",
"annotation":{
"pubchem.compound":"5287554"
}
},
{
"id":"mqn7_e",
"name":"Menaquinone-7",
"compartment":"e",
"charge":0,
"formula":"C46H64O2",
"annotation":{
"pubchem.compound":"5287554"
}
},
{
"id":"mqn8_c",
"name":"Menaquinone-8",
"compartment":"c",
"charge":0,
"formula":"C51H72O2",
"annotation":{
"pubchem.compound":"5376507"
}
},
{
"id":"mqn8_e",
"name":"Menaquinone-8",
"compartment":"e",
"charge":0,
"formula":"C51H72O2",
"annotation":{
"pubchem.compound":"5376507"
}
},
{
"id":"mqn9_c",
"name":"Menaquinone-9",
"compartment":"c",
"charge":0,
"formula":"C56H80O2",
"annotation":{
"pubchem.compound":"6289935"
}
},
{
"id":"mqn9_e",
"name":"Menaquinone-9",
"compartment":"e",
"charge":0,
"formula":"C56H80O2",
"annotation":{
"pubchem.compound":"6289935"
}
},
{
"id":"msa_m",
"name":"3-Oxopropanoate",
"compartment":"m",
"charge":-1,
"formula":"C3H3O3",
"annotation":{
"kegg.compound":"C00222",
"pubchem.compound":"868"
}
},
{
"id":"mthgxl_c",
"name":"Methylglyoxal",
"compartment":"c",
"charge":0,
"formula":"C3H4O2",
"annotation":{
"kegg.compound":"C00546",
"pubchem.compound":"880"
}
},
{
"id":"mthgxl_e",
"name":"Methylglyoxal",
"compartment":"e",
"charge":0,
"formula":"C3H4O2",
"annotation":{
"kegg.compound":"C00546",
"pubchem.compound":"880"
}
},
{
"id":"mvlac_c",
"name":"Mevalonate-Lactone",
"compartment":"c",
"charge":0,
"formula":"C6H10O3"
},
{
"id":"mvlac_e",
"name":"Mevalonate-Lactone",
"compartment":"e",
"charge":0,
"formula":"C6H10O3"
},
{
"id":"n5m2masn_c",
"name":"((N-Acetyl-D-Glucosaminyl)5-(Alpha-D-Mannosyl)2-Beta-D-Mannosyl-Diacetylchitobiosyl)-L-Asparagine (Protein)",
"compartment":"c",
"charge":0,
"formula":"C74H122N7O50X"
},
{
"id":"n5m2masn_e",
"name":"((N-Acetyl-D-Glucosaminyl)5-(Alpha-D-Mannosyl)2-Beta-D-Mannosyl-Diacetylchitobiosyl)-L-Asparagine (Protein)",
"compartment":"e",
"charge":0,
"formula":"C74H122N7O50X"
},
{
"id":"n5m2masn_g",
"name":"((N-Acetyl-D-Glucosaminyl)5-(Alpha-D-Mannosyl)2-Beta-D-Mannosyl-Diacetylchitobiosyl)-L-Asparagine (Protein)",
"compartment":"g",
"charge":0,
"formula":"C74H122N7O50X"
},
{
"id":"na1_c",
"name":"Sodium",
"compartment":"c",
"charge":1,
"formula":"Na",
"annotation":{
"hmdb":"HMDB00588",
"kegg.compound":"C01330",
"pubchem.compound":"923"
}
},
{
"id":"na1_e",
"name":"Sodium",
"compartment":"e",
"charge":1,
"formula":"Na",
"annotation":{
"hmdb":"HMDB00588",
"kegg.compound":"C01330",
"pubchem.compound":"923"
}
},
{
"id":"na1_r",
"name":"Sodium",
"compartment":"r",
"charge":1,
"formula":"Na",
"annotation":{
"hmdb":"HMDB00588",
"kegg.compound":"C01330",
"pubchem.compound":"923"
}
},
{
"id":"na1_x",
"name":"Sodium",
"compartment":"x",
"charge":1,
"formula":"Na",
"annotation":{
"hmdb":"HMDB00588",
"kegg.compound":"C01330",
"pubchem.compound":"923"
}
},
{
"id":"nac_c",
"name":"Nicotinate",
"compartment":"c",
"charge":-1,
"formula":"C6H4NO2",
"annotation":{
"hmdb":"HMDB01488",
"kegg.compound":"C00253",
"pubchem.compound":"938"
}
},
{
"id":"nacvanala_c",
"name":"N-Acetylvanilalanine",
"compartment":"c",
"charge":-1,
"formula":"C12H14NO5"
},
{
"id":"nacvanala_e",
"name":"N-Acetylvanilalanine",
"compartment":"e",
"charge":-1,
"formula":"C12H14NO5"
},
{
"id":"nacvanala_m",
"name":"N-Acetylvanilalanine",
"compartment":"m",
"charge":-1,
"formula":"C12H14NO5"
},
{
"id":"nad_c",
"name":"Nicotinamide Adenine Dinucleotide",
"compartment":"c",
"charge":-1,
"formula":"C21H26N7O14P2",
"annotation":{
"hmdb":"HMDB00902",
"kegg.compound":"C00003",
"pubchem.compound":"5893"
}
},
{
"id":"nad_e",
"name":"Nicotinamide Adenine Dinucleotide",
"compartment":"e",
"charge":-1,
"formula":"C21H26N7O14P2",
"annotation":{
"hmdb":"HMDB00902",
"kegg.compound":"C00003",
"pubchem.compound":"5893"
}
},
{
"id":"nad_m",
"name":"Nicotinamide Adenine Dinucleotide",
"compartment":"m",
"charge":-1,
"formula":"C21H26N7O14P2",
"annotation":{
"hmdb":"HMDB00902",
"kegg.compound":"C00003",
"pubchem.compound":"5893"
}
},
{
"id":"nad_n",
"name":"Nicotinamide Adenine Dinucleotide",
"compartment":"n",
"charge":-1,
"formula":"C21H26N7O14P2",
"annotation":{
"hmdb":"HMDB00902",
"kegg.compound":"C00003",
"pubchem.compound":"5893"
}
},
{
"id":"nad_r",
"name":"Nicotinamide Adenine Dinucleotide",
"compartment":"r",
"charge":-1,
"formula":"C21H26N7O14P2",
"annotation":{
"hmdb":"HMDB00902",
"kegg.compound":"C00003",
"pubchem.compound":"5893"
}
},
{
"id":"nad_x",
"name":"Nicotinamide Adenine Dinucleotide",
"compartment":"x",
"charge":-1,
"formula":"C21H26N7O14P2",
"annotation":{
"hmdb":"HMDB00902",
"kegg.compound":"C00003",
"pubchem.compound":"5893"
}
},
{
"id":"nadh_c",
"name":"Nicotinamide Adenine Dinucleotide - Reduced",
"compartment":"c",
"charge":-2,
"formula":"C21H27N7O14P2",
"annotation":{
"hmdb":"HMDB01487",
"kegg.compound":"C00004",
"pubchem.compound":"928"
}
},
{
"id":"nadh_e",
"name":"Nicotinamide Adenine Dinucleotide - Reduced",
"compartment":"e",
"charge":-2,
"formula":"C21H27N7O14P2",
"annotation":{
"hmdb":"HMDB01487",
"kegg.compound":"C00004",
"pubchem.compound":"928"
}
},
{
"id":"nadh_m",
"name":"Nicotinamide Adenine Dinucleotide - Reduced",
"compartment":"m",
"charge":-2,
"formula":"C21H27N7O14P2",
"annotation":{
"hmdb":"HMDB01487",
"kegg.compound":"C00004",
"pubchem.compound":"928"
}
},
{
"id":"nadh_r",
"name":"Nicotinamide Adenine Dinucleotide - Reduced",
"compartment":"r",
"charge":-2,
"formula":"C21H27N7O14P2",
"annotation":{
"hmdb":"HMDB01487",
"kegg.compound":"C00004",
"pubchem.compound":"928"
}
},
{
"id":"nadh_x",
"name":"Nicotinamide Adenine Dinucleotide - Reduced",
"compartment":"x",
"charge":-2,
"formula":"C21H27N7O14P2",
"annotation":{
"hmdb":"HMDB01487",
"kegg.compound":"C00004",
"pubchem.compound":"928"
}
},
{
"id":"nadp_c",
"name":"Nicotinamide Adenine Dinucleotide Phosphate",
"compartment":"c",
"charge":-3,
"formula":"C21H25N7O17P3",
"annotation":{
"hmdb":"HMDB00217",
"kegg.compound":"C00006",
"pubchem.compound":"5886"
}
},
{
"id":"nadp_m",
"name":"Nicotinamide Adenine Dinucleotide Phosphate",
"compartment":"m",
"charge":-3,
"formula":"C21H25N7O17P3",
"annotation":{
"hmdb":"HMDB00217",
"kegg.compound":"C00006",
"pubchem.compound":"5886"
}
},
{
"id":"nadp_r",
"name":"Nicotinamide Adenine Dinucleotide Phosphate",
"compartment":"r",
"charge":-3,
"formula":"C21H25N7O17P3",
"annotation":{
"hmdb":"HMDB00217",
"kegg.compound":"C00006",
"pubchem.compound":"5886"
}
},
{
"id":"nadp_x",
"name":"Nicotinamide Adenine Dinucleotide Phosphate",
"compartment":"x",
"charge":-3,
"formula":"C21H25N7O17P3",
"annotation":{
"hmdb":"HMDB00217",
"kegg.compound":"C00006",
"pubchem.compound":"5886"
}
},
{
"id":"nadph_c",
"name":"Nicotinamide Adenine Dinucleotide Phosphate - Reduced",
"compartment":"c",
"charge":-4,
"formula":"C21H26N7O17P3",
"annotation":{
"hmdb":"HMDB00221",
"kegg.compound":"C00005",
"pubchem.compound":"22833512"
}
},
{
"id":"nadph_m",
"name":"Nicotinamide Adenine Dinucleotide Phosphate - Reduced",
"compartment":"m",
"charge":-4,
"formula":"C21H26N7O17P3",
"annotation":{
"hmdb":"HMDB00221",
"kegg.compound":"C00005",
"pubchem.compound":"22833512"
}
},
{
"id":"nadph_r",
"name":"Nicotinamide Adenine Dinucleotide Phosphate - Reduced",
"compartment":"r",
"charge":-4,
"formula":"C21H26N7O17P3",
"annotation":{
"hmdb":"HMDB00221",
"kegg.compound":"C00005",
"pubchem.compound":"22833512"
}
},
{
"id":"nadph_x",
"name":"Nicotinamide Adenine Dinucleotide Phosphate - Reduced",
"compartment":"x",
"charge":-4,
"formula":"C21H26N7O17P3",
"annotation":{
"hmdb":"HMDB00221",
"kegg.compound":"C00005",
"pubchem.compound":"22833512"
}
},
{
"id":"napqi_r",
"name":"NAPQI",
"compartment":"r",
"charge":0,
"formula":"C8H7NO2"
},
{
"id":"ncam_c",
"name":"Nicotinamide",
"compartment":"c",
"charge":0,
"formula":"C6H6N2O",
"annotation":{
"kegg.compound":"C00153",
"pubchem.compound":"936"
}
},
{
"id":"ncam_e",
"name":"Nicotinamide",
"compartment":"e",
"charge":0,
"formula":"C6H6N2O",
"annotation":{
"kegg.compound":"C00153",
"pubchem.compound":"936"
}
},
{
"id":"nfd_c",
"name":"Nifedipine",
"compartment":"c",
"charge":0,
"formula":"C17H18N2O6"
},
{
"id":"nfd_e",
"name":"Nifedipine",
"compartment":"e",
"charge":0,
"formula":"C17H18N2O6"
},
{
"id":"nfdac_c",
"name":"acid metabolite of nifedipine",
"compartment":"c",
"charge":-1,
"formula":"C16H13N2O6"
},
{
"id":"nfdac_e",
"name":"acid metabolite of nifedipine",
"compartment":"e",
"charge":-1,
"formula":"C16H13N2O6"
},
{
"id":"nfdac_r",
"name":"acid metabolite of nifedipine",
"compartment":"r",
"charge":-1,
"formula":"C16H13N2O6"
},
{
"id":"nfdlac_c",
"name":"lactone form of nifedipine",
"compartment":"c",
"charge":0,
"formula":"C16H12N2O6"
},
{
"id":"nfdlac_e",
"name":"lactone form of nifedipine",
"compartment":"e",
"charge":0,
"formula":"C16H12N2O6"
},
{
"id":"nfdnpy_c",
"name":"Nitropyridine metabolite of nifedipine",
"compartment":"c",
"charge":0,
"formula":"C17H16N2O6"
},
{
"id":"nfdnpy_e",
"name":"Nitropyridine metabolite of nifedipine",
"compartment":"e",
"charge":0,
"formula":"C17H16N2O6"
},
{
"id":"nfdnpy_r",
"name":"Nitropyridine metabolite of nifedipine",
"compartment":"r",
"charge":0,
"formula":"C17H16N2O6"
},
{
"id":"nfdoh_c",
"name":"hydroxy metabolite of nifedipine",
"compartment":"c",
"charge":-1,
"formula":"C16H13N2O7"
},
{
"id":"nfdoh_e",
"name":"hydroxy metabolite of nifedipine",
"compartment":"e",
"charge":-1,
"formula":"C16H13N2O7"
},
{
"id":"nh4_c",
"name":"Ammonium",
"compartment":"c",
"charge":1,
"formula":"H4N",
"annotation":{
"hmdb":"HMDB00051",
"kegg.compound":"C00014",
"pubchem.compound":"222"
}
},
{
"id":"nh4_e",
"name":"Ammonium",
"compartment":"e",
"charge":1,
"formula":"H4N",
"annotation":{
"hmdb":"HMDB00051",
"kegg.compound":"C00014",
"pubchem.compound":"222"
}
},
{
"id":"nh4_m",
"name":"Ammonium",
"compartment":"m",
"charge":1,
"formula":"H4N",
"annotation":{
"hmdb":"HMDB00051",
"kegg.compound":"C00014",
"pubchem.compound":"222"
}
},
{
"id":"nh4_n",
"name":"Ammonium",
"compartment":"n",
"charge":1,
"formula":"H4N",
"annotation":{
"hmdb":"HMDB00051",
"kegg.compound":"C00014",
"pubchem.compound":"222"
}
},
{
"id":"nh4_x",
"name":"Ammonium",
"compartment":"x",
"charge":1,
"formula":"H4N",
"annotation":{
"hmdb":"HMDB00051",
"kegg.compound":"C00014",
"pubchem.compound":"222"
}
},
{
"id":"nicrns_c",
"name":"Nicotinate D-Ribonucleoside",
"compartment":"c",
"charge":0,
"formula":"C11H13NO6",
"annotation":{
"kegg.compound":"C05841",
"pubchem.compound":"161234"
}
},
{
"id":"nicrnt_c",
"name":"Nicotinate D-Ribonucleotide",
"compartment":"c",
"charge":-2,
"formula":"C11H12NO9P",
"annotation":{
"kegg.compound":"C01185",
"pubchem.compound":"53477721"
}
},
{
"id":"nicrnt_e",
"name":"Nicotinate D-Ribonucleotide",
"compartment":"e",
"charge":-2,
"formula":"C11H12NO9P",
"annotation":{
"kegg.compound":"C01185",
"pubchem.compound":"53477721"
}
},
{
"id":"nmn_c",
"name":"Nicotinamide Ribotide",
"compartment":"c",
"charge":-1,
"formula":"C11H14N2O8P",
"annotation":{
"hmdb":"HMDB00229",
"kegg.compound":"C00455",
"pubchem.compound":"14180"
}
},
{
"id":"no2_c",
"name":"Nitrite",
"compartment":"c",
"charge":-1,
"formula":"NO2",
"annotation":{
"hmdb":"HMDB02786",
"kegg.compound":"C00088",
"pubchem.compound":"946"
}
},
{
"id":"no2_e",
"name":"Nitrite",
"compartment":"e",
"charge":-1,
"formula":"NO2",
"annotation":{
"hmdb":"HMDB02786",
"kegg.compound":"C00088",
"pubchem.compound":"946"
}
},
{
"id":"noncoa_m",
"name":"Nonanoyl Coenzyme A",
"compartment":"m",
"charge":-4,
"formula":"C30H48N7O17P3S",
"annotation":{
"pubchem.compound":"439607"
}
},
{
"id":"normete_L_c",
"name":"L-Normetanephrine",
"compartment":"c",
"charge":1,
"formula":"C9H14NO3",
"annotation":{
"hmdb":"HMDB00819",
"kegg.compound":"C05589",
"pubchem.compound":"1237"
}
},
{
"id":"normete_L_e",
"name":"L-Normetanephrine",
"compartment":"e",
"charge":1,
"formula":"C9H14NO3",
"annotation":{
"hmdb":"HMDB00819",
"kegg.compound":"C05589",
"pubchem.compound":"1237"
}
},
{
"id":"nrvnc_c",
"name":"Nervonic Acid",
"compartment":"c",
"charge":-1,
"formula":"C24H45O2",
"annotation":{
"hmdb":"HMDB02368",
"kegg.compound":"C08323",
"pubchem.compound":"5281120"
}
},
{
"id":"nrvnc_e",
"name":"Nervonic Acid",
"compartment":"e",
"charge":-1,
"formula":"C24H45O2",
"annotation":{
"hmdb":"HMDB02368",
"kegg.compound":"C08323",
"pubchem.compound":"5281120"
}
},
{
"id":"nrvnc_r",
"name":"Nervonic Acid",
"compartment":"r",
"charge":-1,
"formula":"C24H45O2",
"annotation":{
"hmdb":"HMDB02368",
"kegg.compound":"C08323",
"pubchem.compound":"5281120"
}
},
{
"id":"nrvnccoa_c",
"name":"Cis-15-Tetracosenoyl Coenzyme A",
"compartment":"c",
"charge":-4,
"formula":"C45H76N7O17P3S",
"annotation":{
"kegg.compound":"C16532",
"pubchem.compound":"24892792"
}
},
{
"id":"nrvnccoa_r",
"name":"Cis-15-Tetracosenoyl Coenzyme A",
"compartment":"r",
"charge":-4,
"formula":"C45H76N7O17P3S",
"annotation":{
"kegg.compound":"C16532",
"pubchem.compound":"24892792"
}
},
{
"id":"nrvnccoa_x",
"name":"Cis-15-Tetracosenoyl Coenzyme A",
"compartment":"x",
"charge":-4,
"formula":"C45H76N7O17P3S",
"annotation":{
"kegg.compound":"C16532",
"pubchem.compound":"24892792"
}
},
{
"id":"o2_c",
"name":"Oxygen",
"compartment":"c",
"charge":0,
"formula":"O2",
"annotation":{
"hmdb":"HMDB01377",
"kegg.compound":"C00007",
"pubchem.compound":"977"
}
},
{
"id":"o2_e",
"name":"Oxygen",
"compartment":"e",
"charge":0,
"formula":"O2",
"annotation":{
"hmdb":"HMDB01377",
"kegg.compound":"C00007",
"pubchem.compound":"977"
}
},
{
"id":"o2_m",
"name":"Oxygen",
"compartment":"m",
"charge":0,
"formula":"O2",
"annotation":{
"hmdb":"HMDB01377",
"kegg.compound":"C00007",
"pubchem.compound":"977"
}
},
{
"id":"o2_n",
"name":"Oxygen",
"compartment":"n",
"charge":0,
"formula":"O2",
"annotation":{
"hmdb":"HMDB01377",
"kegg.compound":"C00007",
"pubchem.compound":"977"
}
},
{
"id":"o2_r",
"name":"Oxygen",
"compartment":"r",
"charge":0,
"formula":"O2",
"annotation":{
"hmdb":"HMDB01377",
"kegg.compound":"C00007",
"pubchem.compound":"977"
}
},
{
"id":"o2_x",
"name":"Oxygen",
"compartment":"x",
"charge":0,
"formula":"O2",
"annotation":{
"hmdb":"HMDB01377",
"kegg.compound":"C00007",
"pubchem.compound":"977"
}
},
{
"id":"o2s_c",
"name":"Superoxide",
"compartment":"c",
"charge":-1,
"formula":"O2",
"annotation":{
"hmdb":"HMDB02168",
"kegg.compound":"C00704",
"pubchem.compound":"5359597"
}
},
{
"id":"o2s_e",
"name":"Superoxide",
"compartment":"e",
"charge":-1,
"formula":"O2",
"annotation":{
"hmdb":"HMDB02168",
"kegg.compound":"C00704",
"pubchem.compound":"5359597"
}
},
{
"id":"o2s_m",
"name":"Superoxide",
"compartment":"m",
"charge":-1,
"formula":"O2",
"annotation":{
"hmdb":"HMDB02168",
"kegg.compound":"C00704",
"pubchem.compound":"5359597"
}
},
{
"id":"o2s_n",
"name":"Superoxide",
"compartment":"n",
"charge":-1,
"formula":"O2",
"annotation":{
"hmdb":"HMDB02168",
"kegg.compound":"C00704",
"pubchem.compound":"5359597"
}
},
{
"id":"o2s_x",
"name":"Superoxide",
"compartment":"x",
"charge":-1,
"formula":"O2",
"annotation":{
"hmdb":"HMDB02168",
"kegg.compound":"C00704",
"pubchem.compound":"5359597"
}
},
{
"id":"oaa_c",
"name":"Oxaloacetate",
"compartment":"c",
"charge":-2,
"formula":"C4H2O5",
"annotation":{
"hmdb":"HMDB00223",
"kegg.compound":"C00036",
"pubchem.compound":"970"
}
},
{
"id":"oaa_e",
"name":"Oxaloacetate",
"compartment":"e",
"charge":-2,
"formula":"C4H2O5",
"annotation":{
"hmdb":"HMDB00223",
"kegg.compound":"C00036",
"pubchem.compound":"970"
}
},
{
"id":"oaa_m",
"name":"Oxaloacetate",
"compartment":"m",
"charge":-2,
"formula":"C4H2O5",
"annotation":{
"hmdb":"HMDB00223",
"kegg.compound":"C00036",
"pubchem.compound":"970"
}
},
{
"id":"oaa_x",
"name":"Oxaloacetate",
"compartment":"x",
"charge":-2,
"formula":"C4H2O5",
"annotation":{
"hmdb":"HMDB00223",
"kegg.compound":"C00036",
"pubchem.compound":"970"
}
},
{
"id":"occoa_c",
"name":"Octanoyl Coenzyme A (N-C8:0 Coenzyme A)",
"compartment":"c",
"charge":-4,
"formula":"C29H46N7O17P3S",
"annotation":{
"hmdb":"HMDB01070",
"kegg.compound":"C01944",
"pubchem.compound":"380"
}
},
{
"id":"occoa_m",
"name":"Octanoyl Coenzyme A (N-C8:0 Coenzyme A)",
"compartment":"m",
"charge":-4,
"formula":"C29H46N7O17P3S",
"annotation":{
"hmdb":"HMDB01070",
"kegg.compound":"C01944",
"pubchem.compound":"380"
}
},
{
"id":"occoa_x",
"name":"Octanoyl Coenzyme A (N-C8:0 Coenzyme A)",
"compartment":"x",
"charge":-4,
"formula":"C29H46N7O17P3S",
"annotation":{
"hmdb":"HMDB01070",
"kegg.compound":"C01944",
"pubchem.compound":"380"
}
},
{
"id":"ocdca_c",
"name":"Octadecanoate (N-C18:0)",
"compartment":"c",
"charge":-1,
"formula":"C18H35O2",
"annotation":{
"hmdb":"HMDB00827",
"kegg.compound":"C01530",
"pubchem.compound":"5281"
}
},
{
"id":"ocdca_e",
"name":"Octadecanoate (N-C18:0)",
"compartment":"e",
"charge":-1,
"formula":"C18H35O2",
"annotation":{
"hmdb":"HMDB00827",
"kegg.compound":"C01530",
"pubchem.compound":"5281"
}
},
{
"id":"ocdca_r",
"name":"Octadecanoate (N-C18:0)",
"compartment":"r",
"charge":-1,
"formula":"C18H35O2",
"annotation":{
"hmdb":"HMDB00827",
"kegg.compound":"C01530",
"pubchem.compound":"5281"
}
},
{
"id":"ocdcea_c",
"name":"Octadecenoate (N-C18:1)",
"compartment":"c",
"charge":-1,
"formula":"C18H33O2",
"annotation":{
"hmdb":"HMDB00207",
"kegg.compound":"C00712",
"pubchem.compound":"445639"
}
},
{
"id":"ocdcea_e",
"name":"Octadecenoate (N-C18:1)",
"compartment":"e",
"charge":-1,
"formula":"C18H33O2",
"annotation":{
"hmdb":"HMDB00207",
"kegg.compound":"C00712",
"pubchem.compound":"445639"
}
},
{
"id":"ocdcea_l",
"name":"Octadecenoate (N-C18:1)",
"compartment":"l",
"charge":-1,
"formula":"C18H33O2",
"annotation":{
"hmdb":"HMDB00207",
"kegg.compound":"C00712",
"pubchem.compound":"445639"
}
},
{
"id":"ocdcea_r",
"name":"Octadecenoate (N-C18:1)",
"compartment":"r",
"charge":-1,
"formula":"C18H33O2",
"annotation":{
"hmdb":"HMDB00207",
"kegg.compound":"C00712",
"pubchem.compound":"445639"
}
},
{
"id":"ocdececrn_c",
"name":"11-Octadecenoyl Carnitine",
"compartment":"c",
"charge":0,
"formula":"C25H47NO4",
"annotation":{
"pubchem.compound":"53477830"
}
},
{
"id":"ocdececrn_m",
"name":"11-Octadecenoyl Carnitine",
"compartment":"m",
"charge":0,
"formula":"C25H47NO4",
"annotation":{
"pubchem.compound":"53477830"
}
},
{
"id":"octa_c",
"name":"Octanoate (N-C8:0)",
"compartment":"c",
"charge":-1,
"formula":"C8H15O2",
"annotation":{
"hmdb":"HMDB00482",
"kegg.compound":"C06423",
"pubchem.compound":"379"
}
},
{
"id":"octa_e",
"name":"Octanoate (N-C8:0)",
"compartment":"e",
"charge":-1,
"formula":"C8H15O2",
"annotation":{
"hmdb":"HMDB00482",
"kegg.compound":"C06423",
"pubchem.compound":"379"
}
},
{
"id":"octd11ecoa_c",
"name":"11-Octadecenoyl Coenzyme A",
"compartment":"c",
"charge":-4,
"formula":"C39H64N7O17P3S"
},
{
"id":"octd11ecoa_m",
"name":"11-Octadecenoyl Coenzyme A",
"compartment":"m",
"charge":-4,
"formula":"C39H64N7O17P3S"
},
{
"id":"octdececoa_c",
"name":"Octadecenoyl Coenzyme A",
"compartment":"c",
"charge":-4,
"formula":"C39H64N7O17P3S"
},
{
"id":"octdececoa_m",
"name":"Octadecenoyl Coenzyme A",
"compartment":"m",
"charge":-4,
"formula":"C39H64N7O17P3S"
},
{
"id":"octdececrn_c",
"name":"Octadecenoyl Carnitine (Hypothetical, Position Of Double Bond Unknown)",
"compartment":"c",
"charge":0,
"formula":"C25H47NO4"
},
{
"id":"octdececrn_m",
"name":"Octadecenoyl Carnitine (Hypothetical, Position Of Double Bond Unknown)",
"compartment":"m",
"charge":0,
"formula":"C25H47NO4"
},
{
"id":"octe5coa_m",
"name":"5-Octenoyl Coenzyme A",
"compartment":"m",
"charge":-4,
"formula":"C29H44N7O17P3S"
},
{
"id":"od2coa_c",
"name":"(2E)-Octadecenoyl Coenzyme A",
"compartment":"c",
"charge":-4,
"formula":"C39H64N7O17P3S",
"annotation":{
"hmdb":"HMDB06529",
"kegg.compound":"C16218",
"pubchem.compound":"53477850"
}
},
{
"id":"od2coa_m",
"name":"(2E)-Octadecenoyl Coenzyme A",
"compartment":"m",
"charge":-4,
"formula":"C39H64N7O17P3S",
"annotation":{
"hmdb":"HMDB06529",
"kegg.compound":"C16218",
"pubchem.compound":"53477850"
}
},
{
"id":"odecoa_c",
"name":"Octadecenoyl Coenzyme A (N-C18:1 Coenzyme A)",
"compartment":"c",
"charge":-4,
"formula":"C39H64N7O17P3S",
"annotation":{
"hmdb":"HMDB01322",
"kegg.compound":"C00510",
"pubchem.compound":"5280355"
}
},
{
"id":"odecoa_m",
"name":"Octadecenoyl Coenzyme A (N-C18:1 Coenzyme A)",
"compartment":"m",
"charge":-4,
"formula":"C39H64N7O17P3S",
"annotation":{
"hmdb":"HMDB01322",
"kegg.compound":"C00510",
"pubchem.compound":"5280355"
}
},
{
"id":"odecoa_r",
"name":"Octadecenoyl Coenzyme A (N-C18:1 Coenzyme A)",
"compartment":"r",
"charge":-4,
"formula":"C39H64N7O17P3S",
"annotation":{
"hmdb":"HMDB01322",
"kegg.compound":"C00510",
"pubchem.compound":"5280355"
}
},
{
"id":"odecoa_x",
"name":"Octadecenoyl Coenzyme A (N-C18:1 Coenzyme A)",
"compartment":"x",
"charge":-4,
"formula":"C39H64N7O17P3S",
"annotation":{
"hmdb":"HMDB01322",
"kegg.compound":"C00510",
"pubchem.compound":"5280355"
}
},
{
"id":"odecrn_c",
"name":"L-Oleoylcarnitine",
"compartment":"c",
"charge":0,
"formula":"C25H47NO4",
"annotation":{
"hmdb":"HMDB05065"
}
},
{
"id":"odecrn_e",
"name":"L-Oleoylcarnitine",
"compartment":"e",
"charge":0,
"formula":"C25H47NO4",
"annotation":{
"hmdb":"HMDB05065"
}
},
{
"id":"odecrn_m",
"name":"L-Oleoylcarnitine",
"compartment":"m",
"charge":0,
"formula":"C25H47NO4",
"annotation":{
"hmdb":"HMDB05065"
}
},
{
"id":"oh1_c",
"name":"Hydroxide Ion",
"compartment":"c",
"charge":-1,
"formula":"HO",
"annotation":{
"kegg.compound":"C01328",
"pubchem.compound":"961"
}
},
{
"id":"oh1_e",
"name":"Hydroxide Ion",
"compartment":"e",
"charge":-1,
"formula":"HO",
"annotation":{
"kegg.compound":"C01328",
"pubchem.compound":"961"
}
},
{
"id":"oretn_c",
"name":"4-Oxo-13-Cis-Retinoate",
"compartment":"c",
"charge":-1,
"formula":"C20H27O3",
"annotation":{
"pubchem.compound":"104857"
}
},
{
"id":"oretn_n",
"name":"4-Oxo-13-Cis-Retinoate",
"compartment":"n",
"charge":-1,
"formula":"C20H27O3",
"annotation":{
"pubchem.compound":"104857"
}
},
{
"id":"orn_c",
"name":"Ornithine",
"compartment":"c",
"charge":1,
"formula":"C5H13N2O2",
"annotation":{
"hmdb":"HMDB00214",
"kegg.compound":"C00077",
"pubchem.compound":"6262"
}
},
{
"id":"orn_e",
"name":"Ornithine",
"compartment":"e",
"charge":1,
"formula":"C5H13N2O2",
"annotation":{
"hmdb":"HMDB00214",
"kegg.compound":"C00077",
"pubchem.compound":"6262"
}
},
{
"id":"orn_D_c",
"name":"D-Ornithine",
"compartment":"c",
"charge":1,
"formula":"C5H13N2O2",
"annotation":{
"hmdb":"HMDB03374",
"kegg.compound":"C00515",
"pubchem.compound":"71082"
}
},
{
"id":"orn_D_e",
"name":"D-Ornithine",
"compartment":"e",
"charge":1,
"formula":"C5H13N2O2",
"annotation":{
"hmdb":"HMDB03374",
"kegg.compound":"C00515",
"pubchem.compound":"71082"
}
},
{
"id":"orn_D_x",
"name":"D-Ornithine",
"compartment":"x",
"charge":1,
"formula":"C5H13N2O2",
"annotation":{
"hmdb":"HMDB03374",
"kegg.compound":"C00515",
"pubchem.compound":"71082"
}
},
{
"id":"orot5p_c",
"name":"Orotidine 5'-Phosphate",
"compartment":"c",
"charge":-3,
"formula":"C10H10N2O11P",
"annotation":{
"kegg.compound":"C01103",
"pubchem.compound":"160617"
}
},
{
"id":"orot5p_e",
"name":"Orotidine 5'-Phosphate",
"compartment":"e",
"charge":-3,
"formula":"C10H10N2O11P",
"annotation":{
"kegg.compound":"C01103",
"pubchem.compound":"160617"
}
},
{
"id":"orot_c",
"name":"Orotate",
"compartment":"c",
"charge":-1,
"formula":"C5H3N2O4",
"annotation":{
"hmdb":"HMDB00226",
"kegg.compound":"C00295",
"pubchem.compound":"967"
}
},
{
"id":"orot_e",
"name":"Orotate",
"compartment":"e",
"charge":-1,
"formula":"C5H3N2O4",
"annotation":{
"hmdb":"HMDB00226",
"kegg.compound":"C00295",
"pubchem.compound":"967"
}
},
{
"id":"oxa_c",
"name":"Oxalate",
"compartment":"c",
"charge":-2,
"formula":"C2O4",
"annotation":{
"kegg.compound":"C00209",
"pubchem.compound":"971"
}
},
{
"id":"oxa_m",
"name":"Oxalate",
"compartment":"m",
"charge":-2,
"formula":"C2O4",
"annotation":{
"kegg.compound":"C00209",
"pubchem.compound":"971"
}
},
{
"id":"oxy1rb_c",
"name":"oxypurinol-1-riboside",
"compartment":"c",
"charge":0,
"formula":"C10H12N4O7"
},
{
"id":"oxy1rb_e",
"name":"oxypurinol-1-riboside",
"compartment":"e",
"charge":0,
"formula":"C10H12N4O7"
},
{
"id":"oxy7rb_c",
"name":"oxypurinol-7-riboside",
"compartment":"c",
"charge":0,
"formula":"C10H12N4O7",
"annotation":{
"pubchem.compound":"6336410"
}
},
{
"id":"oxy7rb_e",
"name":"oxypurinol-7-riboside",
"compartment":"e",
"charge":0,
"formula":"C10H12N4O7",
"annotation":{
"pubchem.compound":"6336410"
}
},
{
"id":"oxyp_c",
"name":"oxypurinol",
"compartment":"c",
"charge":0,
"formula":"C5H4N4O2"
},
{
"id":"oxyp_e",
"name":"oxypurinol",
"compartment":"e",
"charge":0,
"formula":"C5H4N4O2"
},
{
"id":"pa_hs_c",
"name":"Phosphatidate",
"compartment":"c",
"charge":-2,
"formula":"C3H5O4PFULLRCO2FULLR2CO2"
},
{
"id":"pa_hs_m",
"name":"Phosphatidate",
"compartment":"m",
"charge":-2,
"formula":"C3H5O4PFULLRCO2FULLR2CO2"
},
{
"id":"pac_c",
"name":"Phenylacetate",
"compartment":"c",
"charge":-1,
"formula":"C8H7O2",
"annotation":{
"hmdb":"HMDB00209",
"kegg.compound":"C07086",
"pubchem.compound":"999"
}
},
{
"id":"pac_e",
"name":"Phenylacetate",
"compartment":"e",
"charge":-1,
"formula":"C8H7O2",
"annotation":{
"hmdb":"HMDB00209",
"kegg.compound":"C07086",
"pubchem.compound":"999"
}
},
{
"id":"paf_hs_c",
"name":"1-Alkyl 2-Acteylglycerol 3-Phosphocholine",
"compartment":"c",
"charge":0,
"formula":"C11H23O4NPFULLRCO2",
"annotation":{
"kegg.compound":"C04598"
}
},
{
"id":"paf_hs_e",
"name":"1-Alkyl 2-Acteylglycerol 3-Phosphocholine",
"compartment":"e",
"charge":0,
"formula":"C11H23O4NPFULLRCO2",
"annotation":{
"kegg.compound":"C04598"
}
},
{
"id":"pail345p_hs_c",
"name":"1-Phosphatidyl-1D-Myo-Inositol 3,4,5-Trisphosphate",
"compartment":"c",
"charge":-7,
"formula":"C9H13O18P4FULLRCO2FULLR2CO2",
"annotation":{
"kegg.compound":"C05981"
}
},
{
"id":"pail345p_hs_n",
"name":"1-Phosphatidyl-1D-Myo-Inositol 3,4,5-Trisphosphate",
"compartment":"n",
"charge":-7,
"formula":"C9H13O18P4FULLRCO2FULLR2CO2",
"annotation":{
"kegg.compound":"C05981"
}
},
{
"id":"pail34p_hs_c",
"name":"1-Phosphatidyl-1D-Myo-Inositol 3,4-Bisphosphate",
"compartment":"c",
"charge":-5,
"formula":"C9H14O15P3FULLRCO2FULLR2CO2",
"annotation":{
"kegg.compound":"C11554"
}
},
{
"id":"pail34p_hs_n",
"name":"1-Phosphatidyl-1D-Myo-Inositol 3,4-Bisphosphate",
"compartment":"n",
"charge":-5,
[truncated: 1,442,607 more chars]
