# Supplementary material for: Integrative computational approach identifies drug targets in CD4+ T-cell-mediated immune disorders
Source: NPJ Syst Biol Appl. 2021 Jan 22;7:4. doi: 10.1038/s41540-020-00165-3 (PMC7822845; doi:10.1038/s41540-020-00165-3)
Supplement: Supplementary file 1 — Compressed Supplementary Files [file 41540_2020_165_MOESM1_ESM.zip › Supplementary Data/Supplementary Data 7.xlsx]

## Sheet: naive
Entrez gene ids (T naïve model)	Growth ratio
790	-1.9446e-12
3032	0
4597	0
2222	0
6713	0
4047	0
1595	0
50814	0
51478	0
10682	0
6309	0
1718	0
3156	0
4598	0
10654	0
1431	0
6389	0
6390	0
6391	0
6392	0
3030	0
37	0
2180	0
3992	0
1719	0
10423	0
2819	0
9489	0
81490	0
51477	0
7296	0
51727	0
7298	0
10476	0
10632	0
4905	0
498	0
506	0
509	0
513	0
514	0
515	0
521	0
522	0
9551	0
10975	0
1327	0
1329	0
1337	0
1339	0
1340	0
1345	0
1347	0
1349	0
1350	0
1351	0
1537	0
170712	0
27089	0
29796	0
341947	0
4519	0
7381	0
7384	0
7385	0
7386	0
7388	0
9377	0
1723	0
7372	0
2531	0
10558	0
55304	0
9517	0
259230	0
9057	0
6584	0
376497	0
10998	0
2271	0.0274434
8050	0.0925453
1743	0.101289
4967	0.101289
1738	0.112941
22934	0.176148
2618	0.343068
5471	0.343068
5198	0.343068
158	0.343071
471	0.343907
8802	0.46489
293	0.598668
57393	0.741533
348932	0.741533
1806	0.771938
5315	0.78956
2821	0.816867
3157	0.822166
1629	0.857116
593	0.857116
594	0.857116
6566	0.861483
587	0.873505
5211	0.8737
10606	0.891614
6888	0.891734
26227	0.895265
29968	0.895265
51071	0.89542
2108	0.901012
2109	0.901012
26289	0.904228
8801	0.906983
6120	0.912337
2805	0.913676
55350	0.914131
8875	0.914131
8876	0.914131
84890	0.914131
4594	0.91464
6652	0.918093
11112	0.920198
27068	0.931162
9497	0.934155
39	0.942688
51	0.948919
3418	0.950336
788	0.955163
6576	0.961801
55276	0.964797
847	0.968528
1384	0.969267
50808	0.969336
84693	0.969632
4860	0.972053
7915	0.973488
34	0.975056
1892	0.975056
10449	0.975056
3033	0.975056
8034	0.975444
8803	0.978186
4830	0.979771
4831	0.979771
23530	0.982096
10901	0.98214
2110	0.982359
2936	0.983355
1376	0.984374
36	0.989681
25874	0.990629
51660	0.990629
35	0.992664
6520	0.993186
3295	0.993761
1374	0.994743
51181	0.995763
2224	0.998223
9453	0.998226
9197	0.998353
1635	0.998491
2987	0.998527
10390	0.998767
5833	0.998767
873	0.999077
10478	0.999154
9791	0.999484
6342	0.999502
9563	0.999703
54677	0.999967
1633	0.999968
5476	1
55750	1
5243	1
9045	1
140838	1
51205	1
54	1
55577	1
10007	1
132789	1
2673	1
9945	1
2645	1
3098	1
3099	1
3101	1
80201	1
4025	1
4353	1
7173	1
8288	1
9588	1
257202	1
2876	1
2877	1
2878	1
2879	1
2880	1
2882	1
493869	1
874	1
283208	1
5033	1
8974	1
29920	1
5831	1
65263	1
216	1
501	1
8854	1
217	1
219	1
55748	1
84735	1
3151	1
3247	1
4801	1
4803	1
890	1
124	1
125	1
126	1
127	1
130	1
131	1
11332	1
218	1
27034	1
28976	1
80724	1
84129	1
8435	1
54511	1
3930	1
7108	1
10826	1
6307	1
266740	1
1056	1
3422	1
91734	1
3658	1
48	1
50	1
130752	1
4190	1
4191	1
53	1
55	1
53354	1
55229	1
79646	1
80025	1
5167	1
5169	1
6799	1
1244	1
1962	1
9429	1
1559	1
8714	1
10728	1
80142	1
9536	1
11102	1
91179	1
126129	1
1375	1
10455	1
26027	1
55856	1
641371	1
2182	1
81616	1
23305	1
122970	1
344967	1
570	1
641372	1
8310	1
33	1
3028	1
26063	1
51102	1
55825	1
11001	1
102724197	1
124975	1
2678	1
2686	1
2687	1
728441	1
91227	1
92086	1
54898	1
60481	1
6785	1
79071	1
116285	1
123876	1
341392	1
348158	1
54988	1
6296	1
23205	1
64834	1
79993	1
83401	1
192286	1
201562	1
401494	1
51495	1
9200	1
253017	1
1155	1
5742	1
5743	1
286297	1
4522	1
25902	1
100287639	1
441024	1
4524	1
2203	1
5207	1
5208	1
5209	1
5210	1
8789	1
5372	1
5373	1
10327	1
231	1
8574	1
2584	1
2585	1
226	1
229	1
230	1
3938	1
2752	1
51557	1
2746	1
2747	1
27165	1
2744	1
5052	1
7001	1
10935	1
2679	1
1040	1
8760	1
56994	1
5130	1
9468	1
1119	1
1120	1
1606	1
1607	1
1608	1
160851	1
1609	1
8525	1
8526	1
8527	1
9162	1
55224	1
55500	1
10554	1
10555	1
129642	1
154141	1
253558	1
51099	1
55326	1
56894	1
56895	1
196051	1
23175	1
64748	1
64900	1
79948	1
84513	1
8612	1
8613	1
9663	1
9890	1
119548	1
13	1
221955	1
3990	1
3991	1
5406	1
5407	1
5408	1
57104	1
747	1
80339	1
8228	1
8513	1
9388	1
5048	1
5049	1
5050	1
5051	1
100137049	1
123745	1
50487	1
5320	1
5321	1
5322	1
64600	1
81579	1
8398	1
200576	1
23396	1
5305	1
79837	1
8394	1
8395	1
8396	1
5297	1
5298	1
55361	1
6470	1
6472	1
5723	1
8781	1
55902	1
112611	1
97	1
98	1
137872	1
284273	1
220	1
221	1
222	1
5213	1
5214	1
2597	1
26330	1
375056	1
5230	1
5232	1
5223	1
5224	1
669	1
2023	1
2026	1
2027	1
5313	1
160287	1
3939	1
3945	1
3948	1
55293	1
92483	1
5160	1
5161	1
5105	1
5106	1
5236	1
286016	1
7167	1
284004	1
3074	1
8659	1
197257	1
644	1
3162	1
3163	1
130367	1
138639	1
145553	1
163404	1
22876	1
22908	1
23203	1
23371	1
29085	1
30833	1
3636	1
374462	1
403313	1
51496	1
51559	1
55613	1
56953	1
64419	1
8446	1
84814	1
8776	1
8898	1
9107	1
9108	1
9896	1
3631	1
8821	1
93492	1
138429	1
117283	1
23262	1
51447	1
9677	1
9807	1
27124	1
3632	1
3633	1
3635	1
56623	1
8867	1
3706	1
3707	1
80271	1
3612	1
3613	1
8871	1
10870	1
23533	1
5290	1
5291	1
5293	1
5294	1
5295	1
5296	1
8503	1
4952	1
113026	1
23007	1
23236	1
257068	1
51196	1
5330	1
5331	1
5332	1
5333	1
5334	1
5335	1
5336	1
84812	1
89869	1
9651	1
5286	1
5287	1
5288	1
5289	1
2588	1
4758	1
1800	1
64174	1
64180	1
10919	1
23067	1
29072	1
387893	1
4297	1
51111	1
54904	1
55870	1
55904	1
58508	1
6419	1
64324	1
64754	1
6839	1
7468	1
79723	1
79813	1
8085	1
80854	1
83852	1
84444	1
84787	1
9739	1
9757	1
9869	1
23478	1
28972	1
60559	1
90701	1
9789	1
10768	1
191	1
27430	1
4143	1
4144	1
10587	1
11238	1
763	1
3417	1
79611	1
178	1
390928	1
52	1
92370	1
93650	1
22978	1
4907	1
84618	1
93034	1
23475	1
93100	1
122481	1
203	1
204	1
205	1
107	1
108	1
109	1
111	1
112	1
113	1
114	1
115	1
196883	1
55811	1
9060	1
9061	1
122622	1
159	1
270	1
271	1
272	1
1503	1
56474	1
151531	1
3614	1
3615	1
124583	1
957	1
9583	1
10201	1
29922	1
4832	1
4833	1
5251	1
10846	1
27115	1
50940	1
5136	1
5137	1
5138	1
5139	1
5140	1
5141	1
5142	1
5143	1
5144	1
5150	1
5151	1
5153	1
8622	1
100507855	1
54963	1
7371	1
83549	1
50484	1
6240	1
6241	1
516	1
517	1
518	1
5464	1
64077	1
64080	1
57016	1
221823	1
5631	1
5634	1
7086	1
8277	1
84076	1
27284	1
6819	1
6898	1
8897	1
100288072	1
10202	1
10553	1
1109	1
112724	1
121214	1
145226	1
1487	1
157506	1
1645	1
195814	1
3291	1
340811	1
374875	1
441282	1
51170	1
51171	1
51741	1
56898	1
57665	1
7923	1
80270	1
84869	1
93517	1
21497	1
21597	1
30211	1
87	1
89	1
90	1
91	1
100526794	1
2766	1
51292	1
1807	1
1808	1
1809	1
2978	1
7378	1
55277	1
64122	1
79672	1
79707	1
9917	1
84264	1
10873	1
123099	1
8560	1
10715	1
204219	1
253782	1
29956	1
79603	1
91012	1
125981	1
340485	1
55331	1
56624	1
7357	1
339221	1
55512	1
55627	1
6609	1
6610	1
2992	1
2997	1
2998	1
8908	1
5834	1
5836	1
5837	1
2595	1
8972	1
11181	1
80162	1
6822	1
6820	1
158160	1
3292	1
3294	1
8630	1
9123	1
5205	1
5244	1
57194	1
57198	1
11254	1
340024	1
54407	1
55089	1
59272	1
6541	1
6542	1
81539	1
84889	1
9056	1
490	1
491	1
492	1
493	1
10057	1
85320	1
10928	1
64240	1
64241	1
23539	1
6513	1
6517	1
11000	1
29988	1
6514	1
81031	1
11182	1
144195	1
154091	1
155184	1
56606	1
66035	1
2167	1
2168	1
2169	1
2170	1
2171	1
2172	1
2173	1
28965	1
646480	1
646486	1
948	1
64849	1
10723	1
6560	1
9990	1
57468	1
682	1
23439	1
476	1
477	1
478	1
480	1
481	1
482	1
483	1
6557	1
6558	1
23250	1
286410	1
10396	1
6574	1
6575	1
284111	1
55065	1
79581	1
10861	1
115019	1
115111	1
116369	1
1811	1
1836	1
284129	1
3069	1
4864	1
10312	1
127124	1
23545	1
245972	1
245973	1
50617	1
525	1
526	1
528	1
529	1
534	1
535	1
90423	1
9114	1
9550	1
10165	1
8604	1
1468	1
291	1
292	1
79751	1
83733	1
114571	1
123096	1
6580	1
6583	1
51312	1
81894	1
7350	1
7351	1
7352	1
9016	1
9481	1
137964	1
84649	1
8694	1
57678	1
51166	1
25830	1
22856	1
337876	1
55454	1
55790	1
79586	1
6723	1
6611	1
3712	1
5019	1
64064	1
10170	1
50700	1
51109	1
9249	1
5959	1
2745	1
51022	1
10999	1
8879	1
18	1
4507	1
2717	1
7360	1
1371	1
3145	1
1267	1
1737	1
5162	1
5498	1
1312	1
10965	1
3988	1
9194	1
4351	1
3628	1
4548	1
3704	1
427	1
8566	1
10257	1
79017	1
65220	1
57171	1
4200	1
2629	1
79178	1
51382	1
51606	1
523	1
527	1
533	1
8992	1
9296	1
435	1
8402	1
440	1
4668	1
84532	1
10135	1
2806	1
171425	1
2820	1
30	1
6646	1
4953	1
81537	1
2632	1
51228	1
29880	1
11164	1
4329	1
1716	1
2739	1
5825	1
223	1
6515	1
2539	1
3419	1
3420	1
3421	1
1666	1
1841	1
353	1
19	1
25796	1
686	1
9524	1
5226	1
6648	1
128	1
51056	1
1632	1
8644	1
27010	1
5728	1
224	1
8611	1
11212	1
2592	1
210	1
9562	1
58478	1
55256	1
55191	1
3155	1
26275	1
1891	1
51703	1
5832	1
4363	1
6817	1
6818	1
38	1
2582	1
952	1
2944	1
262	1
100	1
1854	1
56922	1
64087	1
10020	1
51144	1
4048	1
79896	1
56261	1
54995	1
3029	1
5660	1
10380	1
5860	1
55268	1
622	1
80347	1
11343	1
240	1
23417	1
51251	1
6647	1
10005	1
645	1
2937	1
23443	1
5184	1
54187	1
8833	1
47	1
2720	1
3251	1
2639	1
2098	1
55163	1
10948	1
2053	1
2235	1
2581	1
1622	1
132	1
7389	1
65985	1
7358	1
1890	1
2548	1
549	1
883	1
2194	1
2181	1
114971	1
54981	1
2729	1
2730	1
7390	1
56954	1
3073	1
2799	1
2946	1
9380	1

## Sheet: Th1
Entrez gene ids (Th1 model)	Growth ratio
55577	0
5238	0
30	0
7108	0
50814	0
1718	0
1717	0
10682	0
2222	0
6713	0
4047	0
3931	0
6309	0
3156	0
1595	0
51	0
31	0
2194	0
1719	0
9489	0
9791	0
81490	0
2819	0
2821	0
2990	0
51477	0
7296	0
51478	0
2987	0
7298	0
10476	0
10632	0
4905	0
498	0
506	0
509	0
513	0
514	0
515	0
521	0
522	0
9551	0
125965	0
1327	0
1329	0
1337	0
1339	0
1340	0
1345	0
1346	0
1347	0
1349	0
1350	0
1351	0
170712	0
341947	0
4512	0
4513	0
4514	0
84701	0
9167	0
9377	0
10975	0
1537	0
27089	0
29796	0
4519	0
7381	0
7384	0
7385	0
7386	0
7388	0
2531	0
10558	0
55304	0
9517	0
4597	0
4598	0
10654	0
7358	0
10087	0
8140	0
11136	0
26503	0
790	6.59518e-12
7372	1.09349e-11
1723	1.51808e-11
22934	0.0304948
6120	0.0304948
158	0.0716677
2618	0.0718736
5471	0.0718736
5198	0.0718736
471	0.0721252
1738	0.0831649	90% reduction of WT growth
126328	0.566351
374291	0.566351
4535	0.566351
4536	0.566351
4537	0.566351
4538	0.566351
4539	0.566351
4540	0.566351
4541	0.566351
4694	0.566351
4695	0.566351
4696	0.566351
4697	0.566351
4698	0.566351
4700	0.566351
4701	0.566351
4702	0.566351
4704	0.566351
4705	0.566351
4706	0.566351
4707	0.566351
4708	0.566351
4709	0.566351
4710	0.566351
4711	0.566351
4712	0.566351
4713	0.566351
4714	0.566351
4715	0.566351
4716	0.566351
4717	0.566351
4718	0.566351
4719	0.566351
4720	0.566351
4722	0.566351
4723	0.566351
4724	0.566351
4725	0.566351
4726	0.566351
4728	0.566351
4729	0.566351
4731	0.566351
51079	0.566351
55967	0.566351
7991	0.566351
2271	0.57754
6389	0.612835
6390	0.612835
6391	0.612835
6392	0.612835
1806	0.722806
10606	0.737839
1737	0.73899
2653	0.743096
2731	0.743096
275	0.743096
8050	0.744915
293	0.750324
18	0.750693
27068	0.751588
1743	0.76344
4967	0.76344
5315	0.76933
55276	0.782404
51071	0.782404
1384	0.784612
788	0.784612
10991	0.802492
4953	0.814872
26	0.819203
3158	0.822166
1629	0.822462
593	0.822462
594	0.822462
223	0.842222
6888	0.844959
51727	0.858367
8802	0.867939
2805	0.874491
5625	0.8792
4329	0.890547
587	0.896087
5162	0.902218
139596	0.90734
92745	0.909699
2108	0.91126
2109	0.91126
5211	0.911793
8803	0.913175
8659	0.917431
8801	0.920655
10797	0.933142
11112	0.935258
4594	0.941231
4200	0.950635
38	0.962232
7915	0.962609
1431	0.96307
8034	0.96333
50808	0.971455
4830	0.977929
4831	0.977929
9497	0.978115
6240	0.981189
6241	0.981189
50484	0.981543
11001	0.983675
2110	0.986602
2936	0.986948
51181	0.987764
3418	0.990211
3419	0.990366
3420	0.990366
3421	0.990366
35	0.992308
6648	0.994601
353	0.994612
1635	0.995044
10901	0.995085
4860	0.995324
84693	0.995338
9453	0.997021
847	0.997495
6470	0.998146
873	0.998926
10423	0.998935
5337	0.998985
55350	0.999719
8875	0.999719
8876	0.999719
84890	0.999719
2224	0.999913
3992	0.999975
10999	0.999983
56261	0.999996
10948	1
2592	1
7360	1
10020	1
1622	1
549	1
55163	1
1267	1
80308	1
55191	1
8566	1
6526	1
9524	1
2030	1
1312	1
79896	1
3988	1
3251	1
3712	1
622	1
79077	1
23464	1
9942	1
586	1
10380	1
210	1
2946	1
84532	1
3417	1
5184	1
3032	1
5825	1
65220	1
56954	1
10135	1
118881	1
5831	1
132	1
57171	1
79178	1
2806	1
2720	1
9380	1
8402	1
2181	1
440	1
56922	1
64087	1
3155	1
128	1
3704	1
952	1
5860	1
4351	1
8611	1
3073	1
2799	1
262	1
1890	1
2053	1
54995	1
4363	1
171425	1
2717	1
2632	1
178	1
26275	1
8879	1
47	1
5660	1
84920	1
27010	1
51144	1
55902	1
6646	1
2098	1
29880	1
23530	1
100	1
1854	1
2595	1
9045	1
23417	1
8884	1
1376	1
4907	1
9194	1
645	1
80347	1
6342	1
6647	1
23761	1
55750	1
283209	1
9562	1
114971	1
57026	1
6510	1
23443	1
4548	1
51382	1
51606	1
523	1
527	1
533	1
8992	1
9296	1
8833	1
6723	1
2539	1
10588	1
3248	1
11164	1
51251	1
25796	1
129607	1
2739	1
7389	1
3030	1
37	1
5832	1
54981	1
55312	1
54187	1
140838	1
51205	1
54	1
10007	1
132789	1
2645	1
3098	1
3099	1
3101	1
80201	1
6675	1
91373	1
4025	1
4353	1
7173	1
8288	1
9588	1
257202	1
2876	1
2877	1
2878	1
2879	1
2880	1
2882	1
493869	1
874	1
283208	1
5033	1
8974	1
29920	1
65263	1
216	1
224	1
501	1
8854	1
217	1
219	1
55748	1
84735	1
3151	1
3247	1
4801	1
4803	1
890	1
10998	1
10449	1
124	1
125	1
126	1
127	1
130	1
131	1
10005	1
570	1
641371	1
641372	1
10965	1
11332	1
218	1
27034	1
28976	1
34	1
36	1
80724	1
84129	1
8435	1
1581	1
54511	1
1056	1
3422	1
91734	1
3658	1
48	1
50	1
130752	1
4190	1
4191	1
53	1
55	1
53354	1
55229	1
79646	1
80025	1
5167	1
5169	1
6566	1
1962	1
3295	1
1559	1
10728	1
80142	1
9536	1
32	1
1374	1
10455	1
1632	1
26027	1
55856	1
2180	1
2182	1
51703	1
81616	1
23305	1
122970	1
344967	1
33	1
1892	1
3028	1
3033	1
51102	1
55825	1
8310	1
54898	1
60481	1
6785	1
79071	1
9415	1
23205	1
64834	1
79993	1
83401	1
192286	1
201562	1
401494	1
51495	1
9200	1
253017	1
6319	1
79966	1
283985	1
3995	1
1155	1
5742	1
5743	1
286297	1
4522	1
25902	1
100287639	1
441024	1
4524	1
2203	1
5207	1
5208	1
5209	1
5210	1
8789	1
5372	1
5373	1
10327	1
231	1
8574	1
2584	1
2585	1
3938	1
2752	1
51557	1
2746	1
2747	1
27165	1
2744	1
5052	1
7001	1
10935	1
1040	1
8760	1
10390	1
56994	1
5130	1
9468	1
1119	1
1120	1
1606	1
1607	1
1608	1
160851	1
1609	1
8525	1
8526	1
8527	1
9162	1
55224	1
55500	1
2710	1
2712	1
2713	1
10554	1
10555	1
129642	1
154141	1
253558	1
51099	1
55326	1
56894	1
56895	1
196051	1
23175	1
64748	1
64900	1
79948	1
84513	1
8612	1
8613	1
9663	1
9890	1
119548	1
13	1
221955	1
3990	1
3991	1
5406	1
5407	1
5408	1
57104	1
747	1
80339	1
8228	1
8513	1
9388	1
1178	1
29124	1
5321	1
100137049	1
123745	1
50487	1
5320	1
5322	1
64600	1
81579	1
8398	1
200576	1
23396	1
5305	1
79837	1
8394	1
8395	1
8396	1
5297	1
5298	1
55361	1
211	1
212	1
6472	1
5723	1
8781	1
10993	1
113675	1
65985	1
112611	1
97	1
98	1
137872	1
284273	1
220	1
221	1
222	1
2538	1
57818	1
92579	1
5160	1
5161	1
5236	1
3939	1
3945	1
3948	1
286016	1
7167	1
5213	1
5214	1
226	1
229	1
230	1
2597	1
26330	1
375056	1
5230	1
5232	1
5223	1
5224	1
669	1
2023	1
2026	1
2027	1
5313	1
160287	1
55293	1
92483	1
284004	1
3074	1
197257	1
644	1
3162	1
3163	1
8372	1
3036	1
3037	1
3038	1
130367	1
138639	1
145553	1
163404	1
22876	1
22908	1
23203	1
23371	1
29085	1
30833	1
3636	1
374462	1
403313	1
51496	1
51559	1
55613	1
56953	1
64419	1
81537	1
8446	1
84814	1
8776	1
8898	1
9107	1
9108	1
9896	1
3631	1
8821	1
5728	1
93492	1
138429	1
117283	1
23262	1
51447	1
9677	1
9807	1
27124	1
3632	1
3633	1
3635	1
56623	1
8867	1
3706	1
3707	1
80271	1
3612	1
3613	1
8871	1
10870	1
23533	1
5290	1
5291	1
5293	1
5294	1
5295	1
5296	1
8503	1
4952	1
113026	1
23007	1
23236	1
257068	1
51196	1
5330	1
5331	1
5332	1
5333	1
5334	1
5335	1
5336	1
84812	1
89869	1
9651	1
5286	1
5287	1
5288	1
5289	1
2588	1
4758	1
5476	1
10919	1
23067	1
29072	1
387893	1
4297	1
51111	1
54904	1
55870	1
55904	1
58508	1
6419	1
64324	1
64754	1
6839	1
7468	1
79723	1
79813	1
8085	1
80854	1
83852	1
84444	1
84787	1
9739	1
9757	1
9869	1
23478	1
28972	1
60559	1
90701	1
9789	1
10768	1
191	1
27430	1
4143	1
4144	1
10587	1
11238	1
763	1
1727	1
51700	1
51706	1
79611	1
390928	1
52	1
92370	1
93650	1
22978	1
84618	1
93034	1
23475	1
93100	1
122481	1
203	1
204	1
26289	1
205	1
107	1
108	1
109	1
111	1
112	1
113	1
114	1
115	1
196883	1
55811	1
9060	1
9061	1
122622	1
159	1
270	1
271	1
272	1
1503	1
56474	1
7371	1
83549	1
7083	1
7084	1
151531	1
3614	1
3615	1
124583	1
957	1
9583	1
377841	1
953	1
956	1
10201	1
29922	1
4832	1
4833	1
5251	1
10846	1
27115	1
50940	1
5136	1
5137	1
5138	1
5139	1
5140	1
5141	1
5142	1
5143	1
5144	1
5150	1
5151	1
5153	1
8622	1
100507855	1
54963	1
516	1
517	1
518	1
54539	1
5464	1
64077	1
57016	1
221823	1
5631	1
5634	1
7086	1
8277	1
84076	1
8897	1
100288072	1
10202	1
10553	1
1109	1
112724	1
121214	1
145226	1
1487	1
157506	1
1645	1
195814	1
3291	1
340811	1
374875	1
441282	1
51170	1
51171	1
51741	1
56898	1
57665	1
7923	1
80270	1
84869	1
93517	1
21497	1
21597	1
30211	1
87	1
89	1
90	1
91	1
100526794	1
2766	1
51292	1
10478	1
1807	1
1808	1
1809	1
2978	1
7378	1
55277	1
64122	1
79672	1
79707	1
9917	1
3029	1
84264	1
10873	1
123099	1
8560	1
57704	1
10715	1
204219	1
253782	1
29956	1
79603	1
91012	1
125981	1
340485	1
427	1
55331	1
56624	1
10317	1
10331	1
10678	1
10690	1
11285	1
124872	1
140687	1
145173	1
146664	1
146712	1
148789	1
152586	1
168391	1
170384	1
192134	1
200810	1
201595	1
2526	1
2529	1
26301	1
2683	1
283358	1
338707	1
360203	1
3703	1
374907	1
51146	1
51809	1
55624	1
55650	1
55757	1
55830	1
56886	1
56983	1
644378	1
644974	1
79369	1
80235	1
83468	1
84002	1
8473	1
84750	1
84752	1
8702	1
8703	1
8704	1
8707	1
8708	1
93010	1
93183	1
9331	1
9334	1
9488	1
339221	1
55512	1
55627	1
6609	1
6610	1
2992	1
2997	1
2998	1
8908	1
5834	1
5836	1
5837	1
8972	1
11181	1
80162	1
158160	1
3292	1
3294	1
8630	1
9123	1
3177	1
6509	1
11254	1
340024	1
54407	1
55089	1
57393	1
59272	1
6541	1
6542	1
81539	1
84889	1
490	1
491	1
492	1
493	1
10257	1
11000	1
28965	1
376497	1
10928	1
23539	1
6513	1
6515	1
6517	1
10057	1
1244	1
5244	1
85320	1
9429	1
29988	1
6514	1
81031	1
11182	1
144195	1
154091	1
155184	1
56606	1
66035	1
115584	1
125206	1
159963	1
200010	1
6524	1
6584	1
2167	1
2168	1
2169	1
2170	1
2171	1
2172	1
2173	1
646480	1
646486	1
948	1
115019	1
115111	1
116369	1
1836	1
10861	1
10723	1
6560	1
9990	1
57468	1
682	1
6520	1
23439	1
476	1
477	1
478	1
480	1
481	1
482	1
483	1
6523	1
6528	1
6557	1
6558	1
23250	1
286410	1
10396	1
57194	1
6574	1
6575	1
55065	1
79581	1
1811	1
284129	1
5243	1
19	1
10312	1
127124	1
23545	1
245972	1
245973	1
50617	1
525	1
526	1
528	1
529	1
534	1
535	1
90423	1
9114	1
9550	1
10165	1
8604	1
1468	1
291	1
292	1
79751	1
83733	1
114571	1
123096	1
6580	1
6583	1
51312	1
81894	1
7350	1
7351	1
7352	1
9016	1
9481	1
137964	1
84649	1
8694	1
57678	1
6898	1
383	1
384	1
6611	1
5019	1
64064	1
10170	1
50700	1
51109	1
9249	1
5959	1
2745	1
51022	1
2235	1
5498	1
2548	1
								2805
								10901

## Sheet: Th2
Entrez gene ids (Th2 model)	Growth ratio
55577	0
5238	0
1717	0
4597	0
2222	0
6713	0
4047	0
1595	0
50814	0
51478	0
6309	0
3156	0
3931	0
4598	0
10654	0
10682	0
1738	0
31	0
1719	0
10423	0
10400	0
9489	0
9791	0
2819	0
2990	0
51477	0
7296	0
7298	0
10476	0
10632	0
4905	0
498	0
506	0
509	0
513	0
514	0
515	0
521	0
522	0
9551	0
10975	0
1327	0
1329	0
1337	0
1339	0
1340	0
1345	0
1347	0
1349	0
1350	0
1351	0
1537	0
170712	0
27089	0
29796	0
341947	0
4519	0
7381	0
7384	0
7385	0
7386	0
7388	0
9377	0
790	0
1723	0
2531	0
10558	0
55304	0
9517	0
7358	0
10087	0
9057	0
26503	0
7372	8.03907e-12
2194	0.0242948
22934	0.0246388
2618	0.0686927
5471	0.0686927
5198	0.0686927
158	0.0687655
471	0.0690451
8050	0.288312
1737	0.430765
5162	0.430765
6566	0.454985
3158	0.49251
2271	0.569554
1431	0.584079
6389	0.590593
6390	0.590593
6391	0.590593
6392	0.590593
1743	0.693282
4967	0.693282
293	0.724703
3155	0.733976
1806	0.736788
5315	0.750151
10991	0.772795
2821	0.809378
1629	0.820881
593	0.820881
594	0.820881
10606	0.829753
8034	0.83462
374569	0.849589
26227	0.852294
29968	0.852294
5211	0.853996
51727	0.864236
9497	0.866195
6652	0.868883
6888	0.870191
8802	0.873257
3417	0.887617
18	0.901113
1376	0.903239
4329	0.905116
23417	0.91321
1374	0.921546
788	0.924172
6576	0.928859
8801	0.928945
4594	0.931523
6120	0.932939
11112	0.936486
622	0.940007
7915	0.944623
2805	0.944929
51071	0.954435
587	0.958415
4830	0.960891
4831	0.960891
3418	0.960922
8803	0.96123
4953	0.961668
1633	0.962402
2108	0.962889
2109	0.962889
4860	0.963509
84693	0.964707
27068	0.965241
50808	0.967767
50484	0.968074
3032	0.969917
51181	0.970534
2936	0.972377
6533	0.975228
6240	0.979027
6241	0.979027
55276	0.979314
10901	0.981788
2030	0.983449
1728	0.984204
1841	0.988068
36	0.988311
60386	0.988622
11001	0.990679
2110	0.990714
35	0.993264
847	0.993746
129607	0.993863
1635	0.994146
586	0.995245
54677	0.996486
6342	0.99657
2224	0.996904
23530	0.997099
9453	0.99827
2987	0.998629
51	0.998878
3628	0.99894
873	0.998961
10478	0.999162
6520	0.999668
6319	0.99973
30	0.999773
9942	0.999823
55350	0.999834
8875	0.999834
8876	0.999834
84890	0.999834
10327	0.999932
3992	0.999966
10999	0.999979
56261	0.999995
7360	1
10948	1
2592	1
10380	1
11212	1
3029	1
2180	1
223	1
262	1
79077	1
9194	1
118881	1
10390	1
5833	1
39	1
1854	1
10449	1
3033	1
9524	1
26	1
2946	1
84532	1
8402	1
2098	1
79178	1
3073	1
2799	1
4351	1
29880	1
81537	1
26275	1
6510	1
2548	1
8879	1
139596	1
2729	1
2730	1
2944	1
283209	1
55902	1
3248	1
3157	1
5476	1
51382	1
51606	1
523	1
527	1
533	1
8992	1
9296	1
9380	1
54995	1
2356	1
8836	1
56922	1
64087	1
4357	1
6723	1
51703	1
1666	1
100	1
3030	1
37	1
10005	1
38	1
47	1
3712	1
64841	1
54981	1
34	1
1892	1
3145	1
2632	1
178	1
51228	1
1891	1
55312	1
3419	1
3420	1
3421	1
23761	1
25874	1
51660	1
80308	1
2739	1
2820	1
2806	1
2235	1
5498	1
210	1
952	1
1267	1
645	1
9562	1
9045	1
1312	1
549	1
1716	1
4363	1
114971	1
4507	1
2937	1
2539	1
11164	1
7357	1
57171	1
7389	1
84920	1
2053	1
1622	1
5860	1
6647	1
56954	1
1632	1
10020	1
79017	1
5728	1
55750	1
51251	1
55163	1
23443	1
1890	1
2717	1
2181	1
8833	1
5226	1
224	1
28976	1
4668	1
10965	1
2720	1
27010	1
2639	1
51144	1
440	1
3988	1
6648	1
64080	1
51056	1
5660	1
5825	1
5831	1
64802	1
5184	1
6515	1
54187	1
3251	1
2582	1
4200	1
8566	1
65220	1
10135	1
132	1
4548	1
3295	1
128	1
140838	1
51205	1
54	1
10007	1
132789	1
2673	1
9945	1
2645	1
3098	1
3099	1
3101	1
80201	1
6675	1
91373	1
4025	1
4353	1
7173	1
8288	1
9588	1
257202	1
2876	1
2877	1
2878	1
2879	1
2880	1
2882	1
493869	1
874	1
283208	1
5033	1
8974	1
29920	1
65263	1
216	1
501	1
8854	1
217	1
219	1
55748	1
84735	1
3151	1
3247	1
4801	1
4803	1
890	1
10998	1
124	1
125	1
126	1
127	1
130	1
131	1
570	1
641371	1
641372	1
11332	1
122970	1
218	1
55268	1
27034	1
80724	1
84129	1
6646	1
8435	1
54511	1
3930	1
7108	1
10826	1
6307	1
1056	1
3422	1
91734	1
3658	1
48	1
50	1
171425	1
130752	1
4190	1
4191	1
53	1
55	1
80347	1
53354	1
55229	1
79646	1
80025	1
5167	1
5169	1
6799	1
6817	1
6818	1
1244	1
5243	1
1962	1
9429	1
1559	1
10728	1
80142	1
9536	1
11102	1
91179	1
32	1
126129	1
1375	1
1384	1
10455	1
26027	1
55856	1
2182	1
81616	1
23305	1
344967	1
8310	1
33	1
3028	1
26063	1
11000	1
28965	1
376497	1
51102	1
55825	1
102724197	1
124975	1
2678	1
2686	1
2687	1
728441	1
91227	1
92086	1
54898	1
60481	1
6785	1
79071	1
9415	1
23205	1
64834	1
79993	1
83401	1
192286	1
201562	1
401494	1
51495	1
9200	1
253017	1
79966	1
3995	1
1155	1
5742	1
5743	1
286297	1
4522	1
25902	1
100287639	1
441024	1
10797	1
4524	1
2203	1
5207	1
5208	1
5209	1
5210	1
8789	1
5372	1
5373	1
231	1
8574	1
2584	1
2585	1
226	1
229	1
230	1
3938	1
2752	1
51557	1
2746	1
2747	1
27165	1
2744	1
5052	1
7001	1
10935	1
2679	1
1040	1
8760	1
56994	1
5130	1
9468	1
1119	1
1120	1
1606	1
1607	1
1608	1
160851	1
1609	1
8525	1
8526	1
8527	1
9162	1
55224	1
55500	1
2710	1
2712	1
2713	1
10554	1
10555	1
129642	1
154141	1
253558	1
51099	1
55326	1
56894	1
56895	1
196051	1
23175	1
64748	1
64900	1
79948	1
84513	1
8611	1
8612	1
8613	1
9663	1
9890	1
119548	1
13	1
221955	1
3990	1
3991	1
5406	1
5407	1
5408	1
57104	1
747	1
80339	1
8228	1
8513	1
9388	1
1178	1
29124	1
5321	1
5048	1
5049	1
5050	1
5051	1
100137049	1
123745	1
50487	1
5320	1
5322	1
64600	1
81579	1
8398	1
200576	1
23396	1
5305	1
79837	1
8394	1
8395	1
8396	1
5297	1
5298	1
55361	1
211	1
212	1
23464	1
6470	1
6472	1
5723	1
8781	1
10993	1
113675	1
65985	1
112611	1
97	1
98	1
137872	1
284273	1
220	1
221	1
222	1
5213	1
5214	1
2597	1
26330	1
375056	1
5230	1
5232	1
5223	1
5224	1
669	1
2023	1
2026	1
2027	1
5313	1
160287	1
3939	1
3945	1
3948	1
55293	1
92483	1
5160	1
5161	1
5105	1
5106	1
5236	1
286016	1
7167	1
284004	1
3074	1
5832	1
8659	1
197257	1
644	1
3162	1
3163	1
8372	1
3036	1
3037	1
3038	1
130367	1
138639	1
145553	1
163404	1
22876	1
22908	1
23203	1
23371	1
29085	1
30833	1
3636	1
374462	1
403313	1
51496	1
51559	1
55613	1
56953	1
64419	1
8446	1
84814	1
8776	1
8898	1
9107	1
9108	1
9896	1
3631	1
8821	1
93492	1
138429	1
117283	1
23262	1
51447	1
9677	1
9807	1
27124	1
3632	1
3633	1
3635	1
56623	1
8867	1
3706	1
3707	1
80271	1
3612	1
3613	1
8871	1
10870	1
23533	1
5290	1
5291	1
5293	1
5294	1
5295	1
5296	1
8503	1
4952	1
113026	1
23007	1
23236	1
257068	1
51196	1
5330	1
5331	1
5332	1
5333	1
5334	1
5335	1
5336	1
84812	1
89869	1
9651	1
5286	1
5287	1
5288	1
5289	1
2588	1
4758	1
10919	1
23067	1
29072	1
387893	1
4297	1
51111	1
54904	1
55870	1
55904	1
58508	1
6419	1
64324	1
64754	1
6839	1
7468	1
79723	1
79813	1
8085	1
80854	1
83852	1
84444	1
84787	1
9739	1
9757	1
9869	1
23478	1
28972	1
60559	1
90701	1
9789	1
10768	1
191	1
58478	1
55256	1
7263	1
27430	1
4143	1
4144	1
10587	1
11238	1
763	1
79611	1
390928	1
52	1
92370	1
93650	1
23057	1
349565	1
22978	1
4907	1
84618	1
93034	1
23475	1
93100	1
122481	1
203	1
204	1
26289	1
205	1
107	1
108	1
109	1
111	1
112	1
113	1
114	1
115	1
196883	1
55811	1
9060	1
9061	1
122622	1
159	1
270	1
271	1
272	1
1503	1
56474	1
7371	1
83549	1
151531	1
3704	1
3614	1
3615	1
124583	1
957	1
9583	1
377841	1
953	1
956	1
10201	1
29922	1
4832	1
4833	1
5251	1
10846	1
27115	1
50940	1
5136	1
5137	1
5138	1
5139	1
5140	1
5141	1
5142	1
5143	1
5144	1
5150	1
5151	1
5153	1
8622	1
100507855	1
54963	1
353	1
516	1
517	1
518	1
5464	1
64077	1
57016	1
221823	1
5631	1
5634	1
7086	1
8277	1
84076	1
27284	1
6819	1
6898	1
100288072	1
10202	1
10553	1
1109	1
112724	1
121214	1
145226	1
1487	1
157506	1
1645	1
195814	1
3291	1
340811	1
374875	1
441282	1
51170	1
51171	1
51741	1
56898	1
57665	1
7923	1
80270	1
84869	1
93517	1
21497	1
21597	1
30211	1
87	1
89	1
90	1
91	1
100526794	1
2766	1
51292	1
1807	1
1808	1
1809	1
2978	1
7378	1
55277	1
64122	1
79672	1
79707	1
9917	1
84264	1
10873	1
123099	1
8560	1
10715	1
204219	1
253782	1
29956	1
79603	1
91012	1
125981	1
340485	1
427	1
55331	1
56624	1
10317	1
10331	1
10678	1
10690	1
11285	1
124872	1
140687	1
145173	1
146664	1
146712	1
148789	1
152586	1
168391	1
170384	1
192134	1
200810	1
201595	1
2526	1
2529	1
26301	1
2683	1
283358	1
338707	1
360203	1
3703	1
374907	1
51146	1
51809	1
55624	1
55650	1
55757	1
55830	1
56886	1
56983	1
644378	1
644974	1
79369	1
80235	1
83468	1
84002	1
8473	1
84750	1
84752	1
8702	1
8703	1
8704	1
8707	1
8708	1
93010	1
93183	1
9331	1
9334	1
9488	1
339221	1
55512	1
55627	1
6609	1
6610	1
2992	1
2997	1
2998	1
8908	1
5834	1
5836	1
5837	1
2595	1
8972	1
158160	1
3292	1
3294	1
8630	1
5092	1
84105	1
9123	1
3177	1
19	1
5205	1
5244	1
57194	1
57198	1
6509	1
11254	1
340024	1
54407	1
55089	1
57393	1
59272	1
6541	1
6542	1
81539	1
84889	1
9056	1
490	1
491	1
492	1
493	1
10257	1
10928	1
23539	1
6513	1
6517	1
10057	1
85320	1
29988	1
6514	1
81031	1
11182	1
144195	1
154091	1
155184	1
56606	1
66035	1
360	1
364	1
366	1
89872	1
6584	1
2167	1
2168	1
2169	1
2170	1
2171	1
2172	1
2173	1
646480	1
646486	1
948	1
64849	1
10723	1
6560	1
9990	1
57468	1
682	1
23439	1
476	1
477	1
478	1
480	1
481	1
482	1
483	1
6557	1
6558	1
23250	1
286410	1
10396	1
89874	1
284111	1
55065	1
79581	1
10312	1
127124	1
23545	1
245972	1
245973	1
50617	1
525	1
526	1
528	1
529	1
534	1
535	1
90423	1
9114	1
9550	1
10165	1
8604	1
1468	1
291	1
292	1
79751	1
83733	1
114571	1
123096	1
6580	1
6583	1
7350	1
7351	1
7352	1
9016	1
9481	1
137964	1
84649	1
8694	1
57678	1
22856	1
337876	1
55454	1
55790	1
79586	1
6611	1
5019	1
64064	1
10170	1
50700	1
51109	1
9249	1
5959	1
2745	1
51022	1
25796	1

## Sheet: Th17
Entrez gene ids (Th17 model)	Growth ratio
790	-6.08929e-12
1723	-1.36197e-12
5238	0
30	0
2224	0
4597	0
2222	0
6713	0
4047	0
50814	0
51478	0
10682	0
6309	0
1718	0
3931	0
11283	0
4598	0
10654	0
3156	0
2990	0
1738	0
51	0
31	0
6319	0
1719	0
9489	0
2819	0
51477	0
7296	0
51727	0
7298	0
10476	0
10632	0
4905	0
498	0
506	0
509	0
513	0
514	0
515	0
521	0
522	0
9551	0
10975	0
1327	0
1329	0
1337	0
1339	0
1340	0
1345	0
1347	0
1349	0
1350	0
1351	0
1537	0
170712	0
27089	0
29796	0
341947	0
4519	0
7381	0
7384	0
7385	0
7386	0
7388	0
9377	0
2531	0
10558	0
55304	0
9517	0
7358	0
10087	0
57393	0
9057	0
348932	0
26503	0
7372	2.74152e-12
22934	0.0111846
2194	0.025785
471	0.0359218
158	0.0373131
2618	0.0373203
5471	0.0373203
5198	0.0373203
8050	0.30607
1468	0.399831
1737	0.481466
5162	0.481466
2271	0.521489
1743	0.527559
4967	0.527559
1431	0.59572
6566	0.632072
8802	0.644542
293	0.66048
6389	0.665945
6390	0.665945
6391	0.665945
6392	0.665945
4942	0.68625
788	0.712069
1384	0.737786
8659	0.738896
5315	0.76988
2805	0.775266
10606	0.801373
2821	0.812525
25874	0.813816
51660	0.813816
39	0.822166
3157	0.822166
1806	0.824742
1629	0.840136
593	0.840136
594	0.840136
26227	0.847985
29968	0.847985
5211	0.84803
587	0.855683
7915	0.864815
6888	0.871612
8034	0.871876
6652	0.872402
80150	0.886283
8801	0.902462
2628	0.906978
3417	0.9161
10998	0.924269
6120	0.928375
9497	0.945833
51071	0.948082
4594	0.954344
11112	0.954789
6470	0.955007
4860	0.958998
3032	0.959233
2806	0.960178
6576	0.960263
2108	0.962584
2109	0.962584
376497	0.968257
50808	0.968431
1376	0.972365
8803	0.97288
27068	0.974645
4830	0.975203
4831	0.975203
84693	0.975887
2936	0.977308
10901	0.978326
55276	0.979908
51181	0.980926
8402	0.981964
11001	0.983692
9197	0.985535
23530	0.98755
3418	0.989351
6342	0.990254
36	0.990628
2110	0.990796
5338	0.992196
81490	0.99228
847	0.994272
35	0.994436
1635	0.998275
2987	0.998478
10797	0.998499
10390	0.998553
5833	0.998554
873	0.998685
9791	0.998857
10423	0.999051
55577	0.99962
9942	0.999807
1374	0.999826
55350	0.999829
8875	0.999829
8876	0.999829
84890	0.999829
10478	0.999882
3992	0.999967
1633	0.999968
10327	0.999988
56261	0.999994
7360	1
2592	1
10948	1
6916	1
38	1
2632	1
178	1
283209	1
7357	1
259307	1
34	1
440	1
51703	1
5476	1
84532	1
10020	1
645	1
54187	1
1267	1
1622	1
47	1
56954	1
64781	1
10380	1
10449	1
3033	1
1632	1
2181	1
28976	1
64841	1
51056	1
210	1
4125	1
4126	1
2729	1
2730	1
2937	1
4351	1
4507	1
80308	1
1891	1
2739	1
19	1
11164	1
353	1
10588	1
55268	1
11343	1
51005	1
7263	1
56922	1
64087	1
1666	1
952	1
2235	1
55907	1
3029	1
2098	1
4329	1
10724	1
55750	1
3251	1
54981	1
435	1
57171	1
54995	1
65985	1
1890	1
140838	1
51205	1
54	1
1118	1
27159	1
54682	1
10007	1
132789	1
2673	1
9945	1
2645	1
3098	1
3099	1
3101	1
80201	1
6675	1
91373	1
4025	1
4353	1
7173	1
8288	1
9588	1
257202	1
2876	1
2877	1
2878	1
2879	1
2880	1
2882	1
493869	1
874	1
283208	1
5033	1
8974	1
29920	1
5831	1
65263	1
216	1
501	1
8854	1
217	1
219	1
55748	1
84735	1
3151	1
3247	1
4801	1
4803	1
890	1
10941	1
54659	1
79799	1
7364	1
124	1
125	1
126	1
127	1
130	1
131	1
570	1
641371	1
641372	1
11332	1
122970	1
218	1
27034	1
80724	1
84129	1
54511	1
3930	1
7108	1
10826	1
6307	1
266740	1
3422	1
91734	1
1056	1
3988	1
3658	1
48	1
50	1
130752	1
4190	1
4191	1
53	1
55	1
53354	1
55229	1
79646	1
80025	1
5167	1
5169	1
6799	1
6817	1
9194	1
54600	1
1962	1
54576	1
54657	1
54578	1
54575	1
54577	1
7367	1
1559	1
10728	1
80142	1
9536	1
11102	1
91179	1
27306	1
5730	1
32	1
126129	1
1375	1
54677	1
10455	1
26027	1
55856	1
2182	1
81616	1
23305	1
344967	1
33	1
3028	1
26063	1
8310	1
10999	1
11000	1
28965	1
5538	1
9374	1
51102	1
55825	1
102724197	1
124975	1
2678	1
2686	1
2687	1
728441	1
91227	1
92086	1
54898	1
60481	1
6785	1
79071	1
9415	1
23205	1
64834	1
79993	1
83401	1
192286	1
201562	1
401494	1
51495	1
9200	1
253017	1
3995	1
1155	1
5742	1
5743	1
286297	1
4522	1
25902	1
100287639	1
441024	1
4524	1
2203	1
5207	1
5208	1
5209	1
5210	1
8789	1
5372	1
5373	1
231	1
8574	1
2584	1
2585	1
226	1
229	1
230	1
3938	1
2752	1
51557	1
2746	1
2747	1
27165	1
2744	1
5052	1
7001	1
10935	1
2679	1
5337	1
1040	1
8760	1
56994	1
5130	1
9468	1
1119	1
1120	1
1606	1
1607	1
1608	1
160851	1
1609	1
8525	1
8526	1
8527	1
9162	1
55224	1
55500	1
2710	1
2712	1
2713	1
10554	1
10555	1
129642	1
154141	1
253558	1
51099	1
55326	1
56894	1
56895	1
196051	1
23175	1
64748	1
64900	1
79948	1
84513	1
8611	1
8612	1
8613	1
9663	1
9890	1
85465	1
122618	1
201164	1
23646	1
119548	1
13	1
221955	1
3990	1
3991	1
5406	1
5407	1
5408	1
57104	1
747	1
80339	1
8228	1
8513	1
9388	1
1178	1
29124	1
5321	1
4023	1
5048	1
5049	1
5050	1
5051	1
100137049	1
123745	1
50487	1
5320	1
5322	1
64600	1
81579	1
8398	1
200576	1
23396	1
5305	1
79837	1
8394	1
8395	1
8396	1
5297	1
5298	1
55361	1
211	1
212	1
23464	1
6472	1
29958	1
55066	1
5723	1
8781	1
112611	1
97	1
98	1
137872	1
284273	1
220	1
221	1
222	1
2538	1
57818	1
92579	1
5213	1
5214	1
2597	1
26330	1
375056	1
5230	1
5232	1
5223	1
5224	1
669	1
2023	1
2026	1
2027	1
5313	1
160287	1
3939	1
3945	1
3948	1
55293	1
92483	1
5160	1
5161	1
5105	1
5106	1
5236	1
286016	1
7167	1
2581	1
284004	1
6482	1
6483	1
6484	1
79411	1
256435	1
27090	1
81849	1
10825	1
129807	1
4759	1
197257	1
644	1
3162	1
3163	1
8372	1
3036	1
3037	1
3038	1
130367	1
138639	1
145553	1
163404	1
22876	1
22908	1
23203	1
23371	1
29085	1
30833	1
3636	1
374462	1
403313	1
51496	1
51559	1
55613	1
56953	1
64419	1
81537	1
8446	1
84814	1
8776	1
8898	1
9107	1
9108	1
9896	1
3631	1
8821	1
5728	1
93492	1
138429	1
117283	1
23262	1
51447	1
9677	1
9807	1
27124	1
3632	1
3633	1
3635	1
56623	1
8867	1
3706	1
3707	1
80271	1
3612	1
3613	1
8871	1
10870	1
23533	1
5290	1
5291	1
5293	1
5294	1
5295	1
5296	1
8503	1
4952	1
113026	1
23007	1
23236	1
257068	1
51196	1
5330	1
5331	1
5332	1
5333	1
5334	1
5335	1
5336	1
84812	1
89869	1
9651	1
5286	1
5287	1
5288	1
5289	1
1800	1
64174	1
64180	1
10919	1
23067	1
29072	1
387893	1
4297	1
51111	1
54904	1
55870	1
55904	1
58508	1
6419	1
64324	1
64754	1
6839	1
7468	1
79723	1
79813	1
8085	1
80854	1
83852	1
84444	1
84787	1
9739	1
9757	1
9869	1
23478	1
28972	1
60559	1
90701	1
9789	1
10768	1
191	1
27430	1
4143	1
4144	1
10587	1
23632	1
377677	1
759	1
760	1
761	1
762	1
765	1
766	1
768	1
771	1
11238	1
763	1
1066	1
221223	1
23491	1
8824	1
79611	1
767	1
1636	1
59272	1
390928	1
52	1
92370	1
93650	1
22978	1
4907	1
84618	1
93034	1
23475	1
93100	1
9453	1
29880	1
122481	1
203	1
204	1
26289	1
205	1
107	1
108	1
109	1
111	1
112	1
113	1
114	1
115	1
196883	1
55811	1
9060	1
9061	1
122622	1
159	1
270	1
271	1
272	1
953	1
954	1
955	1
956	1
957	1
1503	1
56474	1
7371	1
83549	1
151531	1
3614	1
3615	1
124583	1
377841	1
9583	1
10201	1
29922	1
4832	1
4833	1
5251	1
10846	1
27115	1
50940	1
5136	1
5137	1
5138	1
5139	1
5140	1
5141	1
5142	1
5143	1
5144	1
5150	1
5151	1
5153	1
8622	1
100507855	1
54963	1
50484	1
6240	1
6241	1
516	1
517	1
518	1
5464	1
64077	1
57016	1
221823	1
5631	1
5634	1
7086	1
8277	1
84076	1
27284	1
6819	1
6898	1
100288072	1
10202	1
10553	1
1109	1
112724	1
121214	1
145226	1
1487	1
157506	1
1645	1
195814	1
3291	1
340811	1
374875	1
441282	1
51170	1
51171	1
51741	1
56898	1
57665	1
7923	1
80270	1
84869	1
93517	1
21497	1
21597	1
30211	1
87	1
89	1
90	1
91	1
100526794	1
2766	1
51292	1
1807	1
1808	1
1809	1
2978	1
7378	1
55277	1
64122	1
79672	1
79707	1
9917	1
84264	1
10873	1
123099	1
8560	1
10715	1
204219	1
253782	1
29956	1
79603	1
91012	1
125981	1
340485	1
55331	1
56624	1
10317	1
10331	1
10678	1
10690	1
11285	1
124872	1
140687	1
145173	1
146664	1
146712	1
148789	1
152586	1
168391	1
170384	1
192134	1
200810	1
201595	1
2526	1
2529	1
26301	1
2683	1
283358	1
338707	1
360203	1
3703	1
374907	1
51146	1
51809	1
55624	1
55650	1
55757	1
55830	1
56886	1
56983	1
644378	1
644974	1
79369	1
80235	1
83468	1
84002	1
8473	1
84750	1
84752	1
8702	1
8703	1
8704	1
8707	1
8708	1
93010	1
93183	1
9331	1
9334	1
9488	1
339221	1
55512	1
55627	1
6609	1
6610	1
8877	1
2992	1
2997	1
2998	1
8908	1
5834	1
5836	1
5837	1
276	1
277	1
278	1
279	1
280	1
84569	1
2595	1
8972	1
11181	1
80162	1
6822	1
6820	1
158160	1
3292	1
3294	1
8630	1
54579	1
84105	1
9123	1
5205	1
5244	1
57194	1
57198	1
6509	1
11254	1
340024	1
54407	1
55089	1
6541	1
6542	1
81539	1
84889	1
1244	1
8714	1
490	1
491	1
492	1
493	1
10257	1
85320	1
10928	1
64240	1
64241	1
23539	1
6513	1
6517	1
9429	1
29988	1
6514	1
81031	1
11182	1
144195	1
154091	1
155184	1
56606	1
66035	1
6505	1
6506	1
6507	1
6511	1
6512	1
360	1
364	1
366	1
89872	1
6508	1
6521	1
6522	1
83697	1
6584	1
2167	1
2168	1
2169	1
2170	1
2171	1
2172	1
2173	1
646480	1
646486	1
948	1
10723	1
6560	1
9990	1
57468	1
682	1
6520	1
23439	1
476	1
477	1
478	1
480	1
481	1
482	1
483	1
389015	1
6548	1
6549	1
6550	1
6553	1
23250	1
286410	1
10396	1
6574	1
6575	1
89874	1
284111	1
55065	1
79581	1
10861	1
115019	1
115111	1
116369	1
1811	1
1836	1
284129	1
5243	1
3069	1
4864	1
10312	1
127124	1
23545	1
245972	1
245973	1
50617	1
525	1
526	1
528	1
529	1
534	1
535	1
90423	1
9114	1
9550	1
10165	1
8604	1
291	1
292	1
10166	1
83884	1
79751	1
83733	1
114571	1
123096	1
6580	1
6583	1
51312	1
81894	1
7350	1
7351	1
7352	1
9016	1
9481	1
137964	1
84649	1
8694	1
57678	1
51166	1
25830	1
22856	1
337876	1
55454	1
55790	1
79586	1
6611	1
5019	1
64064	1
10170	1
50700	1
51109	1
9249	1
5959	1
10720	1
54490	1
7363	1
7365	1
7366	1
2745	1
51022	1
55902	1
1716	1
5092	1
1841	1
5860	1
2356	1
8836	1
4200	1
2053	1
6648	1
26275	1
3074	1
2946	1
883	1
1757	1
3295	1
9380	1
6647	1
58478	1
55256	1
100	1
4668	1
10057	1
1371	1
118881	1
410	1
2944	1
54658	1
55312	1
51144	1
2539	1
30815	1
8833	1
95	1
25796	1
215	1
3155	1
5091	1
55191	1
51382	1
51606	1
523	1
527	1
533	1
8992	1
9296	1
2588	1
4758	1
6515	1
1854	1
8566	1
2820	1
549	1
3030	1
37	1
3704	1
4363	1
5973	1
3419	1
3420	1
3421	1
4548	1
10005	1
10965	1
79178	1
2548	1
1892	1
6510	1
224	1
427	1
57026	1
128	1
51228	1
6723	1
6818	1
55217	1
64080	1
56848	1
4953	1
139596	1
80347	1
275	1
2629	1
129607	1
171425	1
223	1
5226	1
2180	1
2639	1
5498	1
84920	1
1312	1
132	1
2582	1
7390	1
9524	1
3145	1
8884	1
5832	1
51251	1
79077	1
2720	1
114971	1
2717	1
18	1
8705	1
3712	1
9045	1
79017	1
2760	1
7389	1
5184	1
4357	1
3073	1
11212	1
5660	1
27010	1
5825	1
1717	1
262	1
55163	1
8879	1
60386	1
10135	1
2799	1
622	1
