# Supplementary material for: Integrative computational approach identifies drug targets in CD4+ T-cell-mediated immune disorders
Source: NPJ Syst Biol Appl. 2021 Jan 22;7:4. doi: 10.1038/s41540-020-00165-3 (PMC7822845; doi:10.1038/s41540-020-00165-3)
Supplement: Supplementary file 1 — Compressed Supplementary Files [file 41540_2020_165_MOESM1_ESM.zip › Supplementary Data/Supplementary Data 8.xlsx]

## Sheet: Differentially Expressed Genes 
Union of genes in all four models			Rhematoid Arthritis (RA)							Multiple Sclerosis (MS)								Primary Biliary Cholangitis (PBC)
Entrez IDs	Gene Symbols		Entrez IDs	Gene Symbols	logFC	P.Value	adj.P.Val	Differential expression		Entrez IDs	Gene Symbols	logFC	P.Value	adj.P.Val	Differential expression			Entrez IDs	Gene Symbols	logFC	P.Value	adj.P.Val	Differential expression
13	AADAC		19	ABCA1	1.83068	0.00394942	0.0240114	Upregulated		199	AIF1	0.683265	8.33411e-05	0.0113069	Upregulated			25	ABL1	0.597175	0.000254606	0.00991963	Upregulated
18	ABAT		102	ADAM10	1.3604	1.33e-06	4.76e-05	Upregulated		330	BIRC3	0.942762	0.000213587	0.0180191	Upregulated			374	AREG	2.27731	0.000333946	0.0110548	Upregulated
19	ABCA1		164	AP1G1	1.22908	1.44e-07	8.37e-06	Upregulated		374	AREG	0.67224	8.57868e-06	0.00400888	Upregulated			394	ARHGAP5	0.634427	3.87855e-07	0.0014681	Upregulated
21	ABCA3		172	AFG3L1P	1.06049	1.87e-08	1.71e-06	Upregulated		663	BNIP2	0.710605	0.000109262	0.0128922	Upregulated			602	BCL3	1.40834	0.000291932	0.0105167	Upregulated
26	AOC1		202	CRYBG1	1.26653	8.49e-07	3.36e-05	Upregulated		694	BTG1	0.934803	0.00118427	0.0440177	Upregulated			604	BCL6	0.89226	0.00259765	0.036046	Upregulated
30	ACAA1		276	AMY1A	1.35864	9.95e-09	1.06e-06	Upregulated		834	CASP1	0.785215	0.000287758	0.0208663	Upregulated			663	BNIP2	0.694154	1.27833e-06	0.00149156	Upregulated
31	ACACA		277	AMY1B	1.35864	9.95e-09	1.06e-06	Upregulated		969	CD69	1.23889	2.03357e-05	0.00564393	Upregulated			678	ZFP36L2	0.974177	1.18814e-05	0.00277307	Upregulated
32	ACACB		278	AMY1C	1.35864	9.95e-09	1.06e-06	Upregulated		1073	CFL2	0.718178	0.00108398	0.0418847	Upregulated			904	CCNT1	0.656486	9.35309e-05	0.00634027	Upregulated
33	ACADL		279	AMY2A	1.35864	9.95e-09	1.06e-06	Upregulated		1195	CLK1	0.977844	1.86979e-05	0.00554095	Upregulated			942	CD86	0.921096	4.77198e-05	0.00455689	Upregulated
34	ACADM		280	AMY2B	1.35864	9.95e-09	1.06e-06	Upregulated		1462	VCAN	1.51012	0.000238445	0.0186242	Upregulated			969	CD69	0.958725	0.000140427	0.00756012	Upregulated
35	ACADS		306	ANXA3	1.35058	0.00979467	0.0470155	Upregulated		1486	CTBS	0.743545	1.60129e-05	0.00509014	Upregulated			998	CDC42	0.952764	0.000360568	0.0114398	Upregulated
36	ACADSB		355	FAS	1.20834	3.66e-05	0.000639871	Upregulated		1647	GADD45A	0.759191	3.62936e-06	0.00269109	Upregulated			1039	CDR2	0.89184	5.6672e-06	0.00221203	Upregulated
37	ACADVL		369	ARAF	1.07568	9.94e-05	0.00140349	Upregulated		1983	EIF5	0.749842	3.13744e-05	0.00725679	Upregulated			1073	CFL2	0.886732	0.000155357	0.008002	Upregulated
38	ACAT1		374	AREG	1.91181	2.56e-06	7.94e-05	Upregulated		3020	H3-3A	0.891188	7.2239e-06	0.00362355	Upregulated			1153	CIRBP	-0.68287	1.15501e-05	0.00277307	Upregulated
39	ACAT2		383	ARG1	1.80649	0.00187443	0.0134919	Upregulated		3021	H3-3B	0.891188	7.2239e-06	0.00362355	Upregulated			1195	CLK1	0.975455	2.34929e-05	0.00349827	Upregulated
47	ACLY		388	RHOB	1.23498	0.00355245	0.0222104	Upregulated		3146	HMGB1	0.682978	7.32512e-05	0.0104297	Upregulated			1263	PLK3	0.661869	9.41247e-05	0.00634027	Upregulated
48	ACO1		395	ARHGAP6	1.2302	0.00394667	0.0240054	Upregulated		3148	HMGB2	0.808258	5.04774e-05	0.0088366	Upregulated			1267	CNP	0.863185	1.17046e-08	0.000497971	Upregulated
50	ACO2		538	ATP7A	1.00665	3.42e-06	9.95e-05	Upregulated		3799	KIF5B	0.70736	0.000167619	0.016052	Upregulated			1390	CREM	0.948312	0.000122771	0.00709686	Upregulated
51	ACOX1		673	BRAF	1.0251	1.62e-05	0.000338927	Upregulated		3895	KTN1	0.779658	0.000575039	0.0295769	Upregulated			1486	CTBS	0.603123	1.70184e-06	0.00154052	Upregulated
52	ACP1		678	ZFP36L2	2.45251	7.98e-09	8.88e-07	Upregulated		4189	DNAJB9	1.04606	1.70125e-05	0.00526809	Upregulated			1493	CTLA4	0.81425	0.000219683	0.0092493	Upregulated
53	ACP2		760	CA2	1.24016	0.00655095	0.0349437	Upregulated		4666	NACA	0.89298	6.65869e-06	0.00350061	Upregulated			1506	CTRL	0.881414	1.39418e-06	0.00149156	Upregulated
54	ACP5		825	CAPN3	1.06815	1.93e-09	3.14e-07	Upregulated		4792	NFKBIA	0.917002	5.62249e-06	0.00330548	Upregulated			1513	CTSK	0.801274	0.00328384	0.0415044	Upregulated
55	ACP3		831	CAST	1.15406	3.05e-07	1.51e-05	Upregulated		4929	NR4A2	1.18504	0.000294466	0.0211419	Upregulated			1514	CTSL	0.833307	0.00229825	0.033601	Upregulated
87	ACTN1		837	CASP4	1.31145	9.95e-07	3.77e-05	Upregulated		4953	ODC1	0.609799	0.000321874	0.0221019	Upregulated			1647	GADD45A	1.08755	5.7769e-05	0.00499748	Upregulated
89	ACTN3		889	KRIT1	1.02003	3.66e-06	0.000105252	Upregulated		5144	PDE4D	0.705088	0.000125776	0.0139156	Upregulated			1649	DDIT3	0.9319	0.000465251	0.0132333	Upregulated
90	ACVR1		960	CD44	1.44056	0.000383762	0.00399966	Upregulated		5187	PER1	0.648043	6.66703e-05	0.0100399	Upregulated			1844	DUSP2	0.964634	0.0040456	0.047195	Upregulated
91	ACVR1B		961	CD47	1.24024	6.39e-07	2.66e-05	Upregulated		5277	PIGA	0.848643	5.11457e-05	0.0088366	Upregulated			1847	DUSP5	1.21362	0.00111574	0.0216261	Upregulated
95	ACY1		965	CD58	1.43672	0.000600736	0.00563287	Upregulated		5366	PMAIP1	1.10136	0.000524569	0.0278201	Upregulated			1896	EDA	1.01775	2.63025e-05	0.00363324	Upregulated
97	ACYP1		1088	CEACAM8	1.9743	0.00735978	0.0381237	Upregulated		5567	PRKACB	0.664317	0.000887968	0.0378407	Upregulated			1983	EIF5	0.608105	0.000238159	0.00964858	Upregulated
98	ACYP2		1105	CHD1	1.15662	1.41e-06	4.97e-05	Upregulated		5756	TWF1	1.05895	0.000158606	0.0155408	Upregulated			1997	ELF1	0.590639	0.000136885	0.00750241	Upregulated
100	ADA		1106	CHD2	1.00139	4.47e-08	3.36e-06	Upregulated		5814	PURB	0.827881	0.00069399	0.0330086	Upregulated			2149	F2R	1.25903	0.00263789	0.0363436	Upregulated
107	ADCY1		1191	CLU	1.69084	0.000507709	0.00495519	Upregulated		5876	RABGGTB	0.808711	0.000149892	0.015065	Upregulated			2171	FABP5	0.803117	4.04758e-05	0.00434017	Upregulated
108	ADCY2		1277	COL1A1	2.24677	0.000178811	0.0022039	Upregulated		5921	RASA1	0.70471	0.000704647	0.0331541	Upregulated			2764	GMFB	0.735306	3.73668e-05	0.00421394	Upregulated
109	ADCY3		1375	CPT1B	1.0804	3.32e-05	0.00059375	Upregulated		5930	RBBP6	0.688202	0.000360791	0.0229642	Upregulated			2794	GNL1	0.69979	0.000503897	0.0138331	Upregulated
111	ADCY5		1452	CSNK1A1	1.4256	8.59e-09	9.38e-07	Upregulated		5932	RBBP8	0.669423	0.000179744	0.0167135	Upregulated			2912	GRM2	0.815781	1.65608e-05	0.00306539	Upregulated
112	ADCY6		1460	CSNK2B	1.63442	1.28e-11	7.27e-09	Upregulated		5996	RGS1	1.4299	0.000467294	0.0262582	Upregulated			3091	HIF1A	0.863177	0.000291547	0.0105118	Upregulated
113	ADCY7		1499	CTNNB1	1.27604	7.09e-05	0.00107603	Upregulated		5997	RGS2	1.76665	7.72685e-05	0.0108031	Upregulated			3148	HMGB2	0.72611	3.22675e-05	0.00399076	Upregulated
114	ADCY8		1545	CYP1B1	1.2288	0.00229194	0.0157964	Upregulated		6168	RPL37A	0.76351	0.000425908	0.0250495	Upregulated			3149	HMGB3	0.665495	0.000235412	0.00957251	Upregulated
115	ADCY9		1606	DGKA	1.13961	5.47e-05	0.000881459	Upregulated		6249	CLIP1	0.62349	0.00022312	0.0182227	Upregulated			3337	DNAJB1	0.812507	7.06865e-05	0.00548788	Upregulated
124	ADH1A		1783	DYNC1LI2	1.17782	1.09e-11	6.61e-09	Upregulated		6303	SAT1	1.04279	0.0008758	0.0376449	Upregulated			3397	ID1	0.820377	1.12859e-06	0.00149156	Upregulated
125	ADH1B		1846	DUSP4	1.21729	0.01039	0.0490673	Upregulated		6446	SGK1	1.5098	7.96992e-06	0.00385624	Upregulated			3419	IDH3A	0.595469	2.88383e-06	0.001757	Upregulated
126	ADH1C		1959	EGR2	2.05926	4.96e-05	0.000815662	Upregulated		6648	SOD2	0.905316	0.00012843	0.0140438	Upregulated			3423	IDS	0.732214	0.00169871	0.0277327	Upregulated
127	ADH4		1974	EIF4A2	1.54505	6.93e-05	0.00105787	Upregulated		6670	SP3	0.63838	2.90842e-05	0.00685422	Upregulated			3609	ILF3	0.647057	4.59885e-05	0.00453309	Upregulated
128	ADH5		2017	CTTN	1.31496	0.00186548	0.0134363	Upregulated		6672	SP100	0.768328	0.000659733	0.0322061	Upregulated			3726	JUNB	1.12424	4.28886e-05	0.00446519	Upregulated
130	ADH6		2069	EREG	1.74844	0.000186838	0.00228105	Upregulated		6741	SSB	0.614203	0.000549544	0.0287409	Upregulated			4001	LMNB1	0.609521	0.000511186	0.0139413	Upregulated
131	ADH7		2146	EZH2	1.13724	0.000927928	0.00783576	Upregulated		6742	SSBP1	0.756548	0.000310804	0.0218422	Upregulated			4085	MAD2L1	0.662248	7.28536e-06	0.00234481	Upregulated
132	ADK		2152	F3	2.46361	0.00586135	0.0320963	Upregulated		6936	GCFC2	0.64362	0.000981572	0.0396642	Upregulated			4097	MAFG	0.684167	0.000108599	0.00671114	Upregulated
158	ADSL		2354	FOSB	2.05421	8.37e-06	0.000201693	Upregulated		7037	TFRC	0.64354	0.00126095	0.0454464	Upregulated			4124	MAN2A1	0.652773	0.000139894	0.00756012	Upregulated
159	ADSS2		2355	FOSL2	1.62627	2.99e-05	0.000545056	Upregulated		7128	TNFAIP3	1.22712	3.6426e-06	0.00269109	Upregulated			4149	MAX	0.98018	2.10888e-07	0.000996913	Upregulated
178	AGL		2550	GABBR1	1.08156	2.05e-08	1.85e-06	Upregulated		7443	VRK1	0.647753	0.000318013	0.0220084	Upregulated			4155	MBP	0.684443	0.00105954	0.0209763	Upregulated
191	AHCY		2591	GALNT3	1.13795	0.000214639	0.00254729	Upregulated		7594	ZNF43	0.657001	0.000487772	0.0268299	Upregulated			4189	DNAJB9	0.822128	9.16588e-06	0.00253222	Upregulated
203	AK1		2669	GEM	1.50563	0.000165226	0.00207338	Upregulated		7844	RNF103	1.03718	1.93779e-05	0.00557626	Upregulated			4256	MGP	1.07152	2.39342e-05	0.00349925	Upregulated
204	AK2		2778	GNAS	1.01216	0.000109099	0.00150974	Upregulated		7940	LST1	0.894211	4.20113e-05	0.0082923	Upregulated			4300	MLLT3	0.738943	2.07089e-05	0.00332154	Upregulated
205	AK4		2791	GNG11	1.48036	0.000937761	0.00789465	Upregulated		8464	SUPT3H	0.884527	0.000104267	0.0126967	Upregulated			4552	MTRR	0.659722	0.000711089	0.0167145	Upregulated
210	ALAD		2794	GNL1	1.25828	4.54e-06	0.000124438	Upregulated		8491	MAP4K3	0.638191	0.000981754	0.0396642	Upregulated			4601	MXI1	0.666528	2.34522e-06	0.00158665	Upregulated
211	ALAS1		2803	GOLGA4	1.04204	3.68e-08	2.9e-06	Upregulated		8556	CDC14A	0.653064	0.000827104	0.0362355	Upregulated			4675	NAP1L3	0.739218	1.13746e-07	0.000988959	Upregulated
212	ALAS2		2804	GOLGB1	1.08584	7e-10	1.49e-07	Upregulated		8575	PRKRA	0.794019	0.00106734	0.0414759	Upregulated			4739	NEDD9	0.640825	0.000466847	0.0132436	Upregulated
215	ABCD1		2812	GP1BB	1.46417	0.00249911	0.0168815	Upregulated		8731	RNMT	0.675609	3.6747e-05	0.00781276	Upregulated			4792	NFKBIA	1.12047	5.57786e-05	0.0049205	Upregulated
216	ALDH1A1		2920	CXCL2	1.67873	0.000444395	0.00446805	Upregulated		8886	DDX18	0.734967	0.000128304	0.0140438	Upregulated			4794	NFKBIE	1.22792	6.48221e-05	0.00525337	Upregulated
217	ALDH2		2935	GSPT1	1.34767	5.07e-05	0.000828343	Upregulated		8915	BCL10	1.21581	0.000162753	0.0157419	Upregulated			4929	NR4A2	1.89429	0.000136941	0.00750241	Upregulated
218	ALDH3A1		2983	GUCY1B1	1.01803	0.010367	0.0490027	Upregulated		9255	AIMP1	1.08529	2.28086e-06	0.00238664	Upregulated			4953	ODC1	0.755472	0.000669755	0.0162178	Upregulated
219	ALDH1B1		3012	H2AC8	1.53095	0.000490413	0.00482775	Upregulated		9262	STK17B	0.642657	0.000964231	0.0394131	Upregulated			5187	PER1	1.74633	0.000100763	0.00651512	Upregulated
220	ALDH1A3		3017	H2BC5	1.08546	0.000392026	0.00406795	Upregulated		9297	SNORD29	0.752789	0.000466236	0.0262258	Upregulated			5209	PFKFB3	0.658185	0.00104682	0.0208213	Upregulated
221	ALDH3B1		3039	HBA1	1.92539	0.00710433	0.0371241	Upregulated		9298	SNORD31	0.752789	0.000466236	0.0262258	Upregulated			5277	PIGA	0.805285	0.000219592	0.0092493	Upregulated
222	ALDH3B2		3040	HBA2	1.92539	0.00710433	0.0371241	Upregulated		9299	SNORD30	0.752789	0.000466236	0.0262258	Upregulated			5290	PIK3CA	0.725835	3.476e-05	0.00416581	Upregulated
223	ALDH9A1		3043	HBB	1.60095	0.00926149	0.045087	Upregulated		9300	SNORD28	0.752789	0.000466236	0.0262258	Upregulated			5295	PIK3R1	0.70295	3.09591e-05	0.00391621	Upregulated
224	ALDH3A2		3045	HBD	2.07859	0.00371958	0.0230054	Upregulated		9301	SNORD27	0.752789	0.000466236	0.0262258	Upregulated			5334	PLCL1	0.679311	5.7792e-05	0.00499748	Upregulated
226	ALDOA		3047	HBG1	2.00143	0.000741676	0.00661843	Upregulated		9302	SNORD26	0.752789	0.000466236	0.0262258	Upregulated			5366	PMAIP1	1.03423	0.00124317	0.0230562	Upregulated
229	ALDOB		3048	HBG2	2.00143	0.000741676	0.00661843	Upregulated		9303	SNORD25	0.752789	0.000466236	0.0262258	Upregulated			5555	PRH2	0.729033	0.00423082	0.0484588	Upregulated
230	ALDOC		3178	HNRNPA1	1.70187	4.33e-08	3.29e-06	Upregulated		9304	SNORD22	0.752789	0.000466236	0.0262258	Upregulated			5597	MAPK6	0.676496	5.1204e-05	0.00470862	Upregulated
231	AKR1B1		3181	HNRNPA2B1	2.05714	1.63e-11	8.74e-09	Upregulated		9308	CD83	0.689677	9.43129e-06	0.00415852	Upregulated			5756	TWF1	0.931352	4.36602e-07	0.0014681	Upregulated
240	ALOX5		3184	HNRNPD	1.37309	4.67e-07	2.08e-05	Upregulated		9318	COPS2	0.667248	0.00122504	0.0447422	Upregulated			5805	PTS	0.608628	0.00297043	0.0387778	Upregulated
248	ALPI		3187	HNRNPH1	1.07314	2.42e-05	0.000462676	Upregulated		9360	PPIG	0.672727	0.00148235	0.0494495	Upregulated			5810	RAD1	0.728237	3.86162e-05	0.00428325	Upregulated
249	ALPL		3475	IFRD1	1.10572	3.16e-06	9.38e-05	Upregulated		9439	MED23	0.627613	0.00146025	0.0490632	Upregulated			5814	PURB	0.679909	5.97675e-05	0.00511631	Upregulated
250	ALPP		3586	IL10	1.17709	0.00607059	0.033039	Upregulated		9774	BCLAF1	0.831121	0.000220207	0.0182	Upregulated			5825	ABCD3	0.620078	1.35762e-05	0.00288149	Upregulated
251	ALPG		3624	INHBA	2.04326	0.00764295	0.0391345	Upregulated		9782	MATR3	0.638447	0.00116139	0.0435224	Upregulated			5876	RABGGTB	0.593491	1.77597e-05	0.00310605	Upregulated
262	AMD1		3638	INSIG1	1.03977	0.000979848	0.00816914	Upregulated		9821	RB1CC1	0.874924	0.000281539	0.020662	Upregulated			5887	RAD23B	0.874701	8.94275e-07	0.00149156	Upregulated
270	AMPD1		3690	ITGB3	1.35335	0.00675148	0.035731	Upregulated		9841	ZBTB24	1.09017	0.00066116	0.032247	Upregulated			5930	RBBP6	0.743784	3.17746e-05	0.00396437	Upregulated
271	AMPD2		3845	KRAS	1.19009	3.51e-06	0.000101507	Upregulated		9958	USP15	0.891884	0.00011648	0.0132557	Upregulated			5996	RGS1	1.83625	4.17864e-05	0.00439712	Upregulated
272	AMPD3		3934	LCN2	1.80733	0.00067027	0.00612724	Upregulated		9987	HNRNPDL	0.827898	0.000448912	0.0256203	Upregulated			6386	SDCBP	0.654489	0.00166886	0.0275778	Upregulated
275	AMT		3976	LIF	1.12657	1.3e-05	0.000283023	Upregulated		10010	TANK	0.708716	0.000912398	0.0383545	Upregulated			6477	SIAH1	0.594691	0.000125555	0.00715094	Upregulated
276	AMY1A		4057	LTF	2.0903	0.00268228	0.0178369	Upregulated		10026	PIGK	0.598004	0.00121208	0.044528	Upregulated			6478	SIAH2	0.716706	0.00166042	0.0275409	Upregulated
277	AMY1B		4141	MARS1	1.77184	1.4e-09	2.44e-07	Upregulated		10116	FEM1B	0.830798	1.45068e-05	0.00486979	Upregulated			6515	SLC2A3	0.961907	5.17336e-05	0.00471952	Upregulated
278	AMY1C		4211	MEIS1	1.74166	3e-05	0.000546348	Upregulated		10135	NAMPT	1.49055	0.000447809	0.0256108	Upregulated			6606	SMN1	0.957722	0.000971507	0.0200017	Upregulated
279	AMY2A		4253	MIA2	1.09328	0.000236096	0.00274592	Upregulated		10172	ZNF256	0.771687	0.00146206	0.0490632	Upregulated			6632	SNRPD1	0.603172	1.42588e-05	0.00288149	Upregulated
280	AMY2B		4317	MMP8	2.02481	0.00147035	0.0112075	Upregulated		10464	PIBF1	0.960154	0.000213044	0.0180191	Upregulated			6648	SOD2	0.818692	2.13472e-05	0.00334805	Upregulated
291	SLC25A4		4318	MMP9	1.06022	0.00110693	0.00897413	Upregulated		10673	TNFSF13B	1.38742	0.000427118	0.0250495	Upregulated			6993	DYNLT1	1.04894	5.8398e-05	0.00501928	Upregulated
292	SLC25A5		4345	CD200	1.28227	4.5e-06	0.000123365	Upregulated		10793	ZNF273	0.656121	0.000139552	0.0145057	Upregulated			7050	TGIF1	0.708834	0.000645167	0.0159778	Upregulated
293	SLC25A6		4478	MSN	1.09241	0.00120885	0.00960111	Upregulated		10923	SUB1	0.974068	2.35848e-06	0.00238664	Upregulated			7125	TNNC2	0.803026	4.64317e-05	0.00453309	Upregulated
353	APRT		4603	MYBL1	1.13094	4.5e-05	0.000752207	Upregulated		10926	DBF4	0.892861	3.1456e-05	0.00725679	Upregulated			7128	TNFAIP3	1.31374	0.000210445	0.00911868	Upregulated
360	AQP3		4638	MYLK	1.43329	0.00144235	0.0110387	Upregulated		10950	BTG3	0.750713	0.000367261	0.023253	Upregulated			7247	TSN	0.827641	1.44727e-06	0.00149156	Upregulated
364	AQP7		4678	NASP	2.17093	1.6e-08	1.53e-06	Upregulated		11103	KRR1	0.779665	0.000907926	0.0382736	Upregulated			7280	TUBB2A	1.3611	0.00440586	0.0497471	Upregulated
366	AQP9		4710	NDUFB4	1.04667	1.75e-05	0.000359464	Upregulated		11177	BAZ1A	0.604999	0.00140866	0.0480166	Upregulated			7357	UGCG	0.599705	6.64643e-05	0.0053053	Upregulated
383	ARG1		4714	NDUFB8	1.30258	6.94e-06	0.000173389	Upregulated		11179	ZNF277	0.693313	0.000791577	0.035489	Upregulated			7403	KDM6A	0.644251	1.45615e-05	0.00288149	Upregulated
384	ARG2		4790	NFKB1	1.08894	0.00654411	0.0349381	Upregulated		11335	CBX3	0.730247	0.000340559	0.0225863	Upregulated			7443	VRK1	0.633985	8.49183e-06	0.00247741	Upregulated
410	ARSA		4802	NFYC	1.1291	2.01e-05	0.000399029	Upregulated		22862	FNDC3A	0.696318	0.00108866	0.0420357	Upregulated			7456	WIPF1	1.12989	3.49744e-05	0.00416915	Upregulated
427	ASAH1		4820	NKTR	1.34251	1.87e-07	1.01e-05	Upregulated		22894	DIS3	0.757002	0.000174731	0.0164431	Upregulated			7561	ZNF14	0.855533	1.04474e-06	0.00149156	Upregulated
435	ASL		4848	CNOT2	1.29635	3.31e-08	2.68e-06	Upregulated		23002	DAAM1	0.804954	0.000185894	0.0168833	Upregulated			7803	PTP4A1	0.813198	2.36866e-05	0.00349827	Upregulated
440	ASNS		4891	SLC11A2	1.46795	1.34e-07	7.88e-06	Upregulated		23077	MYCBP2	0.697123	0.000912651	0.0383545	Upregulated			7832	BTG2	0.650965	5.50841e-05	0.0048864	Upregulated
471	ATIC		4898	NRDC	1.1355	1.06e-08	1.11e-06	Upregulated		23279	NUP160	0.779881	0.000213105	0.0180191	Upregulated			7844	RNF103	0.815391	6.9348e-05	0.00544619	Upregulated
476	ATP1A1		4929	NR4A2	1.77534	6.74e-06	0.000169443	Upregulated		23317	DNAJC13	0.687793	0.000188272	0.0170145	Upregulated			7852	CXCR4	0.913902	0.000137504	0.00750241	Upregulated
477	ATP1A2		4973	OLR1	3.77021	1.49e-05	0.000316987	Upregulated		23325	WASHC4	0.635504	0.000812522	0.0358552	Upregulated			8013	NR4A3	1.2268	0.00129942	0.023656	Upregulated
478	ATP1A3		5142	PDE4B	1.28916	3.21e-06	9.48e-05	Upregulated		23347	SMCHD1	0.874249	0.00018696	0.0169519	Upregulated			8233	ZRSR2	0.624519	0.00108246	0.0212129	Upregulated
480	ATP1A4		5151	PDE8A	1.33808	2.4e-08	2.07e-06	Upregulated		23350	U2SURP	0.682879	0.000685865	0.0328874	Upregulated			8303	SNN	0.605313	0.00144571	0.0253933	Upregulated
481	ATP1B1		5187	PER1	1.10393	5.37e-07	2.31e-05	Upregulated		23515	MORC3	0.620479	0.00149118	0.0496162	Upregulated			8450	CUL4B	0.596128	3.66622e-06	0.00190219	Upregulated
482	ATP1B2		5272	SERPINB9	1.42134	0.000640186	0.00590356	Upregulated		23642	SNHG1	0.752789	0.000466236	0.0262258	Upregulated			8462	KLF11	1.13087	0.000346066	0.011265	Upregulated
483	ATP1B3		5277	PIGA	1.17113	7.66e-05	0.00114085	Upregulated		25836	NIPBL	0.679914	0.000525254	0.0278278	Upregulated			8507	ENC1	0.855578	0.00128934	0.0235936	Upregulated
490	ATP2B1		5286	PIK3C2A	1.09533	1.71e-08	1.6e-06	Upregulated		25852	ARMC8	0.799588	0.000170222	0.0162424	Upregulated			8509	NDST2	0.596408	4.18576e-05	0.00439712	Upregulated
491	ATP2B2		5411	PNN	1.02161	5.04e-06	0.000135594	Upregulated		25948	KBTBD2	0.822016	2.48775e-06	0.00238664	Upregulated			8535	CBX4	0.631847	1.43487e-05	0.00288149	Upregulated
492	ATP2B3		5413	SEPTIN5	1.46417	0.00249911	0.0168815	Upregulated		25976	TIPARP	0.898133	0.000110571	0.0129177	Upregulated			8660	IRS2	0.947084	0.000297825	0.0105944	Upregulated
493	ATP2B4		5451	POU2F1	1.10193	4.12e-09	5.52e-07	Upregulated		25998	IBTK	0.661899	6.37049e-05	0.00983917	Upregulated			8821	INPP4B	0.77913	5.25815e-05	0.00474483	Upregulated
498	ATP5F1A		5473	PPBP	1.04673	0.0093346	0.0453823	Upregulated		26769	SNORD81	0.655374	0.000959141	0.0393111	Upregulated			9021	SOCS3	1.62865	1.285e-06	0.00149156	Upregulated
501	ALDH7A1		5562	PRKAA1	1.35133	1.73e-05	0.000355921	Upregulated		26770	SNORD79	0.655374	0.000959141	0.0393111	Upregulated			9053	MAP7	0.615393	1.93767e-05	0.00322025	Upregulated
506	ATP5F1B		5577	PRKAR2B	1.15958	0.00766345	0.0391931	Upregulated		26774	SNORD80	0.655374	0.000959141	0.0393111	Upregulated			9063	PIAS2	0.749246	5.6744e-05	0.00494707	Upregulated
509	ATP5F1C		5903	RANBP2	1.51689	2.65e-05	0.000497263	Upregulated		26802	SNORD47	0.655374	0.000959141	0.0393111	Upregulated			9113	LATS1	0.602612	0.000327676	0.0109628	Upregulated
513	ATP5F1D		5980	REV3L	1.23645	4.8e-06	0.000130377	Upregulated		26804	SNORD45B	0.808711	0.000149892	0.015065	Upregulated			9120	SLC16A6	0.699973	1.42324e-05	0.00288149	Upregulated
514	ATP5F1E		6004	RGS16	1.54051	0.00502195	0.0286972	Upregulated		26805	SNORD45A	0.808711	0.000149892	0.015065	Upregulated			9167	COX7A2L	0.619416	6.53884e-05	0.00525889	Upregulated
515	ATP5PB		6043	SNORA63	1.54505	6.93e-05	0.00105787	Upregulated		26806	SNORD44	0.655374	0.000959141	0.0393111	Upregulated			9258	MFHAS1	0.615633	0.000316824	0.0108388	Upregulated
516	ATP5MC1		6083	SNORD21	1.1162	0.000148048	0.00190872	Upregulated		27000	DNAJC2	0.709241	0.000884302	0.0378024	Upregulated			9308	CD83	1.63927	1.00169e-05	0.002647	Upregulated
517	ATP5MC2		6095	RORA	1.07731	2.25e-05	0.00043735	Upregulated		29068	ZBTB44	0.591999	0.00111288	0.0427136	Upregulated			9318	COPS2	0.614113	0.000115552	0.00685682	Upregulated
518	ATP5MC3		6103	RPGR	1.3147	9.38e-08	5.92e-06	Upregulated		29080	CCDC59	1.1464	5.60253e-06	0.00330548	Upregulated			9439	MED23	0.721202	0.000127277	0.00721998	Upregulated
521	ATP5ME		6125	RPL5	1.1162	0.000148048	0.00190872	Upregulated		29116	MYLIP	0.665084	7.74543e-05	0.0108031	Upregulated			9533	POLR1C	0.643569	2.10008e-06	0.00155675	Upregulated
522	ATP5PF		6134	RPL10	1.30963	2.44e-11	1.11e-08	Upregulated		29992	PILRA	0.645832	0.00102956	0.0406067	Upregulated			9541	CIR1	0.817461	3.15742e-05	0.00395095	Upregulated
523	ATP6V1A		6139	RPL17	1.08159	7.38e-08	4.93e-06	Upregulated		30836	DNTTIP2	0.693338	8.45737e-05	0.011379	Upregulated			9589	WTAP	0.721286	1.39826e-06	0.00149156	Upregulated
525	ATP6V1B1		6168	RPL37A	1.04991	1.64e-05	0.000341277	Upregulated		51119	SBDS	0.97767	3.44943e-06	0.00269109	Upregulated			9618	TRAF4	0.709673	0.00130918	0.0237725	Upregulated
526	ATP6V1B2		6229	RPS24	1.12111	0.000224911	0.00264168	Upregulated		51193	ZNF639	0.93115	5.62302e-05	0.00923238	Upregulated			9689	BZW1	0.776333	8.56842e-05	0.00601557	Upregulated
527	ATP6V0C		6232	RPS27	1.14597	0.00440144	0.0259891	Upregulated		51251	NT5C3A	0.664738	0.00146552	0.0490977	Upregulated			9693	RAPGEF2	0.63846	0.00131015	0.02378	Upregulated
528	ATP6V1C1		6309	SC5D	1.50737	0.000200691	0.00241585	Upregulated		51320	MEX3C	0.770316	0.000261981	0.0198117	Upregulated			9782	MATR3	0.649201	5.05143e-05	0.00467202	Upregulated
529	ATP6V1E1		6322	SCML1	1.35198	5.79e-06	0.000151279	Upregulated		51569	UFM1	0.730015	0.000370857	0.023253	Upregulated			9801	MRPL19	0.722676	3.03466e-05	0.00386556	Upregulated
533	ATP6V0B		6374	CXCL5	2.09098	1.14e-05	0.000254979	Upregulated		51602	NOP58	0.72255	0.000546264	0.0286511	Upregulated			9804	TOMM20	0.752624	3.64315e-06	0.00190219	Upregulated
534	ATP6V1G2		6421	SFPQ	1.78868	2.07e-11	9.98e-09	Upregulated		54014	BRWD1	1.27561	9.4457e-05	0.0118996	Upregulated			9929	JOSD1	0.651057	0.000866498	0.0186969	Upregulated
535	ATP6V0A1		6429	SRSF4	1.3422	3.11e-07	1.52e-05	Upregulated		54541	DDIT4	0.744297	0.000491141	0.0269881	Upregulated			9960	USP3	0.683263	8.4805e-06	0.00247741	Upregulated
549	AUH		6452	SH3BP2	1.5178	1.54e-05	0.000324468	Upregulated		54556	ING3	0.886932	6.53649e-05	0.00996989	Upregulated			9985	REC8	0.608591	1.41035e-05	0.00288149	Upregulated
570	BAAT		6498	SKIL	1.15259	0.00945921	0.0458413	Upregulated		54855	TENT5C	0.93021	0.0012957	0.0463022	Upregulated			10089	KCNK7	0.603348	0.000176964	0.00849589	Upregulated
586	BCAT1		6515	SLC2A3	1.04379	0.000168056	0.00209974	Upregulated		54931	TRMT10C	0.742877	0.000568783	0.0294307	Upregulated			10102	TSFM	0.601626	8.82726e-05	0.0061066	Upregulated
587	BCAT2		6556	SLC11A1	1.03312	0.00436288	0.0258345	Upregulated		55081	IFT57	0.72958	0.000844678	0.0367159	Upregulated			10105	PPIF	0.648168	0.000568144	0.0149208	Upregulated
593	BCKDHA		6670	SP3	1.0126	0.000262319	0.00298487	Upregulated		55082	ARGLU1	0.731485	0.000319189	0.0220084	Upregulated			10116	FEM1B	0.757475	3.76377e-05	0.00421394	Upregulated
594	BCKDHB		6674	SPAG1	1.16211	1.86e-05	0.000375829	Upregulated		55299	BRIX1	0.647895	0.000143325	0.0146473	Upregulated			10171	RCL1	0.954396	6.49494e-05	0.00525337	Upregulated
622	BDH1		6678	SPARC	1.33343	0.00545029	0.0304612	Upregulated		55432	YOD1	0.754494	0.000335303	0.0224941	Upregulated			10172	ZNF256	0.624279	4.6939e-05	0.00453309	Upregulated
644	BLVRA		6791	AURKAP1	1.01564	3.11e-06	9.26e-05	Upregulated		55837	EAPP	0.618288	0.000230977	0.0184087	Upregulated			10179	RBM7	0.595576	4.10252e-05	0.00435792	Upregulated
645	BLVRB		6935	ZEB1	1.26065	9.97e-05	0.00140646	Upregulated		55840	EAF2	0.870594	3.09788e-05	0.00720752	Upregulated			10206	TRIM13	0.785416	1.50259e-06	0.00149156	Upregulated
669	BPGM		7050	TGIF1	1.27216	0.000120164	0.00162261	Upregulated		55854	ZC3H15	0.741991	5.58466e-05	0.00922481	Upregulated			10289	EIF1B	0.621865	2.98611e-05	0.00384948	Upregulated
682	BSG		7057	THBS1	2.32399	0.00387653	0.0236974	Upregulated		56261	GPCPD1	0.663885	0.000146697	0.0148806	Upregulated			10308	ZNF267	0.745086	3.83335e-05	0.00428057	Upregulated
686	BTD		7109	TRAPPC10	1.19546	1.29e-05	0.000281636	Upregulated		57162	PELI1	1.16659	1.22995e-05	0.00466107	Upregulated			10426	TUBGCP3	0.640009	0.00234099	0.0339598	Upregulated
747	DAGLA		7110	TMF1	1.1943	3.16e-05	0.000568904	Upregulated		57456	KIAA1143	0.731243	0.000112792	0.0129724	Upregulated			10561	IFI44	0.781477	0.00252646	0.0354279	Upregulated
759	CA1		7185	TRAF1	1.04469	0.000699647	0.00633606	Upregulated		57471	ERMN	0.82126	0.000483697	0.0267133	Upregulated			10628	TXNIP	0.621491	0.00215926	0.0323015	Upregulated
760	CA2		7292	TNFSF4	1.25794	0.000142402	0.00185113	Upregulated		57561	ARRDC3	1.10647	0.000256698	0.0195201	Upregulated			10668	CGRRF1	0.871941	6.12662e-05	0.00518563	Upregulated
761	CA3		7360	UGP2	1.35165	1.8e-05	0.000366266	Upregulated		60674	GAS5	0.655374	0.000959141	0.0393111	Upregulated			10671	DCTN6	0.854772	4.55819e-05	0.00453309	Upregulated
762	CA4		7422	VEGFA	1.20282	0.00299811	0.0194728	Upregulated		64092	SAMSN1	0.724081	0.0009495	0.0391294	Upregulated			10678	B3GNT2	0.661178	3.7467e-05	0.00421394	Upregulated
763	CA5A		7431	VIM	1.96282	5.09e-05	0.000831218	Upregulated		64135	IFIH1	0.870197	8.97682e-05	0.0116611	Upregulated			10693	CCT6B	0.707677	0.00045555	0.013069	Upregulated
765	CA6		7486	WRN	1.10486	2.63e-06	8.12e-05	Upregulated		64332	NFKBIZ	0.904507	0.000400679	0.0242503	Upregulated			10797	MTHFD2	0.663651	9.70851e-05	0.00638406	Upregulated
766	CA7		7504	XK	1.16602	0.00849932	0.0422225	Upregulated		65008	MRPL1	0.598124	0.00103614	0.0407562	Upregulated			10865	ARID5A	0.923577	0.000112005	0.00679699	Upregulated
767	CA8		7525	YES1	1.3776	0.000952928	0.00799223	Upregulated		79441	HAUS3	0.939789	0.000105447	0.0127834	Upregulated			10923	SUB1	0.8177	1.66981e-06	0.00154052	Upregulated
768	CA9		7556	ZNF10	1.15652	0.000133364	0.00176128	Upregulated		79666	PLEKHF2	0.693276	3.47219e-05	0.00774865	Upregulated			10944	C11orf58	0.720988	4.74148e-07	0.0014681	Upregulated
771	CA12		7718	ZNF165	1.61708	0.00158524	0.0118811	Upregulated		79868	ALG13	0.913605	0.000470287	0.0263722	Upregulated			10950	BTG3	1.30162	0.000158239	0.00803377	Upregulated
788	SLC25A20		7745	ZKSCAN8	1.39082	2.01e-11	9.83e-09	Upregulated		80006	TRAPPC13	0.977388	0.000223306	0.0182227	Upregulated			10978	CLP1	0.837954	1.44663e-05	0.00288149	Upregulated
790	CAD		8013	NR4A3	2.02916	0.00965496	0.0465302	Upregulated		80063	ATF7IP2	1.11608	0.000228132	0.0183158	Upregulated			11221	DUSP10	0.892199	0.000519379	0.0140835	Upregulated
847	CAT		8085	KMT2D	1.00867	1.15e-12	1.2e-09	Upregulated		80254	CEP63	0.645605	0.00134109	0.0468825	Upregulated			11231	SEC63	0.634245	1.4306e-05	0.00288149	Upregulated
873	CBR1		8323	FZD6	1.20044	2.18e-05	0.000425274	Upregulated		80273	GRPEL1	0.665246	0.000139323	0.0145057	Upregulated			11238	CA5B	0.867877	0.000116425	0.00686054	Upregulated
874	CBR3		8329	H2AC13	1.39551	0.000928109	0.00783576	Upregulated		80745	THUMPD2	0.706142	0.00013337	0.0142208	Upregulated			11260	XPOT	0.659148	8.99498e-05	0.00619539	Upregulated
875	CBS		8330	H2AC15	1.39551	0.000928109	0.00783576	Upregulated		81611	ANP32E	0.664811	0.00146369	0.0490665	Upregulated			11320	MGAT4A	0.828255	1.06175e-05	0.00266769	Upregulated
883	KYAT1		8332	H2AC16	1.39551	0.000928109	0.00783576	Upregulated		81688	C6orf62	1.20313	0.000139029	0.0145057	Upregulated			22992	KDM2A	0.725336	2.48905e-05	0.00354683	Upregulated
890	CCNA2		8334	H2AC6	1.17762	0.00183702	0.0132817	Upregulated		84333	PCGF5	0.834225	9.19829e-05	0.0117671	Upregulated			23265	EXOC7	1.1425	1.279e-05	0.00284516	Upregulated
948	CD36		8336	H2AC17	1.39551	0.000928109	0.00783576	Upregulated		84945	ABHD13	0.621164	7.0775e-05	0.0102915	Upregulated			23670	CEMIP2	0.838597	0.00384529	0.0456212	Upregulated
949	SCARB1		8339	H2BC8	1.44318	0.000976532	0.0081477	Upregulated		90634	N4BP2L1	0.606391	0.00101271	0.0402843	Upregulated			24138	IFIT5	0.677978	6.24985e-06	0.00225679	Upregulated
952	CD38		8343	H2BC7	1.44318	0.000976532	0.0081477	Upregulated		94039	ZNF101	0.91798	0.00145871	0.0490498	Upregulated			25790	CFAP45	0.78722	0.00119611	0.0225817	Upregulated
953	ENTPD1		8344	H2BC6	1.44318	0.000976532	0.0081477	Upregulated		114769	CARD16	0.785215	0.000287758	0.0208663	Upregulated			25949	SYF2	1.06754	2.77071e-06	0.001757	Upregulated
954	ENTPD2		8346	H2BC10	1.44318	0.000976532	0.0081477	Upregulated		114915	EPB41L4A-AS1	0.642704	0.000147242	0.0149083	Upregulated			26005	C2CD3	0.812704	0.0001712	0.00834328	Upregulated
955	ENTPD6		8347	H2BC4	1.31613	0.000517302	0.00502103	Upregulated		150094	SIK1	0.996135	1.16348e-05	0.0046433	Upregulated			26959	HBP1	0.597611	9.47799e-05	0.00634027	Upregulated
956	ENTPD3		8349	H2BC21	1.32891	2.07e-05	0.000407868	Upregulated		155370	SBDSP1	0.97767	3.44943e-06	0.00269109	Upregulated			27074	LAMP3	0.768098	0.00367574	0.0443077	Upregulated
957	ENTPD5		8350	H3C1	2.10297	0.000290446	0.00323886	Upregulated		167227	DCP2	0.695215	0.00033238	0.0223528	Upregulated			27334	P2RY10	0.937332	5.79683e-06	0.00222186	Upregulated
1040	CDS1		8351	H3C4	2.10297	0.000290446	0.00323886	Upregulated		168374	ZNF92	0.756257	0.000722022	0.0334547	Upregulated			29080	CCDC59	0.876864	2.23428e-05	0.00338185	Upregulated
1056	CEL		8352	H3C3	2.10297	0.000290446	0.00323886	Upregulated		200765	TIGD1	0.868179	6.97533e-06	0.00356426	Upregulated			29116	MYLIP	0.690854	8.9993e-05	0.00619539	Upregulated
1066	CES1		8353	H3C6	2.10297	0.000290446	0.00323886	Upregulated		221037	JMJD1C	0.981751	0.000218204	0.0181522	Upregulated			29781	NCAPH2	0.665552	0.00182467	0.0289019	Upregulated
1109	AKR1C4		8354	H3C11	2.10297	0.000290446	0.00323886	Upregulated		254170	FBXO33	0.782791	0.000317701	0.0220084	Upregulated			49854	ZBTB21	1.12999	0.000158747	0.0080495	Upregulated
1118	CHIT1		8355	H3C8	2.10297	0.000290446	0.00323886	Upregulated		259230	SGMS1	0.818238	0.000355668	0.0228509	Upregulated			50515	CHST11	0.771495	0.000220109	0.00924992	Upregulated
1119	CHKA		8356	H3C12	2.10297	0.000290446	0.00323886	Upregulated		266812	NAP1L5	0.852166	0.000695123	0.0330086	Upregulated			51026	GOLT1B	0.633554	6.27023e-06	0.00225679	Upregulated
1120	CHKB		8357	H3C10	2.10297	0.000290446	0.00323886	Upregulated		284695	ZNF326	0.616371	0.000910189	0.038333	Upregulated			51119	SBDS	0.811062	6.47147e-06	0.00225679	Upregulated
1155	TBCB		8358	H3C2	2.10297	0.000290446	0.00323886	Upregulated		388272	C16orf87	0.956107	0.000336609	0.0225264	Upregulated			51191	HERC5	0.593507	7.12987e-05	0.00552532	Upregulated
1178	CLC		8365	H4C8	1.31417	0.00236137	0.0161607	Upregulated		406886	MIRLET7D	0.643235	4.33225e-05	0.00836981	Upregulated			51526	OSER1	1.3011	6.13276e-06	0.00225679	Upregulated
1244	ABCC2		8408	ULK1	1.05073	4.48e-07	2.01e-05	Upregulated		619498	SNORD74	0.655374	0.000959141	0.0393111	Upregulated			51562	MBIP	0.751608	6.446e-06	0.00225679	Upregulated
1267	CNP		8418	CMAHP	1.04005	4.75e-07	2.11e-05	Upregulated		692085	SNORD45C	0.808711	0.000149892	0.015065	Upregulated			51646	YPEL5	0.689479	0.000794722	0.0177488	Upregulated
1312	COMT		8436	CAVIN2	2.12727	5.14e-05	0.000838389	Upregulated		692196	SNORD76	0.655374	0.000959141	0.0393111	Upregulated			53335	BCL11A	0.939989	1.1936e-05	0.00277307	Upregulated
1327	COX4I1		8439	NSMAF	1.08015	0.000384616	0.00400779	Upregulated		692197	SNORD77	0.655374	0.000959141	0.0393111	Upregulated			53344	CHIC1	0.607416	1.45153e-05	0.00288149	Upregulated
1329	COX5B		8473	OGT	1.38141	2.1e-08	1.88e-06	Upregulated		724102	SNHG4	0.638447	0.00116139	0.0435224	Upregulated			53833	IL20RB	0.73988	0.000940737	0.019639	Upregulated
1337	COX6A1		8481	OFD1	1.37921	1.91e-07	1.04e-05	Upregulated		100128782	LINC00476	0.598207	0.00125949	0.0454401	Upregulated			54014	BRWD1	0.610046	0.000111709	0.00679505	Upregulated
1339	COX6A2		8654	PDE5A	1.25439	0.00130633	0.0102121	Upregulated		100129518	SOD2-OT1	0.905316	0.00012843	0.0140438	Upregulated			54206	ERRFI1	0.941525	0.000210999	0.00911868	Upregulated
1340	COX6B1		8726	EED	1.22136	4.13e-08	3.16e-06	Upregulated		100270804	LINC00653	0.676174	0.000139124	0.0145057	Upregulated			54541	DDIT4	1.19318	9.83675e-05	0.00642685	Upregulated
1345	COX6C		8731	RNMT	1.00564	9.68e-05	0.00137541	Upregulated		100507062	PSMD6-AS2	0.665104	0.000162962	0.0157419	Upregulated			54556	ING3	0.733577	1.71429e-05	0.00308551	Upregulated
1346	COX7A1		8847	DLEU2	1.35409	4.42e-06	0.00012186	Upregulated		100507217	CHASERR	0.616452	0.000518522	0.0275714	Upregulated			54790	TET2	0.757129	0.00131843	0.0238732	Upregulated
1347	COX7A2		8848	TSC22D1	1.17524	3.47e-05	0.000613253	Upregulated		100616282	MIR4738	0.891188	7.2239e-06	0.00362355	Upregulated			54849	DEF8	0.64012	3.99715e-05	0.00434017	Upregulated
1349	COX7B		8874	ARHGEF7	1.22126	6.24e-05	0.000978001	Upregulated		100616393	MIR4657	0.827881	0.00069399	0.0330086	Upregulated			54855	TENT5C	1.31654	0.000580306	0.0151347	Upregulated
1350	COX7C		8899	PRPF4B	1.2523	1.44e-05	0.000308363	Upregulated		102465133	MIR6125	0.891884	0.00011648	0.0132557	Upregulated			55074	OXR1	1.05513	1.13598e-05	0.00276174	Upregulated
1351	COX8A		8930	MBD4	1.28076	1.48e-08	1.44e-06	Upregulated		102465532	MIR6883	0.648043	6.66703e-05	0.0100399	Upregulated			55105	GPATCH2	0.638825	3.50818e-05	0.00416915	Upregulated
1371	CPOX		8968	H3C7	2.10297	0.000290446	0.00323886	Upregulated		135	ADORA2A	-0.707471	1.46071e-05	0.00486979	Downregulated			55181	SMG8	0.715626	2.07025e-07	0.000996913	Upregulated
1374	CPT1A		8969	H2AC11	1.39551	0.000928109	0.00783576	Upregulated		211	ALAS1	-0.777258	1.11909e-05	0.00456615	Downregulated			55186	SLC25A36	0.791637	4.58214e-06	0.00208149	Upregulated
1375	CPT1B		8970	H2BC11	1.05792	0.00274929	0.018185	Upregulated		313	AOAH	-0.744568	0.00131092	0.0464177	Downregulated			55219	MACO1	0.691614	0.00115264	0.0220519	Upregulated
1376	CPT2		9013	TAF1C	1.09964	2.16e-11	1.02e-08	Upregulated		925	CD8A	-0.924934	5.12337e-05	0.0088366	Downregulated			55422	ZNF331	0.715519	0.00432567	0.049168	Upregulated
1384	CRAT		9055	PRC1	1.06464	0.0011156	0.00902967	Upregulated		926	CD8B	-0.685821	0.000262435	0.0198186	Downregulated			55500	ETNK1	1.11568	3.67789e-05	0.00421394	Upregulated
1431	CS		9129	PRPF3	1.23496	3.13e-11	1.31e-08	Upregulated		1153	CIRBP	-0.834792	1.13123e-06	0.0019328	Downregulated			55544	RBM38	0.772933	0.000857006	0.0185463	Upregulated
1468	SLC25A10		9147	NEMF	1.2014	4e-09	5.39e-07	Upregulated		1154	CISH	-1.23874	0.000210628	0.0179668	Downregulated			55603	TENT5A	0.62305	0.000196887	0.00889232	Upregulated
1487	CTBP1		9282	MED14	1.12157	7.9e-09	8.85e-07	Upregulated		1164	CKS2	-1.02268	0.000439139	0.0254343	Downregulated			55614	KIF16B	0.741191	0.000364976	0.0115205	Upregulated
1491	CTH		9320	TRIP12	1.28453	3.93e-07	1.81e-05	Upregulated		1234	CCR5	-0.935971	0.00072195	0.0334547	Downregulated			55636	CHD7	0.598597	1.36367e-05	0.00288149	Upregulated
1503	CTPS1		9414	TJP2	1.48873	0.0103053	0.048787	Upregulated		1292	COL6A2	-1.17736	0.000885466	0.0378216	Downregulated			55664	CDC37L1	0.679451	6.47602e-05	0.00525337	Upregulated
1537	CYC1		9439	MED23	1.56193	1.26e-11	7.23e-09	Upregulated		1399	CRKL	-0.726635	2.18187e-06	0.00238664	Downregulated			55709	KBTBD4	0.903613	8.1815e-08	0.000988959	Upregulated
1543	CYP1A1		9451	EIF2AK3	1.09967	0.000118542	0.00160427	Upregulated		1849	DUSP7	-0.680947	9.86677e-06	0.00421458	Downregulated			55839	CENPN	0.830959	0.00201171	0.0307377	Upregulated
1544	CYP1A2		9583	ENTPD4	1.02141	1.61e-07	9.09e-06	Upregulated		1994	ELAVL1	-0.591293	0.00013369	0.0142208	Downregulated			55975	KLHL7	0.717202	0.000234553	0.00956766	Upregulated
1545	CYP1B1		9619	ABCG1	1.28058	0.00170649	0.012588	Upregulated		2040	STOM	-0.725518	0.00117496	0.0437753	Downregulated			56160	NSMCE3	0.64162	0.000187353	0.00865919	Upregulated
1548	CYP2A6		9732	DOCK4	1.61657	0.000980481	0.00817192	Upregulated		2529	FUT7	-0.592989	0.000914625	0.0383785	Downregulated			56650	CLDND1	0.600102	0.00359771	0.0438404	Upregulated
1549	CYP2A7		9818	NUP58	1.50323	4.26e-05	0.000720551	Upregulated		2673	GFPT1	-0.706176	0.000332266	0.0223528	Downregulated			56660	KCNK12	0.661188	0.00247052	0.0349778	Upregulated
1551	CYP3A7		9848	MFAP3L	1.77392	0.000497729	0.00488044	Upregulated		2744	GLS	-0.728229	0.000250852	0.0192631	Downregulated			56900	TMEM167B	0.71707	0.000201107	0.00896505	Upregulated
1553	CYP2A13		9886	RHOBTB1	1.02118	0.00638143	0.0342671	Upregulated		2833	CXCR3	-0.73484	4.38261e-05	0.00840603	Downregulated			56902	PNO1	0.619739	2.16926e-05	0.00335605	Upregulated
1555	CYP2B6		9990	SLC12A6	1.39737	1.37e-07	8.05e-06	Upregulated		2845	GPR22	-0.621386	8.65101e-05	0.0114526	Downregulated			56929	FEM1C	0.744952	9.44758e-05	0.00634027	Upregulated
1557	CYP2C19		10114	HIPK3	1.58417	3.54e-05	0.000622993	Upregulated		3017	H2BC5	-0.975122	0.000683994	0.0328874	Downregulated			57018	CCNL1	0.815	1.36745e-06	0.00149156	Upregulated
1558	CYP2C8		10142	AKAP9	1.7804	4.47e-05	0.000748017	Upregulated		3052	HCCS	-0.622525	0.00079198	0.035489	Downregulated			57162	PELI1	0.87831	0.00219889	0.0326717	Upregulated
1559	CYP2C9		10144	FAM13A	1.49617	0.00287247	0.018838	Upregulated		3303	HSPA1A	-1.17752	0.000173914	0.0164227	Downregulated			57471	ERMN	1.2383	5.98083e-06	0.00223205	Upregulated
1562	CYP2C18		10158	PDZK1IP1	1.26493	0.00278007	0.0183445	Upregulated		3304	HSPA1B	-1.17752	0.000173914	0.0164227	Downregulated			57592	ZNF687	0.81364	0.000647447	0.0160056	Upregulated
1565	CYP2D6		10207	PATJ	1.031	0.000411772	0.00421832	Upregulated		3305	HSPA1L	-0.815977	8.8295e-05	0.0116258	Downregulated			57700	FAM160B1	0.789035	0.000383609	0.0118271	Upregulated
1571	CYP2E1		10260	DENND4A	1.09446	3.01e-06	9.03e-05	Upregulated		3603	IL16	-0.780897	1.43929e-05	0.00486979	Downregulated			57826	RAP2C	0.740956	0.00010861	0.00671114	Upregulated
1572	CYP2F1		10321	CRISP3	1.75124	0.00571958	0.0315462	Upregulated		3621	ING1	-0.896562	0.000328224	0.0222928	Downregulated			60370	AVPI1	1.40327	7.30467e-06	0.00234481	Upregulated
1573	CYP2J2		10533	ATG7	1.15792	0.00127167	0.0100041	Upregulated		3631	INPP4A	-0.646971	2.62609e-05	0.00652339	Downregulated			64092	SAMSN1	0.617106	0.0026443	0.0363965	Upregulated
1576	CYP3A4		10556	RPP30	1.41532	0.000161701	0.00203804	Upregulated		3707	ITPKB	-0.77063	6.35299e-08	0.000694699	Downregulated			64332	NFKBIZ	0.936241	6.77205e-06	0.00229115	Upregulated
1577	CYP3A5		10561	IFI44	1.65049	0.000191615	0.00232812	Upregulated		3937	LCP2	-0.872636	1.86962e-06	0.00237724	Downregulated			64376	IKZF5	0.79413	3.53667e-05	0.00417795	Upregulated
1580	CYP4B1		10562	OLFM4	1.92124	0.0029224	0.0190739	Upregulated		4204	MECP2	-0.67456	1.61857e-07	0.000869846	Downregulated			64645	MFSD14A	0.596764	0.00010679	0.00666183	Upregulated
1581	CYP7A1		10565	ARFGEF1	1.02416	1.21e-08	1.23e-06	Upregulated		4247	MGAT2	-1.03017	0.000143078	0.0146473	Downregulated			64786	TBC1D15	0.609851	0.000101972	0.00654361	Upregulated
1588	CYP19A1		10625	IVNS1ABP	1.06967	4.06e-05	0.000695547	Upregulated		4773	NFATC2	-0.631649	0.000480496	0.0266171	Downregulated			64978	MRPL38	0.595859	0.000878328	0.0187405	Upregulated
1594	CYP27B1		10724	OGA	1.29326	1.27e-08	1.28e-06	Upregulated		4860	PNP	-0.764158	0.000224938	0.0182575	Downregulated			65117	RSRC2	0.604105	2.22431e-05	0.00337975	Upregulated
1595	CYP51A1		10745	PHTF1	1.05447	1.67e-05	0.000346202	Upregulated		4928	NUP98	-0.616819	0.000680258	0.0328366	Downregulated			65986	ZBTB10	0.711062	0.0006331	0.0158416	Upregulated
1606	DGKA		10746	MAP3K2	1.09742	1.98e-05	0.000395371	Upregulated		4968	OGG1	-0.632175	1.37406e-05	0.00480807	Downregulated			79133	NDUFAF5	0.749708	0.000321153	0.010882	Upregulated
1607	DGKB		10772	SRSF10	1.06498	1.6e-06	5.48e-05	Upregulated		5294	PIK3CG	-0.605399	0.00140721	0.047997	Downregulated			79591	ARMH3	1.06071	5.39583e-05	0.00481269	Upregulated
1608	DGKG		10804	GJB6	1.00969	0.00299811	0.0194728	Upregulated		5316	PKNOX1	-0.618356	5.55095e-05	0.00922481	Downregulated			79609	VCPKMT	0.927654	4.74568e-06	0.00208149	Upregulated
1609	DGKQ		10808	HSPH1	1.14783	5.72e-05	0.000912583	Upregulated		5514	PPP1R10	-0.73101	0.000235854	0.0186242	Downregulated			79666	PLEKHF2	0.687294	1.67314e-07	0.000996913	Upregulated
1622	DBI		10826	FAXDC2	1.00334	0.00457201	0.0267581	Upregulated		5729	PTGDR	-1.51139	1.17614e-06	0.00194194	Downregulated			80006	TRAPPC13	0.776485	7.002e-05	0.00546079	Upregulated
1629	DBT		10947	AP3M2	1.30426	0.000848938	0.00733825	Upregulated		5770	PTPN1	-0.8442	0.000713723	0.0333156	Downregulated			80055	PGAP1	0.624506	7.45502e-05	0.00561462	Upregulated
1632	ECI1		10959	TMED2	1.04964	0.000512328	0.00498603	Upregulated		5778	PTPN7	-0.710184	4.09743e-06	0.00283578	Downregulated			80149	ZC3H12A	1.03245	0.000218102	0.00921467	Upregulated
1633	DCK		11221	DUSP10	1.00414	0.00886913	0.0436432	Upregulated		5813	PURA	-0.870083	9.0311e-05	0.0116732	Downregulated			80219	COQ10B	0.693858	2.53104e-05	0.00358943	Upregulated
1635	DCTD		22861	NLRP1	1.16392	1.23e-10	3.86e-08	Upregulated		5927	KDM5A	-0.76437	1.18843e-05	0.00466107	Downregulated			80854	SETD7	1.07885	0.00146459	0.0255897	Upregulated
1636	ACE		22868	FASTKD2	1.28687	4.07e-05	0.000697265	Upregulated		5987	TRIM27	-0.7003	5.47688e-06	0.00329677	Downregulated			81030	ZBP1	0.792279	1.29156e-05	0.00284516	Upregulated
1644	DDC		22882	ZHX2	1.35279	0.000212545	0.00252738	Upregulated		5998	RGS3	-0.827482	0.000191798	0.017264	Downregulated			81689	ISCA1	0.640188	0.000195349	0.00886015	Upregulated
1645	AKR1C1		22936	ELL2	1.46457	0.00655699	0.0349623	Upregulated		6305	SBF1	-0.747365	9.01159e-05	0.0116732	Downregulated			83737	ITCH	0.596557	9.58726e-05	0.00638325	Upregulated
1666	DECR1		22995	CEP152	1.05611	9.7e-09	1.04e-06	Upregulated		6645	SNTB2	-0.651451	0.000712901	0.0333156	Downregulated			84124	ZNF394	0.630447	0.000552769	0.0147445	Upregulated
1716	DGUOK		23015	GOLGA8A	1.32167	3.88e-06	0.000110062	Upregulated		6646	SOAT1	-0.604362	0.000480439	0.0266171	Downregulated			84186	ZCCHC7	0.759513	6.97057e-05	0.00545674	Upregulated
1717	DHCR7		23048	FNBP1	1.44383	3.35e-08	2.71e-06	Upregulated		6654	SOS1	-1.01064	6.85112e-05	0.0100966	Downregulated			84275	SLC25A33	0.632042	0.00116642	0.0222435	Upregulated
1718	DHCR24		23117	NPIPB3	1.09068	4.15e-06	0.000116062	Upregulated		6687	SPG7	-0.593243	0.000116616	0.0132557	Downregulated			84333	PCGF5	0.661586	8.78072e-05	0.00610185	Upregulated
1719	DHFR		23122	CLASP2	1.126	7.09e-11	2.5e-08	Upregulated		6786	STIM1	-1.16227	4.39478e-07	0.00124658	Downregulated			84456	L3MBTL3	0.765265	2.32081e-06	0.00158665	Upregulated
1723	DHODH		23135	KDM6B	1.13913	0.00289521	0.0189398	Upregulated		6938	TCF12	-0.709998	0.00123611	0.0449664	Downregulated			84541	KBTBD8	0.663693	6.70074e-05	0.00531871	Upregulated
1727	CYB5R3		23218	NBEAL2	1.16766	9.36e-09	1.01e-06	Upregulated		7090	TLE3	-0.656001	1.5717e-07	0.000869846	Downregulated			90233	ZNF551	0.600063	1.26113e-05	0.00283407	Upregulated
1728	NQO1		23224	SYNE2	1.09864	2.17e-05	0.000423288	Upregulated		7132	TNFRSF1A	-0.832627	1.21688e-05	0.00466107	Downregulated			90390	MED30	0.807551	1.73887e-05	0.00310605	Upregulated
1737	DLAT		23230	VPS13A	1.10857	3.55e-05	0.000622993	Upregulated		7328	UBE2H	-0.627821	0.00138718	0.0474859	Downregulated			90637	ZFAND2A	0.780589	0.00011604	0.00685682	Upregulated
1738	DLD		23243	ANKRD28	1.88554	0.000197451	0.00238415	Upregulated		7532	YWHAG	-0.80025	2.7312e-06	0.00238664	Downregulated			93487	MAPK1IP1L	0.827144	0.000161247	0.00809807	Upregulated
1743	DLST		23315	SLC9A8	1.13757	0.000150046	0.00192622	Upregulated		7589	ZSCAN21	-0.799558	0.000263307	0.0198216	Downregulated			94039	ZNF101	0.704344	3.42511e-06	0.00187234	Upregulated
1757	SARDH		23336	SYNM	1.40792	0.000926586	0.00783136	Upregulated		7752	ZNF200	-0.69796	0.000824308	0.0362	Downregulated			94056	SYAP1	0.672067	0.000264533	0.0101119	Upregulated
1800	DPEP1		23358	USP24	1.38618	6.83e-09	8.05e-07	Upregulated		7775	ZNF232	-0.704433	0.00032218	0.0221019	Downregulated			94239	H2AZ2	0.720012	1.12708e-06	0.00149156	Upregulated
1806	DPYD		23387	SIK3	1.23906	5.83e-07	2.47e-05	Upregulated		8111	GPR68	-0.781904	1.48146e-05	0.00490902	Downregulated			113730	KLHDC7B	0.663788	0.000118153	0.00694309	Upregulated
1807	DPYS		23461	ABCA5	1.08097	2.43e-05	0.000464346	Upregulated		8320	EOMES	-1.05537	0.000161133	0.015732	Downregulated			114907	FBXO32	0.803861	2.53295e-06	0.00163279	Upregulated
1808	DPYSL2		23670	CEMIP2	1.12225	5.19e-07	2.24e-05	Upregulated		8405	SPOP	-0.6139	0.000112052	0.0129724	Downregulated			115362	GBP5	0.739734	0.000665368	0.0161668	Upregulated
1809	DPYSL3		23779	ARHGAP8	1.05998	0.00122261	0.00969224	Upregulated		8417	STX7	-0.614472	0.000228485	0.0183173	Downregulated			116541	MRPL54	0.596994	0.000202574	0.00896505	Upregulated
1811	SLC26A3		25782	RAB3GAP2	1.01564	3.11e-06	9.26e-05	Upregulated		8445	DYRK2	-0.748077	0.00132237	0.0465299	Downregulated			116988	AGAP3	0.678368	0.00101708	0.0204837	Upregulated
1836	SLC26A2		25956	SEC31B	1.02523	7.19e-10	1.51e-07	Upregulated		8459	TPST2	-0.759658	0.00138561	0.0474859	Downregulated			123720	WHAMM	1.02649	2.14719e-05	0.00334805	Upregulated
1841	DTYMK		25976	TIPARP	1.10289	0.00132237	0.0103051	Upregulated		8493	PPM1D	-0.711919	7.10947e-06	0.00359917	Downregulated			128872	HMGB3P1	0.810833	0.00203751	0.0310701	Upregulated
1854	DUT		26049	FAM169A	1.02123	0.000375232	0.00393551	Upregulated		8740	TNFSF14	-0.85252	0.00034868	0.0227278	Downregulated			129607	CMPK2	0.818705	0.000744552	0.0171627	Upregulated
1890	TYMP		26091	HERC4	1.02312	7.99e-06	0.000194583	Upregulated		8861	LDB1	-0.677855	0.00034503	0.0226737	Downregulated			129685	TAF8	0.686994	0.000129576	0.00729836	Upregulated
1891	ECH1		26118	WSB1	1.40508	6.18e-09	7.38e-07	Upregulated		9022	CLIC3	-0.990023	0.000731646	0.0337178	Downregulated			130916	MTERF4	0.594679	0.000183757	0.00860058	Upregulated
1892	ECHS1		26268	FBXO9	1.20885	6.53e-08	4.49e-06	Upregulated		9208	LRRFIP1	-0.760632	0.00131891	0.0464785	Downregulated			133746	JMY	1.0806	0.00087078	0.0187108	Upregulated
1962	EHHADH		26769	SNORD81	1.00918	8.21e-05	0.00120604	Upregulated		9263	STK17A	-0.67972	3.192e-07	0.00109077	Downregulated			135458	HUS1B	0.699708	0.000121915	0.00707551	Upregulated
2023	ENO1		26770	SNORD79	1.00918	8.21e-05	0.00120604	Upregulated		9289	ADGRG1	-1.6647	0.00143928	0.0485795	Downregulated			138151	NACC2	0.853109	3.54505e-05	0.00417795	Upregulated
2026	ENO2		26774	SNORD80	1.00918	8.21e-05	0.00120604	Upregulated		9422	ZNF264	-0.625122	0.00109257	0.0421272	Downregulated			140597	TCEAL2	0.940853	0.000404411	0.0121767	Upregulated
2027	ENO3		26778	SNORA70	1.30963	2.44e-11	1.11e-08	Upregulated		9520	NPEPPS	-0.644041	0.0013068	0.0464177	Downregulated			140735	DYNLL2	0.817699	2.15647e-05	0.00334843	Upregulated
2030	SLC29A1		26790	SNORD58B	1.08159	7.38e-08	4.93e-06	Upregulated		9527	GOSR1	-0.664777	1.55369e-05	0.00502614	Downregulated			143187	VTI1A	0.678617	0.000133361	0.0074168	Upregulated
2053	EPHX2		26791	SNORD58A	1.08159	7.38e-08	4.93e-06	Upregulated		9530	BAG4	-0.862008	2.67969e-06	0.00238664	Downregulated			143686	SESN3	0.71908	0.000404109	0.0121762	Upregulated
2098	ESD		26802	SNORD47	1.00918	8.21e-05	0.00120604	Upregulated		9534	ZNF254	-0.911613	0.000891349	0.0378962	Downregulated			144195	SLC2A14	0.927683	0.000949682	0.0197683	Upregulated
2108	ETFA		26806	SNORD44	1.00918	8.21e-05	0.00120604	Upregulated		9632	SEC24C	-0.62329	0.000132126	0.0142121	Downregulated			147920	IGFL2	0.913497	6.29869e-05	0.00521586	Upregulated
2109	ETFB		26959	HBP1	1.32723	4.66e-07	2.07e-05	Upregulated		9673	SLC25A44	-0.647922	0.00114181	0.0433529	Downregulated			149371	EXOC8	0.617852	9.93214e-06	0.00264102	Upregulated
2110	ETFDH		26973	CHORDC1	1.08144	2.05e-07	1.09e-05	Upregulated		9697	TRAM2	-0.593622	0.000228086	0.0183158	Downregulated			150094	SIK1	1.60597	3.9724e-05	0.00434017	Upregulated
2167	FABP4		27030	MLH3	1.69445	4.96e-05	0.000815662	Upregulated		9725	TMEM63A	-0.679162	5.572e-05	0.00922481	Downregulated			152217	NCBP2AS2	0.742084	5.34178e-07	0.0014681	Upregulated
2168	FABP1		27076	LYPD3	1.18798	0.000102135	0.00143258	Upregulated		9730	DCAF1	-0.85789	2.70049e-06	0.00238664	Downregulated			155370	SBDSP1	0.717439	0.000350673	0.011315	Upregulated
2169	FABP2		27125	AFF4	1.00423	3.43e-05	0.000608342	Upregulated		9761	MLEC	-0.841046	1.00816e-06	0.00190072	Downregulated			155382	VPS37D	0.717639	0.00173032	0.0280229	Upregulated
2170	FABP3		27131	SNX5	1.03538	2.94e-05	0.000539234	Upregulated		9817	KEAP1	-0.836513	4.18396e-06	0.00285947	Downregulated			158399	ZNF483	0.637123	3.98653e-05	0.00434017	Upregulated
2171	FABP5		27161	AGO2	1.11921	0.000259949	0.0029625	Upregulated		9836	LCMT2	-0.611264	0.000570811	0.0294982	Downregulated			160622	TAMALIN	1.17961	0.0034258	0.0424894	Upregulated
2172	FABP6		27327	TNRC6A	1.47496	1.11e-11	6.61e-09	Upregulated		9852	EPM2AIP1	-0.764805	0.000492293	0.0270242	Downregulated			160857	CCDC122	0.605188	0.00177748	0.0285046	Upregulated
2173	FABP7		27332	ZNF638	1.07875	6.63e-07	2.75e-05	Upregulated		10044	SH2D3C	-0.805863	0.000141555	0.0146305	Downregulated			163859	SDE2	1.02461	9.41398e-06	0.00255107	Upregulated
2180	ACSL1		27436	EML4	1.65192	3.24e-07	1.57e-05	Upregulated		10180	RBM6	-0.592992	0.00121213	0.044528	Downregulated			163882	CNST	0.603045	0.0030458	0.039447	Upregulated
2181	ACSL3		28514	DLL1	1.49213	0.00017046	0.00212492	Upregulated		10206	TRIM13	-0.689483	0.000318434	0.0220084	Downregulated			169200	TMEM64	0.623376	0.000877406	0.0187374	Upregulated
2182	ACSL4		28560	TRBV27	1.43377	0.0104439	0.049243	Upregulated		10238	DCAF7	-0.938859	0.00121601	0.0445314	Downregulated			200958	MUC20	0.760551	0.00351415	0.0432398	Upregulated
2194	FASN		29028	ATAD2	1.27829	1.19e-06	4.39e-05	Upregulated		10263	CDK2AP2	-0.672953	0.000153409	0.0152226	Downregulated			203228	C9orf72	0.759844	9.2191e-05	0.00631082	Upregulated
2203	FBP1		29094	LGALSL	1.36776	0.00381109	0.0233888	Upregulated		10282	BET1	-0.648604	0.000427915	0.0250495	Downregulated			220213	OTUD1	0.709992	0.000686482	0.0164558	Upregulated
2222	FDFT1		29121	CLEC2D	1.93722	9.02e-07	3.51e-05	Upregulated		10320	IKZF1	-0.627028	0.00115777	0.0434823	Downregulated			246181	AKR7L	0.643203	7.30706e-05	0.00560022	Upregulated
2224	FDPS		29841	GRHL1	1.11133	0.0017552	0.0128296	Upregulated		10602	CDC42EP3	-1.10581	8.84558e-05	0.0116258	Downregulated			254057		0.59388	0.000611621	0.0155151	Upregulated
2235	FECH		29933	GPR132	1.1796	0.0012889	0.010096	Upregulated		10613	ERLIN1	-0.607869	6.42482e-05	0.00989512	Downregulated			254170	FBXO33	0.674085	8.86859e-06	0.00251393	Upregulated
2271	FH		50488	MINK1	1.12359	1.04e-10	3.47e-08	Upregulated		10691	GMEB1	-0.603508	0.00129814	0.0463287	Downregulated			257236	CCDC96	0.730967	5.54938e-06	0.0021861	Upregulated
2356	FPGS		51088	KLHL5	1.53729	5.42e-07	2.32e-05	Upregulated		10766	TOB2	-1.06129	4.51904e-06	0.00293366	Downregulated			266812	NAP1L5	0.925713	0.000213277	0.00914234	Upregulated
2525	FUT3		51091	SEPSECS	1.02204	1.31e-06	4.7e-05	Upregulated		10801	SEPTIN9	-0.953052	4.91766e-05	0.00878991	Downregulated			267004	PGBD3	0.771566	0.000246516	0.00980423	Upregulated
2526	FUT4		51105	PHF20L1	1.07866	2.93e-07	1.46e-05	Upregulated		10807	ENTR1	-0.697307	0.000124686	0.0138844	Downregulated			284391	ZNF844	0.779487	7.33182e-05	0.00560022	Upregulated
2527	FUT5		51266	CLEC1B	1.41495	0.00131885	0.0102821	Upregulated		10866	HCP5	-1.00885	5.14881e-06	0.00316305	Downregulated			284695	ZNF326	0.70539	0.000376307	0.0116974	Upregulated
2528	FUT6		51276	ZNF571	1.34035	8.26e-05	0.00121215	Upregulated		10884	MRPS30	-0.859919	6.10719e-07	0.00132135	Downregulated			285966	TCAF2	1.00213	0.000171026	0.00834328	Upregulated
2529	FUT7		51303	FKBP11	1.17463	1.16e-08	1.19e-06	Upregulated		10890	RAB10	-0.620932	0.000139473	0.0145057	Downregulated			326332		0.882678	4.71147e-06	0.00208149	Upregulated
2531	KDSR		51312	SLC25A37	1.38258	8.23e-05	0.00120792	Upregulated		11014	KDELR2	-0.985601	1.18115e-08	0.000320408	Downregulated			338773	TMEM119	0.929676	0.00102687	0.0206076	Upregulated
2538	G6PC		51429	SNX9	1.42174	0.00105031	0.00862119	Upregulated		11039	GUSBP14	-0.86482	0.000668344	0.0324953	Downregulated			340286	FAM183BP	0.840462	3.00473e-05	0.00384948	Upregulated
2539	G6PD		51460	SFMBT1	1.04643	0.000303491	0.00334342	Upregulated		11186	RASSF1	-0.848652	0.000433694	0.025199	Downregulated			374666	WASH3P	0.915777	7.98913e-05	0.00576097	Upregulated
2542	SLC37A4		51599	LSR	1.33861	2.68e-05	0.000502486	Upregulated		11314	CD300A	-1.30697	0.000225377	0.0182575	Downregulated			375316	RBM44	0.898803	0.00036667	0.011547	Upregulated
2548	GAA		51616	TAF9B	1.13567	1.62e-05	0.000337999	Upregulated		22806	IKZF3	-0.705	0.000600485	0.0304842	Downregulated			387787	LIPT2	0.622803	0.000459612	0.0131413	Upregulated
2581	GALC		51668	HSPB11	1.24609	8.09e-05	0.0011901	Upregulated		22880	MORC2	-0.704874	0.000125768	0.0139156	Downregulated			388272	C16orf87	0.929492	6.50578e-08	0.000988959	Upregulated
2582	GALE		51691	LSM8	1.50738	2.36e-05	0.000455182	Upregulated		22882	ZHX2	-0.687316	0.00018354	0.016781	Downregulated			400666		0.802927	0.00337599	0.0422073	Upregulated
2584	GALK1		51765	STK26	1.50944	0.000138158	0.00181233	Upregulated		22954	TRIM32	-0.668238	8.16015e-05	0.0111539	Downregulated			415116	PIM3	1.4539	6.60214e-06	0.00228364	Upregulated
2585	GALK2		54205	CYCS	1.14059	9.67e-10	1.87e-07	Upregulated		23048	FNBP1	-0.758397	0.000528339	0.0279641	Downregulated			440836	ODF3B	0.884734	1.01222e-05	0.00265036	Upregulated
2588	GALNS		54454	ATAD2B	1.11281	7.87e-06	0.000192432	Upregulated		23049	SMG1	-1.15184	0.000100607	0.0124918	Downregulated			441150	C6orf226	0.641136	1.54257e-06	0.00149156	Upregulated
2589	GALNT1		54464	XRN1	1.05778	9.99e-07	3.78e-05	Upregulated		23102	TBC1D2B	-0.607458	5.33685e-07	0.0012767	Downregulated			645676	ASH1L-AS1	0.688521	7.58379e-06	0.00239573	Upregulated
2590	GALNT2		54800	KLHL24	1.10147	2.85e-06	8.65e-05	Upregulated		23112	TNRC6B	-0.59397	0.000285314	0.0208294	Downregulated			646626	LOC646626	0.597163	0.000396952	0.0120943	Upregulated
2591	GALNT3		54843	SYTL2	1.09937	0.000317173	0.00345998	Upregulated		23127	COLGALT2	-0.684633	0.000746296	0.0342313	Downregulated			653464	SRGAP2C	0.623443	0.000887581	0.01884	Upregulated
2592	GALT		54891	INO80D	1.02448	2.27e-08	1.99e-06	Upregulated		23216	TBC1D1	-0.666738	4.98936e-06	0.00309992	Downregulated			729887		0.731602	7.96272e-06	0.00241981	Upregulated
2593	GAMT		55023	PHIP	1.10753	1.68e-07	9.4e-06	Upregulated		23299	BICD2	-0.850295	1.25387e-05	0.00466107	Downregulated			768097	HAR1B	0.86459	4.83507e-05	0.00457059	Upregulated
2595	GANC		55095	SAMD4B	1.11053	6.06e-07	2.54e-05	Upregulated		25853	DCAF12	-0.623593	0.000182612	0.016781	Downregulated			100129960	SDCBPP2	0.611324	0.000424206	0.0125681	Upregulated
2597	GAPDH		55102	ATG2B	1.24808	2.3e-09	3.52e-07	Upregulated		25973	PARS2	-0.598915	0.000380632	0.0234623	Downregulated			100129973	CERNA1	0.927742	7.68198e-05	0.00565859	Upregulated
2618	GART		55103	RALGPS2	1.09217	0.00316184	0.0202903	Upregulated		26013	L3MBTL1	-0.603062	2.2001e-05	0.00586783	Downregulated			100506036	CNNM3-DT	0.76667	0.000961722	0.0198409	Downregulated
2628	GATM		55183	RIF1	1.24585	3.26e-07	1.57e-05	Upregulated		26097	CHTOP	-0.680068	3.92723e-07	0.00124658	Downregulated			211	ALAS1	-0.592067	0.000303532	0.0106469	Downregulated
2629	GBA		55187	VPS13D	1.01522	9.23e-06	0.000216887	Upregulated		26207	PITPNC1	-0.674515	0.000328832	0.0223063	Downregulated			528	ATP6V1C1	-0.683335	1.89212e-05	0.00320718	Downregulated
2632	GBE1		55197	RPRD1A	1.03726	3.85e-08	3.01e-06	Upregulated		26505	CNNM3	-0.63165	2.7335e-05	0.00664241	Downregulated			719	C3AR1	-0.614463	2.91997e-06	0.001757	Downregulated
2639	GCDH		55198	APPL2	1.16365	3.45e-07	1.64e-05	Upregulated		27240	SIT1	-0.682071	2.75003e-06	0.00238664	Downregulated			843	CASP10	-0.71483	0.000777174	0.0175784	Downregulated
2643	GCH1		55279	ZNF654	1.22344	0.000109705	0.00151467	Upregulated		27342	RABGEF1	-0.639305	1.38053e-05	0.00480807	Downregulated			1070	CETN3	-0.701993	0.000330282	0.0109986	Downregulated
2645	GCK		55283	MCOLN3	1.36637	0.00060233	0.00564233	Upregulated		29123	ANKRD11	-0.604794	0.000472482	0.0264154	Downregulated			1153	CIRBP	-0.68287	1.15501e-05	0.00277307	Downregulated
2653	GCSH		55339	WDR33	1.30265	3.32e-05	0.000593862	Upregulated		29933	GPR132	-0.677764	2.68348e-05	0.00660898	Downregulated			1154	CISH	-2.86656	1.1897e-05	0.00277307	Downregulated
2673	GFPT1		55363	HEMGN	1.19344	0.000591076	0.00556232	Upregulated		50515	CHST11	-0.794182	0.000476919	0.0265265	Downregulated			1234	CCR5	-1.21447	2.24158e-05	0.00338185	Downregulated
2678	GGT1		55422	ZNF331	2.14721	7.38e-05	0.0011092	Upregulated		51063	CALHM2	-1.10853	2.0124e-06	0.00238664	Downregulated			1353	COX11	-0.844177	3.50124e-05	0.00416915	Downregulated
2679	GGT3P		55632	G2E3	1.00372	3.56e-05	0.000624637	Upregulated		51111	KMT5B	-0.62482	5.83222e-06	0.0033813	Downregulated			1524	CX3CR1	-0.831753	3.01299e-05	0.00384948	Downregulated
2683	B4GALT1		55671	PPP4R3A	1.00397	2.22e-05	0.000432714	Upregulated		51182	HSPA14	-0.617771	0.00104431	0.0408911	Downregulated			1796	DOK1	-0.784492	1.10527e-06	0.00149156	Downregulated
2686	GGT7		55680	RUFY2	1.09303	0.000206	0.00246726	Upregulated		51225	ABI3	-0.608341	0.000307772	0.0216848	Downregulated			2178	FANCE	-0.628146	0.00101234	0.0204511	Downregulated
2687	GGT5		55755	CDK5RAP2	1.23518	5.41e-05	0.000873844	Upregulated		51340	CRNKL1	-0.66415	0.000707483	0.0332316	Downregulated			2529	FUT7	-1.03089	0.000396559	0.0120943	Downregulated
2710	GK		55779	CFAP44	1.14486	1.51e-05	0.000319251	Upregulated		51466	EVL	-0.710262	0.000318546	0.0220084	Downregulated			2960	GTF2E1	-0.73061	1.1737e-05	0.00277307	Downregulated
2712	GK2		55876	GSDMB	1.03959	1.3e-05	0.000282941	Upregulated		51474	LIMA1	-0.674676	0.000790765	0.035489	Downregulated			3156	HMGCR	-0.690327	6.48711e-05	0.00525337	Downregulated
2713	GK3P		56261	GPCPD1	1.1824	0.000301088	0.003327	Upregulated		51603	EEF1AKNMT	-0.69068	1.81344e-05	0.00544779	Downregulated			3303	HSPA1A	-1.42008	0.000112807	0.00679699	Downregulated
2717	GLA		56477	CCL28	1.37094	1.09e-05	0.000245668	Upregulated		51621	KLF13	-1.16177	0.000327666	0.0222825	Downregulated			3304	HSPA1B	-0.852507	0.00418005	0.048156	Downregulated
2720	GLB1		56650	CLDND1	1.04411	3.23e-07	1.56e-05	Upregulated		51744	CD244	-0.902897	0.000441992	0.0255153	Downregulated			3384	ICAM2	-0.67473	0.000717161	0.0168108	Downregulated
2729	GCLC		56911	MAP3K7CL	1.25927	0.00475148	0.0275082	Upregulated		53637	S1PR5	-1.46505	0.000694505	0.0330086	Downregulated			3454	IFNAR1	-0.796765	0.000311143	0.0107448	Downregulated
2730	GCLM		56929	FEM1C	1.00901	5.53e-05	0.000888428	Upregulated		54440	SASH3	-0.737494	3.78089e-06	0.00272	Downregulated			3652	IPP	-0.613243	2.37024e-05	0.00349827	Downregulated
2731	GLDC		56987	BBX	1.26051	0.00400069	0.0242449	Upregulated		54442	KCTD5	-0.613071	0.000108234	0.0128922	Downregulated			3955	LFNG	-1.14255	1.51834e-06	0.00149156	Downregulated
2739	GLO1		57018	CCNL1	1.13626	1.44e-05	0.00030854	Upregulated		54472	TOLLIP	-0.611077	1.70062e-05	0.00526809	Downregulated			4216	MAP3K4	-0.650103	7.63258e-06	0.00239573	Downregulated
2744	GLS		57154	SMURF1	1.2782	1.57e-08	1.5e-06	Upregulated		54518	APBB1IP	-0.616916	1.40248e-05	0.00482268	Downregulated			4296	MAP3K11	-0.689035	9.71215e-07	0.00149156	Downregulated
2745	GLRX		57162	PELI1	1.40085	2.06e-05	0.000406556	Upregulated		54675	CRLS1	-0.62969	0.000217278	0.0181369	Downregulated			4665	NAB2	-0.744046	8.40518e-05	0.00597991	Downregulated
2746	GLUD1		57186	RALGAPA2	1.09762	0.00138708	0.0107071	Upregulated		54880	BCOR	-0.791731	2.57683e-06	0.00238664	Downregulated			4846	NOS3	-0.769474	1.56496e-05	0.00295067	Downregulated
2747	GLUD2		57337	SENP7	1.56132	2.65e-08	2.25e-06	Upregulated		54891	INO80D	-0.883624	0.000138666	0.0145057	Downregulated			4860	PNP	-1.23024	3.86818e-06	0.00193128	Downregulated
2752	GLUL		57471	ERMN	1.67905	3.21e-06	9.49e-05	Upregulated		55017	C14orf119	-0.870125	2.84696e-05	0.00680126	Downregulated			5150	PDE7A	-1.09945	0.000179914	0.00853644	Downregulated
2760	GM2A		57602	USP36	1.26876	2.35e-06	7.44e-05	Upregulated		55020	TTC38	-1.03465	0.00138917	0.0474859	Downregulated			5190	PEX6	-1.10903	0.000153516	0.00795532	Downregulated
2762	GMDS		57612	ERV3-2	1.00115	0.000191541	0.00232774	Upregulated		55128	TRIM68	-0.629639	1.38083e-06	0.00194194	Downregulated			5328	PLAU	-0.604925	0.000657081	0.0160387	Downregulated
2766	GMPR		57724	EPG5	1.25625	4.23e-06	0.000117665	Upregulated		55201	MAP1S	-0.730068	1.15742e-07	0.000869846	Downregulated			5429	POLH	-1.02136	1.07222e-05	0.00266769	Downregulated
2799	GNS		58155	PTBP2	1.38459	2.7e-05	0.000506239	Upregulated		55204	GOLPH3L	-0.675106	3.7452e-05	0.00781276	Downregulated			5893	RAD52	-0.841056	0.000151475	0.007888	Downregulated
2805	GOT1		58490	RPRD1B	1.06852	1.81e-09	2.98e-07	Upregulated		55252	ASXL2	-1.14411	1.29877e-06	0.00194194	Downregulated			5987	TRIM27	-0.764795	1.50149e-05	0.00290406	Downregulated
2806	GOT2		58496	LY6G5B	1.63442	1.28e-11	7.27e-09	Upregulated		55279	ZNF654	-1.07404	1.01217e-05	0.00424386	Downregulated			6013	RLN1	-0.699883	0.000267286	0.0101743	Downregulated
2819	GPD1		58517	RBM25	1.25586	3.71e-09	5.13e-07	Upregulated		55615	PRR5	-0.614319	0.000829755	0.0362355	Downregulated			6276	S100A5	-0.600336	0.00120552	0.0226633	Downregulated
2820	GPD2		60674	GAS5	1.00918	8.21e-05	0.00120604	Upregulated		55744	COA1	-0.745894	0.00147663	0.0493188	Downregulated			6404	SELPLG	-0.699676	1.37275e-05	0.00288149	Downregulated
2821	GPI		64061	TSPYL2	1.05213	8.86e-07	3.46e-05	Upregulated		55829	SELENOS	-0.596705	0.000270802	0.0201443	Downregulated			6480	ST6GAL1	-0.654971	0.00172978	0.0280229	Downregulated
2876	GPX1		64225	ATL2	1.00197	1.85e-06	6.19e-05	Upregulated		56253	CRTAM	-1.06186	5.06627e-05	0.0088366	Downregulated			6502	SKP2	-0.604175	0.000101134	0.00651931	Downregulated
2877	GPX2		64407	RGS18	2.04941	1.88e-05	0.000379666	Upregulated		56833	SLAMF8	-0.73719	0.00106134	0.0413312	Downregulated			6915	TBXA2R	-0.819702	0.00143734	0.0253216	Downregulated
2878	GPX3		64805	P2RY12	1.74821	0.000261318	0.00297533	Upregulated		56888	KCMF1	-0.618161	5.78468e-05	0.00938562	Downregulated			6981	TRGV7	-0.598167	0.000947258	0.0197554	Downregulated
2879	GPX4		65117	RSRC2	1.09282	3.88e-08	3.02e-06	Upregulated		57007	ACKR3	-0.875722	5.74491e-05	0.00937621	Downregulated			7072	TIA1	-0.594312	0.00015748	0.00803138	Downregulated
2880	GPX5		65983	GRAMD2B	1.22521	0.000645063	0.00593751	Upregulated		57120	GOPC	-0.941894	1.45277e-05	0.00486979	Downregulated			7126	TNFAIP1	-0.748218	2.76377e-07	0.00117584	Downregulated
2882	GPX7		79027	ZNF655	1.15366	6.98e-13	8.97e-10	Upregulated		57121	LPAR5	-0.908679	0.000741547	0.0340421	Downregulated			7188	TRAF5	-0.713261	8.48386e-05	0.0059961	Downregulated
2936	GSR		79188	TMEM43	1.08935	0.000122714	0.0016485	Upregulated		57634	EP400	-0.673113	0.00134599	0.0468865	Downregulated			7372	UMPS	-0.599829	6.19441e-05	0.00520214	Downregulated
2937	GSS		79469	DLEU2L	1.14082	6.04e-07	2.54e-05	Upregulated		58508	KMT2C	-0.595516	0.000338504	0.0225457	Downregulated			7565	ZNF17	-0.678937	2.1521e-06	0.00155675	Downregulated
2944	GSTM1		79663	HSPBAP1	1.11946	2.35e-09	3.59e-07	Upregulated		59339	PLEKHA2	-1.15356	0.00117535	0.0437753	Downregulated			7696	ZNF137P	-0.617813	0.000760859	0.0173235	Downregulated
2946	GSTM2		79993	ELOVL7	1.76941	0.000285077	0.00319134	Upregulated		60436	TGIF2	-0.763207	0.000454684	0.0257882	Downregulated			7764	ZNF217	-0.590127	5.23678e-05	0.00474483	Downregulated
2974	GUCY1B2		80018	NAA25	1.02637	4.19e-06	0.000116811	Upregulated		60673	ATG101	-0.617602	9.36606e-05	0.0118265	Downregulated			7769	ZNF226	-0.941378	0.00117237	0.0223169	Downregulated
2977	GUCY1A2		80055	PGAP1	1.78323	8.92e-06	0.000211482	Upregulated		64393	ZMAT3	-0.785202	0.000429869	0.0251101	Downregulated			7775	ZNF232	-0.773708	0.00145697	0.0255108	Downregulated
2978	GUCA1A		80149	ZC3H12A	1.19743	0.000178144	0.00219717	Upregulated		65979	PHACTR4	-0.671264	1.99314e-05	0.00561728	Downregulated			7918	GPANK1	-0.659292	8.99767e-05	0.00619539	Downregulated
2982	GUCY1A1		80183	RUBCNL	1.45011	0.00458205	0.0267911	Upregulated		65996	CENPBD1P1	-0.635357	0.000220431	0.0182	Downregulated			8148	TAF15	-0.6674	0.0020509	0.0312073	Downregulated
2983	GUCY1B1		80255	SLC35F5	1.17945	0.000524657	0.00507441	Upregulated		79064	TMEM223	-0.775425	1.51929e-05	0.00500405	Downregulated			8195	MKKS	-0.822633	0.000638175	0.0159151	Downregulated
2984	GUCY2C		80763	SPX	1.74585	0.00167212	0.0123947	Upregulated		79142	PHF23	-0.943569	9.18064e-07	0.00183616	Downregulated			8277	TKTL1	-0.592062	0.000322845	0.0109011	Downregulated
2986	GUCY2F		81027	TUBB1	1.45577	0.00129919	0.0101636	Upregulated		79156	PLEKHF1	-0.972433	2.89435e-05	0.00685059	Downregulated			8525	DGKZ	-0.668204	3.15325e-05	0.00395095	Downregulated
2987	GUK1		81846	SBF2	1.10784	0.000198359	0.00239357	Upregulated		79443	FYCO1	-0.707215	0.000695092	0.0330086	Downregulated			8655	DYNLL1	-0.698887	2.6035e-05	0.0036198	Downregulated
2990	GUSB		83591	THAP2	1.30317	0.00814288	0.0409277	Upregulated		79626	TNFAIP8L2	-0.718691	3.80897e-05	0.00781276	Downregulated			8692	HYAL2	-0.756101	5.10373e-06	0.00212881	Downregulated
2992	GYG1		83593	RASSF5	1.1204	0.000538776	0.00517707	Upregulated		79718	TBL1XR1	-0.686477	0.000464198	0.0261866	Downregulated			8705	B3GALT4	-0.65782	5.20346e-06	0.00213489	Downregulated
2997	GYS1		83699	SH3BGRL2	1.17577	0.00442547	0.0260764	Upregulated		79753	SNIP1	-0.957631	0.000106564	0.0128618	Downregulated			8740	TNFSF14	-1.08357	1.19078e-05	0.00277307	Downregulated
2998	GYS2		84188	FAR1	1.44792	1.8e-06	6.05e-05	Upregulated		79760	GEMIN7	-0.597963	0.000202046	0.0175529	Downregulated			8743	TNFSF10	-0.774672	0.00265734	0.0364935	Downregulated
3000	GUCY2D		84220	RGPD5	1.17849	7.06e-07	2.89e-05	Upregulated		79899	PRR5L	-1.35383	0.000502938	0.0272799	Downregulated			8835	SOCS2	-0.945685	0.00145735	0.0255108	Downregulated
3028	HSD17B10		84268	RPAIN	1.16018	5.28e-08	3.8e-06	Upregulated		79961	DENND2D	-0.649635	1.78538e-07	0.000869846	Downregulated			9031	BAZ1B	-0.645149	0.000395335	0.0120917	Downregulated
3029	HAGH		84281	C2orf88	1.96728	4.57e-05	0.00076298	Upregulated		80215	RUNX1-IT1	-0.867447	0.000103831	0.0126718	Downregulated			9419	CRIPT	-0.645397	2.95219e-05	0.00384101	Downregulated
3030	HADHA		84333	PCGF5	1.18423	1.08e-06	4.03e-05	Upregulated		80301	PLEKHO2	-0.667859	9.74077e-06	0.00421458	Downregulated			9422	ZNF264	-0.687091	4.94167e-06	0.00210243	Downregulated
3032	HADHB		84460	ZMAT1	1.03176	2.83e-05	0.00052421	Upregulated		80342	TRAF3IP3	-0.840081	6.61718e-05	0.00999432	Downregulated			9466	IL27RA	-0.594737	3.27033e-05	0.00400969	Downregulated
3033	HADH		84519	ACRBP	1.46318	0.000391191	0.00406237	Upregulated		80789	INTS5	-0.77744	3.53221e-05	0.00778063	Downregulated			9581	PREPL	-0.698365	0.00128934	0.0235936	Downregulated
3036	HAS1		84771	DDX11L2	1.31824	0.00421735	0.0251729	Upregulated		81555	YIPF5	-0.783449	0.000988271	0.039706	Downregulated			9659	PDE4DIP	-0.731237	0.00438106	0.0495652	Downregulated
3037	HAS2		84807	NFKBID	1.00025	0.0063154	0.0339823	Upregulated		81565	NDEL1	-0.680766	7.62124e-06	0.00372046	Downregulated			9704	DHX34	-0.594955	0.000266083	0.0101557	Downregulated
3038	HAS3		84826	SFT2D3	1.30265	3.32e-05	0.000593862	Upregulated		81603	TRIM8	-0.643117	0.000129236	0.0140757	Downregulated			9718	ECE2	-0.65444	0.000700454	0.0166114	Downregulated
3067	HDC		84897	TBRG1	1.10811	2.08e-11	9.98e-09	Upregulated		81606	LBH	-0.600848	0.000962762	0.0394131	Downregulated			9724	UTP14C	-0.601667	0.000125007	0.00713881	Downregulated
3069	HDLBP		85235	H2AC12	1.39551	0.000928109	0.00783576	Upregulated		81628	TSC22D4	-0.682176	0.000939256	0.0390246	Downregulated			9726	ZNF646	-0.718119	3.11002e-06	0.00178805	Downregulated
3073	HEXA		85313	PPIL4	1.15015	1.69e-07	9.43e-06	Upregulated		81875	ISG20L2	-0.617163	3.27954e-05	0.00747121	Downregulated			9750	RIPOR2	-0.590735	0.000422112	0.0125235	Downregulated
3074	HEXB		90806	ANGEL2	1.35673	6.9e-10	1.49e-07	Upregulated		81893	SLC7A5P1	-1.15184	0.000100607	0.0124918	Downregulated			9805	SCRN1	-0.607535	0.00139453	0.0247726	Downregulated
3098	HK1		90826	PRMT9	1.37235	2.97e-05	0.000543192	Upregulated		83607	AMMECR1L	-0.618799	5.31294e-05	0.00902127	Downregulated			10044	SH2D3C	-0.968271	0.000261898	0.0100382	Downregulated
3099	HK2		90990	KIFC2	1.07459	2.99e-09	4.32e-07	Upregulated		83667	SESN2	-0.715243	0.00061489	0.0308999	Downregulated			10077	TSPAN32	-0.626501	0.000189643	0.00869437	Downregulated
3101	HK3		91300	R3HDM4	1.11746	1.06e-13	2.18e-10	Upregulated		83874	TBC1D10A	-0.724062	0.00011004	0.0128922	Downregulated			10113	PREB	-0.613878	0.00011507	0.00685682	Downregulated
3145	HMBS		91304	TMEM259	1.08842	1.04e-05	0.000237538	Upregulated		84172	POLR1B	-0.649919	0.000443476	0.0255232	Downregulated			10206	TRIM13	0.785416	1.50259e-06	0.00149156	Downregulated
3151	HMGN2		91746	YTHDC1	1.38019	3.28e-05	0.000587735	Upregulated		84307	ZNF397	-0.686685	1.92447e-05	0.00557626	Downregulated			10219	KLRG1	-0.770677	0.000314748	0.010808	Downregulated
3155	HMGCL		92162	TMEM88	1.26067	0.00262359	0.0175232	Upregulated		84525	HOPX	-1.18204	0.000890984	0.0378962	Downregulated			10238	DCAF7	-0.98236	1.0448e-05	0.00266769	Downregulated
3156	HMGCR		94120	SYTL3	1.21236	0.00900463	0.0441718	Upregulated		84811	BUD13	-0.752007	1.36858e-05	0.00480807	Downregulated			10263	CDK2AP2	-0.756191	0.000299922	0.0106335	Downregulated
3157	HMGCS1		96459	FNIP1	1.04251	3.19e-08	2.62e-06	Upregulated		84820	POLR2J4	-0.682381	3.80621e-05	0.00781276	Downregulated			10320	IKZF1	-0.621835	0.000435499	0.01279	Downregulated
3158	HMGCS2		114823	LENG8	1.50605	1.81e-11	9.25e-09	Upregulated		84859	LRCH3	-0.850162	0.000272158	0.0201936	Downregulated			10331	B3GNT3	-0.694403	0.000356369	0.0113656	Downregulated
3162	HMOX1		124637	CYB5D1	1.8598	0.000409328	0.00420203	Upregulated		84861	KLHL22	-0.703035	1.37837e-05	0.00480807	Downregulated			10471	PFDN6	-0.796665	0.00026183	0.0100382	Downregulated
3163	HMOX2		130872	AHSA2P	1.25204	2.03e-06	6.66e-05	Upregulated		84984	CEP19	-0.649524	0.000293007	0.0211348	Downregulated			10636	RGS14	-0.667686	0.000151196	0.00788753	Downregulated
3177	SLC29A2		134429	STARD4	1.12576	0.00178001	0.0129556	Upregulated		85027	SMIM3	-0.666595	0.000662228	0.0322703	Downregulated			10780	ZNF234	-0.877956	0.0012458	0.0230847	Downregulated
3247	HPFH2		134637	ADAT2	1.33876	1.34e-07	7.9e-06	Upregulated		85315	PAQR8	-0.899591	7.33067e-06	0.00364368	Downregulated			10866	HCP5	-1.3475	4.5798e-05	0.00453309	Downregulated
3248	HPGD		139105	BEND2	1.512	0.000368831	0.00388851	Upregulated		85379	KIAA1671	-0.870016	0.000686361	0.0328874	Downregulated			10902	BRD8	-0.644802	7.84934e-06	0.00240252	Downregulated
3251	HPRT1		140890	SREK1	1.36982	7.93e-09	8.85e-07	Upregulated		90120	TMEM250	-0.833903	2.10285e-08	0.000320408	Downregulated			11120	BTN2A1	-0.629786	0.000175654	0.00846342	Downregulated
3290	HSD11B1		143684	FAM76B	1.04963	1.37e-06	4.87e-05	Upregulated		90231	KIAA2013	-0.658584	0.000111125	0.012935	Downregulated			11128	POLR3A	-0.596784	0.000419258	0.0124649	Downregulated
3291	HSD11B2		144195	SLC2A14	1.04379	0.000168056	0.00209974	Upregulated		90273	CEACAM21	-0.634277	0.00115873	0.0434823	Downregulated			22880	MORC2	-0.737706	1.30242e-06	0.00149156	Downregulated
3292	HSD17B1		144811	LACC1	1.20016	0.00628182	0.0338497	Upregulated		90693	CCDC126	-0.730484	1.97121e-05	0.00561332	Downregulated			23064	SETX	-0.683948	0.000870141	0.0187065	Downregulated
3294	HSD17B2		145474	LOC145474	1.58043	0.00349385	0.0219318	Upregulated		91663	MYADM	-0.79062	4.8309e-05	0.00877507	Downregulated			23216	TBC1D1	-0.725414	2.98736e-05	0.00384948	Downregulated
3295	HSD17B4		146857	SLFN13	1.24807	1.37e-06	4.85e-05	Upregulated		91749	MFSD4B	-0.612949	9.26785e-06	0.00415344	Downregulated			23552	CDK20	-0.602749	7.2652e-06	0.00234481	Downregulated
3417	IDH1		149478	BTBD19	1.97115	0.000430117	0.00434689	Upregulated		92922	CCDC102A	-0.662001	4.5608e-06	0.00293366	Downregulated			23765	IL17RA	-0.615724	0.00374531	0.0448579	Downregulated
3418	IDH2		150094	SIK1	1.24525	4.46e-05	0.000747013	Upregulated		116442	RAB39B	-0.857269	0.000155582	0.0154102	Downregulated			25973	PARS2	-0.684674	2.07967e-05	0.00332154	Downregulated
3419	IDH3A		153241	CEP120	1.54045	1.33e-07	7.83e-06	Upregulated		121274	ZNF641	-0.865884	0.0015138	0.0499179	Downregulated			26119	LDLRAP1	-0.649956	0.00224278	0.0331431	Downregulated
3420	IDH3B		157769	FAM91A1	1.00032	4.91e-08	3.59e-06	Upregulated		122830	NAA30	-0.719624	0.000108808	0.0128922	Downregulated			27151	CPAMD8	-1.17463	0.000553767	0.0147532	Downregulated
3421	IDH3G		158830	CXorf65	1.14294	6.4e-06	0.000162687	Upregulated		124540	MSI2	-0.721298	4.00214e-05	0.00801129	Downregulated			27236	ARFIP1	-0.661451	0.001643	0.0274034	Downregulated
3422	IDI1		163255	ZNF540	1.00346	0.00395704	0.0240497	Upregulated		126308	MOB3A	-0.866626	1.72306e-07	0.000869846	Downregulated			27301	APEX2	-0.659858	4.6702e-05	0.00453309	Downregulated
3612	IMPA1		165631	PARP15	1.47009	2.25e-07	1.17e-05	Upregulated		131583	FAM43A	-0.688046	0.00050283	0.0272799	Downregulated			28985	MCTS1	-0.755802	0.00233182	0.0338985	Downregulated
3613	IMPA2		170506	DHX36	1.12763	7.26e-09	8.39e-07	Upregulated		132241	RPL32P3	-0.768813	0.000237496	0.0186242	Downregulated			29071	C1GALT1C1	-0.663804	0.000303637	0.0106469	Downregulated
3614	IMPDH1		202134	FAM153B	1.46824	0.000235325	0.00274006	Upregulated		133957	CCDC127	-0.621606	0.000423136	0.0250107	Downregulated			29089	UBE2T	-0.640411	0.00036849	0.0115715	Downregulated
3615	IMPDH2		221037	JMJD1C	1.6504	2.15e-05	0.000421369	Upregulated		139818	DOCK11	-0.905277	0.000829201	0.0362355	Downregulated			29097	CNIH4	-0.710816	0.000115915	0.00685682	Downregulated
3620	IDO1		221079	ARL5B	1.37635	0.00272776	0.0180776	Upregulated		144571	A2M-AS1	-1.79616	0.00044437	0.0255478	Downregulated			29104	N6AMT1	-0.736114	0.00108423	0.0212319	Downregulated
3628	INPP1		221756	SERPINB9P1	1.3542	0.00709853	0.0371044	Upregulated		147138	TMC8	-0.711551	0.00151332	0.0499179	Downregulated			29115	SAP30BP	-0.657277	1.22916e-05	0.00282673	Downregulated
3631	INPP4A		222166	MTURN	1.11682	0.000390132	0.00405368	Upregulated		148479	PHF13	-0.639143	8.41902e-06	0.00400269	Downregulated			29125	C11orf21	-0.669654	0.00429866	0.0489787	Downregulated
3632	INPP5A		246175	CNOT6L	1.29413	0.000170901	0.00212945	Upregulated		148932	MOB3C	-0.637169	1.9706e-05	0.00561332	Downregulated			29909	GPR171	-0.662262	0.00111962	0.0216715	Downregulated
3633	INPP5B		253650	ANKRD18A	1.03901	0.00170731	0.012589	Upregulated		150275	CCDC117	-0.80749	0.00018103	0.0167759	Downregulated			51027	BOLA1	-0.603378	4.89041e-06	0.00210164	Downregulated
3635	INPP5D		254065	BRWD3	1.0432	3.1e-10	7.82e-08	Upregulated		151050	KANSL1L	-0.940793	0.000197644	0.0175106	Downregulated			51063	CALHM2	-0.708103	0.00325396	0.0412023	Downregulated
3636	INPPL1		255231	MCOLN2	1.44187	2.59e-08	2.21e-06	Upregulated		154807	VKORC1L1	-0.646356	6.27926e-05	0.00975897	Downregulated			51103	NDUFAF1	-0.929266	8.39539e-05	0.00597991	Downregulated
3658	IREB2		256021	LINC01619	1.55	0.00010642	0.00148281	Upregulated		154881	KCTD7	-0.639305	1.38053e-05	0.00480807	Downregulated			51110	LACTB2	-0.610963	0.00186589	0.029295	Downregulated
3703	STT3A		283131	NEAT1	1.74138	4.24e-05	0.000717203	Upregulated		157285	PRAG1	-0.932043	4.9523e-05	0.00879114	Downregulated			51236	HGH1	-0.619024	0.000305111	0.0106569	Downregulated
3704	ITPA		283635	FAM177A1	1.21863	0.000255167	0.00292173	Upregulated		157922	CAMSAP1	-0.630493	6.75168e-05	0.0100703	Downregulated			51603	EEF1AKNMT	-1.36862	9.13744e-07	0.00149156	Downregulated
3706	ITPKA		284702	N/A	1.53747	1.39e-07	8.12e-06	Upregulated		170384	FUT11	-0.885778	0.000897633	0.0381041	Downregulated			53405	CLIC5	-0.760516	0.000992812	0.0202072	Downregulated
3707	ITPKB		285097	LOC285097	1.18298	0.000795899	0.00700173	Upregulated		170954	PPP1R18	-0.678316	3.80596e-05	0.00781276	Downregulated			54482	TRMT13	-0.668444	0.000303599	0.0106469	Downregulated
3712	IVD		285190	RGPD4	1.17849	7.06e-07	2.89e-05	Upregulated		200933	FBXO45	-0.804322	0.000173382	0.0164227	Downregulated			54512	EXOSC4	-0.851322	1.28634e-06	0.00149156	Downregulated
3906	LALBA		285512	FAM13A-AS1	1.06714	7.19e-10	1.51e-07	Upregulated		222236	NAPEPLD	-0.79987	4.50335e-05	0.00849037	Downregulated			54785	BORCS6	-0.750645	1.43733e-05	0.00288149	Downregulated
3930	LBR		285596	FAM153A	1.46824	0.000235325	0.00274006	Upregulated		283742	FAM98B	-0.681404	0.000319287	0.0220084	Downregulated			54964	C1orf56	-0.593534	1.97498e-05	0.00326948	Downregulated
3931	LCAT		285957	LOC285957	1.03639	6.26e-05	0.000979936	Upregulated		284367	SIGLEC17P	-1.36659	0.000395386	0.0241539	Downregulated			55204	GOLPH3L	-0.86585	0.000469928	0.0132668	Downregulated
3938	LCT		286097	MICU3	1.14783	0.00217697	0.0151799	Upregulated		284618	RUSC1-AS1	-0.621918	0.000182884	0.016781	Downregulated			55343	SLC35C1	-0.61378	0.000111081	0.00678875	Downregulated
3939	LDHA		286109	CASC7	1.11921	0.000259949	0.0029625	Upregulated		326624	RAB37	-0.607568	6.75957e-05	0.0100703	Downregulated			55500	ETNK1	1.11568	3.67789e-05	0.00421394	Downregulated
3945	LDHB		348094	ANKDD1A	1.06519	0.00235376	0.0161247	Upregulated		333929	SNAI3	-0.862608	6.63356e-06	0.00350061	Downregulated			55793	MINDY1	-0.817647	0.00110556	0.0214777	Downregulated
3948	LDHC		374650	GOLGA6L5P	1.30061	1.52e-07	8.66e-06	Upregulated		338692	ANKRD13D	-0.591539	0.000801845	0.0357301	Downregulated			55958	KLHL9	-0.745253	2.11185e-05	0.00333734	Downregulated
3988	LIPA		386593	CHKB-CPT1B	1.0804	3.32e-05	0.00059375	Upregulated		339500	ZNF678	-1.08943	1.14808e-05	0.00461555	Downregulated			57007	ACKR3	-0.986044	0.00086759	0.0186969	Downregulated
3990	LIPC		399844	LINC01002	1.50536	8.52e-07	3.37e-05	Upregulated		359948	IRF2BP2	-0.799293	3.92076e-05	0.00795944	Downregulated			57594	HOMEZ	-0.689067	0.000655982	0.0160387	Downregulated
3991	LIPE		401251	SAPCD1	1.31981	3.24e-08	2.64e-06	Upregulated		374403	TBC1D10C	-0.613985	4.44414e-06	0.00293366	Downregulated			58526	MID1IP1	-0.800931	1.74634e-05	0.00310605	Downregulated
3992	FADS1		402483	LINC01000	1.44514	2.44e-07	1.25e-05	Upregulated		387535		-0.660533	0.00021064	0.0179668	Downregulated			63931	MRPS14	-0.66435	0.000227314	0.00945186	Downregulated
3995	FADS3		406948	MIR15A	1.14082	6.04e-07	2.54e-05	Upregulated		389677	RBM12B	-0.620776	4.53934e-06	0.00293366	Downregulated			64180	DPEP3	-0.638797	3.61226e-05	0.00418757	Downregulated
4023	LPL		406952	MIR17	1.7182	3.88e-08	3.02e-06	Upregulated		440026	TMEM41B	-0.685346	1.44797e-05	0.00486979	Downregulated			64400	AKTIP	-0.691728	0.00169696	0.0277304	Downregulated
4025	LPO		406953	MIR18A	1.7182	3.88e-08	3.02e-06	Upregulated		440193	CCDC88C	-0.674028	8.52337e-06	0.00400888	Downregulated			65078	RTN4R	-0.769352	1.33806e-06	0.00149156	Downregulated
4047	LSS		406979	MIR19A	1.7182	3.88e-08	3.02e-06	Upregulated		440345	NPIPB4	-1.15184	0.000100607	0.0124918	Downregulated			79037	PVRIG	-0.666593	1.9052e-05	0.00320878	Downregulated
4048	LTA4H		406980	MIR19B1	1.7182	3.88e-08	3.02e-06	Upregulated		440354	SMG1P2	-1.15184	0.000100607	0.0124918	Downregulated			79083	MLPH	-0.619035	5.96977e-06	0.00223205	Downregulated
4051	CYP4F3		406982	MIR20A	1.7182	3.88e-08	3.02e-06	Upregulated		442578	STAG3L3	-0.708102	0.000123341	0.0137908	Downregulated			79142	PHF23	-1.02344	0.000107948	0.00669838	Downregulated
4125	MAN2B1		407048	MIR92A1	1.7182	3.88e-08	3.02e-06	Upregulated		474344	GIMAP6	-0.593557	2.49731e-05	0.00629218	Downregulated			79143	MBOAT7	-0.606435	1.30907e-05	0.00284516	Downregulated
4126	MANBA		407975	MIR17HG	1.7182	3.88e-08	3.02e-06	Upregulated		492311	IGIP	-0.712932	6.58277e-05	0.00996989	Downregulated			79574	EPS8L3	-0.695406	1.45964e-06	0.00149156	Downregulated
4143	MAT1A		440026	TMEM41B	1.36415	7.83e-09	8.79e-07	Upregulated		494150	PHBP19	-0.874037	6.79707e-05	0.0100713	Downregulated			79626	TNFAIP8L2	-1.01556	2.98621e-05	0.00384948	Downregulated
4144	MAT2A		440270	GOLGA8B	1.56454	8.01e-08	5.26e-06	Upregulated		552900	BOLA2	-1.15184	0.000100607	0.0124918	Downregulated			79635	CCDC121	-0.673345	0.000339628	0.0111347	Downregulated
4190	MDH1		440295	GOLGA6L9	1.30061	1.52e-07	8.66e-06	Upregulated		595101	SMG1P5	-1.15184	0.000100607	0.0124918	Downregulated			79692	ZNF322	-1.16086	0.00010534	0.00661993	Downregulated
4191	MDH2		441951	ZFAS1	1.823	1.19e-10	3.77e-08	Upregulated		613037	NPIPB13	-1.15184	0.000100607	0.0124918	Downregulated			79812	MMRN2	-0.677612	0.000397034	0.0120943	Downregulated
4200	ME2		553158	PRR5-ARHGAP8	1.05998	0.00122261	0.00969224	Upregulated		641298	SMG1P1	-1.15184	0.000100607	0.0124918	Downregulated			79896	THNSL1	-0.645885	3.41009e-05	0.0041171	Downregulated
4297	KMT2A		619498	SNORD74	1.00918	8.21e-05	0.00120604	Upregulated		653390	RRN3P2	-0.823698	5.68787e-05	0.00931091	Downregulated			79898	ZNF613	-0.73728	0.000317381	0.0108388	Downregulated
4329	ALDH6A1		619567	SNORD2	1.54505	6.93e-05	0.00105787	Upregulated		729230	CCR2	-1.30857	8.64629e-05	0.0114526	Downregulated			79922	MRM1	-0.649168	0.00161757	0.027089	Downregulated
4351	MPI		619568	SNORA4	1.54505	6.93e-05	0.00105787	Upregulated		729678	LINC00847	-0.791192	9.40328e-07	0.00183616	Downregulated			79943	ZNF696	-0.686867	0.000253547	0.00989878	Downregulated
4353	MPO		643180	CCT6P3	1.16374	3.21e-06	9.48e-05	Upregulated		100128751		-0.771955	0.000621074	0.0310963	Downregulated			79961	DENND2D	-0.877727	0.000201495	0.00896505	Downregulated
4357	MPST		643253	CCT6P1	1.16374	3.21e-06	9.48e-05	Upregulated		100132247	NPIPB5	-1.15184	0.000100607	0.0124918	Downregulated			80010	RMI1	-0.630052	3.57565e-06	0.00190157	Downregulated
4363	ABCC1		643707	GOLGA6L4	1.30061	1.52e-07	8.66e-06	Upregulated		100271836	SMG1P3	-1.15184	0.000100607	0.0124918	Downregulated			80201	HKDC1	-0.852999	0.00277204	0.0373397	Downregulated
4507	MTAP		648740	ACTG1P4	1.35864	9.95e-09	1.06e-06	Upregulated		100272216		-0.815725	0.000715355	0.0333156	Downregulated			80207	OPA3	-0.679655	3.56909e-05	0.00418311	Downregulated
4512	COX1		653316	FAM153CP	1.46824	0.000235325	0.00274006	Upregulated		100288332	NPIPA5	-1.15184	0.000100607	0.0124918	Downregulated			80215	RUNX1-IT1	-0.911014	0.000261888	0.0100382	Downregulated
4513	COX2		653489	RGPD3	1.17849	7.06e-07	2.89e-05	Upregulated		100302692	FTX	-0.756571	5.80272e-05	0.00938562	Downregulated			80301	PLEKHO2	-0.939074	4.49064e-06	0.00207668	Downregulated
4514	COX3		677847	SNORA81	1.54505	6.93e-05	0.00105787	Upregulated		100505576	LINC00672	-0.887008	1.67801e-05	0.00526809	Downregulated			80820	EEPD1	-0.714895	0.0024415	0.0347288	Downregulated
4519	CYTB		692196	SNORD76	1.00918	8.21e-05	0.00120604	Upregulated		100506060	SMG1P7	-1.15184	0.000100607	0.0124918	Downregulated			81555	YIPF5	-0.714137	0.000691457	0.0164888	Downregulated
4522	MTHFD1		692197	SNORD77	1.00918	8.21e-05	0.00120604	Upregulated		100506776	TRG-AS1	-0.748688	0.000135235	0.0143455	Downregulated			81577	GFOD2	-0.672209	3.55725e-05	0.00418075	Downregulated
4524	MTHFR		693197	MIR612	1.74138	4.24e-05	0.000717203	Upregulated		100996919		-0.685821	0.000262435	0.0198186	Downregulated			81704	DOCK8	-0.718846	6.69571e-05	0.00531871	Downregulated
4535	ND1		727851	RGPD8	1.17849	7.06e-07	2.89e-05	Upregulated		101060386		-1.15184	0.000100607	0.0124918	Downregulated			83541	FAM110A	-0.891125	7.85739e-07	0.00149156	Downregulated
4536	ND2		728734	NPIPB8	1.09068	4.15e-06	0.000116062	Upregulated		101060596		-1.15184	0.000100607	0.0124918	Downregulated			83743	GRWD1	-0.771001	2.62045e-05	0.0036315	Downregulated
4537	ND3		728741	NPIPB6	1.09068	4.15e-06	0.000116062	Upregulated		101060604		-1.15184	0.000100607	0.0124918	Downregulated			83759	RBM4B	-0.616316	0.000303172	0.0106469	Downregulated
4538	ND4		729540	RGPD6	1.17849	7.06e-07	2.89e-05	Upregulated		101241892	NPTN-IT1	-0.668702	0.000107234	0.0128861	Downregulated			84307	ZNF397	-0.668676	0.000201382	0.00896505	Downregulated
4539	ND4L		729737	LOC729737	1.50536	8.52e-07	3.37e-05	Upregulated		101730217	SPECC1L-ADORA2A	-0.707471	1.46071e-05	0.00486979	Downregulated			84315	MON1A	-0.889617	8.9224e-06	0.00251393	Downregulated
4540	ND5		100124516	SNORD58C	1.08159	7.38e-08	4.93e-06	Upregulated		101930112	LOC101930112	-0.593243	0.000116616	0.0132557	Downregulated			84329	HVCN1	-0.631032	0.00405054	0.0472138	Downregulated
4541	ND6		100130476	WAKMAR2	1.24078	1.89e-05	0.000379913	Upregulated		102723773		-1.15184	0.000100607	0.0124918	Downregulated			84622	ZNF594	-0.815226	0.00226676	0.0333124	Downregulated
4548	MTR		100130938	LOC100130938	1.1608	0.0009079	0.00770792	Upregulated										84674	CARD6	-1.28338	7.09443e-06	0.00233979	Downregulated
4594	MMUT		100131755	ARMCX4	1.19281	2.97e-05	0.000542823	Upregulated										84803	GPAT3	-0.661841	0.00272795	0.0370683	Downregulated
4597	MVD		100132062	LOC100132062	1.50536	8.52e-07	3.37e-05	Upregulated										84852	ATP1A1-AS1	-0.720582	0.00238987	0.0342808	Downregulated
4598	MVK		100133161	LINC01001	1.50536	8.52e-07	3.37e-05	Upregulated										84865	CCDC142	-0.806623	3.4866e-06	0.00187769	Downregulated
4645	MYO5B		100133182	LOC100133182	1.50536	8.52e-07	3.37e-05	Upregulated										84984	CEP19	-0.635361	0.00110208	0.0214395	Downregulated
4668	NAGA		100133331	LOC100133331	1.50536	8.52e-07	3.37e-05	Upregulated										85315	PAQR8	-0.699413	0.00292096	0.0383401	Downregulated
4694	NDUFA1		100133941	CD24	1.92363	0.00595577	0.0325209	Upregulated										85376	RIMBP3	-1.50582	0.000154053	0.00797347	Downregulated
4695	NDUFA2		100288332	NPIPA5	1.09068	4.15e-06	0.000116062	Upregulated										89122	TRIM4	-0.675636	7.41166e-05	0.00561462	Downregulated
4696	NDUFA3		100302143	MIR1248	1.54505	6.93e-05	0.00105787	Upregulated										89857	KLHL6	-0.632541	0.00199466	0.03061	Downregulated
4697	NDUFA4		100499177	THAP9-AS1	1.47863	2.47e-06	7.73e-05	Upregulated										90353	CTU1	-0.632278	0.00142639	0.0251913	Downregulated
4698	NDUFA5		100506076	LOC100506076	1.13749	0.000129291	0.00171995	Upregulated										90780	PYGO2	-0.846381	3.0716e-06	0.00178805	Downregulated
4700	NDUFA6		100506123	LOC100506123	1.13749	0.000129291	0.00171995	Upregulated										90861	JPT2	-0.932118	0.00017118	0.00834328	Downregulated
4701	NDUFA7		100507387	LOC100507387	1.46824	0.000235325	0.00274006	Upregulated										91107	TRIM47	-1.04513	9.65588e-05	0.00638406	Downregulated
4702	NDUFA8		100526833	SEPT5-GP1BB	1.46417	0.00249911	0.0168815	Upregulated										112398	EGLN2	-0.826896	2.09826e-05	0.00333099	Downregulated
4704	NDUFA9		100526842	RPL17-C18orf32	1.08159	7.38e-08	4.93e-06	Upregulated										112724	RDH13	-0.633408	0.000212311	0.00913281	Downregulated
4705	NDUFA10		100532732	MSH5-SAPCD1	1.31981	3.24e-08	2.64e-06	Upregulated										113179	ADAT3	-0.595238	0.000464818	0.0132333	Downregulated
4706	NDUFAB1		100996668	LOC100996668	1.26065	9.97e-05	0.00140646	Upregulated										114836	SLAMF6	-0.613136	2.57385e-05	0.00359983	Downregulated
4707	NDUFB1		101060391	SNTG2-AS1	1.098	0.000643915	0.00592982	Upregulated										115207	KCTD12	-0.677847	0.00207955	0.0314408	Downregulated
4708	NDUFB2		101241892	NPTN-IT1	1.20455	4.48e-06	0.000123248	Upregulated										116143	WDR92	-0.83045	0.000304771	0.0106545	Downregulated
4709	NDUFB3		101927178	LOC101927178	1.21863	0.000255167	0.00292173	Upregulated										116985	ARAP1	-0.700173	0.000439417	0.0128488	Downregulated
4710	NDUFB4		101928198	LOC101928198	1.77392	0.000497729	0.00488044	Upregulated										117289	TAGAP	-0.642297	0.00025905	0.0100102	Downregulated
4711	NDUFB5		101928349	LOC101928349	1.46824	0.000235325	0.00274006	Upregulated										120425	JAML	-0.704169	0.000650088	0.0160268	Downregulated
4712	NDUFB6		101928419	LOC101928419	1.10118	0.000562167	0.00534269	Upregulated										125893	ZNF816	-0.774294	0.000160815	0.00809689	Downregulated
4713	NDUFB7		101929336	LOC101929336	1.24585	3.26e-07	1.57e-05	Upregulated										126231	ZNF573	-0.750436	0.00100938	0.0204127	Downregulated
4714	NDUFB8		101929819	LOC101929819	1.50536	8.52e-07	3.37e-05	Upregulated										126308	MOB3A	-0.687717	7.42989e-05	0.00561462	Downregulated
4715	NDUFB9		101930363	LOC101930363	1.46824	0.000235325	0.00274006	Upregulated										126432	RINL	-0.793467	8.47962e-06	0.00247741	Downregulated
4716	NDUFB10		101930583	LOC101930583	1.56454	8.01e-08	5.26e-06	Upregulated										131583	FAM43A	-0.684936	0.0035165	0.0432398	Downregulated
4717	NDUFC1		102465438	MIR6732	1.19743	0.000178144	0.00219717	Upregulated										137209	ZNF572	-0.63616	0.00422186	0.0484294	Downregulated
4718	NDUFC2		102465454	MIR6758	1.77184	1.4e-09	2.44e-07	Upregulated										138716	RPP25L	-0.61473	3.01295e-05	0.00384948	Downregulated
4719	NDUFS1		102465532	MIR6883	1.10393	5.37e-07	2.31e-05	Upregulated										151888	BTLA	-0.673719	0.000418347	0.0124488	Downregulated
4720	NDUFS2		102724093	LOC102724093	1.30061	1.52e-07	8.66e-06	Upregulated										153684	LOC153684	-0.96039	7.91935e-05	0.00573008	Downregulated
4722	NDUFS3		91	ACVR1B	-1.21284	2.78e-09	4.08e-07	Downregulated										157285	PRAG1	-1.19752	0.000653202	0.0160268	Downregulated
4723	NDUFV1		481	ATP1B1	-1.19508	0.000516031	0.00501493	Downregulated										161145	TMEM229B	-0.679098	0.000761195	0.0173235	Downregulated
4724	NDUFS4		546	ATRX	-1.08595	2.01e-05	0.000399484	Downregulated										170487	ACTL10	-0.965469	0.000188953	0.00868793	Downregulated
4725	NDUFS5		581	BAX	-1.81799	1.46e-09	2.5e-07	Downregulated										170575	GIMAP1	-0.706081	0.00103371	0.0206864	Downregulated
4726	NDUFS6		645	BLVRB	-1.03576	0.000888996	0.00759348	Downregulated										170954	PPP1R18	-0.596398	2.36464e-05	0.00349827	Downregulated
4728	NDUFS8		659	BMPR2	-1.35719	3.38e-12	2.98e-09	Downregulated										200895	DHFR2	-0.672873	1.43404e-05	0.00288149	Downregulated
4729	NDUFV2		684	BST2	-2.06304	2.85e-07	1.43e-05	Downregulated										222194	RSBN1L	-0.622796	0.0001468	0.00772969	Downregulated
4731	NDUFV3		687	KLF9	-1.03413	6.9e-05	0.00105428	Downregulated										222236	NAPEPLD	-0.733672	0.000583	0.0151798	Downregulated
4758	NEU1		695	BTK	-1.20421	0.000333098	0.00359852	Downregulated										257106	ARHGAP30	-0.701743	1.47779e-05	0.00289282	Downregulated
4759	NEU2		801	CALM1	-1.16649	3.07e-05	0.000557766	Downregulated										267002	PGBD2	-0.629381	0.000109802	0.00673131	Downregulated
4801	NFYB		805	CALM2	-1.16649	3.07e-05	0.000557766	Downregulated										283219	KCTD21	-0.617525	5.39147e-05	0.00481269	Downregulated
4803	NGF		808	CALM3	-1.16649	3.07e-05	0.000557766	Downregulated										283237	TTC9C	-0.874706	7.48264e-05	0.00561462	Downregulated
4830	NME1		867	CBL	-1.94989	1.04e-12	1.17e-09	Downregulated										283856	LOC283856	-1.33061	5.1242e-05	0.00470862	Downregulated
4831	NME2		894	CCND2	-1.26493	2.71e-07	1.37e-05	Downregulated										284996	RNF149	-0.670983	2.00464e-05	0.00328028	Downregulated
4832	NME3		911	CD1C	-1.41439	2.14e-05	0.000418775	Downregulated										285971	ZNF775	-1.03459	3.92177e-06	0.00193128	Downregulated
4833	NME4		913	CD1E	-1.2732	6.16e-06	0.000158067	Downregulated										333929	SNAI3	-0.788319	0.000142166	0.00759853	Downregulated
4842	NOS1		998	CDC42	-1.01585	1.08e-05	0.000243543	Downregulated										339324	ZNF260	-0.907346	5.81901e-05	0.00501153	Downregulated
4843	NOS2		1021	CDK6	-1.18732	0.00104486	0.00859317	Downregulated										339352	LOC339352	-0.736164	2.0419e-05	0.00331576	Downregulated
4846	NOS3		1025	CDK9	-1.01193	1.22e-10	3.85e-08	Downregulated										342908	ZNF404	-0.858605	0.000796469	0.0177785	Downregulated
4860	PNP		1028	CDKN1C	-1.08547	0.00054549	0.00522049	Downregulated										347454	SOWAHD	-1.02193	0.0001118	0.00679505	Downregulated
4864	NPC1		1032	CDKN2D	-1.38894	1.46e-08	1.43e-06	Downregulated										348995	NUP43	-1.03282	0.000656151	0.0160387	Downregulated
4881	NPR1		1104	RCC1	-1.11615	1.03e-09	1.96e-07	Downregulated										359821	MRPL42P5	-0.608899	0.000498347	0.0137421	Downregulated
4882	NPR2		1108	CHD4	-1.37281	4.41e-13	6.18e-10	Downregulated										374907	B3GNT8	-0.61155	0.00199005	0.0305766	Downregulated
4891	SLC11A2		1130	LYST	-2.18177	1.89e-08	1.73e-06	Downregulated										389677	RBM12B	-0.665146	0.000283494	0.0104156	Downregulated
4905	NSF		1178	CLC	-1.11285	0.00159651	0.0119476	Downregulated										400506	KNOP1	-0.849178	0.000465943	0.0132333	Downregulated
4907	NT5E		1184	CLCN5	-1.21364	1.51e-09	2.58e-07	Downregulated										400566	C17orf97	-1.18449	0.00266819	0.0365621	Downregulated
4942	OAT		1317	SLC31A1	-1.0684	0.000517883	0.00502489	Downregulated										400569	MED11	-0.808679	9.84551e-06	0.00264102	Downregulated
4952	OCRL		1368	CPM	-1.28621	1.11e-05	0.000249857	Downregulated										400931	MIRLET7BHG	-0.692432	0.000603656	0.0153788	Downregulated
4953	ODC1		1385	CREB1	-1.15436	2.57e-08	2.19e-06	Downregulated										401563	C9orf139	-0.598059	0.00154941	0.0264419	Downregulated
4967	OGDH		1495	CTNNA1	-1.15005	1.15e-07	6.98e-06	Downregulated										440482	ANKRD20A5P	-0.85219	0.000529499	0.0142841	Downregulated
5019	OXCT1		1522	CTSZ	-2.2622	9.5e-07	3.64e-05	Downregulated										442361	OR2A2	-0.654964	9.87333e-05	0.00642685	Downregulated
5033	P4HA1		1523	CUX1	-1.57604	3.89e-09	5.31e-07	Downregulated										643837	LINC01128	-0.636812	0.000320317	0.010882	Downregulated
5048	PAFAH1B1		1654	DDX3X	-1.23659	7.9e-12	5.14e-09	Downregulated										645586		-0.767411	0.000454375	0.013069	Downregulated
5049	PAFAH1B2		1656	DDX6	-1.93316	1.89e-10	5.41e-08	Downregulated										645843	TMEM14EP	-0.65438	4.4482e-05	0.00449529	Downregulated
5050	PAFAH1B3		1719	DHFR	-1.10487	5.6e-08	3.97e-06	Downregulated										728705		-0.603373	0.000449851	0.0130137	Downregulated
5051	PAFAH2		1776	DNASE1L3	-1.2449	1.76e-06	5.94e-05	Downregulated										729230	CCR2	-1.75907	8.76531e-05	0.00610185	Downregulated
5052	PRDX1		1778	DYNC1H1	-1.64014	1.75e-11	9.25e-09	Downregulated										729678	LINC00847	-0.740377	1.80414e-05	0.00310758	Downregulated
5091	PC		1788	DNMT3A	-1.02556	2.71e-05	0.000507534	Downregulated										100128737		-0.628195	0.00157906	0.0267761	Downregulated
5092	PCBD1		1824	DSC2	-1.02891	3.81e-05	0.000660982	Downregulated										100132006		-0.732854	4.59633e-05	0.00453309	Downregulated
5105	PCK1		1981	EIF4G1	-1.76245	3.36e-13	5.05e-10	Downregulated										100233209	PCED1B-AS1	-0.781189	4.78884e-05	0.00455689	Downregulated
5106	PCK2		1997	ELF1	-1.8179	3.92e-12	3.06e-09	Downregulated										100506144	TMEM35B	-0.718413	0.000374651	0.0116688	Downregulated
5130	PCYT1A		2015	ADGRE1	-1.00716	0.00100154	0.00831575	Downregulated										100507436	MICA	-0.691731	0.00132286	0.0239199	Downregulated
5136	PDE1A		2029	ENSA	-1.40983	1.38e-08	1.37e-06	Downregulated
5137	PDE1C		2043	EPHA4	-1.68854	4.74e-08	3.51e-06	Downregulated
5138	PDE2A		2058	EPRS1	-2.68982	1.4e-17	1.91e-13	Downregulated
5139	PDE3A		2113	ETS1	-1.90245	4.59e-11	1.73e-08	Downregulated
5140	PDE3B		2205	FCER1A	-1.38674	0.000408417	0.00419582	Downregulated
5141	PDE4A		2214	FCGR3A	-1.6794	0.000628526	0.00583171	Downregulated
5142	PDE4B		2215	FCGR3B	-1.6794	0.000628526	0.00583171	Downregulated
5143	PDE4C		2286	FKBP2	-1.63719	4.7e-12	3.52e-09	Downregulated
5144	PDE4D		2533	FYB1	-1.388	3.37e-07	1.61e-05	Downregulated
5145	PDE6A		2535	FZD2	-1.07912	0.000183414	0.00224947	Downregulated
5146	PDE6C		2547	XRCC6	-1.15163	6.71e-08	4.58e-06	Downregulated
5147	PDE6D		2585	GALK2	-1.03798	0.000765014	0.00677692	Downregulated
5148	PDE6G		2776	GNAQ	-1.11927	2.8e-11	1.22e-08	Downregulated
5149	PDE6H		2885	GRB2	-1.33793	1.94e-10	5.53e-08	Downregulated
5150	PDE7A		2923	PDIA3	-1.55459	1.57e-08	1.5e-06	Downregulated
5151	PDE8A		2962	GTF2F1	-1.87772	2.7e-15	9.98e-12	Downregulated
5152	PDE9A		3001	GZMA	-1.00641	0.00891014	0.0437938	Downregulated
5153	PDE1B		3004	GZMM	-2.00861	3.62e-10	8.75e-08	Downregulated
5158	PDE6B		3030	HADHA	-1.72742	1.09e-15	6.16e-12	Downregulated
5160	PDHA1		3046	HBE1	-5.18776	3.84e-13	5.53e-10	Downregulated
5161	PDHA2		3092	HIP1	-2.02052	2.27e-10	6.3e-08	Downregulated
5162	PDHB		3097	HIVEP2	-1.71697	1.7e-05	0.000351953	Downregulated
5167	ENPP1		3183	HNRNPC	-1.12825	1.45e-07	8.38e-06	Downregulated
5169	ENPP3		3267	AGFG1	-1.50377	7.46e-10	1.55e-07	Downregulated
5184	PEPD		3276	PRMT1	-1.02725	1e-07	6.23e-06	Downregulated
5198	PFAS		3326	HSP90AB1	-2.10442	1.95e-10	5.53e-08	Downregulated
5205	ATP8B1		3397	ID1	-1.03571	0.0031442	0.0202127	Downregulated
5207	PFKFB1		3428	IFI16	-1.29112	1.91e-06	6.34e-05	Downregulated
5208	PFKFB2		3431	SP110	-1.08734	4.79e-08	3.54e-06	Downregulated
5209	PFKFB3		3480	IGF1R	#N/A	#N/A	#N/A	Downregulated
5210	PFKFB4		3482	IGF2R	-1.40504	1.11e-12	1.19e-09	Downregulated
5211	PFKL		3570	IL6R	-1.43942	7.99e-11	2.78e-08	Downregulated
5213	PFKM		3572	IL6ST	-2.07845	1.86e-06	6.21e-05	Downregulated
5214	PFKP		3575	IL7R	-1.05443	0.000963481	0.00805725	Downregulated
5223	PGAM1		3609	ILF3	-1.11117	3.33e-09	4.7e-07	Downregulated
5224	PGAM2		3652	IPP	-1.32222	4.82e-09	6.06e-07	Downregulated
5226	PGD		3689	ITGB2	#N/A	#N/A	#N/A	Downregulated
5230	PGK1		3716	JAK1	-1.14694	8.8e-08	5.63e-06	Downregulated
5232	PGK2		3732	CD82	-1.42676	4.13e-09	5.53e-07	Downregulated
5236	PGM1		3916	LAMP1	-1.33461	6.96e-07	2.86e-05	Downregulated
5238	PGM3		4026	LPP	-1.15807	1.49e-06	5.2e-05	Downregulated
5243	ABCB1		4074	M6PR	-1.40038	3.47e-08	2.77e-06	Downregulated
5244	ABCB4		4082	MARCKS	#N/A	#N/A	#N/A	Downregulated
5251	PHEX		4134	MAP4	-1.13624	2.6e-09	3.87e-07	Downregulated
5264	PHYH		4297	KMT2A	-1.81895	1.54e-08	1.48e-06	Downregulated
5286	PIK3C2A		4329	ALDH6A1	-1.01597	4.25e-09	5.6e-07	Downregulated
5287	PIK3C2B		4610	MYCL	-1.43801	0.000208757	0.0024912	Downregulated
5288	PIK3C2G		4719	NDUFS1	-2.32248	2.09e-12	1.96e-09	Downregulated
5289	PIK3C3		4750	NEK1	-1.47361	1.8e-10	5.3e-08	Downregulated
5290	PIK3CA		4775	NFATC3	-1.22448	5.33e-07	2.29e-05	Downregulated
5291	PIK3CB		4782	NFIC	-1.11844	9.55e-11	3.22e-08	Downregulated
5293	PIK3CD		4811	NID1	-1.22441	0.00725028	0.0376762	Downregulated
5294	PIK3CG		4947	OAZ2	-1.3465	2.23e-06	7.17e-05	Downregulated
5295	PIK3R1		5029	P2RY2	-1.04195	0.00541459	0.0303198	Downregulated
5296	PIK3R2		5037	PEBP1	-1.09021	2.52e-07	1.28e-05	Downregulated
5297	PI4KA		5089	PBX2	-1.39849	8.15e-10	1.65e-07	Downregulated
5298	PI4KB		5163	PDK1	-1.13709	1.2e-05	0.000265206	Downregulated
5305	PIP4K2A		5176	SERPINF1	-1.34144	3.88e-06	0.000110062	Downregulated
5313	PKLR		5269	SERPINB6	-2.96064	4.59e-06	0.000125421	Downregulated
5315	PKM		5294	PIK3CG	-1.70574	5.62e-14	1.4e-10	Downregulated
5319	PLA2G1B		5295	PIK3R1	-1.55285	2.24e-05	0.000435856	Downregulated
5320	PLA2G2A		5439	POLR2J	-1.02373	0.00091196	0.00773405	Downregulated
5321	PLA2G4A		5469	MED1	-1.57025	7.66e-12	5.11e-09	Downregulated
5322	PLA2G5		5529	PPP2R5E	-1.13884	3.75e-08	2.94e-06	Downregulated
5330	PLCB2		5565	PRKAB2	-1.35485	1.11e-08	1.15e-06	Downregulated
5331	PLCB3		5579	PRKCB	-1.64817	7.36e-12	4.97e-09	Downregulated
5332	PLCB4		5584	PRKCI	-1.29619	7.2e-08	4.83e-06	Downregulated
5333	PLCD1		5608	MAP2K6	-1.35471	1.26e-06	4.58e-05	Downregulated
5334	PLCL1		5611	DNAJC3	-1.88381	4.35e-08	3.3e-06	Downregulated
5335	PLCG1		5694	PSMB6	-1.05356	3.54e-11	1.41e-08	Downregulated
5336	PLCG2		5710	PSMD4	-1.11854	7.13e-09	8.31e-07	Downregulated
5337	PLD1		5723	PSPH	#N/A	#N/A	#N/A	Downregulated
5338	PLD2		5786	PTPRA	-1.20484	4.89e-10	1.11e-07	Downregulated
5372	PMM1		5885	RAD21	-1.65757	9.24e-12	5.78e-09	Downregulated
5373	PMM2		5928	RBBP4	-1.55704	4.95e-12	3.61e-09	Downregulated
5406	PNLIP		5934	RBL2	-1.54354	7.4e-09	8.48e-07	Downregulated
5407	PNLIPRP1		5935	RBM3	-1.03733	2.41e-09	3.64e-07	Downregulated
5408	PNLIPRP2		5937	RBMS1	-1.17853	4.79e-09	6.04e-07	Downregulated
5464	PPA1		6241	RRM2	#N/A	#N/A	#N/A	Downregulated
5471	PPAT		6249	CLIP1	-2.34949	4.25e-12	3.27e-09	Downregulated
5476	CTSA		6252	RTN1	-1.08823	0.00101547	0.00840462	Downregulated
5498	PPOX		6391	SDHC	-1.27715	5.85e-08	4.11e-06	Downregulated
5538	PPT1		6397	SEC14L1	-1.40302	3.31e-10	8.23e-08	Downregulated
5625	PRODH		6433	SFSWAP	-1.26895	2.6e-10	6.9e-08	Downregulated
5631	PRPS1		6434	TRA2B	-1.08422	1.31e-09	2.31e-07	Downregulated
5634	PRPS2		6497	SKI	-1.27195	0.000113687	0.00155629	Downregulated
5660	PSAP		6546	SLC8A1	-1.63449	1.9e-05	0.000382099	Downregulated
5723	PSPH		6595	SMARCA2	-1.91621	3.87e-12	3.06e-09	Downregulated
5728	PTEN		6599	SMARCC1	-1.30279	9.2e-11	3.14e-08	Downregulated
5730	PTGDS		6645	SNTB2	-1.0761	2.16e-11	1.02e-08	Downregulated
5742	PTGS1		6651	SON	-1.4458	2.43e-10	6.68e-08	Downregulated
5743	PTGS2		6659	SOX4	-1.54762	5.94e-06	0.000154333	Downregulated
5805	PTS		6693	SPN	-1.65239	5.84e-10	1.29e-07	Downregulated
5825	ABCD3		6731	SRP72	-1.07197	2.19e-14	6.66e-11	Downregulated
5831	PYCR1		6734	SRPRA	-1.146	3.59e-10	8.72e-08	Downregulated
5832	ALDH18A1		6789	STK4	-1.55077	2.07e-07	1.1e-05	Downregulated
5833	PCYT2		6883	TAF12	-1.18774	1.87e-11	9.38e-09	Downregulated
5834	PYGB		6891	TAP2	-1.29989	1.25e-07	7.46e-06	Downregulated
5836	PYGL		6907	TBL1X	-1.08245	7.62e-10	1.57e-07	Downregulated
5837	PYGM		6924	ELOA	-1.06682	7.39e-11	2.59e-08	Downregulated
5860	QDPR		6925	TCF4	-1.10246	0.00405829	0.0244881	Downregulated
5959	RDH5		6934	TCF7L2	-1.04922	2.5e-07	1.27e-05	Downregulated
5973	RENBP		6996	TDG	-1.04797	3.47e-11	1.4e-08	Downregulated
6120	RPE		7019	TFAM	-1.01587	2.34e-07	1.21e-05	Downregulated
6240	RRM1		7029	TFDP2	-1.48278	3.42e-13	5.05e-10	Downregulated
6241	RRM2		7045	TGFBI	-1.22294	0.000293008	0.00325416	Downregulated
6296	ACSM3		7106	TSPAN4	-1.28134	4.46e-05	0.000746614	Downregulated
6307	MSMO1		7123	CLEC3B	-1.2057	2.37e-05	0.000455573	Downregulated
6309	SC5D		7150	TOP1	-1.87969	3.49e-11	1.4e-08	Downregulated
6319	SCD		7153	TOP2A	-1.08319	0.000216781	0.00256912	Downregulated
6342	SCP2		7175	TPR	-1.81151	5.67e-08	4e-06	Downregulated
6389	SDHA		7184	HSP90B1	-1.33578	6.69e-11	2.37e-08	Downregulated
6390	SDHB		7267	TTC3	-1.44806	3.29e-07	1.58e-05	Downregulated
6391	SDHC		7327	UBE2G2	-1.32605	7.27e-12	4.97e-09	Downregulated
6392	SDHD		7357	UGCG	-1.02969	1.8e-05	0.000366965	Downregulated
6419	SETMAR		7398	USP1	-1.05717	6.66e-07	2.76e-05	Downregulated
6470	SHMT1		7428	VHL	-1.76195	1.89e-12	1.85e-09	Downregulated
6472	SHMT2		7430	EZR	-1.57689	8.14e-08	5.33e-06	Downregulated
6482	ST3GAL1		7536	SF1	-1.78655	2.8e-05	0.00051932	Downregulated
6483	ST3GAL2		7570	ZNF22	-1.22363	1.65e-07	9.3e-06	Downregulated
6484	ST3GAL4		7586	ZKSCAN1	-1.19204	6.15e-07	2.58e-05	Downregulated
6505	SLC1A1		7798	LUZP1	-2.68576	7.16e-20	3.91e-15	Downregulated
6506	SLC1A2		7818	DAP3	-1.23172	1.07e-10	3.52e-08	Downregulated
6507	SLC1A3		7832	BTG2	-1.74257	1.52e-08	1.48e-06	Downregulated
6508	SLC4A3		7922	SLC39A7	-1.22618	1.49e-10	4.51e-08	Downregulated
6509	SLC1A4		7994	KAT6A	-1.35948	1.1e-05	0.000248517	Downregulated
6510	SLC1A5		8028	MLLT10	-1.50373	2.09e-07	1.11e-05	Downregulated
6511	SLC1A6		8073	PTP4A2	-1.04265	3.65e-11	1.43e-08	Downregulated
6512	SLC1A7		8087	FXR1	-1.2442	4.04e-09	5.43e-07	Downregulated
6513	SLC2A1		8125	ANP32A	-1.04516	2.62e-08	2.22e-06	Downregulated
6514	SLC2A2		8161	COIL	-1.15177	2.83e-08	2.39e-06	Downregulated
6515	SLC2A3		8396	PIP4K2B	-1.10139	2.78e-12	2.54e-09	Downregulated
6517	SLC2A4		8411	EEA1	-1.26764	2.04e-06	6.67e-05	Downregulated
6518	SLC2A5		8445	DYRK2	-1.49841	1.87e-05	0.000377796	Downregulated
6520	SLC3A2		8507	ENC1	-1.35626	1.56e-06	5.38e-05	Downregulated
6521	SLC4A1		8522	GAS7	-1.23741	0.000288935	0.0032253	Downregulated
6522	SLC4A2		8546	AP3B1	-1.02787	2.6e-09	3.87e-07	Downregulated
6523	SLC5A1		8615	USO1	-1.77135	9.9e-13	1.15e-09	Downregulated
6524	SLC5A2		8797	TNFRSF10A	-1.15637	1.48e-07	8.52e-06	Downregulated
6526	SLC5A3		8826	IQGAP1	-2.20493	9.17e-12	5.78e-09	Downregulated
6528	SLC5A5		8832	CD84	-1.77673	1.07e-10	3.52e-08	Downregulated
6533	SLC6A6		8939	FUBP3	-1.07547	1.78e-05	0.000363381	Downregulated
6535	SLC6A8		8943	AP3D1	-1.04332	2.3e-15	9.98e-12	Downregulated
6536	SLC6A9		8976	WASL	-1.48105	4.43e-07	2e-05	Downregulated
6541	SLC7A1		9126	SMC3	-1.32336	3.77e-06	0.000107732	Downregulated
6542	SLC7A2		9189	ZBED1	-1.15926	2.97e-10	7.58e-08	Downregulated
6548	SLC9A1		9208	LRRFIP1	-1.60858	3e-17	3.29e-13	Downregulated
6549	SLC9A2		9219	MTA2	-1.47244	1.76e-11	9.25e-09	Downregulated
6550	SLC9A3		9241	NOG	-1.56771	0.00492273	0.028281	Downregulated
6553	SLC9A5		9258	MFHAS1	-1.24421	0.000177049	0.00218726	Downregulated
6556	SLC11A1		9422	ZNF264	-1.36182	2.23e-08	1.96e-06	Downregulated
6557	SLC12A1		9517	SPTLC2	-1.78829	2.41e-08	2.08e-06	Downregulated
6558	SLC12A2		9522	SCAMP1	-2.06184	2.92e-15	9.98e-12	Downregulated
6560	SLC12A4		9524	TECR	-1.32077	0.000785394	0.00692811	Downregulated
6566	SLC16A1		9530	BAG4	-1.02276	4.39e-07	1.98e-05	Downregulated
6573	SLC19A1		9555	MACROH2A1	-1.0405	0.000117673	0.00159567	Downregulated
6574	SLC20A1		9584	RBM39	-1.12147	1.46e-06	5.12e-05	Downregulated
6575	SLC20A2		9702	CEP57	-1.00568	2.03e-07	1.08e-05	Downregulated
6576	SLC25A1		9703	KIAA0100	-1.45348	2.86e-14	8.24e-11	Downregulated
6578	SLCO2A1		9731	CEP104	-1.24221	4.4e-10	1.03e-07	Downregulated
6579	SLCO1A2		9749	PHACTR2	-1.65283	1.75e-09	2.92e-07	Downregulated
6580	SLC22A1		9761	MLEC	-1.23306	1.34e-15	6.64e-12	Downregulated
6583	SLC22A4		9774	BCLAF1	-1.18866	4.52e-08	3.39e-06	Downregulated
6584	SLC22A5		9782	MATR3	-1.19274	3.41e-05	0.000606801	Downregulated
6609	SMPD1		9813	EFCAB14	-1.06243	7.22e-13	8.97e-10	Downregulated
6610	SMPD2		9857	CEP350	-1.42049	1.22e-13	2.38e-10	Downregulated
6611	SMS		9877	ZC3H11A	-1.47124	3.46e-08	2.77e-06	Downregulated
6646	SOAT1		9878	TOX4	-1.41759	9.14e-13	1.09e-09	Downregulated
6647	SOD1		9948	WDR1	-1.19046	3.55e-05	0.000622993	Downregulated
6648	SOD2		9961	MVP	-1.00774	3.63e-09	5.03e-07	Downregulated
6652	SORD		9967	THRAP3	-1.37069	6.33e-12	4.38e-09	Downregulated
6675	UAP1		9991	PTBP3	-1.14314	4.07e-11	1.58e-08	Downregulated
6697	SPR		10095	ARPC1B	-1.50817	3.2e-09	4.54e-07	Downregulated
6713	SQLE		10097	ACTR2	-1.09407	4.73e-11	1.77e-08	Downregulated
6723	SRM		10146	G3BP1	-1.72771	4.57e-14	1.19e-10	Downregulated
6783	SULT1E1		10154	PLXNC1	-1.2225	4.28e-09	5.61e-07	Downregulated
6785	ELOVL4		10163	WASF2	-3.3798	1.13e-15	6.16e-12	Downregulated
6799	SULT1A2		10236	HNRNPR	-1.12005	1e-09	1.94e-07	Downregulated
6817	SULT1A1		10238	DCAF7	-1.58448	9.86e-09	1.05e-06	Downregulated
6818	SULT1A3		10240	MRPS31	-1.03933	0.000129728	0.00172289	Downregulated
6819	SULT1C2		10261	IGSF6	-1.31005	0.00105668	0.00866308	Downregulated
6820	SULT2B1		10428	CFDP1	-1.19678	7.41e-07	3.01e-05	Downregulated
6822	SULT2A1		10462	CLEC10A	-1.62211	2.06e-06	6.73e-05	Downregulated
6839	SUV39H1		10492	SYNCRIP	-1.5085	6.2e-13	8.27e-10	Downregulated
6888	TALDO1		10513	APPBP2	-1.04443	2.08e-07	1.1e-05	Downregulated
6898	TAT		10521	DDX17	-1.34383	0.000699719	0.00633606	Downregulated
6916	TBXAS1		10528	NOP56	-1.00048	9.58e-10	1.86e-07	Downregulated
6999	TDO2		10591	DNPH1	-1.28781	6.57e-09	7.78e-07	Downregulated
7001	PRDX2		10608	MXD4	-1.05569	3.38e-07	1.62e-05	Downregulated
7054	TH		10618	TGOLN2	-1.26953	3.77e-09	5.18e-07	Downregulated
7083	TK1		10628	TXNIP	-2.28054	2.66e-07	1.35e-05	Downregulated
7084	TK2		10654	PMVK	-1.37272	7.08e-13	8.97e-10	Downregulated
7086	TKT		10695	CNPY3	-1.21599	2.06e-09	3.28e-07	Downregulated
7108	TM7SF2		10725	NFAT5	-1.95205	4.49e-09	5.78e-07	Downregulated
7167	TPI1		10928	RALBP1	-1.73993	1.46e-12	1.45e-09	Downregulated
7173	TPO		10961	ERP29	-1.53152	3.68e-12	3.06e-09	Downregulated
7263	TST		10980	COPS6	-1.19735	2.75e-11	1.21e-08	Downregulated
7264	GFUS		10983	CCNI	-1.85486	2.08e-08	1.87e-06	Downregulated
7296	TXNRD1		11007	CCDC85B	-1.03822	4.88e-12	3.6e-09	Downregulated
7298	TYMS		11145	PLAAT3	-1.06019	5.27e-07	2.27e-05	Downregulated
7350	UCP1		11165	NUDT3	-1.11575	1.91e-08	1.74e-06	Downregulated
7351	UCP2		11198	SUPT16H	-1.1082	6.97e-09	8.15e-07	Downregulated
7352	UCP3		11214	AKAP13	-1.94755	6.02e-18	1.1e-13	Downregulated
7355	SLC35A2		11278	KLF12	-1.39878	1.4e-06	4.94e-05	Downregulated
7357	UGCG		11333	PDAP1	-1.01932	8.94e-08	5.7e-06	Downregulated
7358	UGDH		22806	IKZF3	-1.00947	8.52e-05	0.00124035	Downregulated
7360	UGP2		22834	ZNF652	-1.934	2.06e-12	1.96e-09	Downregulated
7363	UGT2B4		22902	RUFY3	-1.35354	1.2e-09	2.19e-07	Downregulated
7364	UGT2B7		22926	ATF6	-1.14021	4.03e-08	3.1e-06	Downregulated
7365	UGT2B10		22980	TCF25	-1.00038	2.48e-11	1.12e-08	Downregulated
7366	UGT2B15		23008	KLHDC10	-1.14693	1.85e-11	9.38e-09	Downregulated
7367	UGT2B17		23013	SPEN	-1.19583	0.00015397	0.00196328	Downregulated
7371	UCK2		23016	EXOSC7	-1.2057	2.37e-05	0.000455573	Downregulated
7372	UMPS		23022	PALLD	-1.20015	5.89e-07	2.49e-05	Downregulated
7378	UPP1		23030	KDM4B	-2.06454	4.09e-11	1.58e-08	Downregulated
7381	UQCRB		23060	ZNF609	-1.34231	1.65e-07	9.3e-06	Downregulated
7384	UQCRC1		23085	ERC1	-1.11555	2.34e-08	2.04e-06	Downregulated
7385	UQCRC2		23112	TNRC6B	-1.36267	7.12e-08	4.79e-06	Downregulated
7386	UQCRFS1		23117	NPIPB3	1.09068	4.15e-06	0.000116062	Downregulated
7388	UQCRH		23131	GPATCH8	-1.65427	5.85e-13	8e-10	Downregulated
7389	UROD		23137	SMC5	-1.2538	9.2e-08	5.83e-06	Downregulated
7390	UROS		23157	SEPTIN6	-1.36752	5.54e-06	0.000145816	Downregulated
7468	NSD2		23190	UBXN4	-1.07989	4.15e-10	9.82e-08	Downregulated
7779	SLC30A1		23197	FAF2	-1.0275	2.58e-10	6.9e-08	Downregulated
7837	PXDN		23299	BICD2	-1.67127	2.1e-10	5.87e-08	Downregulated
7915	ALDH5A1		23313	KIAA0930	-1.07747	0.000250486	0.00287355	Downregulated
7923	HSD17B8		23347	SMCHD1	-1.4939	9.64e-07	3.68e-05	Downregulated
7991	TUSC3		23389	MED13L	-1.26565	3.41e-10	8.39e-08	Downregulated
8034	SLC25A16		23451	SF3B1	-1.13557	6.06e-06	0.000156014	Downregulated
8050	PDHX		23468	CBX5	-1.32399	5.46e-06	0.00014401	Downregulated
8085	KMT2D		23524	SRRM2	-1.55029	1.89e-09	3.09e-07	Downregulated
8140	SLC7A5		23547	LILRA4	-1.10233	7.88e-07	3.16e-05	Downregulated
8228	PNPLA4		23765	IL17RA	-1.19194	7.09e-05	0.00107603	Downregulated
8277	TKTL1		24148	PRPF6	-1.95912	1.65e-13	2.89e-10	Downregulated
8288	EPX		25831	HECTD1	-1.34596	5.68e-07	2.42e-05	Downregulated
8309	ACOX2		25832	NBPF14	-1.13697	6.86e-09	8.05e-07	Downregulated
8310	ACOX3		25836	NIPBL	-1.09315	0.000534108	0.0051438	Downregulated
8372	HYAL3		25939	SAMHD1	-1.38058	4.68e-07	2.08e-05	Downregulated
8394	PIP5K1A		26043	UBXN7	-1.404	5.14e-10	1.15e-07	Downregulated
8395	PIP5K1B		26057	ANKRD17	-1.21001	5.17e-07	2.24e-05	Downregulated
8396	PIP4K2B		26099	SZRD1	-1.37881	1.18e-12	1.2e-09	Downregulated
8398	PLA2G6		26137	ZBTB20	-1.02675	0.00135262	0.010493	Downregulated
8399	PLA2G10		26792	SNORD57	-1.00048	9.58e-10	1.86e-07	Downregulated
8402	SLC25A11		26993	AKAP8L	-1.21664	1.31e-08	1.31e-06	Downregulated
8435	SOAT2		27339	PRPF19	-1.16303	9.25e-10	1.81e-07	Downregulated
8446	DUSP11		27346	TMEM97	-1.09157	1.48e-10	4.49e-08	Downregulated
8473	OGT		28232	SLCO3A1	-1.12337	1.52e-11	8.21e-09	Downregulated
8501	SLC43A1		28996	HIPK2	-1.37076	2.9e-15	9.98e-12	Downregulated
8503	PIK3R3		29066	ZC3H7A	-1.33942	8.88e-07	3.46e-05	Downregulated
8513	LIPF		29072	SETD2	-1.88959	4.7e-09	5.94e-07	Downregulated
8525	DGKZ		29108	PYCARD	-1.08168	0.000274281	0.00309266	Downregulated
8526	DGKE		29855	UBN1	-1.25379	1.4e-11	7.91e-09	Downregulated
8527	DGKD		51021	MRPS16	-1.14551	1.61e-10	4.82e-08	Downregulated
8529	CYP4F2		51203	NUSAP1	-1.46956	2.13e-08	1.9e-06	Downregulated
8560	DEGS1		51315	KRCC1	-1.16416	8.93e-06	0.000211617	Downregulated
8564	KMO		51319	RSRC1	-1.25561	4.96e-10	1.12e-07	Downregulated
8566	PDXK		51433	ANAPC5	-2.01075	1.85e-13	2.98e-10	Downregulated
8574	AKR7A2		51449	PCYOX1	-1.36979	4.25e-06	0.000118095	Downregulated
8604	SLC25A12		51465	UBE2J1	-1.2309	3.84e-05	0.000664724	Downregulated
8608	RDH16		51474	LIMA1	-1.07732	0.000366697	0.00386975	Downregulated
8611	PLPP1		51621	KLF13	-1.14137	2.24e-08	1.97e-06	Downregulated
8612	PLPP2		51701	NLK	-1.11592	3.28e-07	1.58e-05	Downregulated
8613	PLPP3		51747	LUC7L3	-1.24159	0.000745797	0.00665086	Downregulated
8622	PDE8B		51752	ERAP1	-1.06941	4.48e-09	5.78e-07	Downregulated
8630	HSD17B6		53944	CSNK1G1	-1.50434	5.69e-11	2.05e-08	Downregulated
8644	AKR1C3		54439	RBM27	-1.36526	1.8e-09	2.98e-07	Downregulated
8654	PDE5A		54664	TMEM106B	-1.05604	0.00031481	0.00343901	Downregulated
8659	ALDH4A1		54674	LRRN3	-2.07459	0.000221617	0.00260972	Downregulated
8693	GALNT4		54726	OTUD4	-1.32016	8.33e-13	1.01e-09	Downregulated
8694	DGAT1		54732	TMED9	-1.29202	2.14e-09	3.36e-07	Downregulated
8702	B4GALT4		54790	TET2	-1.29906	4.08e-08	3.14e-06	Downregulated
8703	B4GALT3		54813	KLHL28	-1.0451	1.73e-05	0.000355782	Downregulated
8704	B4GALT2		54832	VPS13C	-1.20625	5.81e-12	4.12e-09	Downregulated
8705	B3GALT4		54856	GON4L	-1.65763	4.24e-11	1.61e-08	Downregulated
8707	B3GALT2		54877	ZCCHC2	-1.4293	4.67e-09	5.91e-07	Downregulated
8708	B3GALT1		54899	PXK	-1.55148	1.74e-13	2.89e-10	Downregulated
8714	ABCC3		55016	MARCHF1	-1.20807	0.00158426	0.0118754	Downregulated
8760	CDS2		55022	PID1	-1.61898	5.83e-05	0.000927145	Downregulated
8776	MTMR1		55041	PLEKHB2	-1.65534	8.1e-10	1.65e-07	Downregulated
8781	PSPHP1		55082	ARGLU1	-1.69946	2.11e-12	1.96e-09	Downregulated
8789	FBP2		55173	MRPS10	-1.2995	1.18e-12	1.2e-09	Downregulated
8801	SUCLG2		55186	SLC25A36	-1.28937	4.95e-05	0.000814934	Downregulated
8802	SUCLG1		55196	RESF1	-1.58291	1.5e-06	5.24e-05	Downregulated
8803	SUCLA2		55233	MOB1A	-1.13015	2.98e-05	0.000544235	Downregulated
8821	INPP4B		55236	UBA6	-1.02655	1.59e-09	2.68e-07	Downregulated
8824	CES2		55284	UBE2W	-1.63631	1.62e-13	2.89e-10	Downregulated
8833	GMPS		55313	CPPED1	-1.14861	0.000984203	0.0081967	Downregulated
8836	GGH		55320	MIS18BP1	-1.55613	1.41e-06	4.97e-05	Downregulated
8854	ALDH1A2		55340	GIMAP5	-1.26576	9.47e-09	1.02e-06	Downregulated
8867	SYNJ1		55568	GALNT10	-1.03266	1.04e-09	1.98e-07	Downregulated
8871	SYNJ2		55629	PNRC2	-1.19812	1.21e-07	7.29e-06	Downregulated
8875	VNN2		55672	NBPF1	-1.13697	6.86e-09	8.05e-07	Downregulated
8876	VNN1		55684	RABL6	-1.47649	3.66e-18	9.99e-14	Downregulated
8877	SPHK1		55704	CCDC88A	-2.00597	4.97e-10	1.12e-07	Downregulated
8879	SGPL1		55707	NECAP2	-1.09841	1.16e-08	1.19e-06	Downregulated
8884	SLC5A6		55737	VPS35	-2.65054	6.49e-14	1.54e-10	Downregulated
8897	MTMR3		55798	METTL2B	-1.19234	1.19e-10	3.77e-08	Downregulated
8898	MTMR2		55799	CACNA2D3	-1.79737	5.53e-05	0.000888428	Downregulated
8908	GYG2		55854	ZC3H15	-1.10065	5.48e-11	2.02e-08	Downregulated
8972	MGAM		56005	MYDGF	-1.78173	1.08e-13	2.18e-10	Downregulated
8974	P4HA2		56252	YLPM1	-1.54667	1.43e-10	4.37e-08	Downregulated
8992	ATP6V0E1		56262	LRRC8A	-1.09068	2.94e-11	1.26e-08	Downregulated
9016	SLC25A14		56683	CFAP298	-1.01926	3.34e-07	1.6e-05	Downregulated
9045	RPL14		57146	TMEM159	-1.16287	9.17e-09	9.95e-07	Downregulated
9056	SLC7A7		57498	KIDINS220	-1.07101	2e-11	9.83e-09	Downregulated
9057	SLC7A6		57506	MAVS	-1.15802	3.75e-12	3.06e-09	Downregulated
9060	PAPSS2		57560	IFT80	-2.10348	1.17e-07	7.11e-06	Downregulated
9061	PAPSS1		57606	SLAIN2	-1.61079	1.05e-12	1.17e-09	Downregulated
9107	MTMR6		57634	EP400	-1.7524	1.2e-09	2.19e-07	Downregulated
9108	MTMR7		57645	POGK	-1.37376	6.55e-10	1.43e-07	Downregulated
9114	ATP6V0D1		57674	RNF213	-2.05063	3.14e-12	2.82e-09	Downregulated
9123	SLC16A3		57685	CACHD1	-1.30721	2.57e-05	0.000485291	Downregulated
9162	DGKI		58508	KMT2C	-1.15452	1.85e-05	0.000375386	Downregulated
9167	COX7A2L		59338	PLEKHA1	-1.75362	2.3e-08	2.01e-06	Downregulated
9194	SLC16A7		59339	PLEKHA2	-1.64173	4.37e-07	1.97e-05	Downregulated
9197	SLC33A1		60436	TGIF2	-1.09751	1.87e-07	1.02e-05	Downregulated
9200	HACD1		60489	APOBEC3G	-1.20497	4.73e-05	0.000785299	Downregulated
9249	DHRS3		60526	LDAH	-1.03397	3e-06	9e-05	Downregulated
9296	ATP6V1F		64215	DNAJC1	-1.24631	3.05e-14	8.33e-11	Downregulated
9331	B4GALT6		64231	MS4A6A	#N/A	#N/A	#N/A	Downregulated
9334	B4GALT5		64397	ZNF106	-1.34655	2.75e-07	1.39e-05	Downregulated
9356	SLC22A6		64710	NUCKS1	-1.25261	2.47e-10	6.71e-08	Downregulated
9374	PPT2		64771	ILRUN	-1.63919	1.73e-13	2.89e-10	Downregulated
9376	SLC22A8		64848	YTHDC2	-1.61235	2.49e-09	3.75e-07	Downregulated
9377	COX5A		65125	WNK1	-1.97228	3.37e-11	1.37e-08	Downregulated
9380	GRHPR		65979	PHACTR4	-1.10287	3.56e-12	3.06e-09	Downregulated
9388	LIPG		65996	CENPBD1P1	-1.0458	2.36e-07	1.21e-05	Downregulated
9415	FADS2		79026	AHNAK	-1.04403	1.87e-09	3.08e-07	Downregulated
9429	ABCG2		79649	MAP7D3	-1.08596	2.11e-09	3.33e-07	Downregulated
9453	GGPS1		79699	ZYG11B	-1.0158	3.66e-07	1.72e-05	Downregulated
9468	PCYT1B		79718	TBL1XR1	-1.29717	1.82e-10	5.31e-08	Downregulated
9469	CHST3		79814	AGMAT	-1.22075	0.000341564	0.00366896	Downregulated
9481	SLC25A27		79971	WLS	-1.06329	0.00702678	0.0368061	Downregulated
9488	PIGB		80139	ZNF703	-1.0488	0.00115757	0.00929611	Downregulated
9489	PGS1		80143	SIKE1	-1.0285	2.61e-08	2.22e-06	Downregulated
9497	SLC4A7		80155	NAA15	-1.80432	2.42e-11	1.11e-08	Downregulated
9517	SPTLC2		80223	RAB11FIP1	-1.03933	3.1e-10	7.82e-08	Downregulated
9524	TECR		80830	APOL6	-1.78953	8.87e-11	3.05e-08	Downregulated
9536	PTGES		81539	SLC38A1	-1.0906	3.4e-05	0.000604946	Downregulated
9550	ATP6V1G1		81704	DOCK8	-1.70449	3.96e-11	1.54e-08	Downregulated
9551	ATP5MF		83937	RASSF4	-2.05855	4.49e-09	5.78e-07	Downregulated
9562	MINPP1		84279	PRADC1	-1.03881	1.55e-10	4.67e-08	Downregulated
9563	H6PD		84294	UTP23	-1.12471	3.83e-08	2.99e-06	Downregulated
9583	ENTPD4		84545	MRPL43	-1.17393	7.69e-05	0.00114366	Downregulated
9588	PRDX6		84858	ZNF503	-1.24841	0.00198194	0.014095	Downregulated
9651	PLCH2		84898	PLXDC2	-1.81587	2.23e-07	1.17e-05	Downregulated
9663	LPIN2		84961	FBXL20	-2.16253	2.46e-15	9.98e-12	Downregulated
9677	PPIP5K1		84991	RBM17	-1.04028	4.63e-10	1.07e-07	Downregulated
9739	SETD1A		89790	SIGLEC10	-1.21007	0.00105815	0.00867248	Downregulated
9757	KMT2B		90624	LYRM7	-1.05826	1.14e-06	4.23e-05	Downregulated
9789	SPCS2		90799	CEP95	-1.50015	5.96e-08	4.19e-06	Downregulated
9791	PTDSS1		91056	AP5B1	-1.00641	9.52e-06	0.000222105	Downregulated
9807	IP6K1		91452	ACBD5	-1.54989	8.3e-14	1.88e-10	Downregulated
9869	SETDB1		91603	ZNF830	-1.35772	7.78e-08	5.14e-06	Downregulated
9890	PLPPR4		114882	OSBPL8	-1.43932	1.14e-06	4.21e-05	Downregulated
9896	FIG4		114907	FBXO32	-1.36528	1.1e-05	0.000246833	Downregulated
9917	FAM20B		115207	KCTD12	-1.42661	0.000132829	0.00175554	Downregulated
9942	XYLB		116448	OLIG1	-1.08138	0.00653244	0.0348908	Downregulated
9945	GFPT2		121274	ZNF641	-1.78947	3.29e-11	1.35e-08	Downregulated
9962	SLC23A2		126299	ZNF428	-1.4053	4.39e-12	3.33e-09	Downregulated
9963	SLC23A1		127933	UHMK1	-1.74403	1.52e-09	2.58e-07	Downregulated
9990	SLC12A6		128866	CHMP4B	-1.02373	0.000149016	0.00191749	Downregulated
10005	ACOT8		134553	C5orf24	-1.9004	2.83e-10	7.36e-08	Downregulated
10007	GNPDA1		139818	DOCK11	-1.53651	2.31e-07	1.2e-05	Downregulated
10020	GNE		146057	TTBK2	-1.17939	4.36e-07	1.97e-05	Downregulated
10057	ABCC5		147727	ILF3-DT	-1.07204	6.51e-05	0.0010068	Downregulated
10058	ABCB6		152137	CCDC50	-1.22534	1.23e-07	7.38e-06	Downregulated
10087	CERT1		162073	ITPRIPL2	-1.69821	5.32e-09	6.57e-07	Downregulated
10135	NAMPT		163081	ZNF567	-1.40406	9.39e-05	0.00134164	Downregulated
10165	SLC25A13		163486	DENND1B	-1.49401	3.78e-09	5.18e-07	Downregulated
10166	SLC25A15		168850	ZNF800	-1.05208	2.43e-06	7.64e-05	Downregulated
10170	DHRS9		170591	S100Z	-1.10029	0.000170737	0.00212789	Downregulated
10201	NME6		192669	AGO3	-1.40284	8.31e-09	9.13e-07	Downregulated
10202	DHRS2		200030	NBPF11	-1.13697	6.86e-09	8.05e-07	Downregulated
10229	COQ7		200205	IBA57	-1.05955	1.09e-08	1.13e-06	Downregulated
10257	ABCC4		200316	APOBEC3F	-1.20497	4.73e-05	0.000785299	Downregulated
10312	TCIRG1		200933	FBXO45	-1.03282	1.28e-06	4.64e-05	Downregulated
10317	B3GALT5		201562	HACD2	-1.29589	3.98e-10	9.52e-08	Downregulated
10327	AKR1A1		201895	SMIM14	-1.90931	5.53e-08	3.94e-06	Downregulated
10331	B3GNT3		219285	SAMD9L	-2.33192	3.45e-07	1.64e-05	Downregulated
10380	BPNT1		221092	HNRNPUL2	-1.38829	9.89e-12	6.07e-09	Downregulated
10390	CEPT1		221477	C6orf89	-1.46586	8.57e-10	1.71e-07	Downregulated
10396	ATP8A1		246721	POLR2J2	-1.02373	0.00091196	0.00773405	Downregulated
10400	PEMT		253461	ZBTB38	-1.37603	9.7e-07	3.69e-05	Downregulated
10423	CDIPT		254048	UBN2	-1.80791	1.48e-11	8.08e-09	Downregulated
10449	ACAA2		256236	NAPSB	-1.33135	0.00478894	0.0276928	Downregulated
10455	ECI2		259282	BOD1L1	-1.85058	1.66e-07	9.33e-06	Downregulated
10476	ATP5PD		283464	GXYLT1	-1.26012	2.19e-08	1.95e-06	Downregulated
10478	SLC25A17		284415	VSTM1	#N/A	#N/A	#N/A	Downregulated
10553	HTATIP2		284565	NBPF15	-1.13697	6.86e-09	8.05e-07	Downregulated
10554	AGPAT1		284837	AATBC	-1.01933	0.00499258	0.0285851	Downregulated
10555	AGPAT2		285367	RPUSD3	-1.09202	1.01e-07	6.28e-06	Downregulated
10558	SPTLC1		286495	TTC3P1	-1.44806	3.29e-07	1.58e-05	Downregulated
10560	SLC19A2		286827	TRIM59	-2.10348	1.17e-07	7.11e-06	Downregulated
10587	TXNRD2		339175	METTL2A	-1.19234	1.19e-10	3.77e-08	Downregulated
10588	MTHFS		339287	MSL1	-1.08973	3.12e-05	0.000563775	Downregulated
10599	SLCO1B1		343099	CCDC18	-1.26159	1.78e-09	2.96e-07	Downregulated
10606	PAICS		348378	SHISAL2A	-1.01444	2.31e-06	7.34e-05	Downregulated
10632	ATP5MG		359845	RFLNB	-1.09221	8.8e-08	5.63e-06	Downregulated
10654	PMVK		375287	RBM43	-1.33396	8.25e-08	5.37e-06	Downregulated
10678	B3GNT2		378938	MALAT1	-1.83879	1.11e-06	4.15e-05	Downregulated
10682	EBP		388403	YPEL2	-3.15067	2.44e-16	1.9e-12	Downregulated
10690	FUT9		400506	KNOP1	-1.05859	3.06e-11	1.3e-08	Downregulated
10715	CERS1		400818	NBPF9	-1.69024	5.57e-08	3.96e-06	Downregulated
10720	UGT2B11		440345	NPIPB4	-1.51728	7.89e-06	0.00019276	Downregulated
10723	SLC12A7		440465	BAIAP2-DT	-2.03425	5.4e-06	0.00014267	Downregulated
10724	OGA		441155	LOC441155	-1.47124	3.46e-08	2.77e-06	Downregulated
10728	PTGES3		441259	LOC441259	-1.02373	0.00091196	0.00773405	Downregulated
10768	AHCYL1		493812	HCG11	-1.13496	3.8e-08	2.97e-06	Downregulated
10797	MTHFD2		548644	POLR2J3	-1.02373	0.00091196	0.00773405	Downregulated
10825	NEU3		552889	ATXN7L3B	-1.92254	1.26e-10	3.94e-08	Downregulated
10826	FAXDC2		595101	SMG1P5	-1.11272	2.73e-05	0.000510604	Downregulated
10846	PDE10A		613037	NPIPB13	-1.51728	7.89e-06	0.00019276	Downregulated
10861	SLC26A1		647979	NORAD	-1.23972	5.88e-06	0.000153169	Downregulated
10864	SLC22A7		653188	GUSBP3	-1.41509	8.23e-06	0.000198733	Downregulated
10870	HCST		692201	SNORD86	-1.00048	9.58e-10	1.86e-07	Downregulated
10873	ME3		692213	SNORD110	-1.00048	9.58e-10	1.86e-07	Downregulated
10901	DHRS4		724102	SNHG4	-1.19274	3.41e-05	0.000606801	Downregulated
10919	EHMT2		732360		-1.04797	3.47e-11	1.4e-08	Downregulated
10928	RALBP1		100049076	GUSBP17	-1.41509	8.23e-06	0.000198733	Downregulated
10935	PRDX3		100132247	NPIPB5	-1.51728	7.89e-06	0.00019276	Downregulated
10941	UGT2A1		100132406	NBPF10	-1.13697	6.86e-09	8.05e-07	Downregulated
10948	STARD3		100134938	UPK3BL1	-1.02373	0.00091196	0.00773405	Downregulated
10965	ACOT2		100288332	NPIPA5	1.09068	4.15e-06	0.000116062	Downregulated
10975	UQCR11		100302138	MIR1292	-1.00048	9.58e-10	1.86e-07	Downregulated
10991	SLC38A3		100302692	FTX	-1.48674	6.17e-09	7.38e-07	Downregulated
10993	SDS		100381270	ZBED6	-1.89365	3.36e-10	8.32e-08	Downregulated
10998	SLC27A5		100500842	MIR3652	-1.7302	5.91e-12	4.15e-09	Downregulated
10999	SLC27A4		100506990	LOC100506990	-1.44894	9.84e-08	6.15e-06	Downregulated
11000	SLC27A3		100527949	GIMAP1-GIMAP5	-1.26576	9.47e-09	1.02e-06	Downregulated
11001	SLC27A2		100529239	RPS10-NUDT3	-1.19682	1.37e-10	4.2e-08	Downregulated
11041	B4GAT1		100616358	MIR4800	-1.05569	3.38e-07	1.62e-05	Downregulated
11046	SLC35D2		101060226	NBPF19	-1.13697	6.86e-09	8.05e-07	Downregulated
11102	RPP14		101060684	NBPF26	-1.13697	6.86e-09	8.05e-07	Downregulated
11112	HIBADH		101927027	CHROMR	-1.12909	9.02e-09	9.82e-07	Downregulated
11136	SLC7A9		101927204	FAM111A-DT	-1.06435	4.56e-06	0.000124795	Downregulated
11164	NUDT5		101928429	LOC101928429	-1.57598	6.29e-06	0.000160586	Downregulated
11181	TREH		101929889		-1.65239	5.84e-10	1.29e-07	Downregulated
11182	SLC2A6		101929910		-1.51728	7.89e-06	0.00019276	Downregulated
11212	PLPBP		102724250	LOC102724250	-1.13697	6.86e-09	8.05e-07	Downregulated
11226	GALNT6		102724611		-1.21993	0.000680807	0.00619506	Downregulated
11227	GALNT5
11238	CA5B
11254	SLC6A14
11283	CYP4F8
11285	B4GALT7
11309	SLCO2B1
11332	ACOT7
11343	MGLL
21497	N/A
21597	N/A
22856	CHSY1
22876	INPP5F
22908	SACM1L
22934	RPIA
22978	NT5C2
23007	PLCH1
23057	NMNAT2
23067	SETD1B
23175	LPIN1
23203	PMPCA
23205	ACSBG1
23236	PLCB1
23250	ATP11A
23262	PPIP5K2
23305	ACSL6
23315	SLC9A8
23371	TNS2
23396	PIP5K1C
23417	MLYCD
23439	ATP1B4
23443	SLC35A3
23464	GCAT
23475	QPRT
23478	SEC11A
23491	CES3
23530	NNT
23533	PIK3R5
23539	SLC16A8
23545	ATP6V0A2
23600	AMACR
23632	CA14
23646	PLD3
23761	PISD
25796	PGLS
25830	SULT4A1
25874	MPC2
25902	MTHFD1L
26027	ACOT11
26061	HACL1
26063	DECR2
26227	PHGDH
26229	B3GAT3
26275	HIBCH
26279	PLA2G2D
26289	AK5
26290	GALNT8
26301	GBGT1
26330	GAPDHS
26503	SLC17A5
26873	OPLAH
27010	TPK1
27034	ACAD8
27068	PPA2
27087	B3GAT1
27089	UQCRQ
27090	ST6GALNAC4
27115	PDE7B
27124	INPP5J
27159	CHIA
27165	GLS2
27235	COQ2
27284	SULT1B1
27306	HPGDS
27430	MAT2B
28231	SLCO4A1
28232	SLCO3A1
28234	SLCO1B3
28965	SLC27A6
28972	SPCS1
28976	ACAD9
28982	FLVCR1
29072	SETD2
29085	PHPT1
29124	LGALS13
29785	CYP2S1
29796	UQCR10
29880	ALG5
29920	PYCR2
29922	NME7
29925	GMPPB
29926	GMPPA
29956	CERS2
29958	DMGDH
29968	PSAT1
29988	SLC2A8
30211	N/A
30814	PLA2G2E
30815	ST6GALNAC6
30833	NT5C
50484	RRM2B
50487	PLA2G3
50515	CHST11
50614	GALNT9
50617	ATP6V0A4
50700	RDH8
50808	AK3
50814	NSDHL
50940	PDE11A
51004	COQ6
51005	AMDHD2
51022	GLRX2
51056	LAP3
51071	DERA
51079	NDUFA13
51099	ABHD5
51102	MECR
51109	RDH11
51111	KMT5B
51144	HSD17B12
51146	A4GNT
51166	AADAT
51170	HSD17B11
51171	HSD17B14
51181	DCXR
51196	PLCE1
51205	ACP6
51228	GLTP
51251	NT5C3A
51292	GMPR2
51312	SLC25A37
51382	ATP6V1D
51447	IP6K2
51477	ISYNA1
51478	HSD17B7
51495	HACD3
51496	CTDSPL2
51557	LGSN
51559	NT5DC3
51606	ATP6V1H
51660	MPC1
51700	CYB5R2
51703	ACSL5
51706	CYB5R1
51727	CMPK1
51741	WWOX
51805	COQ3
51809	GALNT7
53354	PANK1
53919	SLCO1C1
53947	A4GALT
54020	SLC37A1
54187	NANS
54407	SLC38A2
54480	CHPF2
54490	UGT2B28
54511	HMGCLL1
54539	NDUFB11
54575	UGT1A10
54576	UGT1A8
54577	UGT1A7
54578	UGT1A6
54579	UGT1A5
54600	UGT1A9
54657	UGT1A4
54658	UGT1A1
54659	UGT1A3
54675	CRLS1
54677	CROT
54682	MANSC1
54898	ELOVL2
54904	NSD3
54963	UCKL1
54981	NMRK1
54988	ACSM5
54995	OXSM
55065	SLC52A1
55066	PDPR
55089	SLC38A4
55163	PNPO
55191	NADSYN1
55217	TMLHE
55224	ETNK2
55229	PANK4
55256	ADI1
55268	ECHDC2
55276	PGM2
55277	FGGY
55293	UEVLD
55304	SPTLC3
55312	RFK
55315	SLC29A3
55326	AGPAT5
55331	ACER3
55350	VNN3
55361	PI4K2A
55454	CSGALNACT2
55500	ETNK1
55501	CHST12
55512	SMPD3
55568	GALNT10
55577	NAGK
55613	MTMR8
55624	POMGNT1
55627	SMPD4
55650	PIGV
55748	CNDP2
55750	AGK
55757	UGGT2
55790	CSGALNACT1
55811	ADCY10
55825	PECR
55830	GLT8D1
55856	ACOT13
55867	SLC22A11
55870	ASH1L
55902	ACSS2
55904	KMT2E
55907	CMAS
55967	NDUFA12
56261	GPCPD1
56301	SLC7A10
56474	CTPS2
56548	CHST7
56606	SLC2A9
56623	INPP5E
56624	ASAH2
56848	SPHK2
56886	UGGT1
56894	AGPAT3
56895	AGPAT4
56898	BDH2
56913	C1GALT1
56922	MCCC1
56953	NT5M
56954	NIT2
56983	POGLUT1
56994	CHPT1
57016	AKR1B10
57026	PDXP
57104	PNPLA2
57171	DOLPP1
57194	ATP10A
57198	ATP8B2
57393	CLTRN
57468	SLC12A5
57665	RDH14
57678	GPAM
57704	GBA2
57818	G6PC2
57834	CYP4F11
58478	ENOPH1
58508	KMT2C
59272	ACE2
60386	SLC25A19
60481	ELOVL5
60559	SPCS3
63917	GALNT11
64064	OXCT2
64077	LHPP
64080	RBKS
64087	MCCC2
64122	FN3K
64131	XYLT1
64132	XYLT2
64174	DPEP2
64180	DPEP3
64240	ABCG5
64241	ABCG8
64324	NSD1
64419	MTMR14
64600	PLA2G2F
64748	PLPPR2
64754	SMYD3
64781	CERK
64802	NMNAT1
64816	CYP3A43
64834	ELOVL1
64841	GNPNAT1
64849	SLC13A3
64900	LPIN3
65010	SLC26A6
65220	NADK
65263	PYCR3
65985	AACS
66002	CYP4F12
66035	SLC2A11
79017	GGCT
79071	ELOVL6
79077	DCTPP1
79178	THTPA
79369	B3GNT4
79411	GLB1L
79581	SLC52A2
79586	CHPF
79603	CERS4
79611	ACSS3
79623	GALNT14
79646	PANK3
79672	FN3KRP
79695	GALNT12
79707	NOL9
79723	SUV39H2
79751	SLC25A22
79799	UGT2A3
79813	EHMT1
79837	PIP4K2C
79896	THNSL1
79948	PLPPR3
79966	SCD5
79993	ELOVL7
80025	PANK2
80142	PTGES2
80146	UXS1
80150	ASRGL1
80162	PGGHG
80201	HKDC1
80235	PIGZ
80270	HSD3B7
80271	ITPKC
80308	FLAD1
80339	PNPLA3
80347	COASY
80704	SLC19A3
80724	ACAD10
80854	SETD7
81031	SLC2A10
81490	PTDSS2
81537	SGPP1
81539	SLC38A1
81579	PLA2G12A
81616	ACSBG2
81849	ST6GALNAC5
81894	SLC25A28
83401	ELOVL3
83468	GLT8D2
83549	UCK1
83697	SLC4A9
83733	SLC25A18
83852	SETDB2
83884	SLC25A2
84002	B3GNT5
84076	TKTL2
84105	PCBD2
84129	ACAD11
84264	HAGHL
84274	COQ5
84444	DOT1L
84513	PLPP5
84532	ACSS1
84569	LYZL1
84618	NT5C1A
84649	DGAT2
84679	SLC9A7
84693	MCEE
84701	COX4I2
84735	CNDP1
84750	FUT10
84752	B3GNT9
84787	KMT5C
84812	PLCD4
84814	PLPP7
84869	CBR4
84889	SLC7A3
84890	ADO
84920	ALG10
85320	ABCC11
85465	SELENOI
89869	PLCZ1
89872	AQP10
89874	SLC25A21
90423	ATP6V1E2
90701	SEC11C
91012	CERS5
91179	SCARF2
91227	GGTLC2
91373	UAP1L1
91734	IDI2
92086	GGTLC1
92370	PXYLP1
92483	LDHAL6B
92579	G6PC3
92745	SLC38A5
93010	B3GNT7
93034	NT5C1B
93100	NAPRT
93183	PIGM
93492	TPTE2
93517	SDR42E1
93650	ACP4
112611	RWDD2A
112724	RDH13
113026	PLCD3
113189	CHST14
113235	SLC46A1
113612	CYP2U1
113675	SDSL
114571	SLC22A9
114805	GALNT13
114971	PTPMT1
115019	SLC26A9
115111	SLC26A7
115584	SLC5A11
116285	ACSM1
116369	SLC26A8
117247	SLC16A10
117248	GALNT15
117283	IP6K3
118881	COMTD1
119548	PNLIPRP3
120103	SLC36A4
121214	SDR9C7
122481	AK7
122618	PLD4
122622	ADSS1
122970	ACOT4
123096	SLC25A29
123099	DEGS2
123745	PLA2G4E
123876	ACSM2A
124583	CANT1
124637	CYB5D1
124872	B4GALNT2
124935	SLC43A2
124975	GGT6
125061	AFMID
125206	SLC5A10
125965	COX6B2
125981	ACER1
126129	CPT1C
126328	NDUFA11
126410	CYP4F22
126792	B3GALT6
127124	ATP6V1G3
129607	CMPK2
129642	MBOAT2
129807	NEU4
130367	SGPP2
130752	MDH1B
132789	GNPDA2
135152	B3GAT2
137872	ADHFE1
137902	PXDNL
137964	GPAT4
138429	PIP5KL1
138639	PTPDC1
139596	UPRT
140687	GCNT7
140838	NANP
142680	SLC34A3
144195	SLC2A14
145173	B3GLCT
145226	RDH12
145553	MDP1
146664	MGAT5B
146712	B3GNTL1
148789	B3GALNT2
151531	UPP2
152586	MGAT4D
154091	SLC2A12
154141	MBOAT1
155184	SLC2A7
157506	RDH10
158160	HSD17B7P2
158584	FAAH2
159963	SLC5A12
160287	LDHAL6A
160851	DGKH
162417	NAGS
162466	PHOSPHO1
163404	PLPPR5
166012	CHST13
166929	SGMS2
168391	GALNTL5
169355	IDO2
170384	FUT11
170712	COX7B2
171425	CLYBL
192134	B3GNT6
192286	HIGD2A
195814	SDR16C5
196051	PLPP4
196883	ADCY4
197257	LDHD
199974	CYP4Z1
200010	SLC5A9
200576	PIKFYVE
200810	ALG1L
201164	PLD6
201288	NOS2P2
201562	HACD2
201595	STT3B
204219	CERS3
220074	LRTOMT
221223	CES5A
221823	PRPS1L1
221955	DAGLB
245972	ATP6V0D2
245973	ATP6V1C2
253017	TECRL
253558	LCLAT1
253782	CERS6
256435	ST6GALNAC3
257068	PLCXD2
257202	GPX6
259230	SGMS1
259307	IL4I1
260293	CYP4X1
266740	MAGEA2B
283208	P4HA3
283209	PGM2L1
283358	B4GALNT3
283985	FADS6
284004	HEXD
284111	SLC13A5
284129	SLC26A11
284273	ZADH2
286016	TPI1P2
286297	LOC286297
286410	ATP11C
337876	CHSY3
338707	B4GALNT4
339221	ENPP7
340024	SLC6A19
340485	ACER2
340811	AKR1C8P
341392	ACSM4
341947	COX8C
344967	LOC344967
347734	SLC35B2
348158	ACSM2B
348932	SLC6A18
349565	NMNAT3
360203	GLT6D1
374291	NDUFS7
374462	PTPRQ
374569	ASPG
374875	HSD11B1L
374907	B3GNT8
375056	MIA3
376497	SLC27A1
377677	CA13
377841	ENTPD8
386757	SLC6A10P
387893	KMT5A
389015	SLC9A4
390928	ACP7
401494	HACD4
403313	PLPP6
441024	MTHFD2L
441282	AKR1B15
493869	GPX8
641371	ACOT1
641372	ACOT6
644378	GCNT2P1
644974	ALG1L2
645740	NOS2P1
646480	FABP9
646486	FABP12
728441	GGT2
100137049	PLA2G4B
100287639	MTHFD2P1
100288072	SDR42E2
100507855	N/A
100526794	NT5C1B-RDH14
102724197	LOC102724197
102724560	CBSL

## Sheet: KEGG pathway enrichment
UPREGULATED METABOLIC GENES RA
#term ID	term description	observed gene count	background gene count	false discovery rate	matching proteins in your network (IDs)	matching proteins in your network (labels)
hsa00230	Purine metabolism	5	173	0.00089	ENSP00000264424,ENSP00000311453,ENSP00000332116,ENSP00000347046,ENSP00000351520	ENTPD4,GUCY1B3,PDE4B,PDE5A,PDE8A
hsa00500	Starch and sucrose metabolism	3	33	0.0011	ENSP00000338703,ENSP00000354610,ENSP00000481450	AMY2A,AMY2B,UGP2
hsa01100	Metabolic pathways	10	1250	0.0011	ENSP00000184266,ENSP00000264027,ENSP00000265970,ENSP00000299166,ENSP00000328405,ENSP00000338703,ENSP00000349446,ENSP00000354610,ENSP00000376465,ENSP00000481450	AMY2A,AMY2B,ARG1,DGKA,GALNT3,NDUFB4,NDUFB8,PIK3C2A,SC5D,UGP2
hsa04972	Pancreatic secretion	3	95	0.011	ENSP00000285379,ENSP00000354610,ENSP00000481450	AMY2A,AMY2B,CA2
hsa04931	Insulin resistance	3	107	0.0123	ENSP00000354850,ENSP00000362824,ENSP00000379011	CPT1B,MGEA5,OGT
hsa04142	Lysosome	3	123	0.0152	ENSP00000233202,ENSP00000351520,ENSP00000378364	ENTPD4,SLC11A1,SLC11A2
hsa04973	Carbohydrate digestion and absorption	2	42	0.0256	ENSP00000354610,ENSP00000481450	AMY2A,AMY2B
DOWNREGULATED METABOLIC GENES RA
#term ID	term description	observed gene count	background gene count	false discovery rate	matching proteins in your network (IDs)	matching proteins in your network (labels)
hsa01100	Metabolic pathways	12	1250	4.86e-06	ENSP00000216484,ENSP00000263368,ENSP00000297107,ENSP00000353770,ENSP00000356953,ENSP00000357452,ENSP00000363397,ENSP00000370023,ENSP00000378854,ENSP00000392709,ENSP00000396308,ENSP00000450436	ALDH6A1,BLVRB,DHFR,GALNT10,HADHA,NDUFS1,PMVK,PSPH,RRM2,SDHC,SPTLC2,UGCG
hsa00310	Lysine degradation	4	59	0.00012	ENSP00000262189,ENSP00000370023,ENSP00000386759,ENSP00000436786	HADHA,KMT2A,KMT2C,SETD2
hsa00062	Fatty acid elongation	3	25	0.00028	ENSP00000215567,ENSP00000370023,ENSP00000373153	HADHA,PTPLB,TECR
hsa01040	Biosynthesis of unsaturated fatty acids	3	23	0.00028	ENSP00000215567,ENSP00000370023,ENSP00000373153	HADHA,PTPLB,TECR
hsa01200	Carbon metabolism	4	116	0.0006	ENSP00000356953,ENSP00000370023,ENSP00000378854,ENSP00000450436	ALDH6A1,HADHA,PSPH,SDHC
hsa01212	Fatty acid metabolism	3	48	0.0011	ENSP00000215567,ENSP00000370023,ENSP00000373153	HADHA,PTPLB,TECR
hsa00562	Inositol phosphate metabolism	3	73	0.0031	ENSP00000352121,ENSP00000450436,ENSP00000482548	ALDH6A1,PIK3CG,PIP4K2B
hsa00410	beta-Alanine metabolism	2	31	0.0168	ENSP00000370023,ENSP00000450436	ALDH6A1,HADHA
hsa00640	Propanoate metabolism	2	32	0.0168	ENSP00000370023,ENSP00000450436	ALDH6A1,HADHA
hsa04932	Non-alcoholic fatty liver disease (NAFLD)	3	149	0.0168	ENSP00000356953,ENSP00000392709,ENSP00000428056	NDUFS1,PIK3R1,SDHC
hsa04960	Aldosterone-regulated sodium reabsorption	2	37	0.0171	ENSP00000356790,ENSP00000428056	ATP1B1,PIK3R1
hsa04973	Carbohydrate digestion and absorption	2	42	0.0199	ENSP00000356790,ENSP00000428056	ATP1B1,PIK3R1
hsa00600	Sphingolipid metabolism	2	45	0.0209	ENSP00000216484,ENSP00000363397	SPTLC2,UGCG
hsa00280	Valine, leucine and isoleucine degradation	2	48	0.022	ENSP00000370023,ENSP00000450436	ALDH6A1,HADHA
hsa05212	Pancreatic cancer	2	74	0.0467	ENSP00000019317,ENSP00000428056	PIK3R1,RALBP1
UPREGULATED METABOLIC GENES MS
#term ID	term description	observed gene count	background gene count	false discovery rate	matching proteins in your network (IDs)	matching proteins in your network (labels)
hsa00760	Nicotinate and nicotinamide metabolism	2	30	0.00097	ENSP00000222553,ENSP00000484415	NAMPT,NT5C3A
hsa01100	Metabolic pathways	4	1250	0.0045	ENSP00000222553,ENSP00000234111,ENSP00000354829,ENSP00000484415	NAMPT,NT5C3A,ODC1,SGMS1
hsa00230	Purine metabolism	2	173	0.0097	ENSP00000345502,ENSP00000484415	NT5C3A,PDE4D
DOWNREGULATED METABOLIC GENES MS
#term ID	term description	observed gene count	background gene count	false discovery rate	matching proteins in your network (IDs)	matching proteins in your network (labels)
hsa01100	Metabolic pathways	8	1250	2.11e-05	ENSP00000074304,ENSP00000317379,ENSP00000318142,ENSP00000349860,ENSP00000354532,ENSP00000368140,ENSP00000378416,ENSP00000411152	ALAS1,CRLS1,FUT7,GFPT1,GLS,INPP4A,ITPKB,PNP
hsa00562	Inositol phosphate metabolism	3	73	0.00035	ENSP00000074304,ENSP00000352121,ENSP00000411152	INPP4A,ITPKB,PIK3CG
hsa00250	Alanine, aspartate and glutamate metabolism	2	35	0.0036	ENSP00000317379,ENSP00000349860	GFPT1,GLS
hsa00310	Lysine degradation	2	59	0.0074	ENSP00000262189,ENSP00000305899	KMT2C,SUV420H1
hsa04070	Phosphatidylinositol signaling system	2	97	0.0155	ENSP00000074304,ENSP00000411152	INPP4A,ITPKB
UPREGULATED METABOLIC GENES PBC
#term ID	term description	observed gene count	background gene count	false discovery rate	matching proteins in your network (IDs)	matching proteins in your network (labels)
hsa01100	Metabolic pathways	9	1250	0.00074	ENSP00000234111,ENSP00000256722,ENSP00000266517,ENSP00000280362,ENSP00000299518,ENSP00000305595,ENSP00000363397,ENSP00000377617,ENSP00000425487	B3GNT2,CMPK2,ETNK1,IDH3A,INPP4B,MTHFD2,ODC1,PTS,UGCG
hsa04068	FoxO signaling pathway	4	130	0.00096	ENSP00000263967,ENSP00000274031,ENSP00000428056,ENSP00000446252	PIK3CA,PIK3R1,SETD7,SOD2
hsa04213	Longevity regulating pathway - multiple species	3	61	0.0021	ENSP00000263967,ENSP00000428056,ENSP00000446252	PIK3CA,PIK3R1,SOD2
hsa04211	Longevity regulating pathway	3	88	0.0046	ENSP00000263967,ENSP00000428056,ENSP00000446252	PIK3CA,PIK3R1,SOD2
hsa04066	HIF-1 signaling pathway	3	98	0.0048	ENSP00000263967,ENSP00000428056,ENSP00000443319	PFKFB3,PIK3CA,PIK3R1
hsa04070	Phosphatidylinositol signaling system	3	97	0.0048	ENSP00000263967,ENSP00000425487,ENSP00000428056	INPP4B,PIK3CA,PIK3R1
hsa04152	AMPK signaling pathway	3	120	0.0064	ENSP00000263967,ENSP00000428056,ENSP00000443319	PFKFB3,PIK3CA,PIK3R1
hsa04932	Non-alcoholic fatty liver disease (NAFLD)	3	149	0.0103	ENSP00000263967,ENSP00000367938,ENSP00000428056	COX7A2L,PIK3CA,PIK3R1
hsa04960	Aldosterone-regulated sodium reabsorption	2	37	0.0121	ENSP00000263967,ENSP00000428056	PIK3CA,PIK3R1
hsa04973	Carbohydrate digestion and absorption	2	42	0.0138	ENSP00000263967,ENSP00000428056	PIK3CA,PIK3R1
hsa04930	Type II diabetes mellitus	2	46	0.0149	ENSP00000263967,ENSP00000428056	PIK3CA,PIK3R1
hsa04923	Regulation of lipolysis in adipocytes	2	53	0.0179	ENSP00000263967,ENSP00000428056	PIK3CA,PIK3R1
hsa04370	VEGF signaling pathway	2	59	0.0196	ENSP00000263967,ENSP00000428056	PIK3CA,PIK3R1
hsa05213	Endometrial cancer	2	58	0.0196	ENSP00000263967,ENSP00000428056	PIK3CA,PIK3R1
hsa00562	Inositol phosphate metabolism	2	73	0.0212	ENSP00000263967,ENSP00000425487	INPP4B,PIK3CA
hsa01521	EGFR tyrosine kinase inhibitor resistance	2	78	0.0212	ENSP00000263967,ENSP00000428056	PIK3CA,PIK3R1
hsa01522	Endocrine resistance	2	95	0.0212	ENSP00000263967,ENSP00000428056	PIK3CA,PIK3R1
hsa01524	Platinum drug resistance	2	70	0.0212	ENSP00000263967,ENSP00000428056	PIK3CA,PIK3R1
hsa04012	ErbB signaling pathway	2	83	0.0212	ENSP00000263967,ENSP00000428056	PIK3CA,PIK3R1
hsa04071	Sphingolipid signaling pathway	2	116	0.0212	ENSP00000263967,ENSP00000428056	PIK3CA,PIK3R1
hsa04140	Autophagy - animal	2	125	0.0212	ENSP00000263967,ENSP00000428056	PIK3CA,PIK3R1
hsa04146	Peroxisome	2	81	0.0212	ENSP00000359233,ENSP00000446252	ABCD3,SOD2
hsa04380	Osteoclast differentiation	2	124	0.0212	ENSP00000263967,ENSP00000428056	PIK3CA,PIK3R1
hsa04611	Platelet activation	2	123	0.0212	ENSP00000263967,ENSP00000428056	PIK3CA,PIK3R1
hsa04620	Toll-like receptor signaling pathway	2	102	0.0212	ENSP00000263967,ENSP00000428056	PIK3CA,PIK3R1
hsa04650	Natural killer cell mediated cytotoxicity	2	124	0.0212	ENSP00000263967,ENSP00000428056	PIK3CA,PIK3R1
hsa04660	T cell receptor signaling pathway	2	99	0.0212	ENSP00000263967,ENSP00000428056	PIK3CA,PIK3R1
hsa04662	B cell receptor signaling pathway	2	71	0.0212	ENSP00000263967,ENSP00000428056	PIK3CA,PIK3R1
hsa04664	Fc epsilon RI signaling pathway	2	67	0.0212	ENSP00000263967,ENSP00000428056	PIK3CA,PIK3R1
hsa04666	Fc gamma R-mediated phagocytosis	2	89	0.0212	ENSP00000263967,ENSP00000428056	PIK3CA,PIK3R1
hsa04668	TNF signaling pathway	2	108	0.0212	ENSP00000263967,ENSP00000428056	PIK3CA,PIK3R1
hsa04670	Leukocyte transendothelial migration	2	112	0.0212	ENSP00000263967,ENSP00000428056	PIK3CA,PIK3R1
hsa04722	Neurotrophin signaling pathway	2	116	0.0212	ENSP00000263967,ENSP00000428056	PIK3CA,PIK3R1
hsa04725	Cholinergic synapse	2	111	0.0212	ENSP00000263967,ENSP00000428056	PIK3CA,PIK3R1
hsa04750	Inflammatory mediator regulation of TRP channels	2	92	0.0212	ENSP00000263967,ENSP00000428056	PIK3CA,PIK3R1
hsa04914	Progesterone-mediated oocyte maturation	2	94	0.0212	ENSP00000263967,ENSP00000428056	PIK3CA,PIK3R1
hsa04917	Prolactin signaling pathway	2	69	0.0212	ENSP00000263967,ENSP00000428056	PIK3CA,PIK3R1
hsa04919	Thyroid hormone signaling pathway	2	115	0.0212	ENSP00000263967,ENSP00000428056	PIK3CA,PIK3R1
hsa04926	Relaxin signaling pathway	2	130	0.0212	ENSP00000263967,ENSP00000428056	PIK3CA,PIK3R1
hsa04931	Insulin resistance	2	107	0.0212	ENSP00000263967,ENSP00000428056	PIK3CA,PIK3R1
hsa04933	AGE-RAGE signaling pathway in diabetic complications	2	98	0.0212	ENSP00000263967,ENSP00000428056	PIK3CA,PIK3R1
hsa05100	Bacterial invasion of epithelial cells	2	72	0.0212	ENSP00000263967,ENSP00000428056	PIK3CA,PIK3R1
hsa05142	Chagas disease (American trypanosomiasis)	2	101	0.0212	ENSP00000263967,ENSP00000428056	PIK3CA,PIK3R1
hsa05146	Amoebiasis	2	94	0.0212	ENSP00000263967,ENSP00000428056	PIK3CA,PIK3R1
hsa05160	Hepatitis C	2	131	0.0212	ENSP00000263967,ENSP00000428056	PIK3CA,PIK3R1
hsa05210	Colorectal cancer	2	85	0.0212	ENSP00000263967,ENSP00000428056	PIK3CA,PIK3R1
hsa05211	Renal cell carcinoma	2	68	0.0212	ENSP00000263967,ENSP00000428056	PIK3CA,PIK3R1
hsa05212	Pancreatic cancer	2	74	0.0212	ENSP00000263967,ENSP00000428056	PIK3CA,PIK3R1
hsa05214	Glioma	2	68	0.0212	ENSP00000263967,ENSP00000428056	PIK3CA,PIK3R1
hsa05215	Prostate cancer	2	97	0.0212	ENSP00000263967,ENSP00000428056	PIK3CA,PIK3R1
hsa05218	Melanoma	2	72	0.0212	ENSP00000263967,ENSP00000428056	PIK3CA,PIK3R1
hsa05220	Chronic myeloid leukemia	2	76	0.0212	ENSP00000263967,ENSP00000428056	PIK3CA,PIK3R1
hsa05221	Acute myeloid leukemia	2	66	0.0212	ENSP00000263967,ENSP00000428056	PIK3CA,PIK3R1
hsa05222	Small cell lung cancer	2	92	0.0212	ENSP00000263967,ENSP00000428056	PIK3CA,PIK3R1
hsa05223	Non-small cell lung cancer	2	66	0.0212	ENSP00000263967,ENSP00000428056	PIK3CA,PIK3R1
hsa05230	Central carbon metabolism in cancer	2	65	0.0212	ENSP00000263967,ENSP00000428056	PIK3CA,PIK3R1
hsa05231	Choline metabolism in cancer	2	98	0.0212	ENSP00000263967,ENSP00000428056	PIK3CA,PIK3R1
hsa04210	Apoptosis	2	135	0.0213	ENSP00000263967,ENSP00000428056	PIK3CA,PIK3R1
hsa04550	Signaling pathways regulating pluripotency of stem cells	2	138	0.0213	ENSP00000263967,ENSP00000428056	PIK3CA,PIK3R1
hsa04910	Insulin signaling pathway	2	134	0.0213	ENSP00000263967,ENSP00000428056	PIK3CA,PIK3R1
hsa04915	Estrogen signaling pathway	2	133	0.0213	ENSP00000263967,ENSP00000428056	PIK3CA,PIK3R1
hsa05162	Measles	2	133	0.0213	ENSP00000263967,ENSP00000428056	PIK3CA,PIK3R1
hsa05418	Fluid shear stress and atherosclerosis	2	133	0.0213	ENSP00000263967,ENSP00000428056	PIK3CA,PIK3R1
hsa05161	Hepatitis B	2	142	0.0219	ENSP00000263967,ENSP00000428056	PIK3CA,PIK3R1
hsa04072	Phospholipase D signaling pathway	2	145	0.0224	ENSP00000263967,ENSP00000428056	PIK3CA,PIK3R1
hsa04150	mTOR signaling pathway	2	148	0.0226	ENSP00000263967,ENSP00000428056	PIK3CA,PIK3R1
hsa05224	Breast cancer	2	147	0.0226	ENSP00000263967,ENSP00000428056	PIK3CA,PIK3R1
hsa05226	Gastric cancer	2	147	0.0226	ENSP00000263967,ENSP00000428056	PIK3CA,PIK3R1
hsa04218	Cellular senescence	2	156	0.0242	ENSP00000263967,ENSP00000428056	PIK3CA,PIK3R1
hsa04630	Jak-STAT signaling pathway	2	160	0.025	ENSP00000263967,ENSP00000428056	PIK3CA,PIK3R1
hsa05225	Hepatocellular carcinoma	2	163	0.0255	ENSP00000263967,ENSP00000428056	PIK3CA,PIK3R1
hsa05164	Influenza A	2	168	0.0266	ENSP00000263967,ENSP00000428056	PIK3CA,PIK3R1
hsa04360	Axon guidance	2	173	0.0277	ENSP00000263967,ENSP00000428056	PIK3CA,PIK3R1
hsa04062	Chemokine signaling pathway	2	181	0.0297	ENSP00000263967,ENSP00000428056	PIK3CA,PIK3R1
hsa05167	Kaposi's sarcoma-associated herpesvirus infection	2	183	0.03	ENSP00000263967,ENSP00000428056	PIK3CA,PIK3R1
hsa05203	Viral carcinogenesis	2	183	0.03	ENSP00000263967,ENSP00000428056	PIK3CA,PIK3R1
hsa04024	cAMP signaling pathway	2	195	0.0322	ENSP00000263967,ENSP00000428056	PIK3CA,PIK3R1
hsa04510	Focal adhesion	2	197	0.0322	ENSP00000263967,ENSP00000428056	PIK3CA,PIK3R1
hsa05016	Huntington's disease	2	193	0.0322	ENSP00000367938,ENSP00000446252	COX7A2L,SOD2
hsa05169	Epstein-Barr virus infection	2	194	0.0322	ENSP00000263967,ENSP00000428056	PIK3CA,PIK3R1
hsa05205	Proteoglycans in cancer	2	195	0.0322	ENSP00000263967,ENSP00000428056	PIK3CA,PIK3R1
hsa04015	Rap1 signaling pathway	2	203	0.0332	ENSP00000263967,ENSP00000428056	PIK3CA,PIK3R1
hsa04810	Regulation of actin cytoskeleton	2	205	0.0334	ENSP00000263967,ENSP00000428056	PIK3CA,PIK3R1
hsa04014	Ras signaling pathway	2	228	0.0401	ENSP00000263967,ENSP00000428056	PIK3CA,PIK3R1
hsa05166	HTLV-I infection	2	250	0.0468	ENSP00000263967,ENSP00000428056	PIK3CA,PIK3R1
DOWNREGULATED METABOLIC GENES PBC
#term ID	term description	observed gene count	background gene count	false discovery rate	matching proteins in your network (IDs)	matching proteins in your network (labels)
hsa01100	Metabolic pathways	13	1250	1.09e-10	ENSP00000232607,ENSP00000266517,ENSP00000287936,ENSP00000297494,ENSP00000318142,ENSP00000321874,ENSP00000346643,ENSP00000354532,ENSP00000358931,ENSP00000378416,ENSP00000379203,ENSP00000390784,ENSP00000412178	ALAS1,ATP6V1C1,B3GALT4,B3GNT3,DGKZ,ETNK1,FUT7,HKDC1,HMGCR,NOS3,PNP,TKTL1,UMPS
hsa00601	Glycosphingolipid biosynthesis - lacto and neolacto series	2	26	0.0082	ENSP00000318142,ENSP00000321874	B3GNT3,FUT7
