# Supplementary material for: Integrative computational approach identifies drug targets in CD4+ T-cell-mediated immune disorders
Source: NPJ Syst Biol Appl. 2021 Jan 22;7:4. doi: 10.1038/s41540-020-00165-3 (PMC7822845; doi:10.1038/s41540-020-00165-3)
Supplement: Supplementary file 1 — Compressed Supplementary Files [file 41540_2020_165_MOESM1_ESM.zip › Supplementary Data/Supplementary Data 9.xlsx]

## Sheet: Sheet1
Rheumatoid Arthritis (RA) drug targets														Multiple Sclerosis (MS) drug targets														Primary Biliary Cholangitis (PBC) drug targets
Entrez	Gene Symbol	PES_Ranks_naive	PES_Rank_Th1	PES_Rank_Th2	PES_Rank_Th17	Z-score_naive	Z-score_Th1	Z-score_Th2	Z-score_Th17	Aggregated Z-score	Rank			Entrez	Gene Symbol	PES_Ranks_naive	PES_Rank_Th1	PES_Rank_Th2	PES_Rank_Th17	Z-score_naive	Z-score_Th1	Z-score_Th2	Z-score_Th17	Aggregated Z-score	Rank			Entrez	Gene Symbol	PES_Ranks_naive	PES_Rank_Th1	PES_Rank_Th2	PES_Rank_Th17	Z-score_naive	Z-score_Th1	Z-score_Th2	Z-score_Th17	Aggregated Z-score		Aggregate Z-score	Rank
4047	LSS	3	7	40	46	-1.68848	-1.44135	-0.139955	-0.0820432	-3.35183	1			1376	CPT2	3	56	26	4	-1.74078	0.783049	-0.615155	-1.51573	-3.08862	1			10135	NAMPT	2	4	2	12	-1.59043	-1.57376	-1.6618	-1.27057	-6.09655		-6.09655	1
18	ABAT	37	18	23	17	-0.282192	-0.935432	-0.82606	-1.15879	-3.20247	2			847	CAT	16	28	41	7	-1.18312	-0.459522	-0.033167	-1.40734	-3.08315	2			3704	ITPA	25	10	1	4	-0.720149	-1.31653	-1.70132	-1.56755	-5.30555		-5.30555	2
10135	NAMPT	8	62	16	5	-1.48167	1.08825	-1.10857	-1.60433	-3.10633	3			498	ATP5F1A	74	1	8	8	1.30489	-1.65772	-1.31354	-1.37121	-3.03757	3			132	ADK	7	19	14	9	-1.40124	-0.930701	-1.18754	-1.38193	-4.90142		-4.90142	3
2224	FDPS	25	22	15	40	-0.778529	-0.751461	-1.14893	-0.304817	-2.98374	4			506	ATP5F1B	75	2	9	9	1.34779	-1.61334	-1.27474	-1.33508	-2.87536	4			2181	ACSL3	12	2	21	29	-1.21205	-1.6595	-0.910897	-0.639474	-4.42192		-4.42192	4
6713	SQLE	5	8	41	52	-1.60576	-1.39536	-0.0995959	0.140731	-2.95998	5			509	ATP5F1C	76	3	10	10	1.39069	-1.56896	-1.23594	-1.29895	-2.71316	5			1890	TYMP	9	20	23	17	-1.32556	-0.887831	-0.831855	-1.08495	-4.1302		-4.1302	5
2222	FDFT1	2	6	62	43	-1.72984	-1.48734	0.747946	-0.19343	-2.66267	6			4953	ODC1	59	6	7	31	0.661442	-1.43583	-1.35234	-0.540207	-2.66693	6			262	AMD1	17	6	47	2	-1.02286	-1.48802	0.116651	-1.6418	-4.03602		-4.03602	6
2053	EPHX2	38	24	33	18	-0.24083	-0.659476	-0.422469	-1.12166	-2.44443	7			471	ATIC	2	9	36	64	-1.78368	-1.3027	-0.227163	0.652095	-2.66144	7			353	APRT	24	42	4	3	-0.757988	0.0553166	-1.58276	-1.60467	-3.8901		-3.8901	7
4967	OGDH	23	16	26	56	-0.861252	-1.02742	-0.704983	0.289247	-2.3044	8			513	ATP5F1D	77	4	11	11	1.43358	-1.52458	-1.19714	-1.26282	-2.55096	8			128	ADH5	5	18	37	15	-1.47692	-0.973572	-0.27856	-1.1592	-3.88824		-3.88824	8
847	CAT	27	12	24	61	-0.695806	-1.21139	-0.785701	0.474892	-2.218	9			515	ATP5PB	78	5	12	12	1.47648	-1.48021	-1.15834	-1.22668	-2.38875	9			1312	COMT	6	1	45	30	-1.43908	-1.70237	0.0376088	-0.602351	-3.70619		-3.70619	9
1431	CS	59	1	4	62	0.62776	-1.71731	-1.59288	0.512021	-2.17041	10			128	ADH5	37	53	2	18	-0.282289	0.649916	-1.54634	-1.0099	-2.18861	10			2053	EPHX2	11	21	22	28	-1.24989	-0.844961	-0.871376	-0.676597	-3.64282		-3.64282	10
5162	PDHB	47	44	1	29	0.131423	0.260378	-1.71396	-0.713237	-2.0354	11			1806	DPYD	4	32	28	65	-1.69788	-0.282012	-0.537557	0.688226	-1.82923	11			26275	HIBCH	18	7	39	19	-0.985018	-1.44515	-0.199518	-1.0107	-3.64039		-3.64039	11
1312	COMT	35	23	31	42	-0.364914	-0.705468	-0.503187	-0.230559	-1.80413	12			3418	IDH2	5	34	46	48	-1.65499	-0.193257	0.160829	0.074009	-1.61341	12			2194	FASN	13	16	10	45	-1.17421	-1.05931	-1.34563	-0.0455057	-3.62466		-3.62466	12
26275	HIBCH	39	25	56	10	-0.199469	-0.613483	0.505791	-1.41869	-1.72585	13			2936	GSR	79	33	6	5	1.51938	-0.237635	-1.39114	-1.4796	-1.58899	13			2720	GLB1	20	23	20	21	-0.909341	-0.75922	-0.950418	-0.936458	-3.55544		-3.55544	13
6648	SOD2	70	21	37	12	1.08274	-0.797454	-0.261032	-1.34443	-1.32018	14			3156	HMGCR	20	30	5	80	-1.01154	-0.370767	-1.42994	1.23018	-1.58206	14			114971	PTPMT1	4	33	38	14	-1.51475	-0.330517	-0.239039	-1.19632	-3.28063		-3.28063	14
1723	DHODH	6	5	67	72	-1.5644	-1.53334	0.949742	0.883312	-1.26468	15			2222	FDFT1	26	16	18	77	-0.754154	-0.992053	-0.925548	1.12179	-1.54997	15			100	ADA	1	32	48	11	-1.62827	-0.373387	0.156172	-1.30769	-3.15317		-3.15317	15
2548	GAA	11	39	54	44	-1.35759	0.0304145	0.425073	-0.156301	-1.0584	16			1719	DHFR	25	22	15	75	-0.797051	-0.725788	-1.04195	1.04953	-1.51526	16			2739	GLO1	22	3	42	31	-0.833664	-1.61663	-0.0809545	-0.565228	-3.09647		-3.09647	16
38	ACAT1	12	43	58	35	-1.31623	0.214385	0.586509	-0.490463	-1.0058	17			5315	PKM	14	13	44	68	-1.26892	-1.12519	0.0832305	0.796617	-1.51425	17			2539	G6PD	15	35	43	1	-1.09853	-0.244776	-0.0414334	-1.67892	-3.06366		-3.06366	17
5315	PKM	4	61	14	70	-1.64712	1.04225	-1.18929	0.809054	-0.985104	18			2618	GART	13	7	43	79	-1.31181	-1.39145	0.0444313	1.19405	-1.46478	18			3251	HPRT1	23	8	34	36	-0.795826	-1.40228	-0.397123	-0.379613	-2.97484		-2.97484	18
3251	HPRT1	43	26	77	3	-0.0340231	-0.56749	1.35333	-1.67859	-0.926773	19			18	ABAT	40	31	42	20	-0.153598	-0.32639	0.00563214	-0.937642	-1.412	19			2548	GAA	16	13	60	10	-1.06069	-1.18792	0.630425	-1.34481	-2.963		-2.963	19
2720	GLB1	41	52	35	20	-0.116746	0.628319	-0.341751	-1.0474	-0.877576	20			4047	LSS	27	17	19	81	-0.711257	-0.947675	-0.886749	1.26631	-1.27937	20			6515	SLC2A3	35	39	9	27	-0.341766	-0.0732945	-1.38515	-0.71372	-2.51393		-2.51393	20
114971	PTPMT1	63	45	30	14	0.793205	0.306371	-0.543546	-1.27017	-0.714143	21			2194	FASN	45	23	13	62	0.0608858	-0.68141	-1.11954	0.579834	-1.16023	21			4363	ABCC1	28	24	41	23	-0.606634	-0.71635	-0.120476	-0.862212	-2.30567		-2.30567	21
1376	CPT2	14	48	19	78	-1.2335	0.444349	-0.987497	1.10609	-0.670566	22			5471	PPAT	15	8	45	82	-1.22602	-1.34707	0.12203	1.30244	-1.14862	22			7296	TXNRD1	66	12	6	44	0.831223	-1.23079	-1.50371	-0.0826287	-1.98591		-1.98591	22
1890	TYMP	65	49	32	6	0.875928	0.490341	-0.462828	-1.5672	-0.663764	23			4860	PNP	7	42	51	44	-1.56919	0.161763	0.354825	-0.0705125	-1.12312	23			6647	SOD1	37	40	18	37	-0.266089	-0.0304241	-1.02946	-0.34249	-1.66846		-1.66846	23
100	ADA	28	69	50	4	-0.654444	1.4102	0.263636	-1.64146	-0.622076	24			1431	CS	23	38	27	56	-0.882845	-0.0157469	-0.576356	0.363052	-1.1119	24			47	ACLY	29	25	49	32	-0.568796	-0.673479	0.195693	-0.528105	-1.57469		-1.57469	24
3704	ITPA	45	28	46	45	0.0486997	-0.475505	0.1022	-0.119172	-0.443778	25			293	SLC25A6	32	24	49	39	-0.496773	-0.637033	0.277226	-0.251164	-1.10774	25			5476	CTSA	47	38	40	25	0.112294	-0.116165	-0.159997	-0.787966	-0.951833		-0.951833	25
7298	TYMS	24	9	66	75	-0.81989	-1.34937	0.909382	0.994699	-0.265175	26			790	CAD	22	20	22	87	-0.925742	-0.814543	-0.770352	1.48309	-1.02754	26			6648	SOD2	38	58	17	38	-0.228251	0.741242	-1.06898	-0.305367	-0.861357		-0.861357	26
4363	ABCC1	32	53	59	21	-0.488999	0.674312	0.626869	-1.01027	-0.198087	27			6713	SQLE	29	18	20	84	-0.625464	-0.903298	-0.84795	1.3747	-1.00201	27			523	ATP6V1A	34	37	74	8	-0.379604	-0.159035	1.18372	-1.41906	-0.773977		-0.773977	27
498	ATP5F1A	53	34	7	79	0.379591	-0.199549	-1.47181	1.14322	-0.148549	28			7296	TXNRD1	33	14	24	85	-0.453876	-1.08081	-0.692753	1.41083	-0.816605	28			1431	CS	43	15	56	47	-0.0390589	-1.10218	0.472341	0.0287404	-0.640161		-0.640161	28
790	CAD	15	10	86	66	-1.19214	-1.30337	1.71657	0.660538	-0.118413	29			7298	TYMS	30	19	21	86	-0.582567	-0.85892	-0.809151	1.44696	-0.803675	29			18	ABAT	8	72	58	16	-1.3634	1.34143	0.551383	-1.12207	-0.592665		-0.592665	29
3156	HMGCR	7	77	42	41	-1.52303	1.77814	-0.0592368	-0.267688	-0.071823	30			3992	FADS1	21	41	32	60	-0.968638	0.117386	-0.38236	0.507574	-0.726039	30			952	CD38	42	26	46	51	-0.0768973	-0.630609	0.0771298	0.177233	-0.453144		-0.453144	30
3992	FADS1	22	67	28	54	-0.902613	1.31821	-0.624265	0.214989	0.00632119	31			51727	CMPK1	80	12	23	41	1.56228	-1.16956	-0.731552	-0.178904	-0.517744	31			2618	GART	51	28	62	49	0.263648	-0.544868	0.709467	0.102986	0.531233		0.531233	31
506	ATP5F1B	54	35	8	80	0.420953	-0.153556	-1.43145	1.18034	0.0162932	32			7915	ALDH5A1	31	37	25	69	-0.53967	-0.0601244	-0.653954	0.832747	-0.421001	32			51727	CMPK1	61	51	11	67	0.642031	0.44115	-1.30611	0.771201	0.548274		0.548274	32
2936	GSR	75	33	12	58	1.28954	-0.245542	-1.27001	0.363505	0.137495	33			3704	ITPA	56	68	1	28	0.532751	1.31558	-1.58513	-0.648599	-0.385402	33			5471	PPAT	52	30	61	50	0.301486	-0.459128	0.669946	0.14011	0.652414		0.652414	33
509	ATP5F1C	55	36	9	81	0.462314	-0.107564	-1.39109	1.21747	0.181135	34			1312	COMT	38	54	64	1	-0.239392	0.694294	0.859214	-1.62412	-0.310003	34			1376	CPT2	86	34	5	76	1.58799	-0.287646	-1.54323	1.10531	0.862418		0.862418	34
1806	DPYD	52	42	13	73	0.33823	0.168393	-1.22965	0.920441	0.197412	35			353	APRT	55	40	3	71	0.489854	0.0730082	-1.50754	0.905008	-0.0396659	35			2222	FDFT1	69	45	32	57	0.944738	0.183928	-0.476165	0.399971	1.05247		1.05247	35
513	ATP5F1D	56	37	10	82	0.503675	-0.0615709	-1.35073	1.2546	0.345978	36			100	ADA	34	51	69	13	-0.410979	0.561161	1.05321	-1.19055	0.0128377	36			4047	LSS	71	46	30	58	1.02041	0.226798	-0.555207	0.437094	1.1291		1.1291	36
132	ADK	36	47	82	16	-0.323553	0.398356	1.55513	-1.19591	0.434017	37			2224	FDPS	19	50	30	78	-1.05443	0.516784	-0.459958	1.15792	0.160314	37			4953	ODC1	30	63	85	24	-0.530957	0.955594	1.61845	-0.825089	1.218		1.218	37
3418	IDH2	61	20	68	38	0.710483	-0.843447	0.990101	-0.379076	0.478061	38			114971	PTPMT1	36	52	71	17	-0.325186	0.605539	1.13081	-1.04603	0.365129	38			5162	PDHB	32	62	26	86	-0.455281	0.912723	-0.713292	1.47654	1.22069		1.22069	38
5476	CTSA	17	29	75	69	-1.10942	-0.429512	1.27261	0.771925	0.505607	39			2548	GAA	47	49	56	25	0.14668	0.472406	0.548821	-0.75699	0.410917	39			6713	SQLE	73	47	29	62	1.09609	0.269668	-0.594728	0.585586	1.35662		1.35662	39
515	ATP5PB	57	38	11	83	0.545037	-0.0155782	-1.31037	1.29173	0.51082	40			262	AMD1	48	48	59	26	0.189576	0.428029	0.665218	-0.720859	0.561964	40			38	ACAT1	26	69	72	41	-0.682311	1.21282	1.10468	-0.193998	1.44118		1.44118	40
4953	ODC1	33	60	6	89	-0.447637	0.996261	-1.51217	1.51451	0.550964	41			5476	CTSA	11	73	67	35	-1.39761	1.53747	0.975612	-0.395686	0.719786	41			1723	DHODH	60	50	50	56	0.604193	0.398279	0.235214	0.362848	1.60053		1.60053	41
2194	FASN	77	2	81	31	1.37227	-1.67131	1.51477	-0.638979	0.576741	42			132	ADK	39	55	72	19	-0.196495	0.738672	1.16961	-0.973772	0.738012	42			7298	TYMS	74	48	35	63	1.13393	0.312539	-0.357602	0.622709	1.71158		1.71158	42
2181	ACSL3	76	40	34	37	1.3309	0.0764072	-0.38211	-0.416205	0.608997	43			5162	PDHB	61	26	38	66	0.747235	-0.548278	-0.149565	0.724356	0.773749	43			7915	ALDH5A1	59	73	3	84	0.566355	1.3843	-1.62228	1.40229	1.73067		1.73067	43
128	ADH5	64	46	63	15	0.834567	0.352363	0.788305	-1.23304	0.742192	44			1890	TYMP	41	57	73	21	-0.110702	0.827427	1.20841	-0.901511	1.02362	44			790	CAD	62	49	51	64	0.67987	0.355409	0.274735	0.659832	1.96985		1.96985	44
2539	G6PD	78	50	53	8	1.41363	0.536334	0.384714	-1.49295	0.841728	45			2539	G6PD	46	61	66	24	0.103783	1.00494	0.936813	-0.79312	1.25241	45			1719	DHFR	68	68	36	55	0.9069	1.16995	-0.318081	0.325725	2.08449		2.08449	45
6647	SOD1	86	58	36	11	1.74452	0.904276	-0.301392	-1.38156	0.965842	46			1723	DHODH	72	39	16	76	1.2191	0.0286307	-1.00315	1.08566	1.33024	46			847	CAT	85	31	65	54	1.55015	-0.416257	0.82803	0.288602	2.25053		2.25053	46
262	AMD1	66	63	55	9	0.91729	1.13424	0.465432	-1.45582	1.06114	47			6648	SOD2	67	21	85	38	1.00462	-0.770165	1.674	-0.287295	1.62115	47			3156	HMGCR	84	43	31	80	1.51231	0.0981869	-0.515686	1.2538	2.34861		2.34861	47
2618	GART	72	13	69	59	1.16546	-1.1654	1.03046	0.400634	1.43116	48			6515	SLC2A3	64	74	62	3	0.875926	1.58185	0.781616	-1.55186	1.68753	48			3992	FADS1	70	54	27	87	0.982576	0.569761	-0.673771	1.51366	2.39223		2.39223	48
471	ATIC	73	14	80	47	1.20682	-1.1194	1.47441	-0.0449142	1.51691	49			10135	NAMPT	83	47	65	14	1.69097	0.383651	0.898013	-1.15442	1.81821	49			1806	DPYD	53	59	55	69	0.339325	0.784112	0.43282	0.845447	2.4017		2.4017	49
5471	PPAT	74	15	70	60	1.24818	-1.07341	1.07082	0.437763	1.68335	50			4967	OGDH	73	36	50	59	1.262	-0.104502	0.316026	0.471443	1.94496	50			471	ATIC	72	53	75	59	1.05825	0.52689	1.22324	0.474217	3.2826		3.2826	50
4860	PNP	80	78	25	27	1.49635	1.82413	-0.745342	-0.787495	1.78764	51			26275	HIBCH	49	63	77	27	0.232473	1.09369	1.3636	-0.684729	2.00504	51			2936	GSR	54	67	53	88	0.377163	1.12708	0.353777	1.55078	3.4088		3.4088	51
952	CD38	50	65	18	90	0.255507	1.22622	-1.02786	1.55163	2.00551	52			3251	HPRT1	54	66	54	54	0.446957	1.22682	0.471222	0.290791	2.4358	52			3418	IDH2	55	60	78	81	0.415001	0.826983	1.3418	1.29092	3.87471		3.87471	52
523	ATP6V1A	69	56	47	50	1.04137	0.81229	0.142559	0.066473	2.0627	53			523	ATP6V1A	63	72	61	34	0.833029	1.49309	0.742817	-0.431816	2.63712	53			4860	PNP	76	29	86	89	1.20961	-0.501998	1.65797	1.58791	3.95349		3.95349	53
1719	DHFR	21	72	65	71	-0.943974	1.54817	0.869023	0.846183	2.3194	54			4363	ABCC1	57	69	80	29	0.575648	1.35996	1.48	-0.612468	2.80314	54			4967	OGDH	50	70	77	78	0.225809	1.25569	1.30228	1.17955	3.96333		3.96333	54
293	SLC25A6	26	79	64	64	-0.737167	1.87012	0.828664	0.58628	2.5479	55			2720	GLB1	51	64	78	52	0.318267	1.13807	1.4024	0.218531	3.07727	55			2224	FDPS	65	66	73	79	0.793385	1.0842	1.1442	1.21668	4.23847		4.23847	55
353	APRT	44	71	85	33	0.00733832	1.50218	1.67621	-0.564721	2.621	56			38	ACAT1	85	35	57	72	1.77676	-0.14888	0.58762	0.941138	3.15664	56			293	SLC25A6	58	74	84	70	0.528516	1.42717	1.57893	0.88257	4.41718		4.41718	56
6515	SLC2A3	48	30	84	86	0.172784	-0.38352	1.63585	1.40312	2.82823	57			2053	EPHX2	43	59	74	88	-0.0249078	0.916182	1.24721	1.51922	3.6577	57			498	ATP5F1A	77	75	83	71	1.24744	1.47004	1.53941	0.919693	5.17659		5.17659	57
7915	ALDH5A1	81	17	83	67	1.53771	-0.981425	1.59549	0.697667	2.84944	58			2739	GLO1	53	65	79	67	0.404061	1.18245	1.4412	0.760486	3.7882	58			506	ATP5F1B	78	76	82	72	1.28528	1.51291	1.49989	0.956816	5.2549		5.2549	58
47	ACLY	46	54	60	88	0.0900612	0.720305	0.667228	1.47738	2.95497	59			2181	ACSL3	44	60	75	89	0.017989	0.960559	1.28601	1.55535	3.81991	59			509	ATP5F1C	79	77	81	73	1.32312	1.55578	1.46037	0.993939	5.33321		5.33321	59
2739	GLO1	42	64	57	84	-0.0753845	1.18023	0.54615	1.32886	2.97986	60			47	ACLY	58	70	81	58	0.618545	1.40433	1.5188	0.435313	3.97699	60			5315	PKM	82	71	70	90	1.43664	1.29856	1.02564	1.62503	5.38586		5.38586	60
51727	CMPK1	60	68	44	76	0.669121	1.3642	0.0214815	1.03183	3.08663	61			6647	SOD1	66	77	84	37	0.96172	1.71498	1.6352	-0.323425	3.98847	61			513	ATP5F1D	80	78	80	74	1.36096	1.59865	1.42085	1.03106	5.41152		5.41152	61
7296	TXNRD1	85	41	49	87	1.70316	0.1224	0.223277	1.44025	3.48908	62			952	CD38	71	79	68	61	1.1762	1.80373	1.01441	0.543704	4.53805	62			515	ATP5PB	81	79	79	75	1.3988	1.64152	1.38133	1.06819	5.48983		5.48983	62
